# Supplementary material for: DNA Nanostructure-Templated Antibody Complexes Provide Insights into the Geometric Requirements of Human Complement Cascade Activation
Source: J Am Chem Soc. 2024 May 4;146(19):13455–66. doi: 10.1021/jacs.4c02772 (PMC11099972; doi:10.1021/jacs.4c02772)
Supplement: Supplementary file 1 — ja4c02772_si_001.zip [file ja4c02772_si_001.zip]

Archive with 38 entries (37 files):
- ANOVA/
- __MACOSX/._ANOVA
- ANOVA/Ordinary one-way ANOVA of 15 min 50 nM.xlsx
- __MACOSX/ANOVA/._Ordinary one-way ANOVA of 15 min 50 nM.xlsx
- ANOVA/Ordinary one-way ANOVA of 25 min 100 nM.xlsx
- __MACOSX/ANOVA/._Ordinary one-way ANOVA of 25 min 100 nM.xlsx
- ANOVA/.DS_Store
- __MACOSX/ANOVA/._.DS_Store
- ANOVA/Ordinary one-way ANOVA of 25 min 25 nM.xlsx
- __MACOSX/ANOVA/._Ordinary one-way ANOVA of 25 min 25 nM.xlsx
- ANOVA/Ordinary one-way ANOVA of 5 min 50 nM.xlsx
- __MACOSX/ANOVA/._Ordinary one-way ANOVA of 5 min 50 nM.xlsx
- ANOVA/Ordinary one-way ANOVA of 15 min 75 nM.xlsx
- __MACOSX/ANOVA/._Ordinary one-way ANOVA of 15 min 75 nM.xlsx
- ANOVA/Ordinary one-way ANOVA of 5 min 75 nM.xlsx
- __MACOSX/ANOVA/._Ordinary one-way ANOVA of 5 min 75 nM.xlsx
- ANOVA/One-wayANOVA-pValues.xlsx
- __MACOSX/ANOVA/._One-wayANOVA-pValues.xlsx
- ANOVA/Ordinary one-way ANOVA of 25 min 10 nM.xlsx
- __MACOSX/ANOVA/._Ordinary one-way ANOVA of 25 min 10 nM.xlsx
- ANOVA/Ordinary one-way ANOVA of 15 min 25 nM.xlsx
- __MACOSX/ANOVA/._Ordinary one-way ANOVA of 15 min 25 nM.xlsx
- ANOVA/Ordinary one-way ANOVA of 5 min 25 nM.xlsx
- __MACOSX/ANOVA/._Ordinary one-way ANOVA of 5 min 25 nM.xlsx
- ANOVA/Ordinary one-way ANOVA of 25 min 50 nM.xlsx
- __MACOSX/ANOVA/._Ordinary one-way ANOVA of 25 min 50 nM.xlsx
- ANOVA/DNAmediated-LiposomalBurstAssay.pzfx
- __MACOSX/ANOVA/._DNAmediated-LiposomalBurstAssay.pzfx
- ANOVA/Ordinary one-way ANOVA of 15 min 100 nM.xlsx
- __MACOSX/ANOVA/._Ordinary one-way ANOVA of 15 min 100 nM.xlsx
- ANOVA/Ordinary one-way ANOVA of 15 min 10 nM.xlsx
- __MACOSX/ANOVA/._Ordinary one-way ANOVA of 15 min 10 nM.xlsx
- ANOVA/Ordinary one-way ANOVA of 25 min 75 nM.xlsx
- __MACOSX/ANOVA/._Ordinary one-way ANOVA of 25 min 75 nM.xlsx
- ANOVA/Ordinary one-way ANOVA of 5 min 10 nM.xlsx
- __MACOSX/ANOVA/._Ordinary one-way ANOVA of 5 min 10 nM.xlsx
- ANOVA/Ordinary one-way ANOVA of 5 min 100 nM.xlsx
- __MACOSX/ANOVA/._Ordinary one-way ANOVA of 5 min 100 nM.xlsx
