# Supplementary material for: DNA Nanostructure-Templated Antibody Complexes Provide Insights into the Geometric Requirements of Human Complement Cascade Activation
Source: J Am Chem Soc. 2024 May 4;146(19):13455–66. doi: 10.1021/jacs.4c02772 (PMC11099972; doi:10.1021/jacs.4c02772)
Supplement: Supplementary file 1 — ja4c02772_si_001.zip [file ja4c02772_si_001.zip › ANOVA/Ordinary one-way ANOVA of 15 min 50 nM.xlsx]

## Sheet: Ordinary one-way ANOVA of 15 mi
Number of families	1
Number of comparisons per family	741
Alpha	0,05
Tukey's multiple comparisons test	Mean Diff,	95,00% CI of diff,	Below threshold?	Summary	Adjusted P Value
DDT1a vs. DDT1a-N	-4077	-9325 to 1172	No	ns	0,4645	A-B
DDT1a vs. DDT1b noChol-N	22,17	-5227 to 5271	No	ns	>0,9999	A-C
DDT1a vs. DDT1b-2xChol-N	-2511	-7760 to 2738	No	ns	0,9976	A-D
DDT1a vs. DDT1a-N-T	-2931	-8180 to 2317	No	ns	0,9718	A-E
DDT1a vs. DDT1a-W	-4229	-9478 to 1019	No	ns	0,3767	A-F
DDT1a vs. DDT1a-W-T	-4636	-9885 to 612,5	No	ns	0,1899	A-G
DDT1a vs. DDT1a-T	156,0	-5093 to 5405	No	ns	>0,9999	A-H
DDT1a vs. DDT2	-1331	-6579 to 3918	No	ns	>0,9999	A-I
DDT1a vs. DDT2-DNP-N	-10328	-15577 to -5079	Yes	****	<0,0001	A-J
DDT1a vs. DDT2-DNP-N-T	-10381	-15629 to -5132	Yes	****	<0,0001	A-K
DDT1a vs. DDT2-DNP-W	-9909	-15158 to -4660	Yes	****	<0,0001	A-L
DDT1a vs. DDT2-DNP-W-T	-10607	-15855 to -5358	Yes	****	<0,0001	A-M
DDT1a vs. DDT2-T	-943,2	-6192 to 4306	No	ns	>0,9999	A-N
DDT1a vs. DDT3	-775,7	-6024 to 4473	No	ns	>0,9999	A-O
DDT1a vs. DDT3-DNP-N	-9641	-14889 to -4392	Yes	****	<0,0001	A-P
DDT1a vs. DDT3-DNP-N-T	-10605	-15854 to -5356	Yes	****	<0,0001	A-Q
DDT1a vs. DDT3-DNP-W	-9967	-15215 to -4718	Yes	****	<0,0001	A-R
DDT1a vs. DDT3-DNP-W-T	-9988	-15237 to -4739	Yes	****	<0,0001	A-S
DDT1a vs. DDT3-T	-712,7	-5961 to 4536	No	ns	>0,9999	A-T
DDT1a vs. DDT4	-927,2	-6176 to 4322	No	ns	>0,9999	A-U
DDT1a vs. DDT4-DNP-N	-10691	-15940 to -5442	Yes	****	<0,0001	A-V
DDT1a vs. DDT4-DNP-N-T	-9945	-15193 to -4696	Yes	****	<0,0001	A-W
DDT1a vs. DDT4-DNP-W	-9357	-14606 to -4108	Yes	****	<0,0001	A-X
DDT1a vs. DDT4-DNP-W-T	-9226	-14474 to -3977	Yes	****	<0,0001	A-Y
DDT1a vs. DDT4-T	0,5000	-5248 to 5249	No	ns	>0,9999	A-Z
DDT1a vs. DDT5	-1118	-6367 to 4131	No	ns	>0,9999	A-AA
DDT1a vs. DDT5-DNP-N	-14031	-19279 to -8782	Yes	****	<0,0001	A-AB
DDT1a vs. DDT5-DNP-N-T	-13628	-18876 to -8379	Yes	****	<0,0001	A-AC
DDT1a vs. DDT5-DNP-W	-11078	-16326 to -5829	Yes	****	<0,0001	A-AD
DDT1a vs. DDT5-DNP-W-T	-11426	-16675 to -6177	Yes	****	<0,0001	A-AE
DDT1a vs. DDT5-T	-1539	-6788 to 3709	No	ns	>0,9999	A-AF
DDT1a vs. DDT6	-398,3	-5647 to 4850	No	ns	>0,9999	A-AG
DDT1a vs. DDT6-DNP-N	-14124	-19373 to -8875	Yes	****	<0,0001	A-AH
DDT1a vs. DDT6-DNP-N-T	-14453	-19701 to -9204	Yes	****	<0,0001	A-AI
DDT1a vs. DDT6-DNP-W	-11509	-16757 to -6260	Yes	****	<0,0001	A-AJ
DDT1a vs. DDT6-DNP-W-T	-9909	-15158 to -4660	Yes	****	<0,0001	A-AK
DDT1a vs. DDT6-T	-720,3	-5969 to 4528	No	ns	>0,9999	A-AL
DDT1a vs. - Control	69,33	-5179 to 5318	No	ns	>0,9999	A-AN
DDT1a-N vs. DDT1b noChol-N	4099	-1150 to 9348	No	ns	0,4514	B-C
DDT1a-N vs. DDT1b-2xChol-N	1566	-3683 to 6814	No	ns	>0,9999	B-D
DDT1a-N vs. DDT1a-N-T	1145	-4103 to 6394	No	ns	>0,9999	B-E
DDT1a-N vs. DDT1a-W	-152,7	-5401 to 5096	No	ns	>0,9999	B-F
DDT1a-N vs. DDT1a-W-T	-559,5	-5808 to 4689	No	ns	>0,9999	B-G
DDT1a-N vs. DDT1a-T	4233	-1016 to 9481	No	ns	0,3749	B-H
DDT1a-N vs. DDT2	2746	-2503 to 7995	No	ns	0,9892	B-I
DDT1a-N vs. DDT2-DNP-N	-6252	-11500 to -1003	Yes	**	0,0031	B-J
DDT1a-N vs. DDT2-DNP-N-T	-6304	-11553 to -1055	Yes	**	0,0026	B-K
DDT1a-N vs. DDT2-DNP-W	-5832	-11081 to -583,5	Yes	*	0,0106	B-L
DDT1a-N vs. DDT2-DNP-W-T	-6530	-11779 to -1281	Yes	**	0,0013	B-M
DDT1a-N vs. DDT2-T	3134	-2115 to 8382	No	ns	0,9344	B-N
DDT1a-N vs. DDT3	3301	-1948 to 8550	No	ns	0,8841	B-O
DDT1a-N vs. DDT3-DNP-N	-5564	-10813 to -315,1	Yes	*	0,0223	B-P
DDT1a-N vs. DDT3-DNP-N-T	-6528	-11777 to -1279	Yes	**	0,0013	B-Q
DDT1a-N vs. DDT3-DNP-W	-5890	-11139 to -641,1	Yes	**	0,0090	B-R
DDT1a-N vs. DDT3-DNP-W-T	-5911	-11160 to -662,5	Yes	**	0,0085	B-S
DDT1a-N vs. DDT3-T	3364	-1885 to 8613	No	ns	0,8602	B-T
DDT1a-N vs. DDT4	3150	-2099 to 8398	No	ns	0,9304	B-U
DDT1a-N vs. DDT4-DNP-N	-6614	-11863 to -1365	Yes	***	0,0010	B-V
DDT1a-N vs. DDT4-DNP-N-T	-5868	-11117 to -619,1	Yes	**	0,0096	B-W
DDT1a-N vs. DDT4-DNP-W	-5280	-10529 to -31,47	Yes	*	0,0463	B-X
DDT1a-N vs. DDT4-DNP-W-T	-5149	-10398 to 99,70	No	ns	0,0635	B-Y
DDT1a-N vs. DDT4-T	4077	-1172 to 9326	No	ns	0,4642	B-Z
DDT1a-N vs. DDT5	2959	-2290 to 8207	No	ns	0,9681	B-AA
DDT1a-N vs. DDT5-DNP-N	-9954	-15203 to -4705	Yes	****	<0,0001	B-AB
DDT1a-N vs. DDT5-DNP-N-T	-9551	-14800 to -4302	Yes	****	<0,0001	B-AC
DDT1a-N vs. DDT5-DNP-W	-7001	-12250 to -1752	Yes	***	0,0003	B-AD
DDT1a-N vs. DDT5-DNP-W-T	-7349	-12598 to -2101	Yes	****	<0,0001	B-AE
DDT1a-N vs. DDT5-T	2537	-2711 to 7786	No	ns	0,9971	B-AF
DDT1a-N vs. DDT6	3678	-1570 to 8927	No	ns	0,7050	B-AG
DDT1a-N vs. DDT6-DNP-N	-10047	-15296 to -4799	Yes	****	<0,0001	B-AH
DDT1a-N vs. DDT6-DNP-N-T	-10376	-15625 to -5127	Yes	****	<0,0001	B-AI
DDT1a-N vs. DDT6-DNP-W	-7432	-12681 to -2183	Yes	****	<0,0001	B-AJ
DDT1a-N vs. DDT6-DNP-W-T	-5833	-11081 to -583,8	Yes	*	0,0106	B-AK
DDT1a-N vs. DDT6-T	3356	-1892 to 8605	No	ns	0,8633	B-AL
DDT1a-N vs. - Control	4146	-1103 to 9395	No	ns	0,4238	B-AN
DDT1b noChol-N vs. DDT1b-2xChol-N	-2533	-7782 to 2715	No	ns	0,9972	C-D
DDT1b noChol-N vs. DDT1a-N-T	-2954	-8202 to 2295	No	ns	0,9688	C-E
DDT1b noChol-N vs. DDT1a-W	-4252	-9500 to 997,2	No	ns	0,3646	C-F
DDT1b noChol-N vs. DDT1a-W-T	-4658	-9907 to 590,4	No	ns	0,1820	C-G
DDT1b noChol-N vs. DDT1a-T	133,8	-5115 to 5383	No	ns	>0,9999	C-H
DDT1b noChol-N vs. DDT2	-1353	-6602 to 3896	No	ns	>0,9999	C-I
DDT1b noChol-N vs. DDT2-DNP-N	-10350	-15599 to -5102	Yes	****	<0,0001	C-J
DDT1b noChol-N vs. DDT2-DNP-N-T	-10403	-15651 to -5154	Yes	****	<0,0001	C-K
DDT1b noChol-N vs. DDT2-DNP-W	-9931	-15180 to -4682	Yes	****	<0,0001	C-L
DDT1b noChol-N vs. DDT2-DNP-W-T	-10629	-15878 to -5380	Yes	****	<0,0001	C-M
DDT1b noChol-N vs. DDT2-T	-965,3	-6214 to 4283	No	ns	>0,9999	C-N
DDT1b noChol-N vs. DDT3	-797,8	-6047 to 4451	No	ns	>0,9999	C-O
DDT1b noChol-N vs. DDT3-DNP-N	-9663	-14911 to -4414	Yes	****	<0,0001	C-P
DDT1b noChol-N vs. DDT3-DNP-N-T	-10627	-15876 to -5378	Yes	****	<0,0001	C-Q
DDT1b noChol-N vs. DDT3-DNP-W	-9989	-15237 to -4740	Yes	****	<0,0001	C-R
DDT1b noChol-N vs. DDT3-DNP-W-T	-10010	-15259 to -4761	Yes	****	<0,0001	C-S
DDT1b noChol-N vs. DDT3-T	-734,8	-5984 to 4514	No	ns	>0,9999	C-T
DDT1b noChol-N vs. DDT4	-949,3	-6198 to 4299	No	ns	>0,9999	C-U
DDT1b noChol-N vs. DDT4-DNP-N	-10713	-15962 to -5464	Yes	****	<0,0001	C-V
DDT1b noChol-N vs. DDT4-DNP-N-T	-9967	-15215 to -4718	Yes	****	<0,0001	C-W
DDT1b noChol-N vs. DDT4-DNP-W	-9379	-14628 to -4130	Yes	****	<0,0001	C-X
DDT1b noChol-N vs. DDT4-DNP-W-T	-9248	-14497 to -3999	Yes	****	<0,0001	C-Y
DDT1b noChol-N vs. DDT4-T	-21,67	-5270 to 5227	No	ns	>0,9999	C-Z
DDT1b noChol-N vs. DDT5	-1140	-6389 to 4109	No	ns	>0,9999	C-AA
DDT1b noChol-N vs. DDT5-DNP-N	-14053	-19301 to -8804	Yes	****	<0,0001	C-AB
DDT1b noChol-N vs. DDT5-DNP-N-T	-13650	-18898 to -8401	Yes	****	<0,0001	C-AC
DDT1b noChol-N vs. DDT5-DNP-W	-11100	-16348 to -5851	Yes	****	<0,0001	C-AD
DDT1b noChol-N vs. DDT5-DNP-W-T	-11448	-16697 to -6199	Yes	****	<0,0001	C-AE
DDT1b noChol-N vs. DDT5-T	-1562	-6810 to 3687	No	ns	>0,9999	C-AF
DDT1b noChol-N vs. DDT6	-420,5	-5669 to 4828	No	ns	>0,9999	C-AG
DDT1b noChol-N vs. DDT6-DNP-N	-14146	-19395 to -8897	Yes	****	<0,0001	C-AH
DDT1b noChol-N vs. DDT6-DNP-N-T	-14475	-19723 to -9226	Yes	****	<0,0001	C-AI
DDT1b noChol-N vs. DDT6-DNP-W	-11531	-16779 to -6282	Yes	****	<0,0001	C-AJ
DDT1b noChol-N vs. DDT6-DNP-W-T	-9931	-15180 to -4683	Yes	****	<0,0001	C-AK
DDT1b noChol-N vs. DDT6-T	-742,5	-5991 to 4506	No	ns	>0,9999	C-AL
DDT1b noChol-N vs. - Control	47,17	-5202 to 5296	No	ns	>0,9999	C-AN
DDT1b-2xChol-N vs. DDT1a-N-T	-420,2	-5669 to 4829	No	ns	>0,9999	D-E
DDT1b-2xChol-N vs. DDT1a-W	-1718	-6967 to 3531	No	ns	>0,9999	D-F
DDT1b-2xChol-N vs. DDT1a-W-T	-2125	-7374 to 3124	No	ns	>0,9999	D-G
DDT1b-2xChol-N vs. DDT1a-T	2667	-2582 to 7916	No	ns	0,9932	D-H
DDT1b-2xChol-N vs. DDT2	1181	-4068 to 6429	No	ns	>0,9999	D-I
DDT1b-2xChol-N vs. DDT2-DNP-N	-7817	-13066 to -2568	Yes	****	<0,0001	D-J
DDT1b-2xChol-N vs. DDT2-DNP-N-T	-7869	-13118 to -2621	Yes	****	<0,0001	D-K
DDT1b-2xChol-N vs. DDT2-DNP-W	-7398	-12646 to -2149	Yes	****	<0,0001	D-L
DDT1b-2xChol-N vs. DDT2-DNP-W-T	-8096	-13344 to -2847	Yes	****	<0,0001	D-M
DDT1b-2xChol-N vs. DDT2-T	1568	-3681 to 6817	No	ns	>0,9999	D-N
DDT1b-2xChol-N vs. DDT3	1736	-3513 to 6984	No	ns	>0,9999	D-O
DDT1b-2xChol-N vs. DDT3-DNP-N	-7129	-12378 to -1881	Yes	***	0,0002	D-P
DDT1b-2xChol-N vs. DDT3-DNP-N-T	-8094	-13342 to -2845	Yes	****	<0,0001	D-Q
DDT1b-2xChol-N vs. DDT3-DNP-W	-7455	-12704 to -2207	Yes	****	<0,0001	D-R
DDT1b-2xChol-N vs. DDT3-DNP-W-T	-7477	-12725 to -2228	Yes	****	<0,0001	D-S
DDT1b-2xChol-N vs. DDT3-T	1799	-3450 to 7047	No	ns	>0,9999	D-T
DDT1b-2xChol-N vs. DDT4	1584	-3665 to 6833	No	ns	>0,9999	D-U
DDT1b-2xChol-N vs. DDT4-DNP-N	-8180	-13428 to -2931	Yes	****	<0,0001	D-V
DDT1b-2xChol-N vs. DDT4-DNP-N-T	-7433	-12682 to -2185	Yes	****	<0,0001	D-W
DDT1b-2xChol-N vs. DDT4-DNP-W	-6846	-12094 to -1597	Yes	***	0,0004	D-X
DDT1b-2xChol-N vs. DDT4-DNP-W-T	-6715	-11963 to -1466	Yes	***	0,0007	D-Y
DDT1b-2xChol-N vs. DDT4-T	2512	-2737 to 7760	No	ns	0,9976	D-Z
DDT1b-2xChol-N vs. DDT5	1393	-3856 to 6642	No	ns	>0,9999	D-AA
DDT1b-2xChol-N vs. DDT5-DNP-N	-11519	-16768 to -6271	Yes	****	<0,0001	D-AB
DDT1b-2xChol-N vs. DDT5-DNP-N-T	-11116	-16365 to -5868	Yes	****	<0,0001	D-AC
DDT1b-2xChol-N vs. DDT5-DNP-W	-8566	-13815 to -3318	Yes	****	<0,0001	D-AD
DDT1b-2xChol-N vs. DDT5-DNP-W-T	-8915	-14164 to -3666	Yes	****	<0,0001	D-AE
DDT1b-2xChol-N vs. DDT5-T	971,8	-4277 to 6221	No	ns	>0,9999	D-AF
DDT1b-2xChol-N vs. DDT6	2113	-3136 to 7362	No	ns	>0,9999	D-AG
DDT1b-2xChol-N vs. DDT6-DNP-N	-11613	-16862 to -6364	Yes	****	<0,0001	D-AH
DDT1b-2xChol-N vs. DDT6-DNP-N-T	-11941	-17190 to -6693	Yes	****	<0,0001	D-AI
DDT1b-2xChol-N vs. DDT6-DNP-W	-8997	-14246 to -3749	Yes	****	<0,0001	D-AJ
DDT1b-2xChol-N vs. DDT6-DNP-W-T	-7398	-12647 to -2149	Yes	****	<0,0001	D-AK
DDT1b-2xChol-N vs. DDT6-T	1791	-3458 to 7040	No	ns	>0,9999	D-AL
DDT1b-2xChol-N vs. - Control	2581	-2668 to 7829	No	ns	0,9961	D-AN
DDT1a-N-T vs. DDT1a-W	-1298	-6547 to 3951	No	ns	>0,9999	E-F
DDT1a-N-T vs. DDT1a-W-T	-1705	-6954 to 3544	No	ns	>0,9999	E-G
DDT1a-N-T vs. DDT1a-T	3087	-2161 to 8336	No	ns	0,9450	E-H
DDT1a-N-T vs. DDT2	1601	-3648 to 6849	No	ns	>0,9999	E-I
DDT1a-N-T vs. DDT2-DNP-N	-7397	-12646 to -2148	Yes	****	<0,0001	E-J
DDT1a-N-T vs. DDT2-DNP-N-T	-7449	-12698 to -2200	Yes	****	<0,0001	E-K
DDT1a-N-T vs. DDT2-DNP-W	-6978	-12226 to -1729	Yes	***	0,0003	E-L
DDT1a-N-T vs. DDT2-DNP-W-T	-7675	-12924 to -2427	Yes	****	<0,0001	E-M
DDT1a-N-T vs. DDT2-T	1988	-3261 to 7237	No	ns	>0,9999	E-N
DDT1a-N-T vs. DDT3	2156	-3093 to 7404	No	ns	0,9999	E-O
DDT1a-N-T vs. DDT3-DNP-N	-6709	-11958 to -1460	Yes	***	0,0007	E-P
DDT1a-N-T vs. DDT3-DNP-N-T	-7674	-12922 to -2425	Yes	****	<0,0001	E-Q
DDT1a-N-T vs. DDT3-DNP-W	-7035	-12284 to -1786	Yes	***	0,0002	E-R
DDT1a-N-T vs. DDT3-DNP-W-T	-7057	-12305 to -1808	Yes	***	0,0002	E-S
DDT1a-N-T vs. DDT3-T	2219	-3030 to 7467	No	ns	0,9998	E-T
DDT1a-N-T vs. DDT4	2004	-3245 to 7253	No	ns	>0,9999	E-U
DDT1a-N-T vs. DDT4-DNP-N	-7760	-13008 to -2511	Yes	****	<0,0001	E-V
DDT1a-N-T vs. DDT4-DNP-N-T	-7013	-12262 to -1764	Yes	***	0,0002	E-W
DDT1a-N-T vs. DDT4-DNP-W	-6426	-11674 to -1177	Yes	**	0,0018	E-X
DDT1a-N-T vs. DDT4-DNP-W-T	-6294	-11543 to -1046	Yes	**	0,0027	E-Y
DDT1a-N-T vs. DDT4-T	2932	-2317 to 8181	No	ns	0,9718	E-Z
DDT1a-N-T vs. DDT5	1813	-3435 to 7062	No	ns	>0,9999	E-AA
DDT1a-N-T vs. DDT5-DNP-N	-11099	-16348 to -5850	Yes	****	<0,0001	E-AB
DDT1a-N-T vs. DDT5-DNP-N-T	-10696	-15945 to -5447	Yes	****	<0,0001	E-AC
DDT1a-N-T vs. DDT5-DNP-W	-8146	-13395 to -2897	Yes	****	<0,0001	E-AD
DDT1a-N-T vs. DDT5-DNP-W-T	-8495	-13743 to -3246	Yes	****	<0,0001	E-AE
DDT1a-N-T vs. DDT5-T	1392	-3857 to 6641	No	ns	>0,9999	E-AF
DDT1a-N-T vs. DDT6	2533	-2716 to 7782	No	ns	0,9972	E-AG
DDT1a-N-T vs. DDT6-DNP-N	-11193	-16441 to -5944	Yes	****	<0,0001	E-AH
DDT1a-N-T vs. DDT6-DNP-N-T	-11521	-16770 to -6272	Yes	****	<0,0001	E-AI
DDT1a-N-T vs. DDT6-DNP-W	-8577	-13826 to -3328	Yes	****	<0,0001	E-AJ
DDT1a-N-T vs. DDT6-DNP-W-T	-6978	-12227 to -1729	Yes	***	0,0003	E-AK
DDT1a-N-T vs. DDT6-T	2211	-3038 to 7460	No	ns	0,9998	E-AL
DDT1a-N-T vs. - Control	3001	-2248 to 8249	No	ns	0,9615	E-AN
DDT1a-W vs. DDT1a-W-T	-406,8	-5656 to 4842	No	ns	>0,9999	F-G
DDT1a-W vs. DDT1a-T	4385	-863,4 to 9634	No	ns	0,2958	F-H
DDT1a-W vs. DDT2	2899	-2350 to 8147	No	ns	0,9759	F-I
DDT1a-W vs. DDT2-DNP-N	-6099	-11348 to -850,1	Yes	**	0,0049	F-J
DDT1a-W vs. DDT2-DNP-N-T	-6151	-11400 to -902,5	Yes	**	0,0042	F-K
DDT1a-W vs. DDT2-DNP-W	-5680	-10928 to -430,8	Yes	*	0,0163	F-L
DDT1a-W vs. DDT2-DNP-W-T	-6377	-11626 to -1129	Yes	**	0,0021	F-M
DDT1a-W vs. DDT2-T	3286	-1963 to 8535	No	ns	0,8893	F-N
DDT1a-W vs. DDT3	3454	-1795 to 8702	No	ns	0,8217	F-O
DDT1a-W vs. DDT3-DNP-N	-5411	-10660 to -162,5	Yes	*	0,0333	F-P
DDT1a-W vs. DDT3-DNP-N-T	-6376	-11624 to -1127	Yes	**	0,0021	F-Q
DDT1a-W vs. DDT3-DNP-W	-5737	-10986 to -488,5	Yes	*	0,0139	F-R
DDT1a-W vs. DDT3-DNP-W-T	-5759	-11007 to -509,8	Yes	*	0,0131	F-S
DDT1a-W vs. DDT3-T	3517	-1732 to 8765	No	ns	0,7917	F-T
DDT1a-W vs. DDT4	3302	-1947 to 8551	No	ns	0,8836	F-U
DDT1a-W vs. DDT4-DNP-N	-6462	-11710 to -1213	Yes	**	0,0016	F-V
DDT1a-W vs. DDT4-DNP-N-T	-5715	-10964 to -466,5	Yes	*	0,0148	F-W
DDT1a-W vs. DDT4-DNP-W	-5128	-10376 to 121,2	No	ns	0,0668	F-X
DDT1a-W vs. DDT4-DNP-W-T	-4996	-10245 to 252,4	No	ns	0,0902	F-Y
DDT1a-W vs. DDT4-T	4230	-1019 to 9479	No	ns	0,3764	F-Z
DDT1a-W vs. DDT5	3111	-2137 to 8360	No	ns	0,9397	F-AA
DDT1a-W vs. DDT5-DNP-N	-9801	-15050 to -4552	Yes	****	<0,0001	F-AB
DDT1a-W vs. DDT5-DNP-N-T	-9398	-14647 to -4149	Yes	****	<0,0001	F-AC
DDT1a-W vs. DDT5-DNP-W	-6848	-12097 to -1599	Yes	***	0,0004	F-AD
DDT1a-W vs. DDT5-DNP-W-T	-7197	-12445 to -1948	Yes	***	0,0001	F-AE
DDT1a-W vs. DDT5-T	2690	-2559 to 7939	No	ns	0,9922	F-AF
DDT1a-W vs. DDT6	3831	-1418 to 9080	No	ns	0,6144	F-AG
DDT1a-W vs. DDT6-DNP-N	-9895	-15143 to -4646	Yes	****	<0,0001	F-AH
DDT1a-W vs. DDT6-DNP-N-T	-10223	-15472 to -4974	Yes	****	<0,0001	F-AI
DDT1a-W vs. DDT6-DNP-W	-7279	-12528 to -2030	Yes	****	<0,0001	F-AJ
DDT1a-W vs. DDT6-DNP-W-T	-5680	-10929 to -431,1	Yes	*	0,0163	F-AK
DDT1a-W vs. DDT6-T	3509	-1740 to 8758	No	ns	0,7954	F-AL
DDT1a-W vs. - Control	4299	-950,0 to 9547	No	ns	0,3395	F-AN
DDT1a-W-T vs. DDT1a-T	4792	-456,5 to 10041	No	ns	0,1396	G-H
DDT1a-W-T vs. DDT2	3306	-1943 to 8554	No	ns	0,8824	G-I
DDT1a-W-T vs. DDT2-DNP-N	-5692	-10941 to -443,3	Yes	*	0,0158	G-J
DDT1a-W-T vs. DDT2-DNP-N-T	-5744	-10993 to -495,6	Yes	*	0,0136	G-K
DDT1a-W-T vs. DDT2-DNP-W	-5273	-10521 to -23,97	Yes	*	0,0472	G-L
DDT1a-W-T vs. DDT2-DNP-W-T	-5971	-11219 to -721,8	Yes	**	0,0071	G-M
DDT1a-W-T vs. DDT2-T	3693	-1556 to 8942	No	ns	0,6966	G-N
DDT1a-W-T vs. DDT3	3861	-1388 to 9109	No	ns	0,5964	G-O
DDT1a-W-T vs. DDT3-DNP-N	-5004	-10253 to 244,4	No	ns	0,0886	G-P
DDT1a-W-T vs. DDT3-DNP-N-T	-5969	-11217 to -720,0	Yes	**	0,0072	G-Q
DDT1a-W-T vs. DDT3-DNP-W	-5330	-10579 to -81,63	Yes	*	0,0409	G-R
DDT1a-W-T vs. DDT3-DNP-W-T	-5352	-10600 to -103,0	Yes	*	0,0387	G-S
DDT1a-W-T vs. DDT3-T	3924	-1325 to 9172	No	ns	0,5577	G-T
DDT1a-W-T vs. DDT4	3709	-1540 to 8958	No	ns	0,6873	G-U
DDT1a-W-T vs. DDT4-DNP-N	-6055	-11303 to -806,0	Yes	**	0,0056	G-V
DDT1a-W-T vs. DDT4-DNP-N-T	-5308	-10557 to -59,63	Yes	*	0,0432	G-W
DDT1a-W-T vs. DDT4-DNP-W	-4721	-9969 to 528,0	No	ns	0,1612	G-X
DDT1a-W-T vs. DDT4-DNP-W-T	-4590	-9838 to 659,2	No	ns	0,2073	G-Y
DDT1a-W-T vs. DDT4-T	4637	-612,0 to 9885	No	ns	0,1897	G-Z
DDT1a-W-T vs. DDT5	3518	-1731 to 8767	No	ns	0,7909	G-AA
DDT1a-W-T vs. DDT5-DNP-N	-9394	-14643 to -4146	Yes	****	<0,0001	G-AB
DDT1a-W-T vs. DDT5-DNP-N-T	-8991	-14240 to -3743	Yes	****	<0,0001	G-AC
DDT1a-W-T vs. DDT5-DNP-W	-6441	-11690 to -1193	Yes	**	0,0017	G-AD
DDT1a-W-T vs. DDT5-DNP-W-T	-6790	-12039 to -1541	Yes	***	0,0005	G-AE
DDT1a-W-T vs. DDT5-T	3097	-2152 to 8346	No	ns	0,9429	G-AF
DDT1a-W-T vs. DDT6	4238	-1011 to 9487	No	ns	0,3720	G-AG
DDT1a-W-T vs. DDT6-DNP-N	-9488	-14737 to -4239	Yes	****	<0,0001	G-AH
DDT1a-W-T vs. DDT6-DNP-N-T	-9816	-15065 to -4568	Yes	****	<0,0001	G-AI
DDT1a-W-T vs. DDT6-DNP-W	-6872	-12121 to -1624	Yes	***	0,0004	G-AJ
DDT1a-W-T vs. DDT6-DNP-W-T	-5273	-10522 to -24,30	Yes	*	0,0471	G-AK
DDT1a-W-T vs. DDT6-T	3916	-1333 to 9165	No	ns	0,5624	G-AL
DDT1a-W-T vs. - Control	4706	-543,2 to 9954	No	ns	0,1661	G-AN
DDT1a-T vs. DDT2	-1487	-6735 to 3762	No	ns	>0,9999	H-I
DDT1a-T vs. DDT2-DNP-N	-10484	-15733 to -5235	Yes	****	<0,0001	H-J
DDT1a-T vs. DDT2-DNP-N-T	-10537	-15785 to -5288	Yes	****	<0,0001	H-K
DDT1a-T vs. DDT2-DNP-W	-10065	-15314 to -4816	Yes	****	<0,0001	H-L
DDT1a-T vs. DDT2-DNP-W-T	-10763	-16011 to -5514	Yes	****	<0,0001	H-M
DDT1a-T vs. DDT2-T	-1099	-6348 to 4150	No	ns	>0,9999	H-N
DDT1a-T vs. DDT3	-931,7	-6180 to 4317	No	ns	>0,9999	H-O
DDT1a-T vs. DDT3-DNP-N	-9797	-15045 to -4548	Yes	****	<0,0001	H-P
DDT1a-T vs. DDT3-DNP-N-T	-10761	-16010 to -5512	Yes	****	<0,0001	H-Q
DDT1a-T vs. DDT3-DNP-W	-10123	-15371 to -4874	Yes	****	<0,0001	H-R
DDT1a-T vs. DDT3-DNP-W-T	-10144	-15393 to -4895	Yes	****	<0,0001	H-S
DDT1a-T vs. DDT3-T	-868,7	-6117 to 4380	No	ns	>0,9999	H-T
DDT1a-T vs. DDT4	-1083	-6332 to 4166	No	ns	>0,9999	H-U
DDT1a-T vs. DDT4-DNP-N	-10847	-16096 to -5598	Yes	****	<0,0001	H-V
DDT1a-T vs. DDT4-DNP-N-T	-10101	-15349 to -4852	Yes	****	<0,0001	H-W
DDT1a-T vs. DDT4-DNP-W	-9513	-14762 to -4264	Yes	****	<0,0001	H-X
DDT1a-T vs. DDT4-DNP-W-T	-9382	-14630 to -4133	Yes	****	<0,0001	H-Y
DDT1a-T vs. DDT4-T	-155,5	-5404 to 5093	No	ns	>0,9999	H-Z
DDT1a-T vs. DDT5	-1274	-6523 to 3975	No	ns	>0,9999	H-AA
DDT1a-T vs. DDT5-DNP-N	-14187	-19435 to -8938	Yes	****	<0,0001	H-AB
DDT1a-T vs. DDT5-DNP-N-T	-13784	-19032 to -8535	Yes	****	<0,0001	H-AC
DDT1a-T vs. DDT5-DNP-W	-11234	-16482 to -5985	Yes	****	<0,0001	H-AD
DDT1a-T vs. DDT5-DNP-W-T	-11582	-16831 to -6333	Yes	****	<0,0001	H-AE
DDT1a-T vs. DDT5-T	-1695	-6944 to 3553	No	ns	>0,9999	H-AF
DDT1a-T vs. DDT6	-554,3	-5803 to 4694	No	ns	>0,9999	H-AG
DDT1a-T vs. DDT6-DNP-N	-14280	-19529 to -9031	Yes	****	<0,0001	H-AH
DDT1a-T vs. DDT6-DNP-N-T	-14609	-19857 to -9360	Yes	****	<0,0001	H-AI
DDT1a-T vs. DDT6-DNP-W	-11665	-16913 to -6416	Yes	****	<0,0001	H-AJ
DDT1a-T vs. DDT6-DNP-W-T	-10065	-15314 to -4816	Yes	****	<0,0001	H-AK
DDT1a-T vs. DDT6-T	-876,3	-6125 to 4372	No	ns	>0,9999	H-AL
DDT1a-T vs. - Control	-86,67	-5335 to 5162	No	ns	>0,9999	H-AN
DDT2 vs. DDT2-DNP-N	-8998	-14246 to -3749	Yes	****	<0,0001	I-J
DDT2 vs. DDT2-DNP-N-T	-9050	-14299 to -3801	Yes	****	<0,0001	I-K
DDT2 vs. DDT2-DNP-W	-8578	-13827 to -3329	Yes	****	<0,0001	I-L
DDT2 vs. DDT2-DNP-W-T	-9276	-14525 to -4027	Yes	****	<0,0001	I-M
DDT2 vs. DDT2-T	387,5	-4861 to 5636	No	ns	>0,9999	I-N
DDT2 vs. DDT3	555,0	-4694 to 5804	No	ns	>0,9999	I-O
DDT2 vs. DDT3-DNP-N	-8310	-13559 to -3061	Yes	****	<0,0001	I-P
DDT2 vs. DDT3-DNP-N-T	-9274	-14523 to -4025	Yes	****	<0,0001	I-Q
DDT2 vs. DDT3-DNP-W	-8636	-13885 to -3387	Yes	****	<0,0001	I-R
DDT2 vs. DDT3-DNP-W-T	-8657	-13906 to -3408	Yes	****	<0,0001	I-S
DDT2 vs. DDT3-T	618,0	-4631 to 5867	No	ns	>0,9999	I-T
DDT2 vs. DDT4	403,5	-4845 to 5652	No	ns	>0,9999	I-U
DDT2 vs. DDT4-DNP-N	-9360	-14609 to -4111	Yes	****	<0,0001	I-V
DDT2 vs. DDT4-DNP-N-T	-8614	-13863 to -3365	Yes	****	<0,0001	I-W
DDT2 vs. DDT4-DNP-W	-8026	-13275 to -2777	Yes	****	<0,0001	I-X
DDT2 vs. DDT4-DNP-W-T	-7895	-13144 to -2646	Yes	****	<0,0001	I-Y
DDT2 vs. DDT4-T	1331	-3918 to 6580	No	ns	>0,9999	I-Z
DDT2 vs. DDT5	212,7	-5036 to 5461	No	ns	>0,9999	I-AA
DDT2 vs. DDT5-DNP-N	-12700	-17949 to -7451	Yes	****	<0,0001	I-AB
DDT2 vs. DDT5-DNP-N-T	-12297	-17546 to -7048	Yes	****	<0,0001	I-AC
DDT2 vs. DDT5-DNP-W	-9747	-14996 to -4498	Yes	****	<0,0001	I-AD
DDT2 vs. DDT5-DNP-W-T	-10095	-15344 to -4847	Yes	****	<0,0001	I-AE
DDT2 vs. DDT5-T	-208,7	-5457 to 5040	No	ns	>0,9999	I-AF
DDT2 vs. DDT6	932,3	-4316 to 6181	No	ns	>0,9999	I-AG
DDT2 vs. DDT6-DNP-N	-12793	-18042 to -7545	Yes	****	<0,0001	I-AH
DDT2 vs. DDT6-DNP-N-T	-13122	-18371 to -7873	Yes	****	<0,0001	I-AI
DDT2 vs. DDT6-DNP-W	-10178	-15427 to -4929	Yes	****	<0,0001	I-AJ
DDT2 vs. DDT6-DNP-W-T	-8579	-13827 to -3330	Yes	****	<0,0001	I-AK
DDT2 vs. DDT6-T	610,3	-4638 to 5859	No	ns	>0,9999	I-AL
DDT2 vs. - Control	1400	-3849 to 6649	No	ns	>0,9999	I-AN
DDT2-DNP-N vs. DDT2-DNP-N-T	-52,33	-5301 to 5196	No	ns	>0,9999	J-K
DDT2-DNP-N vs. DDT2-DNP-W	419,3	-4829 to 5668	No	ns	>0,9999	J-L
DDT2-DNP-N vs. DDT2-DNP-W-T	-278,5	-5527 to 4970	No	ns	>0,9999	J-M
DDT2-DNP-N vs. DDT2-T	9385	4136 to 14634	Yes	****	<0,0001	J-N
DDT2-DNP-N vs. DDT3	9553	4304 to 14801	Yes	****	<0,0001	J-O
DDT2-DNP-N vs. DDT3-DNP-N	687,7	-4561 to 5936	No	ns	>0,9999	J-P
DDT2-DNP-N vs. DDT3-DNP-N-T	-276,7	-5525 to 4972	No	ns	>0,9999	J-Q
DDT2-DNP-N vs. DDT3-DNP-W	361,7	-4887 to 5610	No	ns	>0,9999	J-R
DDT2-DNP-N vs. DDT3-DNP-W-T	340,3	-4908 to 5589	No	ns	>0,9999	J-S
DDT2-DNP-N vs. DDT3-T	9616	4367 to 14864	Yes	****	<0,0001	J-T
DDT2-DNP-N vs. DDT4	9401	4152 to 14650	Yes	****	<0,0001	J-U
DDT2-DNP-N vs. DDT4-DNP-N	-362,7	-5611 to 4886	No	ns	>0,9999	J-V
DDT2-DNP-N vs. DDT4-DNP-N-T	383,7	-4865 to 5632	No	ns	>0,9999	J-W
DDT2-DNP-N vs. DDT4-DNP-W	971,3	-4277 to 6220	No	ns	>0,9999	J-X
DDT2-DNP-N vs. DDT4-DNP-W-T	1103	-4146 to 6351	No	ns	>0,9999	J-Y
DDT2-DNP-N vs. DDT4-T	10329	5080 to 15577	Yes	****	<0,0001	J-Z
DDT2-DNP-N vs. DDT5	9210	3961 to 14459	Yes	****	<0,0001	J-AA
DDT2-DNP-N vs. DDT5-DNP-N	-3702	-8951 to 1546	No	ns	0,6912	J-AB
DDT2-DNP-N vs. DDT5-DNP-N-T	-3299	-8548 to 1949	No	ns	0,8847	J-AC
DDT2-DNP-N vs. DDT5-DNP-W	-749,3	-5998 to 4499	No	ns	>0,9999	J-AD
DDT2-DNP-N vs. DDT5-DNP-W-T	-1098	-6347 to 4151	No	ns	>0,9999	J-AE
DDT2-DNP-N vs. DDT5-T	8789	3540 to 14038	Yes	****	<0,0001	J-AF
DDT2-DNP-N vs. DDT6	9930	4681 to 15179	Yes	****	<0,0001	J-AG
DDT2-DNP-N vs. DDT6-DNP-N	-3796	-9045 to 1453	No	ns	0,6358	J-AH
DDT2-DNP-N vs. DDT6-DNP-N-T	-4124	-9373 to 1124	No	ns	0,4364	J-AI
DDT2-DNP-N vs. DDT6-DNP-W	-1180	-6429 to 4068	No	ns	>0,9999	J-AJ
DDT2-DNP-N vs. DDT6-DNP-W-T	419,0	-4830 to 5668	No	ns	>0,9999	J-AK
DDT2-DNP-N vs. DDT6-T	9608	4359 to 14857	Yes	****	<0,0001	J-AL
DDT2-DNP-N vs. - Control	10398	5149 to 15646	Yes	****	<0,0001	J-AN
DDT2-DNP-N-T vs. DDT2-DNP-W	471,7	-4777 to 5720	No	ns	>0,9999	K-L
DDT2-DNP-N-T vs. DDT2-DNP-W-T	-226,2	-5475 to 5023	No	ns	>0,9999	K-M
DDT2-DNP-N-T vs. DDT2-T	9437	4189 to 14686	Yes	****	<0,0001	K-N
DDT2-DNP-N-T vs. DDT3	9605	4356 to 14854	Yes	****	<0,0001	K-O
DDT2-DNP-N-T vs. DDT3-DNP-N	740,0	-4509 to 5989	No	ns	>0,9999	K-P
DDT2-DNP-N-T vs. DDT3-DNP-N-T	-224,3	-5473 to 5024	No	ns	>0,9999	K-Q
DDT2-DNP-N-T vs. DDT3-DNP-W	414,0	-4835 to 5663	No	ns	>0,9999	K-R
DDT2-DNP-N-T vs. DDT3-DNP-W-T	392,7	-4856 to 5641	No	ns	>0,9999	K-S
DDT2-DNP-N-T vs. DDT3-T	9668	4419 to 14917	Yes	****	<0,0001	K-T
DDT2-DNP-N-T vs. DDT4	9453	4205 to 14702	Yes	****	<0,0001	K-U
DDT2-DNP-N-T vs. DDT4-DNP-N	-310,3	-5559 to 4938	No	ns	>0,9999	K-V
DDT2-DNP-N-T vs. DDT4-DNP-N-T	436,0	-4813 to 5685	No	ns	>0,9999	K-W
DDT2-DNP-N-T vs. DDT4-DNP-W	1024	-4225 to 6272	No	ns	>0,9999	K-X
DDT2-DNP-N-T vs. DDT4-DNP-W-T	1155	-4094 to 6404	No	ns	>0,9999	K-Y
DDT2-DNP-N-T vs. DDT4-T	10381	5132 to 15630	Yes	****	<0,0001	K-Z
DDT2-DNP-N-T vs. DDT5	9263	4014 to 14511	Yes	****	<0,0001	K-AA
DDT2-DNP-N-T vs. DDT5-DNP-N	-3650	-8899 to 1599	No	ns	0,7210	K-AB
DDT2-DNP-N-T vs. DDT5-DNP-N-T	-3247	-8496 to 2002	No	ns	0,9024	K-AC
DDT2-DNP-N-T vs. DDT5-DNP-W	-697,0	-5946 to 4552	No	ns	>0,9999	K-AD
DDT2-DNP-N-T vs. DDT5-DNP-W-T	-1046	-6294 to 4203	No	ns	>0,9999	K-AE
DDT2-DNP-N-T vs. DDT5-T	8841	3592 to 14090	Yes	****	<0,0001	K-AF
DDT2-DNP-N-T vs. DDT6	9982	4733 to 15231	Yes	****	<0,0001	K-AG
DDT2-DNP-N-T vs. DDT6-DNP-N	-3744	-8992 to 1505	No	ns	0,6671	K-AH
DDT2-DNP-N-T vs. DDT6-DNP-N-T	-4072	-9321 to 1177	No	ns	0,4673	K-AI
DDT2-DNP-N-T vs. DDT6-DNP-W	-1128	-6377 to 4121	No	ns	>0,9999	K-AJ
DDT2-DNP-N-T vs. DDT6-DNP-W-T	471,3	-4777 to 5720	No	ns	>0,9999	K-AK
DDT2-DNP-N-T vs. DDT6-T	9660	4411 to 14909	Yes	****	<0,0001	K-AL
DDT2-DNP-N-T vs. - Control	10450	5201 to 15699	Yes	****	<0,0001	K-AN
DDT2-DNP-W vs. DDT2-DNP-W-T	-697,8	-5947 to 4551	No	ns	>0,9999	L-M
DDT2-DNP-W vs. DDT2-T	8966	3717 to 14214	Yes	****	<0,0001	L-N
DDT2-DNP-W vs. DDT3	9133	3884 to 14382	Yes	****	<0,0001	L-O
DDT2-DNP-W vs. DDT3-DNP-N	268,3	-4980 to 5517	No	ns	>0,9999	L-P
DDT2-DNP-W vs. DDT3-DNP-N-T	-696,0	-5945 to 4553	No	ns	>0,9999	L-Q
DDT2-DNP-W vs. DDT3-DNP-W	-57,67	-5306 to 5191	No	ns	>0,9999	L-R
DDT2-DNP-W vs. DDT3-DNP-W-T	-79,00	-5328 to 5170	No	ns	>0,9999	L-S
DDT2-DNP-W vs. DDT3-T	9196	3947 to 14445	Yes	****	<0,0001	L-T
DDT2-DNP-W vs. DDT4	8982	3733 to 14230	Yes	****	<0,0001	L-U
DDT2-DNP-W vs. DDT4-DNP-N	-782,0	-6031 to 4467	No	ns	>0,9999	L-V
DDT2-DNP-W vs. DDT4-DNP-N-T	-35,67	-5284 to 5213	No	ns	>0,9999	L-W
DDT2-DNP-W vs. DDT4-DNP-W	552,0	-4697 to 5801	No	ns	>0,9999	L-X
DDT2-DNP-W vs. DDT4-DNP-W-T	683,2	-4566 to 5932	No	ns	>0,9999	L-Y
DDT2-DNP-W vs. DDT4-T	9909	4661 to 15158	Yes	****	<0,0001	L-Z
DDT2-DNP-W vs. DDT5	8791	3542 to 14040	Yes	****	<0,0001	L-AA
DDT2-DNP-W vs. DDT5-DNP-N	-4122	-9370 to 1127	No	ns	0,4379	L-AB
DDT2-DNP-W vs. DDT5-DNP-N-T	-3719	-8967 to 1530	No	ns	0,6817	L-AC
DDT2-DNP-W vs. DDT5-DNP-W	-1169	-6417 to 4080	No	ns	>0,9999	L-AD
DDT2-DNP-W vs. DDT5-DNP-W-T	-1517	-6766 to 3732	No	ns	>0,9999	L-AE
DDT2-DNP-W vs. DDT5-T	8370	3121 to 13618	Yes	****	<0,0001	L-AF
DDT2-DNP-W vs. DDT6	9511	4262 to 14759	Yes	****	<0,0001	L-AG
DDT2-DNP-W vs. DDT6-DNP-N	-4215	-9464 to 1034	No	ns	0,3845	L-AH
DDT2-DNP-W vs. DDT6-DNP-N-T	-4544	-9792 to 705,0	No	ns	0,2253	L-AI
DDT2-DNP-W vs. DDT6-DNP-W	-1600	-6848 to 3649	No	ns	>0,9999	L-AJ
DDT2-DNP-W vs. DDT6-DNP-W-T	-0,3333	-5249 to 5248	No	ns	>0,9999	L-AK
DDT2-DNP-W vs. DDT6-T	9189	3940 to 14437	Yes	****	<0,0001	L-AL
DDT2-DNP-W vs. - Control	9978	4729 to 15227	Yes	****	<0,0001	L-AN
DDT2-DNP-W-T vs. DDT2-T	9664	4415 to 14912	Yes	****	<0,0001	M-N
DDT2-DNP-W-T vs. DDT3	9831	4582 to 15080	Yes	****	<0,0001	M-O
DDT2-DNP-W-T vs. DDT3-DNP-N	966,2	-4283 to 6215	No	ns	>0,9999	M-P
DDT2-DNP-W-T vs. DDT3-DNP-N-T	1833	-5247 to 5251	No	ns	>0,9999	M-Q
DDT2-DNP-W-T vs. DDT3-DNP-W	640,2	-4609 to 5889	No	ns	>0,9999	M-R
DDT2-DNP-W-T vs. DDT3-DNP-W-T	618,8	-4630 to 5868	No	ns	>0,9999	M-S
DDT2-DNP-W-T vs. DDT3-T	9894	4645 to 15143	Yes	****	<0,0001	M-T
DDT2-DNP-W-T vs. DDT4	9680	4431 to 14928	Yes	****	<0,0001	M-U
DDT2-DNP-W-T vs. DDT4-DNP-N	-84,17	-5333 to 5165	No	ns	>0,9999	M-V
DDT2-DNP-W-T vs. DDT4-DNP-N-T	662,2	-4587 to 5911	No	ns	>0,9999	M-W
DDT2-DNP-W-T vs. DDT4-DNP-W	1250	-3999 to 6499	No	ns	>0,9999	M-X
DDT2-DNP-W-T vs. DDT4-DNP-W-T	1381	-3868 to 6630	No	ns	>0,9999	M-Y
DDT2-DNP-W-T vs. DDT4-T	10607	5358 to 15856	Yes	****	<0,0001	M-Z
DDT2-DNP-W-T vs. DDT5	9489	4240 to 14737	Yes	****	<0,0001	M-AA
DDT2-DNP-W-T vs. DDT5-DNP-N	-3424	-8673 to 1825	No	ns	0,8351	M-AB
DDT2-DNP-W-T vs. DDT5-DNP-N-T	-3021	-8270 to 2228	No	ns	0,9581	M-AC
DDT2-DNP-W-T vs. DDT5-DNP-W	-470,8	-5720 to 4778	No	ns	>0,9999	M-AD
DDT2-DNP-W-T vs. DDT5-DNP-W-T	-819,3	-6068 to 4429	No	ns	>0,9999	M-AE
DDT2-DNP-W-T vs. DDT5-T	9067	3819 to 14316	Yes	****	<0,0001	M-AF
DDT2-DNP-W-T vs. DDT6	10208	4960 to 15457	Yes	****	<0,0001	M-AG
DDT2-DNP-W-T vs. DDT6-DNP-N	-3517	-8766 to 1731	No	ns	0,7913	M-AH
DDT2-DNP-W-T vs. DDT6-DNP-N-T	-3846	-9095 to 1403	No	ns	0,6054	M-AI
DDT2-DNP-W-T vs. DDT6-DNP-W	-901,8	-6151 to 4347	No	ns	>0,9999	M-AJ
DDT2-DNP-W-T vs. DDT6-DNP-W-T	697,5	-4551 to 5946	No	ns	>0,9999	M-AK
DDT2-DNP-W-T vs. DDT6-T	9886	4638 to 15135	Yes	****	<0,0001	M-AL
DDT2-DNP-W-T vs. - Control	10676	5427 to 15925	Yes	****	<0,0001	M-AN
DDT2-T vs. DDT3	167,5	-5081 to 5416	No	ns	>0,9999	N-O
DDT2-T vs. DDT3-DNP-N	-8697	-13946 to -3449	Yes	****	<0,0001	N-P
DDT2-T vs. DDT3-DNP-N-T	-9662	-14910 to -4413	Yes	****	<0,0001	N-Q
DDT2-T vs. DDT3-DNP-W	-9023	-14272 to -3775	Yes	****	<0,0001	N-R
DDT2-T vs. DDT3-DNP-W-T	-9045	-14293 to -3796	Yes	****	<0,0001	N-S
DDT2-T vs. DDT3-T	230,5	-5018 to 5479	No	ns	>0,9999	N-T
DDT2-T vs. DDT4	16,00	-5233 to 5265	No	ns	>0,9999	N-U
DDT2-T vs. DDT4-DNP-N	-9748	-14996 to -4499	Yes	****	<0,0001	N-V
DDT2-T vs. DDT4-DNP-N-T	-9001	-14250 to -3753	Yes	****	<0,0001	N-W
DDT2-T vs. DDT4-DNP-W	-8414	-13662 to -3165	Yes	****	<0,0001	N-X
DDT2-T vs. DDT4-DNP-W-T	-8283	-13531 to -3034	Yes	****	<0,0001	N-Y
DDT2-T vs. DDT4-T	943,7	-4305 to 6192	No	ns	>0,9999	N-Z
DDT2-T vs. DDT5	-174,8	-5424 to 5074	No	ns	>0,9999	N-AA
DDT2-T vs. DDT5-DNP-N	-13087	-18336 to -7839	Yes	****	<0,0001	N-AB
DDT2-T vs. DDT5-DNP-N-T	-12684	-17933 to -7436	Yes	****	<0,0001	N-AC
DDT2-T vs. DDT5-DNP-W	-10134	-15383 to -4886	Yes	****	<0,0001	N-AD
DDT2-T vs. DDT5-DNP-W-T	-10483	-15732 to -5234	Yes	****	<0,0001	N-AE
DDT2-T vs. DDT5-T	-596,2	-5845 to 4653	No	ns	>0,9999	N-AF
DDT2-T vs. DDT6	544,8	-4704 to 5794	No	ns	>0,9999	N-AG
DDT2-T vs. DDT6-DNP-N	-13181	-18430 to -7932	Yes	****	<0,0001	N-AH
DDT2-T vs. DDT6-DNP-N-T	-13509	-18758 to -8261	Yes	****	<0,0001	N-AI
DDT2-T vs. DDT6-DNP-W	-10565	-15814 to -5317	Yes	****	<0,0001	N-AJ
DDT2-T vs. DDT6-DNP-W-T	-8966	-14215 to -3717	Yes	****	<0,0001	N-AK
DDT2-T vs. DDT6-T	222,8	-5026 to 5472	No	ns	>0,9999	N-AL
DDT2-T vs. - Control	1013	-4236 to 6261	No	ns	>0,9999	N-AN
DDT3 vs. DDT3-DNP-N	-8865	-14114 to -3616	Yes	****	<0,0001	O-P
DDT3 vs. DDT3-DNP-N-T	-9829	-15078 to -4580	Yes	****	<0,0001	O-Q
DDT3 vs. DDT3-DNP-W	-9191	-14440 to -3942	Yes	****	<0,0001	O-R
DDT3 vs. DDT3-DNP-W-T	-9212	-14461 to -3963	Yes	****	<0,0001	O-S
DDT3 vs. DDT3-T	63,00	-5186 to 5312	No	ns	>0,9999	O-T
DDT3 vs. DDT4	-151,5	-5400 to 5097	No	ns	>0,9999	O-U
DDT3 vs. DDT4-DNP-N	-9915	-15164 to -4666	Yes	****	<0,0001	O-V
DDT3 vs. DDT4-DNP-N-T	-9169	-14418 to -3920	Yes	****	<0,0001	O-W
DDT3 vs. DDT4-DNP-W	-8581	-13830 to -3332	Yes	****	<0,0001	O-X
DDT3 vs. DDT4-DNP-W-T	-8450	-13699 to -3201	Yes	****	<0,0001	O-Y
DDT3 vs. DDT4-T	776,2	-4473 to 6025	No	ns	>0,9999	O-Z
DDT3 vs. DDT5	-342,3	-5591 to 4906	No	ns	>0,9999	O-AA
DDT3 vs. DDT5-DNP-N	-13255	-18504 to -8006	Yes	****	<0,0001	O-AB
DDT3 vs. DDT5-DNP-N-T	-12852	-18101 to -7603	Yes	****	<0,0001	O-AC
DDT3 vs. DDT5-DNP-W	-10302	-15551 to -5053	Yes	****	<0,0001	O-AD
DDT3 vs. DDT5-DNP-W-T	-10650	-15899 to -5402	Yes	****	<0,0001	O-AE
DDT3 vs. DDT5-T	-763,7	-6012 to 4485	No	ns	>0,9999	O-AF
DDT3 vs. DDT6	377,3	-4871 to 5626	No	ns	>0,9999	O-AG
DDT3 vs. DDT6-DNP-N	-13348	-18597 to -8100	Yes	****	<0,0001	O-AH
DDT3 vs. DDT6-DNP-N-T	-13677	-18926 to -8428	Yes	****	<0,0001	O-AI
DDT3 vs. DDT6-DNP-W	-10733	-15982 to -5484	Yes	****	<0,0001	O-AJ
DDT3 vs. DDT6-DNP-W-T	-9134	-14382 to -3885	Yes	****	<0,0001	O-AK
DDT3 vs. DDT6-T	55,33	-5193 to 5304	No	ns	>0,9999	O-AL
DDT3 vs. - Control	845,0	-4404 to 6094	No	ns	>0,9999	O-AN
DDT3-DNP-N vs. DDT3-DNP-N-T	-964,3	-6213 to 4284	No	ns	>0,9999	P-Q
DDT3-DNP-N vs. DDT3-DNP-W	-326,0	-5575 to 4923	No	ns	>0,9999	P-R
DDT3-DNP-N vs. DDT3-DNP-W-T	-347,3	-5596 to 4901	No	ns	>0,9999	P-S
DDT3-DNP-N vs. DDT3-T	8928	3679 to 14177	Yes	****	<0,0001	P-T
DDT3-DNP-N vs. DDT4	8713	3465 to 13962	Yes	****	<0,0001	P-U
DDT3-DNP-N vs. DDT4-DNP-N	-1050	-6299 to 4198	No	ns	>0,9999	P-V
DDT3-DNP-N vs. DDT4-DNP-N-T	-304,0	-5553 to 4945	No	ns	>0,9999	P-W
DDT3-DNP-N vs. DDT4-DNP-W	283,7	-4965 to 5532	No	ns	>0,9999	P-X
DDT3-DNP-N vs. DDT4-DNP-W-T	414,8	-4834 to 5664	No	ns	>0,9999	P-Y
DDT3-DNP-N vs. DDT4-T	9641	4392 to 14890	Yes	****	<0,0001	P-Z
DDT3-DNP-N vs. DDT5	8523	3274 to 13771	Yes	****	<0,0001	P-AA
DDT3-DNP-N vs. DDT5-DNP-N	-4390	-9639 to 858,7	No	ns	0,2936	P-AB
DDT3-DNP-N vs. DDT5-DNP-N-T	-3987	-9236 to 1262	No	ns	0,5188	P-AC
DDT3-DNP-N vs. DDT5-DNP-W	-1437	-6686 to 3812	No	ns	>0,9999	P-AD
DDT3-DNP-N vs. DDT5-DNP-W-T	-1786	-7034 to 3463	No	ns	>0,9999	P-AE
DDT3-DNP-N vs. DDT5-T	8101	2852 to 13350	Yes	****	<0,0001	P-AF
DDT3-DNP-N vs. DDT6	9242	3993 to 14491	Yes	****	<0,0001	P-AG
DDT3-DNP-N vs. DDT6-DNP-N	-4484	-9732 to 765,2	No	ns	0,2507	P-AH
DDT3-DNP-N vs. DDT6-DNP-N-T	-4812	-10061 to 436,7	No	ns	0,1340	P-AI
DDT3-DNP-N vs. DDT6-DNP-W	-1868	-7117 to 3381	No	ns	>0,9999	P-AJ
DDT3-DNP-N vs. DDT6-DNP-W-T	-268,7	-5517 to 4980	No	ns	>0,9999	P-AK
DDT3-DNP-N vs. DDT6-T	8920	3671 to 14169	Yes	****	<0,0001	P-AL
DDT3-DNP-N vs. - Control	9710	4461 to 14959	Yes	****	<0,0001	P-AN
DDT3-DNP-N-T vs. DDT3-DNP-W	638,3	-4610 to 5887	No	ns	>0,9999	Q-R
DDT3-DNP-N-T vs. DDT3-DNP-W-T	617,0	-4632 to 5866	No	ns	>0,9999	Q-S
DDT3-DNP-N-T vs. DDT3-T	9892	4643 to 15141	Yes	****	<0,0001	Q-T
DDT3-DNP-N-T vs. DDT4	9678	4429 to 14926	Yes	****	<0,0001	Q-U
DDT3-DNP-N-T vs. DDT4-DNP-N	-86,00	-5335 to 5163	No	ns	>0,9999	Q-V
DDT3-DNP-N-T vs. DDT4-DNP-N-T	660,3	-4588 to 5909	No	ns	>0,9999	Q-W
DDT3-DNP-N-T vs. DDT4-DNP-W	1248	-4001 to 6497	No	ns	>0,9999	Q-X
DDT3-DNP-N-T vs. DDT4-DNP-W-T	1379	-3870 to 6628	No	ns	>0,9999	Q-Y
DDT3-DNP-N-T vs. DDT4-T	10605	5357 to 15854	Yes	****	<0,0001	Q-Z
DDT3-DNP-N-T vs. DDT5	9487	4238 to 14736	Yes	****	<0,0001	Q-AA
DDT3-DNP-N-T vs. DDT5-DNP-N	-3426	-8674 to 1823	No	ns	0,8343	Q-AB
DDT3-DNP-N-T vs. DDT5-DNP-N-T	-3023	-8271 to 2226	No	ns	0,9578	Q-AC
DDT3-DNP-N-T vs. DDT5-DNP-W	-472,7	-5721 to 4776	No	ns	>0,9999	Q-AD
DDT3-DNP-N-T vs. DDT5-DNP-W-T	-821,2	-6070 to 4428	No	ns	>0,9999	Q-AE
DDT3-DNP-N-T vs. DDT5-T	9066	3817 to 14314	Yes	****	<0,0001	Q-AF
DDT3-DNP-N-T vs. DDT6	10207	4958 to 15455	Yes	****	<0,0001	Q-AG
DDT3-DNP-N-T vs. DDT6-DNP-N	-3519	-8768 to 1730	No	ns	0,7904	Q-AH
DDT3-DNP-N-T vs. DDT6-DNP-N-T	-3848	-9096 to 1401	No	ns	0,6043	Q-AI
DDT3-DNP-N-T vs. DDT6-DNP-W	-903,7	-6152 to 4345	No	ns	>0,9999	Q-AJ
DDT3-DNP-N-T vs. DDT6-DNP-W-T	695,7	-4553 to 5944	No	ns	>0,9999	Q-AK
DDT3-DNP-N-T vs. DDT6-T	9885	4636 to 15133	Yes	****	<0,0001	Q-AL
DDT3-DNP-N-T vs. - Control	10674	5425 to 15923	Yes	****	<0,0001	Q-AN
DDT3-DNP-W vs. DDT3-DNP-W-T	-21,33	-5270 to 5227	No	ns	>0,9999	R-S
DDT3-DNP-W vs. DDT3-T	9254	4005 to 14503	Yes	****	<0,0001	R-T
DDT3-DNP-W vs. DDT4	9039	3791 to 14288	Yes	****	<0,0001	R-U
DDT3-DNP-W vs. DDT4-DNP-N	-724,3	-5973 to 4524	No	ns	>0,9999	R-V
DDT3-DNP-W vs. DDT4-DNP-N-T	22,00	-5227 to 5271	No	ns	>0,9999	R-W
DDT3-DNP-W vs. DDT4-DNP-W	609,7	-4639 to 5858	No	ns	>0,9999	R-X
DDT3-DNP-W vs. DDT4-DNP-W-T	740,8	-4508 to 5990	No	ns	>0,9999	R-Y
DDT3-DNP-W vs. DDT4-T	9967	4718 to 15216	Yes	****	<0,0001	R-Z
DDT3-DNP-W vs. DDT5	8849	3600 to 14097	Yes	****	<0,0001	R-AA
DDT3-DNP-W vs. DDT5-DNP-N	-4064	-9313 to 1185	No	ns	0,4721	R-AB
DDT3-DNP-W vs. DDT5-DNP-N-T	-3661	-8910 to 1588	No	ns	0,7149	R-AC
DDT3-DNP-W vs. DDT5-DNP-W	-1111	-6360 to 4138	No	ns	>0,9999	R-AD
DDT3-DNP-W vs. DDT5-DNP-W-T	-1460	-6708 to 3789	No	ns	>0,9999	R-AE
DDT3-DNP-W vs. DDT5-T	8427	3178 to 13676	Yes	****	<0,0001	R-AF
DDT3-DNP-W vs. DDT6	9568	4319 to 14817	Yes	****	<0,0001	R-AG
DDT3-DNP-W vs. DDT6-DNP-N	-4158	-9406 to 1091	No	ns	0,4171	R-AH
DDT3-DNP-W vs. DDT6-DNP-N-T	-4486	-9735 to 762,7	No	ns	0,2496	R-AI
DDT3-DNP-W vs. DDT6-DNP-W	-1542	-6791 to 3707	No	ns	>0,9999	R-AJ
DDT3-DNP-W vs. DDT6-DNP-W-T	57,33	-5191 to 5306	No	ns	>0,9999	R-AK
DDT3-DNP-W vs. DDT6-T	9246	3997 to 14495	Yes	****	<0,0001	R-AL
DDT3-DNP-W vs. - Control	10036	4787 to 15285	Yes	****	<0,0001	R-AN
DDT3-DNP-W-T vs. DDT3-T	9275	4026 to 14524	Yes	****	<0,0001	S-T
DDT3-DNP-W-T vs. DDT4	9061	3812 to 14309	Yes	****	<0,0001	S-U
DDT3-DNP-W-T vs. DDT4-DNP-N	-703,0	-5952 to 4546	No	ns	>0,9999	S-V
DDT3-DNP-W-T vs. DDT4-DNP-N-T	43,33	-5205 to 5292	No	ns	>0,9999	S-W
DDT3-DNP-W-T vs. DDT4-DNP-W	631,0	-4618 to 5880	No	ns	>0,9999	S-X
DDT3-DNP-W-T vs. DDT4-DNP-W-T	762,2	-4487 to 6011	No	ns	>0,9999	S-Y
DDT3-DNP-W-T vs. DDT4-T	9988	4740 to 15237	Yes	****	<0,0001	S-Z
DDT3-DNP-W-T vs. DDT5	8870	3621 to 14119	Yes	****	<0,0001	S-AA
DDT3-DNP-W-T vs. DDT5-DNP-N	-4043	-9291 to 1206	No	ns	0,4849	S-AB
DDT3-DNP-W-T vs. DDT5-DNP-N-T	-3640	-8888 to 1609	No	ns	0,7268	S-AC
DDT3-DNP-W-T vs. DDT5-DNP-W	-1090	-6338 to 4159	No	ns	>0,9999	S-AD
DDT3-DNP-W-T vs. DDT5-DNP-W-T	-1438	-6687 to 3811	No	ns	>0,9999	S-AE
DDT3-DNP-W-T vs. DDT5-T	8449	3200 to 13697	Yes	****	<0,0001	S-AF
DDT3-DNP-W-T vs. DDT6	9590	4341 to 14838	Yes	****	<0,0001	S-AG
DDT3-DNP-W-T vs. DDT6-DNP-N	-4136	-9385 to 1113	No	ns	0,4295	S-AH
DDT3-DNP-W-T vs. DDT6-DNP-N-T	-4465	-9713 to 784,0	No	ns	0,2590	S-AI
DDT3-DNP-W-T vs. DDT6-DNP-W	-1521	-6769 to 3728	No	ns	>0,9999	S-AJ
DDT3-DNP-W-T vs. DDT6-DNP-W-T	78,67	-5170 to 5327	No	ns	>0,9999	S-AK
DDT3-DNP-W-T vs. DDT6-T	9268	4019 to 14516	Yes	****	<0,0001	S-AL
DDT3-DNP-W-T vs. - Control	10057	4808 to 15306	Yes	****	<0,0001	S-AN
DDT3-T vs. DDT4	-214,5	-5463 to 5034	No	ns	>0,9999	T-U
DDT3-T vs. DDT4-DNP-N	-9978	-15227 to -4729	Yes	****	<0,0001	T-V
DDT3-T vs. DDT4-DNP-N-T	-9232	-14481 to -3983	Yes	****	<0,0001	T-W
DDT3-T vs. DDT4-DNP-W	-8644	-13893 to -3395	Yes	****	<0,0001	T-X
DDT3-T vs. DDT4-DNP-W-T	-8513	-13762 to -3264	Yes	****	<0,0001	T-Y
DDT3-T vs. DDT4-T	713,2	-4536 to 5962	No	ns	>0,9999	T-Z
DDT3-T vs. DDT5	-405,3	-5654 to 4843	No	ns	>0,9999	T-AA
DDT3-T vs. DDT5-DNP-N	-13318	-18567 to -8069	Yes	****	<0,0001	T-AB
DDT3-T vs. DDT5-DNP-N-T	-12915	-18164 to -7666	Yes	****	<0,0001	T-AC
DDT3-T vs. DDT5-DNP-W	-10365	-15614 to -5116	Yes	****	<0,0001	T-AD
DDT3-T vs. DDT5-DNP-W-T	-10713	-15962 to -5465	Yes	****	<0,0001	T-AE
DDT3-T vs. DDT5-T	-826,7	-6075 to 4422	No	ns	>0,9999	T-AF
DDT3-T vs. DDT6	314,3	-4934 to 5563	No	ns	>0,9999	T-AG
DDT3-T vs. DDT6-DNP-N	-13411	-18660 to -8163	Yes	****	<0,0001	T-AH
DDT3-T vs. DDT6-DNP-N-T	-13740	-18989 to -8491	Yes	****	<0,0001	T-AI
DDT3-T vs. DDT6-DNP-W	-10796	-16045 to -5547	Yes	****	<0,0001	T-AJ
DDT3-T vs. DDT6-DNP-W-T	-9197	-14445 to -3948	Yes	****	<0,0001	T-AK
DDT3-T vs. DDT6-T	-7667	-5256 to 5241	No	ns	>0,9999	T-AL
DDT3-T vs. - Control	782,0	-4467 to 6031	No	ns	>0,9999	T-AN
DDT4 vs. DDT4-DNP-N	-9764	-15012 to -4515	Yes	****	<0,0001	U-V
DDT4 vs. DDT4-DNP-N-T	-9017	-14266 to -3769	Yes	****	<0,0001	U-W
DDT4 vs. DDT4-DNP-W	-8430	-13678 to -3181	Yes	****	<0,0001	U-X
DDT4 vs. DDT4-DNP-W-T	-8299	-13547 to -3050	Yes	****	<0,0001	U-Y
DDT4 vs. DDT4-T	927,7	-4321 to 6176	No	ns	>0,9999	U-Z
DDT4 vs. DDT5	-190,8	-5440 to 5058	No	ns	>0,9999	U-AA
DDT4 vs. DDT5-DNP-N	-13103	-18352 to -7855	Yes	****	<0,0001	U-AB
DDT4 vs. DDT5-DNP-N-T	-12700	-17949 to -7452	Yes	****	<0,0001	U-AC
DDT4 vs. DDT5-DNP-W	-10150	-15399 to -4902	Yes	****	<0,0001	U-AD
DDT4 vs. DDT5-DNP-W-T	-10499	-15748 to -5250	Yes	****	<0,0001	U-AE
DDT4 vs. DDT5-T	-612,2	-5861 to 4637	No	ns	>0,9999	U-AF
DDT4 vs. DDT6	528,8	-4720 to 5778	No	ns	>0,9999	U-AG
DDT4 vs. DDT6-DNP-N	-13197	-18446 to -7948	Yes	****	<0,0001	U-AH
DDT4 vs. DDT6-DNP-N-T	-13525	-18774 to -8277	Yes	****	<0,0001	U-AI
DDT4 vs. DDT6-DNP-W	-10581	-15830 to -5333	Yes	****	<0,0001	U-AJ
DDT4 vs. DDT6-DNP-W-T	-8982	-14231 to -3733	Yes	****	<0,0001	U-AK
DDT4 vs. DDT6-T	206,8	-5042 to 5456	No	ns	>0,9999	U-AL
DDT4 vs. - Control	996,5	-4252 to 6245	No	ns	>0,9999	U-AN
DDT4-DNP-N vs. DDT4-DNP-N-T	746,3	-4502 to 5995	No	ns	>0,9999	V-W
DDT4-DNP-N vs. DDT4-DNP-W	1334	-3915 to 6583	No	ns	>0,9999	V-X
DDT4-DNP-N vs. DDT4-DNP-W-T	1465	-3784 to 6714	No	ns	>0,9999	V-Y
DDT4-DNP-N vs. DDT4-T	10691	5443 to 15940	Yes	****	<0,0001	V-Z
DDT4-DNP-N vs. DDT5	9573	4324 to 14822	Yes	****	<0,0001	V-AA
DDT4-DNP-N vs. DDT5-DNP-N	-3340	-8588 to 1909	No	ns	0,8697	V-AB
DDT4-DNP-N vs. DDT5-DNP-N-T	-2937	-8185 to 2312	No	ns	0,9711	V-AC
DDT4-DNP-N vs. DDT5-DNP-W	-386,7	-5635 to 4862	No	ns	>0,9999	V-AD
DDT4-DNP-N vs. DDT5-DNP-W-T	-735,2	-5984 to 4514	No	ns	>0,9999	V-AE
DDT4-DNP-N vs. DDT5-T	9152	3903 to 14400	Yes	****	<0,0001	V-AF
DDT4-DNP-N vs. DDT6	10293	5044 to 15541	Yes	****	<0,0001	V-AG
DDT4-DNP-N vs. DDT6-DNP-N	-3433	-8682 to 1816	No	ns	0,8310	V-AH
DDT4-DNP-N vs. DDT6-DNP-N-T	-3762	-9010 to 1487	No	ns	0,6563	V-AI
DDT4-DNP-N vs. DDT6-DNP-W	-817,7	-6066 to 4431	No	ns	>0,9999	V-AJ
DDT4-DNP-N vs. DDT6-DNP-W-T	781,7	-4467 to 6030	No	ns	>0,9999	V-AK
DDT4-DNP-N vs. DDT6-T	9971	4722 to 15219	Yes	****	<0,0001	V-AL
DDT4-DNP-N vs. - Control	10760	5511 to 16009	Yes	****	<0,0001	V-AN
DDT4-DNP-N-T vs. DDT4-DNP-W	587,7	-4661 to 5836	No	ns	>0,9999	W-X
DDT4-DNP-N-T vs. DDT4-DNP-W-T	718,8	-4530 to 5968	No	ns	>0,9999	W-Y
DDT4-DNP-N-T vs. DDT4-T	9945	4696 to 15194	Yes	****	<0,0001	W-Z
DDT4-DNP-N-T vs. DDT5	8827	3578 to 14075	Yes	****	<0,0001	W-AA
DDT4-DNP-N-T vs. DDT5-DNP-N	-4086	-9335 to 1163	No	ns	0,4590	W-AB
DDT4-DNP-N-T vs. DDT5-DNP-N-T	-3683	-8932 to 1566	No	ns	0,7023	W-AC
DDT4-DNP-N-T vs. DDT5-DNP-W	-1133	-6382 to 4116	No	ns	>0,9999	W-AD
DDT4-DNP-N-T vs. DDT5-DNP-W-T	-1482	-6730 to 3767	No	ns	>0,9999	W-AE
DDT4-DNP-N-T vs. DDT5-T	8405	3156 to 13654	Yes	****	<0,0001	W-AF
DDT4-DNP-N-T vs. DDT6	9546	4297 to 14795	Yes	****	<0,0001	W-AG
DDT4-DNP-N-T vs. DDT6-DNP-N	-4180	-9428 to 1069	No	ns	0,4046	W-AH
DDT4-DNP-N-T vs. DDT6-DNP-N-T	-4508	-9757 to 740,7	No	ns	0,2401	W-AI
DDT4-DNP-N-T vs. DDT6-DNP-W	-1564	-6813 to 3685	No	ns	>0,9999	W-AJ
DDT4-DNP-N-T vs. DDT6-DNP-W-T	35,33	-5213 to 5284	No	ns	>0,9999	W-AK
DDT4-DNP-N-T vs. DDT6-T	9224	3975 to 14473	Yes	****	<0,0001	W-AL
DDT4-DNP-N-T vs. - Control	10014	4765 to 15263	Yes	****	<0,0001	W-AN
DDT4-DNP-W vs. DDT4-DNP-W-T	131,2	-5118 to 5380	No	ns	>0,9999	X-Y
DDT4-DNP-W vs. DDT4-T	9357	4109 to 14606	Yes	****	<0,0001	X-Z
DDT4-DNP-W vs. DDT5	8239	2990 to 13488	Yes	****	<0,0001	X-AA
DDT4-DNP-W vs. DDT5-DNP-N	-4674	-9922 to 575,0	No	ns	0,1767	X-AB
DDT4-DNP-W vs. DDT5-DNP-N-T	-4271	-9519 to 978,0	No	ns	0,3543	X-AC
DDT4-DNP-W vs. DDT5-DNP-W	-1721	-6969 to 3528	No	ns	>0,9999	X-AD
DDT4-DNP-W vs. DDT5-DNP-W-T	-2069	-7318 to 3180	No	ns	>0,9999	X-AE
DDT4-DNP-W vs. DDT5-T	7818	2569 to 13066	Yes	****	<0,0001	X-AF
DDT4-DNP-W vs. DDT6	8959	3710 to 14207	Yes	****	<0,0001	X-AG
DDT4-DNP-W vs. DDT6-DNP-N	-4767	-10016 to 481,5	No	ns	0,1469	X-AH
DDT4-DNP-W vs. DDT6-DNP-N-T	-5096	-10344 to 153,0	No	ns	0,0719	X-AI
DDT4-DNP-W vs. DDT6-DNP-W	-2152	-7400 to 3097	No	ns	0,9999	X-AJ
DDT4-DNP-W vs. DDT6-DNP-W-T	-552,3	-5801 to 4696	No	ns	>0,9999	X-AK
DDT4-DNP-W vs. DDT6-T	8637	3388 to 13885	Yes	****	<0,0001	X-AL
DDT4-DNP-W vs. - Control	9426	4177 to 14675	Yes	****	<0,0001	X-AN
DDT4-DNP-W-T vs. DDT4-T	9226	3977 to 14475	Yes	****	<0,0001	Y-Z
DDT4-DNP-W-T vs. DDT5	8108	2859 to 13356	Yes	****	<0,0001	Y-AA
DDT4-DNP-W-T vs. DDT5-DNP-N	-4805	-10054 to 443,9	No	ns	0,1360	Y-AB
DDT4-DNP-W-T vs. DDT5-DNP-N-T	-4402	-9651 to 846,9	No	ns	0,2879	Y-AC
DDT4-DNP-W-T vs. DDT5-DNP-W	-1852	-7101 to 3397	No	ns	>0,9999	Y-AD
DDT4-DNP-W-T vs. DDT5-DNP-W-T	-2200	-7449 to 3048	No	ns	0,9998	Y-AE
DDT4-DNP-W-T vs. DDT5-T	7686	2438 to 12935	Yes	****	<0,0001	Y-AF
DDT4-DNP-W-T vs. DDT6	8827	3579 to 14076	Yes	****	<0,0001	Y-AG
DDT4-DNP-W-T vs. DDT6-DNP-N	-4898	-10147 to 350,4	No	ns	0,1118	Y-AH
DDT4-DNP-W-T vs. DDT6-DNP-N-T	-5227	-10476 to 21,87	No	ns	0,0527	Y-AI
DDT4-DNP-W-T vs. DDT6-DNP-W	-2283	-7532 to 2966	No	ns	0,9996	Y-AJ
DDT4-DNP-W-T vs. DDT6-DNP-W-T	-683,5	-5932 to 4565	No	ns	>0,9999	Y-AK
DDT4-DNP-W-T vs. DDT6-T	8505	3257 to 13754	Yes	****	<0,0001	Y-AL
DDT4-DNP-W-T vs. - Control	9295	4046 to 14544	Yes	****	<0,0001	Y-AN
DDT4-T vs. DDT5	-1119	-6367 to 4130	No	ns	>0,9999	Z-AA
DDT4-T vs. DDT5-DNP-N	-14031	-19280 to -8782	Yes	****	<0,0001	Z-AB
DDT4-T vs. DDT5-DNP-N-T	-13628	-18877 to -8379	Yes	****	<0,0001	Z-AC
DDT4-T vs. DDT5-DNP-W	-11078	-16327 to -5829	Yes	****	<0,0001	Z-AD
DDT4-T vs. DDT5-DNP-W-T	-11427	-16675 to -6178	Yes	****	<0,0001	Z-AE
DDT4-T vs. DDT5-T	-1540	-6789 to 3709	No	ns	>0,9999	Z-AF
DDT4-T vs. DDT6	-398,8	-5648 to 4850	No	ns	>0,9999	Z-AG
DDT4-T vs. DDT6-DNP-N	-14125	-19373 to -8876	Yes	****	<0,0001	Z-AH
DDT4-T vs. DDT6-DNP-N-T	-14453	-19702 to -9204	Yes	****	<0,0001	Z-AI
DDT4-T vs. DDT6-DNP-W	-11509	-16758 to -6260	Yes	****	<0,0001	Z-AJ
DDT4-T vs. DDT6-DNP-W-T	-9910	-15158 to -4661	Yes	****	<0,0001	Z-AK
DDT4-T vs. DDT6-T	-720,8	-5970 to 4528	No	ns	>0,9999	Z-AL
DDT4-T vs. - Control	68,83	-5180 to 5318	No	ns	>0,9999	Z-AN
DDT5 vs. DDT5-DNP-N	-12913	-18161 to -7664	Yes	****	<0,0001	AA-AB
DDT5 vs. DDT5-DNP-N-T	-12510	-17758 to -7261	Yes	****	<0,0001	AA-AC
DDT5 vs. DDT5-DNP-W	-9960	-15208 to -4711	Yes	****	<0,0001	AA-AD
DDT5 vs. DDT5-DNP-W-T	-10308	-15557 to -5059	Yes	****	<0,0001	AA-AE
DDT5 vs. DDT5-T	-421,3	-5670 to 4827	No	ns	>0,9999	AA-AF
DDT5 vs. DDT6	719,7	-4529 to 5968	No	ns	>0,9999	AA-AG
DDT5 vs. DDT6-DNP-N	-13006	-18255 to -7757	Yes	****	<0,0001	AA-AH
DDT5 vs. DDT6-DNP-N-T	-13335	-18583 to -8086	Yes	****	<0,0001	AA-AI
DDT5 vs. DDT6-DNP-W	-10391	-15639 to -5142	Yes	****	<0,0001	AA-AJ
DDT5 vs. DDT6-DNP-W-T	-8791	-14040 to -3542	Yes	****	<0,0001	AA-AK
DDT5 vs. DDT6-T	397,7	-4851 to 5646	No	ns	>0,9999	AA-AL
DDT5 vs. - Control	1187	-4061 to 6436	No	ns	>0,9999	AA-AN
DDT5-DNP-N vs. DDT5-DNP-N-T	403,0	-4846 to 5652	No	ns	>0,9999	AB-AC
DDT5-DNP-N vs. DDT5-DNP-W	2953	-2296 to 8202	No	ns	0,9689	AB-AD
DDT5-DNP-N vs. DDT5-DNP-W-T	2605	-2644 to 7853	No	ns	0,9954	AB-AE
DDT5-DNP-N vs. DDT5-T	12491	7242 to 17740	Yes	****	<0,0001	AB-AF
DDT5-DNP-N vs. DDT6	13632	8383 to 18881	Yes	****	<0,0001	AB-AG
DDT5-DNP-N vs. DDT6-DNP-N	-93,50	-5342 to 5155	No	ns	>0,9999	AB-AH
DDT5-DNP-N vs. DDT6-DNP-N-T	-422,0	-5671 to 4827	No	ns	>0,9999	AB-AI
DDT5-DNP-N vs. DDT6-DNP-W	2522	-2727 to 7771	No	ns	0,9974	AB-AJ
DDT5-DNP-N vs. DDT6-DNP-W-T	4121	-1127 to 9370	No	ns	0,4381	AB-AK
DDT5-DNP-N vs. DDT6-T	13310	8061 to 18559	Yes	****	<0,0001	AB-AL
DDT5-DNP-N vs. - Control	14100	8851 to 19349	Yes	****	<0,0001	AB-AN
DDT5-DNP-N-T vs. DDT5-DNP-W	2550	-2699 to 7799	No	ns	0,9968	AC-AD
DDT5-DNP-N-T vs. DDT5-DNP-W-T	2202	-3047 to 7450	No	ns	0,9998	AC-AE
DDT5-DNP-N-T vs. DDT5-T	12088	6839 to 17337	Yes	****	<0,0001	AC-AF
DDT5-DNP-N-T vs. DDT6	13229	7980 to 18478	Yes	****	<0,0001	AC-AG
DDT5-DNP-N-T vs. DDT6-DNP-N	-496,5	-5745 to 4752	No	ns	>0,9999	AC-AH
DDT5-DNP-N-T vs. DDT6-DNP-N-T	-825,0	-6074 to 4424	No	ns	>0,9999	AC-AI
DDT5-DNP-N-T vs. DDT6-DNP-W	2119	-3130 to 7368	No	ns	>0,9999	AC-AJ
DDT5-DNP-N-T vs. DDT6-DNP-W-T	3718	-1530 to 8967	No	ns	0,6819	AC-AK
DDT5-DNP-N-T vs. DDT6-T	12907	7658 to 18156	Yes	****	<0,0001	AC-AL
DDT5-DNP-N-T vs. - Control	13697	8448 to 18946	Yes	****	<0,0001	AC-AN
DDT5-DNP-W vs. DDT5-DNP-W-T	-348,5	-5597 to 4900	No	ns	>0,9999	AD-AE
DDT5-DNP-W vs. DDT5-T	9538	4289 to 14787	Yes	****	<0,0001	AD-AF
DDT5-DNP-W vs. DDT6	10679	5430 to 15928	Yes	****	<0,0001	AD-AG
DDT5-DNP-W vs. DDT6-DNP-N	-3047	-8295 to 2202	No	ns	0,9533	AD-AH
DDT5-DNP-W vs. DDT6-DNP-N-T	-3375	-8624 to 1874	No	ns	0,8558	AD-AI
DDT5-DNP-W vs. DDT6-DNP-W	-431,0	-5680 to 4818	No	ns	>0,9999	AD-AJ
DDT5-DNP-W vs. DDT6-DNP-W-T	1168	-4080 to 6417	No	ns	>0,9999	AD-AK
DDT5-DNP-W vs. DDT6-T	10357	5108 to 15606	Yes	****	<0,0001	AD-AL
DDT5-DNP-W vs. - Control	11147	5898 to 16396	Yes	****	<0,0001	AD-AN
DDT5-DNP-W-T vs. DDT5-T	9887	4638 to 15135	Yes	****	<0,0001	AE-AF
DDT5-DNP-W-T vs. DDT6	11028	5779 to 16276	Yes	****	<0,0001	AE-AG
DDT5-DNP-W-T vs. DDT6-DNP-N	-2698	-7947 to 2551	No	ns	0,9918	AE-AH
DDT5-DNP-W-T vs. DDT6-DNP-N-T	-3027	-8275 to 2222	No	ns	0,9571	AE-AI
DDT5-DNP-W-T vs. DDT6-DNP-W	-82,50	-5331 to 5166	No	ns	>0,9999	AE-AJ
DDT5-DNP-W-T vs. DDT6-DNP-W-T	1517	-3732 to 6766	No	ns	>0,9999	AE-AK
DDT5-DNP-W-T vs. DDT6-T	10706	5457 to 15954	Yes	****	<0,0001	AE-AL
DDT5-DNP-W-T vs. - Control	11495	6247 to 16744	Yes	****	<0,0001	AE-AN
DDT5-T vs. DDT6	1141	-4108 to 6390	No	ns	>0,9999	AF-AG
DDT5-T vs. DDT6-DNP-N	-12585	-17833 to -7336	Yes	****	<0,0001	AF-AH
DDT5-T vs. DDT6-DNP-N-T	-12913	-18162 to -7664	Yes	****	<0,0001	AF-AI
DDT5-T vs. DDT6-DNP-W	-9969	-15218 to -4720	Yes	****	<0,0001	AF-AJ
DDT5-T vs. DDT6-DNP-W-T	-8370	-13619 to -3121	Yes	****	<0,0001	AF-AK
DDT5-T vs. DDT6-T	819,0	-4430 to 6068	No	ns	>0,9999	AF-AL
DDT5-T vs. - Control	1609	-3640 to 6857	No	ns	>0,9999	AF-AN
DDT6 vs. DDT6-DNP-N	-13726	-18974 to -8477	Yes	****	<0,0001	AG-AH
DDT6 vs. DDT6-DNP-N-T	-14054	-19303 to -8805	Yes	****	<0,0001	AG-AI
DDT6 vs. DDT6-DNP-W	-11110	-16359 to -5861	Yes	****	<0,0001	AG-AJ
DDT6 vs. DDT6-DNP-W-T	-9511	-14760 to -4262	Yes	****	<0,0001	AG-AK
DDT6 vs. DDT6-T	-322,0	-5571 to 4927	No	ns	>0,9999	AG-AL
DDT6 vs. - Control	467,7	-4781 to 5716	No	ns	>0,9999	AG-AN
DDT6-DNP-N vs. DDT6-DNP-N-T	-328,5	-5577 to 4920	No	ns	>0,9999	AH-AI
DDT6-DNP-N vs. DDT6-DNP-W	2616	-2633 to 7864	No	ns	0,9951	AH-AJ
DDT6-DNP-N vs. DDT6-DNP-W-T	4215	-1034 to 9464	No	ns	0,3847	AH-AK
DDT6-DNP-N vs. DDT6-T	13404	8155 to 18652	Yes	****	<0,0001	AH-AL
DDT6-DNP-N vs. - Control	14193	8945 to 19442	Yes	****	<0,0001	AH-AN
DDT6-DNP-N-T vs. DDT6-DNP-W	2944	-2305 to 8193	No	ns	0,9701	AI-AJ
DDT6-DNP-N-T vs. DDT6-DNP-W-T	4543	-705,4 to 9792	No	ns	0,2255	AI-AK
DDT6-DNP-N-T vs. DDT6-T	13732	8483 to 18981	Yes	****	<0,0001	AI-AL
DDT6-DNP-N-T vs. - Control	14522	9273 to 19771	Yes	****	<0,0001	AI-AN
DDT6-DNP-W vs. DDT6-DNP-W-T	1599	-3649 to 6848	No	ns	>0,9999	AJ-AK
DDT6-DNP-W vs. DDT6-T	10788	5539 to 16037	Yes	****	<0,0001	AJ-AL
DDT6-DNP-W vs. - Control	11578	6329 to 16827	Yes	****	<0,0001	AJ-AN
DDT6-DNP-W-T vs. DDT6-T	9189	3940 to 14438	Yes	****	<0,0001	AK-AL
DDT6-DNP-W-T vs. - Control	9979	4730 to 15227	Yes	****	<0,0001	AK-AN
DDT6-T vs. - Control	789,7	-4459 to 6038	No	ns	>0,9999	AL-AN
Test details	Mean 1	Mean 2	Mean Diff,	SE of diff,	n1	n2	q	DF
DDT1a vs. DDT1a-N	518,8	4596	-4077	1333	6	6	4326	195
DDT1a vs. DDT1b noChol-N	518,8	496,7	22,17	1333	6	6	0,02352	195
DDT1a vs. DDT1b-2xChol-N	518,8	3030	-2511	1333	6	6	2665	195
DDT1a vs. DDT1a-N-T	518,8	3450	-2931	1333	6	6	3111	195
DDT1a vs. DDT1a-W	518,8	4748	-4229	1333	6	6	4488	195
DDT1a vs. DDT1a-W-T	518,8	5155	-4636	1333	6	6	4920	195
DDT1a vs. DDT1a-T	518,8	362,8	156,0	1333	6	6	0,1655	195
DDT1a vs. DDT2	518,8	1850	-1331	1333	6	6	1412	195
DDT1a vs. DDT2-DNP-N	518,8	10847	-10328	1333	6	6	10,96	195
DDT1a vs. DDT2-DNP-N-T	518,8	10899	-10381	1333	6	6	11,02	195
DDT1a vs. DDT2-DNP-W	518,8	10428	-9909	1333	6	6	10,52	195
DDT1a vs. DDT2-DNP-W-T	518,8	11126	-10607	1333	6	6	11,26	195
DDT1a vs. DDT2-T	518,8	1462	-943,2	1333	6	6	1001	195
DDT1a vs. DDT3	518,8	1295	-775,7	1333	6	6	0,8231	195
DDT1a vs. DDT3-DNP-N	518,8	10159	-9641	1333	6	6	10,23	195
DDT1a vs. DDT3-DNP-N-T	518,8	11124	-10605	1333	6	6	11,25	195
DDT1a vs. DDT3-DNP-W	518,8	10485	-9967	1333	6	6	10,58	195
DDT1a vs. DDT3-DNP-W-T	518,8	10507	-9988	1333	6	6	10,60	195
DDT1a vs. DDT3-T	518,8	1232	-712,7	1333	6	6	0,7563	195
DDT1a vs. DDT4	518,8	1446	-927,2	1333	6	6	0,9839	195
DDT1a vs. DDT4-DNP-N	518,8	11210	-10691	1333	6	6	11,34	195
DDT1a vs. DDT4-DNP-N-T	518,8	10463	-9945	1333	6	6	10,55	195
DDT1a vs. DDT4-DNP-W	518,8	9876	-9357	1333	6	6	9929	195
DDT1a vs. DDT4-DNP-W-T	518,8	9745	-9226	1333	6	6	9790	195
DDT1a vs. DDT4-T	518,8	518,3	0,5000	1333	6	6	0,0005306	195
DDT1a vs. DDT5	518,8	1637	-1118	1333	6	6	1186	195
DDT1a vs. DDT5-DNP-N	518,8	14549	-14031	1333	6	6	14,89	195
DDT1a vs. DDT5-DNP-N-T	518,8	14146	-13628	1333	6	6	14,46	195
DDT1a vs. DDT5-DNP-W	518,8	11596	-11078	1333	6	6	11,76	195
DDT1a vs. DDT5-DNP-W-T	518,8	11945	-11426	1333	6	6	12,13	195
DDT1a vs. DDT5-T	518,8	2058	-1539	1333	6	6	1634	195
DDT1a vs. DDT6	518,8	917,2	-398,3	1333	6	6	0,4227	195
DDT1a vs. DDT6-DNP-N	518,8	14643	-14124	1333	6	6	14,99	195
DDT1a vs. DDT6-DNP-N-T	518,8	14971	-14453	1333	6	6	15,34	195
DDT1a vs. DDT6-DNP-W	518,8	12027	-11509	1333	6	6	12,21	195
DDT1a vs. DDT6-DNP-W-T	518,8	10428	-9909	1333	6	6	10,52	195
DDT1a vs. DDT6-T	518,8	1239	-720,3	1333	6	6	0,7644	195
DDT1a vs. - Control	518,8	449,5	69,33	1333	6	6	0,07357	195
DDT1a-N vs. DDT1b noChol-N	4596	496,7	4099	1333	6	6	4350	195
DDT1a-N vs. DDT1b-2xChol-N	4596	3030	1566	1333	6	6	1661	195
DDT1a-N vs. DDT1a-N-T	4596	3450	1145	1333	6	6	1215	195
DDT1a-N vs. DDT1a-W	4596	4748	-152,7	1333	6	6	0,1620	195
DDT1a-N vs. DDT1a-W-T	4596	5155	-559,5	1333	6	6	0,5937	195
DDT1a-N vs. DDT1a-T	4596	362,8	4233	1333	6	6	4492	195
DDT1a-N vs. DDT2	4596	1850	2746	1333	6	6	2914	195
DDT1a-N vs. DDT2-DNP-N	4596	10847	-6252	1333	6	6	6634	195
DDT1a-N vs. DDT2-DNP-N-T	4596	10899	-6304	1333	6	6	6689	195
DDT1a-N vs. DDT2-DNP-W	4596	10428	-5832	1333	6	6	6189	195
DDT1a-N vs. DDT2-DNP-W-T	4596	11126	-6530	1333	6	6	6929	195
DDT1a-N vs. DDT2-T	4596	1462	3134	1333	6	6	3325	195
DDT1a-N vs. DDT3	4596	1295	3301	1333	6	6	3503	195
DDT1a-N vs. DDT3-DNP-N	4596	10159	-5564	1333	6	6	5904	195
DDT1a-N vs. DDT3-DNP-N-T	4596	11124	-6528	1333	6	6	6928	195
DDT1a-N vs. DDT3-DNP-W	4596	10485	-5890	1333	6	6	6250	195
DDT1a-N vs. DDT3-DNP-W-T	4596	10507	-5911	1333	6	6	6273	195
DDT1a-N vs. DDT3-T	4596	1232	3364	1333	6	6	3570	195
DDT1a-N vs. DDT4	4596	1446	3150	1333	6	6	3342	195
DDT1a-N vs. DDT4-DNP-N	4596	11210	-6614	1333	6	6	7019	195
DDT1a-N vs. DDT4-DNP-N-T	4596	10463	-5868	1333	6	6	6227	195
DDT1a-N vs. DDT4-DNP-W	4596	9876	-5280	1333	6	6	5603	195
DDT1a-N vs. DDT4-DNP-W-T	4596	9745	-5149	1333	6	6	5464	195
DDT1a-N vs. DDT4-T	4596	518,3	4077	1333	6	6	4327	195
DDT1a-N vs. DDT5	4596	1637	2959	1333	6	6	3140	195
DDT1a-N vs. DDT5-DNP-N	4596	14549	-9954	1333	6	6	10,56	195
DDT1a-N vs. DDT5-DNP-N-T	4596	14146	-9551	1333	6	6	10,14	195
DDT1a-N vs. DDT5-DNP-W	4596	11596	-7001	1333	6	6	7429	195
DDT1a-N vs. DDT5-DNP-W-T	4596	11945	-7349	1333	6	6	7799	195
DDT1a-N vs. DDT5-T	4596	2058	2537	1333	6	6	2693	195
DDT1a-N vs. DDT6	4596	917,2	3678	1333	6	6	3903	195
DDT1a-N vs. DDT6-DNP-N	4596	14643	-10047	1333	6	6	10,66	195
DDT1a-N vs. DDT6-DNP-N-T	4596	14971	-10376	1333	6	6	11,01	195
DDT1a-N vs. DDT6-DNP-W	4596	12027	-7432	1333	6	6	7886	195
DDT1a-N vs. DDT6-DNP-W-T	4596	10428	-5833	1333	6	6	6189	195
DDT1a-N vs. DDT6-T	4596	1239	3356	1333	6	6	3562	195
DDT1a-N vs. - Control	4596	449,5	4146	1333	6	6	4400	195
DDT1b noChol-N vs. DDT1b-2xChol-N	496,7	3030	-2533	1333	6	6	2688	195
DDT1b noChol-N vs. DDT1a-N-T	496,7	3450	-2954	1333	6	6	3134	195
DDT1b noChol-N vs. DDT1a-W	496,7	4748	-4252	1333	6	6	4512	195
DDT1b noChol-N vs. DDT1a-W-T	496,7	5155	-4658	1333	6	6	4943	195
DDT1b noChol-N vs. DDT1a-T	496,7	362,8	133,8	1333	6	6	0,1420	195
DDT1b noChol-N vs. DDT2	496,7	1850	-1353	1333	6	6	1436	195
DDT1b noChol-N vs. DDT2-DNP-N	496,7	10847	-10350	1333	6	6	10,98	195
DDT1b noChol-N vs. DDT2-DNP-N-T	496,7	10899	-10403	1333	6	6	11,04	195
DDT1b noChol-N vs. DDT2-DNP-W	496,7	10428	-9931	1333	6	6	10,54	195
DDT1b noChol-N vs. DDT2-DNP-W-T	496,7	11126	-10629	1333	6	6	11,28	195
DDT1b noChol-N vs. DDT2-T	496,7	1462	-965,3	1333	6	6	1024	195
DDT1b noChol-N vs. DDT3	496,7	1295	-797,8	1333	6	6	0,8466	195
DDT1b noChol-N vs. DDT3-DNP-N	496,7	10159	-9663	1333	6	6	10,25	195
DDT1b noChol-N vs. DDT3-DNP-N-T	496,7	11124	-10627	1333	6	6	11,28	195
DDT1b noChol-N vs. DDT3-DNP-W	496,7	10485	-9989	1333	6	6	10,60	195
DDT1b noChol-N vs. DDT3-DNP-W-T	496,7	10507	-10010	1333	6	6	10,62	195
DDT1b noChol-N vs. DDT3-T	496,7	1232	-734,8	1333	6	6	0,7798	195
DDT1b noChol-N vs. DDT4	496,7	1446	-949,3	1333	6	6	1007	195
DDT1b noChol-N vs. DDT4-DNP-N	496,7	11210	-10713	1333	6	6	11,37	195
DDT1b noChol-N vs. DDT4-DNP-N-T	496,7	10463	-9967	1333	6	6	10,58	195
DDT1b noChol-N vs. DDT4-DNP-W	496,7	9876	-9379	1333	6	6	9953	195
DDT1b noChol-N vs. DDT4-DNP-W-T	496,7	9745	-9248	1333	6	6	9814	195
DDT1b noChol-N vs. DDT4-T	496,7	518,3	-21,67	1333	6	6	0,02299	195
DDT1b noChol-N vs. DDT5	496,7	1637	-1140	1333	6	6	1210	195
DDT1b noChol-N vs. DDT5-DNP-N	496,7	14549	-14053	1333	6	6	14,91	195
DDT1b noChol-N vs. DDT5-DNP-N-T	496,7	14146	-13650	1333	6	6	14,48	195
DDT1b noChol-N vs. DDT5-DNP-W	496,7	11596	-11100	1333	6	6	11,78	195
DDT1b noChol-N vs. DDT5-DNP-W-T	496,7	11945	-11448	1333	6	6	12,15	195
DDT1b noChol-N vs. DDT5-T	496,7	2058	-1562	1333	6	6	1657	195
DDT1b noChol-N vs. DDT6	496,7	917,2	-420,5	1333	6	6	0,4462	195
DDT1b noChol-N vs. DDT6-DNP-N	496,7	14643	-14146	1333	6	6	15,01	195
DDT1b noChol-N vs. DDT6-DNP-N-T	496,7	14971	-14475	1333	6	6	15,36	195
DDT1b noChol-N vs. DDT6-DNP-W	496,7	12027	-11531	1333	6	6	12,24	195
DDT1b noChol-N vs. DDT6-DNP-W-T	496,7	10428	-9931	1333	6	6	10,54	195
DDT1b noChol-N vs. DDT6-T	496,7	1239	-742,5	1333	6	6	0,7879	195
DDT1b noChol-N vs. - Control	496,7	449,5	47,17	1333	6	6	0,05005	195
DDT1b-2xChol-N vs. DDT1a-N-T	3030	3450	-420,2	1333	6	6	0,4459	195
DDT1b-2xChol-N vs. DDT1a-W	3030	4748	-1718	1333	6	6	1823	195
DDT1b-2xChol-N vs. DDT1a-W-T	3030	5155	-2125	1333	6	6	2255	195
DDT1b-2xChol-N vs. DDT1a-T	3030	362,8	2667	1333	6	6	2830	195
DDT1b-2xChol-N vs. DDT2	3030	1850	1181	1333	6	6	1253	195
DDT1b-2xChol-N vs. DDT2-DNP-N	3030	10847	-7817	1333	6	6	8295	195
DDT1b-2xChol-N vs. DDT2-DNP-N-T	3030	10899	-7869	1333	6	6	8351	195
DDT1b-2xChol-N vs. DDT2-DNP-W	3030	10428	-7398	1333	6	6	7850	195
DDT1b-2xChol-N vs. DDT2-DNP-W-T	3030	11126	-8096	1333	6	6	8591	195
DDT1b-2xChol-N vs. DDT2-T	3030	1462	1568	1333	6	6	1664	195
DDT1b-2xChol-N vs. DDT3	3030	1295	1736	1333	6	6	1842	195
DDT1b-2xChol-N vs. DDT3-DNP-N	3030	10159	-7129	1333	6	6	7565	195
DDT1b-2xChol-N vs. DDT3-DNP-N-T	3030	11124	-8094	1333	6	6	8589	195
DDT1b-2xChol-N vs. DDT3-DNP-W	3030	10485	-7455	1333	6	6	7911	195
DDT1b-2xChol-N vs. DDT3-DNP-W-T	3030	10507	-7477	1333	6	6	7934	195
DDT1b-2xChol-N vs. DDT3-T	3030	1232	1799	1333	6	6	1909	195
DDT1b-2xChol-N vs. DDT4	3030	1446	1584	1333	6	6	1681	195
DDT1b-2xChol-N vs. DDT4-DNP-N	3030	11210	-8180	1333	6	6	8680	195
DDT1b-2xChol-N vs. DDT4-DNP-N-T	3030	10463	-7433	1333	6	6	7888	195
DDT1b-2xChol-N vs. DDT4-DNP-W	3030	9876	-6846	1333	6	6	7264	195
DDT1b-2xChol-N vs. DDT4-DNP-W-T	3030	9745	-6715	1333	6	6	7125	195
DDT1b-2xChol-N vs. DDT4-T	3030	518,3	2512	1333	6	6	2665	195
DDT1b-2xChol-N vs. DDT5	3030	1637	1393	1333	6	6	1478	195
DDT1b-2xChol-N vs. DDT5-DNP-N	3030	14549	-11519	1333	6	6	12,22	195
DDT1b-2xChol-N vs. DDT5-DNP-N-T	3030	14146	-11116	1333	6	6	11,80	195
DDT1b-2xChol-N vs. DDT5-DNP-W	3030	11596	-8566	1333	6	6	9090	195
DDT1b-2xChol-N vs. DDT5-DNP-W-T	3030	11945	-8915	1333	6	6	9460	195
DDT1b-2xChol-N vs. DDT5-T	3030	2058	971,8	1333	6	6	1031	195
DDT1b-2xChol-N vs. DDT6	3030	917,2	2113	1333	6	6	2242	195
DDT1b-2xChol-N vs. DDT6-DNP-N	3030	14643	-11613	1333	6	6	12,32	195
DDT1b-2xChol-N vs. DDT6-DNP-N-T	3030	14971	-11941	1333	6	6	12,67	195
DDT1b-2xChol-N vs. DDT6-DNP-W	3030	12027	-8997	1333	6	6	9548	195
DDT1b-2xChol-N vs. DDT6-DNP-W-T	3030	10428	-7398	1333	6	6	7851	195
DDT1b-2xChol-N vs. DDT6-T	3030	1239	1791	1333	6	6	1900	195
DDT1b-2xChol-N vs. - Control	3030	449,5	2581	1333	6	6	2738	195
DDT1a-N-T vs. DDT1a-W	3450	4748	-1298	1333	6	6	1377	195
DDT1a-N-T vs. DDT1a-W-T	3450	5155	-1705	1333	6	6	1809	195
DDT1a-N-T vs. DDT1a-T	3450	362,8	3087	1333	6	6	3276	195
DDT1a-N-T vs. DDT2	3450	1850	1601	1333	6	6	1699	195
DDT1a-N-T vs. DDT2-DNP-N	3450	10847	-7397	1333	6	6	7849	195
DDT1a-N-T vs. DDT2-DNP-N-T	3450	10899	-7449	1333	6	6	7905	195
DDT1a-N-T vs. DDT2-DNP-W	3450	10428	-6978	1333	6	6	7404	195
DDT1a-N-T vs. DDT2-DNP-W-T	3450	11126	-7675	1333	6	6	8145	195
DDT1a-N-T vs. DDT2-T	3450	1462	1988	1333	6	6	2110	195
DDT1a-N-T vs. DDT3	3450	1295	2156	1333	6	6	2288	195
DDT1a-N-T vs. DDT3-DNP-N	3450	10159	-6709	1333	6	6	7120	195
DDT1a-N-T vs. DDT3-DNP-N-T	3450	11124	-7674	1333	6	6	8143	195
DDT1a-N-T vs. DDT3-DNP-W	3450	10485	-7035	1333	6	6	7466	195
DDT1a-N-T vs. DDT3-DNP-W-T	3450	10507	-7057	1333	6	6	7488	195
DDT1a-N-T vs. DDT3-T	3450	1232	2219	1333	6	6	2354	195
DDT1a-N-T vs. DDT4	3450	1446	2004	1333	6	6	2127	195
DDT1a-N-T vs. DDT4-DNP-N	3450	11210	-7760	1333	6	6	8234	195
DDT1a-N-T vs. DDT4-DNP-N-T	3450	10463	-7013	1333	6	6	7442	195
DDT1a-N-T vs. DDT4-DNP-W	3450	9876	-6426	1333	6	6	6819	195
DDT1a-N-T vs. DDT4-DNP-W-T	3450	9745	-6294	1333	6	6	6679	195
DDT1a-N-T vs. DDT4-T	3450	518,3	2932	1333	6	6	3111	195
DDT1a-N-T vs. DDT5	3450	1637	1813	1333	6	6	1924	195
DDT1a-N-T vs. DDT5-DNP-N	3450	14549	-11099	1333	6	6	11,78	195
DDT1a-N-T vs. DDT5-DNP-N-T	3450	14146	-10696	1333	6	6	11,35	195
DDT1a-N-T vs. DDT5-DNP-W	3450	11596	-8146	1333	6	6	8645	195
DDT1a-N-T vs. DDT5-DNP-W-T	3450	11945	-8495	1333	6	6	9014	195
DDT1a-N-T vs. DDT5-T	3450	2058	1392	1333	6	6	1477	195
DDT1a-N-T vs. DDT6	3450	917,2	2533	1333	6	6	2688	195
DDT1a-N-T vs. DDT6-DNP-N	3450	14643	-11193	1333	6	6	11,88	195
DDT1a-N-T vs. DDT6-DNP-N-T	3450	14971	-11521	1333	6	6	12,23	195
DDT1a-N-T vs. DDT6-DNP-W	3450	12027	-8577	1333	6	6	9102	195
DDT1a-N-T vs. DDT6-DNP-W-T	3450	10428	-6978	1333	6	6	7405	195
DDT1a-N-T vs. DDT6-T	3450	1239	2211	1333	6	6	2346	195
DDT1a-N-T vs. - Control	3450	449,5	3001	1333	6	6	3184	195
DDT1a-W vs. DDT1a-W-T	4748	5155	-406,8	1333	6	6	0,4317	195
DDT1a-W vs. DDT1a-T	4748	362,8	4385	1333	6	6	4654	195
DDT1a-W vs. DDT2	4748	1850	2899	1333	6	6	3076	195
DDT1a-W vs. DDT2-DNP-N	4748	10847	-6099	1333	6	6	6472	195
DDT1a-W vs. DDT2-DNP-N-T	4748	10899	-6151	1333	6	6	6527	195
DDT1a-W vs. DDT2-DNP-W	4748	10428	-5680	1333	6	6	6027	195
DDT1a-W vs. DDT2-DNP-W-T	4748	11126	-6377	1333	6	6	6767	195
DDT1a-W vs. DDT2-T	4748	1462	3286	1333	6	6	3487	195
DDT1a-W vs. DDT3	4748	1295	3454	1333	6	6	3665	195
DDT1a-W vs. DDT3-DNP-N	4748	10159	-5411	1333	6	6	5742	195
DDT1a-W vs. DDT3-DNP-N-T	4748	11124	-6376	1333	6	6	6766	195
DDT1a-W vs. DDT3-DNP-W	4748	10485	-5737	1333	6	6	6088	195
DDT1a-W vs. DDT3-DNP-W-T	4748	10507	-5759	1333	6	6	6111	195
DDT1a-W vs. DDT3-T	4748	1232	3517	1333	6	6	3732	195
DDT1a-W vs. DDT4	4748	1446	3302	1333	6	6	3504	195
DDT1a-W vs. DDT4-DNP-N	4748	11210	-6462	1333	6	6	6857	195
DDT1a-W vs. DDT4-DNP-N-T	4748	10463	-5715	1333	6	6	6065	195
DDT1a-W vs. DDT4-DNP-W	4748	9876	-5128	1333	6	6	5441	195
DDT1a-W vs. DDT4-DNP-W-T	4748	9745	-4996	1333	6	6	5302	195
DDT1a-W vs. DDT4-T	4748	518,3	4230	1333	6	6	4489	195
DDT1a-W vs. DDT5	4748	1637	3111	1333	6	6	3302	195
DDT1a-W vs. DDT5-DNP-N	4748	14549	-9801	1333	6	6	10,40	195
DDT1a-W vs. DDT5-DNP-N-T	4748	14146	-9398	1333	6	6	9973	195
DDT1a-W vs. DDT5-DNP-W	4748	11596	-6848	1333	6	6	7267	195
DDT1a-W vs. DDT5-DNP-W-T	4748	11945	-7197	1333	6	6	7637	195
DDT1a-W vs. DDT5-T	4748	2058	2690	1333	6	6	2855	195
DDT1a-W vs. DDT6	4748	917,2	3831	1333	6	6	4065	195
DDT1a-W vs. DDT6-DNP-N	4748	14643	-9895	1333	6	6	10,50	195
DDT1a-W vs. DDT6-DNP-N-T	4748	14971	-10223	1333	6	6	10,85	195
DDT1a-W vs. DDT6-DNP-W	4748	12027	-7279	1333	6	6	7724	195
DDT1a-W vs. DDT6-DNP-W-T	4748	10428	-5680	1333	6	6	6027	195
DDT1a-W vs. DDT6-T	4748	1239	3509	1333	6	6	3724	195
DDT1a-W vs. - Control	4748	449,5	4299	1333	6	6	4562	195
DDT1a-W-T vs. DDT1a-T	5155	362,8	4792	1333	6	6	5085	195
DDT1a-W-T vs. DDT2	5155	1850	3306	1333	6	6	3508	195
DDT1a-W-T vs. DDT2-DNP-N	5155	10847	-5692	1333	6	6	6040	195
DDT1a-W-T vs. DDT2-DNP-N-T	5155	10899	-5744	1333	6	6	6096	195
DDT1a-W-T vs. DDT2-DNP-W	5155	10428	-5273	1333	6	6	5595	195
DDT1a-W-T vs. DDT2-DNP-W-T	5155	11126	-5971	1333	6	6	6336	195
DDT1a-W-T vs. DDT2-T	5155	1462	3693	1333	6	6	3919	195
DDT1a-W-T vs. DDT3	5155	1295	3861	1333	6	6	4097	195
DDT1a-W-T vs. DDT3-DNP-N	5155	10159	-5004	1333	6	6	5310	195
DDT1a-W-T vs. DDT3-DNP-N-T	5155	11124	-5969	1333	6	6	6334	195
DDT1a-W-T vs. DDT3-DNP-W	5155	10485	-5330	1333	6	6	5656	195
DDT1a-W-T vs. DDT3-DNP-W-T	5155	10507	-5352	1333	6	6	5679	195
DDT1a-W-T vs. DDT3-T	5155	1232	3924	1333	6	6	4164	195
DDT1a-W-T vs. DDT4	5155	1446	3709	1333	6	6	3936	195
DDT1a-W-T vs. DDT4-DNP-N	5155	11210	-6055	1333	6	6	6425	195
DDT1a-W-T vs. DDT4-DNP-N-T	5155	10463	-5308	1333	6	6	5633	195
DDT1a-W-T vs. DDT4-DNP-W	5155	9876	-4721	1333	6	6	5009	195
DDT1a-W-T vs. DDT4-DNP-W-T	5155	9745	-4590	1333	6	6	4870	195
DDT1a-W-T vs. DDT4-T	5155	518,3	4637	1333	6	6	4920	195
DDT1a-W-T vs. DDT5	5155	1637	3518	1333	6	6	3733	195
DDT1a-W-T vs. DDT5-DNP-N	5155	14549	-9394	1333	6	6	9969	195
DDT1a-W-T vs. DDT5-DNP-N-T	5155	14146	-8991	1333	6	6	9541	195
DDT1a-W-T vs. DDT5-DNP-W	5155	11596	-6441	1333	6	6	6835	195
DDT1a-W-T vs. DDT5-DNP-W-T	5155	11945	-6790	1333	6	6	7205	195
DDT1a-W-T vs. DDT5-T	5155	2058	3097	1333	6	6	3286	195
DDT1a-W-T vs. DDT6	5155	917,2	4238	1333	6	6	4497	195
DDT1a-W-T vs. DDT6-DNP-N	5155	14643	-9488	1333	6	6	10,07	195
DDT1a-W-T vs. DDT6-DNP-N-T	5155	14971	-9816	1333	6	6	10,42	195
DDT1a-W-T vs. DDT6-DNP-W	5155	12027	-6872	1333	6	6	7293	195
DDT1a-W-T vs. DDT6-DNP-W-T	5155	10428	-5273	1333	6	6	5596	195
DDT1a-W-T vs. DDT6-T	5155	1239	3916	1333	6	6	4155	195
DDT1a-W-T vs. - Control	5155	449,5	4706	1333	6	6	4993	195
DDT1a-T vs. DDT2	362,8	1850	-1487	1333	6	6	1578	195
DDT1a-T vs. DDT2-DNP-N	362,8	10847	-10484	1333	6	6	11,13	195
DDT1a-T vs. DDT2-DNP-N-T	362,8	10899	-10537	1333	6	6	11,18	195
DDT1a-T vs. DDT2-DNP-W	362,8	10428	-10065	1333	6	6	10,68	195
DDT1a-T vs. DDT2-DNP-W-T	362,8	11126	-10763	1333	6	6	11,42	195
DDT1a-T vs. DDT2-T	362,8	1462	-1099	1333	6	6	1166	195
DDT1a-T vs. DDT3	362,8	1295	-931,7	1333	6	6	0,9887	195
DDT1a-T vs. DDT3-DNP-N	362,8	10159	-9797	1333	6	6	10,40	195
DDT1a-T vs. DDT3-DNP-N-T	362,8	11124	-10761	1333	6	6	11,42	195
DDT1a-T vs. DDT3-DNP-W	362,8	10485	-10123	1333	6	6	10,74	195
DDT1a-T vs. DDT3-DNP-W-T	362,8	10507	-10144	1333	6	6	10,76	195
DDT1a-T vs. DDT3-T	362,8	1232	-868,7	1333	6	6	0,9218	195
DDT1a-T vs. DDT4	362,8	1446	-1083	1333	6	6	1149	195
DDT1a-T vs. DDT4-DNP-N	362,8	11210	-10847	1333	6	6	11,51	195
DDT1a-T vs. DDT4-DNP-N-T	362,8	10463	-10101	1333	6	6	10,72	195
DDT1a-T vs. DDT4-DNP-W	362,8	9876	-9513	1333	6	6	10,09	195
DDT1a-T vs. DDT4-DNP-W-T	362,8	9745	-9382	1333	6	6	9956	195
DDT1a-T vs. DDT4-T	362,8	518,3	-155,5	1333	6	6	0,1650	195
DDT1a-T vs. DDT5	362,8	1637	-1274	1333	6	6	1352	195
DDT1a-T vs. DDT5-DNP-N	362,8	14549	-14187	1333	6	6	15,05	195
DDT1a-T vs. DDT5-DNP-N-T	362,8	14146	-13784	1333	6	6	14,63	195
DDT1a-T vs. DDT5-DNP-W	362,8	11596	-11234	1333	6	6	11,92	195
DDT1a-T vs. DDT5-DNP-W-T	362,8	11945	-11582	1333	6	6	12,29	195
DDT1a-T vs. DDT5-T	362,8	2058	-1695	1333	6	6	1799	195
DDT1a-T vs. DDT6	362,8	917,2	-554,3	1333	6	6	0,5882	195
DDT1a-T vs. DDT6-DNP-N	362,8	14643	-14280	1333	6	6	15,15	195
DDT1a-T vs. DDT6-DNP-N-T	362,8	14971	-14609	1333	6	6	15,50	195
DDT1a-T vs. DDT6-DNP-W	362,8	12027	-11665	1333	6	6	12,38	195
DDT1a-T vs. DDT6-DNP-W-T	362,8	10428	-10065	1333	6	6	10,68	195
DDT1a-T vs. DDT6-T	362,8	1239	-876,3	1333	6	6	0,9299	195
DDT1a-T vs. - Control	362,8	449,5	-86,67	1333	6	6	0,09197	195
DDT2 vs. DDT2-DNP-N	1850	10847	-8998	1333	6	6	9548	195
DDT2 vs. DDT2-DNP-N-T	1850	10899	-9050	1333	6	6	9603	195
DDT2 vs. DDT2-DNP-W	1850	10428	-8578	1333	6	6	9103	195
DDT2 vs. DDT2-DNP-W-T	1850	11126	-9276	1333	6	6	9843	195
DDT2 vs. DDT2-T	1850	1462	387,5	1333	6	6	0,4112	195
DDT2 vs. DDT3	1850	1295	555,0	1333	6	6	0,5890	195
DDT2 vs. DDT3-DNP-N	1850	10159	-8310	1333	6	6	8818	195
DDT2 vs. DDT3-DNP-N-T	1850	11124	-9274	1333	6	6	9842	195
DDT2 vs. DDT3-DNP-W	1850	10485	-8636	1333	6	6	9164	195
DDT2 vs. DDT3-DNP-W-T	1850	10507	-8657	1333	6	6	9187	195
DDT2 vs. DDT3-T	1850	1232	618,0	1333	6	6	0,6558	195
DDT2 vs. DDT4	1850	1446	403,5	1333	6	6	0,4282	195
DDT2 vs. DDT4-DNP-N	1850	11210	-9360	1333	6	6	9933	195
DDT2 vs. DDT4-DNP-N-T	1850	10463	-8614	1333	6	6	9141	195
DDT2 vs. DDT4-DNP-W	1850	9876	-8026	1333	6	6	8517	195
DDT2 vs. DDT4-DNP-W-T	1850	9745	-7895	1333	6	6	8378	195
DDT2 vs. DDT4-T	1850	518,3	1331	1333	6	6	1413	195
DDT2 vs. DDT5	1850	1637	212,7	1333	6	6	0,2257	195
DDT2 vs. DDT5-DNP-N	1850	14549	-12700	1333	6	6	13,48	195
DDT2 vs. DDT5-DNP-N-T	1850	14146	-12297	1333	6	6	13,05	195
DDT2 vs. DDT5-DNP-W	1850	11596	-9747	1333	6	6	10,34	195
DDT2 vs. DDT5-DNP-W-T	1850	11945	-10095	1333	6	6	10,71	195
DDT2 vs. DDT5-T	1850	2058	-208,7	1333	6	6	0,2214	195
DDT2 vs. DDT6	1850	917,2	932,3	1333	6	6	0,9894	195
DDT2 vs. DDT6-DNP-N	1850	14643	-12793	1333	6	6	13,58	195
DDT2 vs. DDT6-DNP-N-T	1850	14971	-13122	1333	6	6	13,92	195
DDT2 vs. DDT6-DNP-W	1850	12027	-10178	1333	6	6	10,80	195
DDT2 vs. DDT6-DNP-W-T	1850	10428	-8579	1333	6	6	9103	195
DDT2 vs. DDT6-T	1850	1239	610,3	1333	6	6	0,6477	195
DDT2 vs. - Control	1850	449,5	1400	1333	6	6	1486	195
DDT2-DNP-N vs. DDT2-DNP-N-T	10847	10899	-52,33	1333	6	6	0,05553	195
DDT2-DNP-N vs. DDT2-DNP-W	10847	10428	419,3	1333	6	6	0,4450	195
DDT2-DNP-N vs. DDT2-DNP-W-T	10847	11126	-278,5	1333	6	6	0,2955	195
DDT2-DNP-N vs. DDT2-T	10847	1462	9385	1333	6	6	9959	195
DDT2-DNP-N vs. DDT3	10847	1295	9553	1333	6	6	10,14	195
DDT2-DNP-N vs. DDT3-DNP-N	10847	10159	687,7	1333	6	6	0,7297	195
DDT2-DNP-N vs. DDT3-DNP-N-T	10847	11124	-276,7	1333	6	6	0,2936	195
DDT2-DNP-N vs. DDT3-DNP-W	10847	10485	361,7	1333	6	6	0,3838	195
DDT2-DNP-N vs. DDT3-DNP-W-T	10847	10507	340,3	1333	6	6	0,3612	195
DDT2-DNP-N vs. DDT3-T	10847	1232	9616	1333	6	6	10,20	195
DDT2-DNP-N vs. DDT4	10847	1446	9401	1333	6	6	9976	195
DDT2-DNP-N vs. DDT4-DNP-N	10847	11210	-362,7	1333	6	6	0,3849	195
DDT2-DNP-N vs. DDT4-DNP-N-T	10847	10463	383,7	1333	6	6	0,4071	195
DDT2-DNP-N vs. DDT4-DNP-W	10847	9876	971,3	1333	6	6	1031	195
DDT2-DNP-N vs. DDT4-DNP-W-T	10847	9745	1103	1333	6	6	1170	195
DDT2-DNP-N vs. DDT4-T	10847	518,3	10329	1333	6	6	10,96	195
DDT2-DNP-N vs. DDT5	10847	1637	9210	1333	6	6	9774	195
DDT2-DNP-N vs. DDT5-DNP-N	10847	14549	-3702	1333	6	6	3929	195
DDT2-DNP-N vs. DDT5-DNP-N-T	10847	14146	-3299	1333	6	6	3501	195
DDT2-DNP-N vs. DDT5-DNP-W	10847	11596	-749,3	1333	6	6	0,7952	195
DDT2-DNP-N vs. DDT5-DNP-W-T	10847	11945	-1098	1333	6	6	1165	195
DDT2-DNP-N vs. DDT5-T	10847	2058	8789	1333	6	6	9327	195
DDT2-DNP-N vs. DDT6	10847	917,2	9930	1333	6	6	10,54	195
DDT2-DNP-N vs. DDT6-DNP-N	10847	14643	-3796	1333	6	6	4028	195
DDT2-DNP-N vs. DDT6-DNP-N-T	10847	14971	-4124	1333	6	6	4377	195
DDT2-DNP-N vs. DDT6-DNP-W	10847	12027	-1180	1333	6	6	1253	195
DDT2-DNP-N vs. DDT6-DNP-W-T	10847	10428	419,0	1333	6	6	0,4446	195
DDT2-DNP-N vs. DDT6-T	10847	1239	9608	1333	6	6	10,20	195
DDT2-DNP-N vs. - Control	10847	449,5	10398	1333	6	6	11,03	195
DDT2-DNP-N-T vs. DDT2-DNP-W	10899	10428	471,7	1333	6	6	0,5005	195
DDT2-DNP-N-T vs. DDT2-DNP-W-T	10899	11126	-226,2	1333	6	6	0,2400	195
DDT2-DNP-N-T vs. DDT2-T	10899	1462	9437	1333	6	6	10,01	195
DDT2-DNP-N-T vs. DDT3	10899	1295	9605	1333	6	6	10,19	195
DDT2-DNP-N-T vs. DDT3-DNP-N	10899	10159	740,0	1333	6	6	0,7853	195
DDT2-DNP-N-T vs. DDT3-DNP-N-T	10899	11124	-224,3	1333	6	6	0,2381	195
DDT2-DNP-N-T vs. DDT3-DNP-W	10899	10485	414,0	1333	6	6	0,4393	195
DDT2-DNP-N-T vs. DDT3-DNP-W-T	10899	10507	392,7	1333	6	6	0,4167	195
DDT2-DNP-N-T vs. DDT3-T	10899	1232	9668	1333	6	6	10,26	195
DDT2-DNP-N-T vs. DDT4	10899	1446	9453	1333	6	6	10,03	195
DDT2-DNP-N-T vs. DDT4-DNP-N	10899	11210	-310,3	1333	6	6	0,3293	195
DDT2-DNP-N-T vs. DDT4-DNP-N-T	10899	10463	436,0	1333	6	6	0,4627	195
DDT2-DNP-N-T vs. DDT4-DNP-W	10899	9876	1024	1333	6	6	1086	195
DDT2-DNP-N-T vs. DDT4-DNP-W-T	10899	9745	1155	1333	6	6	1225	195
DDT2-DNP-N-T vs. DDT4-T	10899	518,3	10381	1333	6	6	11,02	195
DDT2-DNP-N-T vs. DDT5	10899	1637	9263	1333	6	6	9829	195
DDT2-DNP-N-T vs. DDT5-DNP-N	10899	14549	-3650	1333	6	6	3873	195
DDT2-DNP-N-T vs. DDT5-DNP-N-T	10899	14146	-3247	1333	6	6	3446	195
DDT2-DNP-N-T vs. DDT5-DNP-W	10899	11596	-697,0	1333	6	6	0,7396	195
DDT2-DNP-N-T vs. DDT5-DNP-W-T	10899	11945	-1046	1333	6	6	1109	195
DDT2-DNP-N-T vs. DDT5-T	10899	2058	8841	1333	6	6	9382	195
DDT2-DNP-N-T vs. DDT6	10899	917,2	9982	1333	6	6	10,59	195
DDT2-DNP-N-T vs. DDT6-DNP-N	10899	14643	-3744	1333	6	6	3973	195
DDT2-DNP-N-T vs. DDT6-DNP-N-T	10899	14971	-4072	1333	6	6	4321	195
DDT2-DNP-N-T vs. DDT6-DNP-W	10899	12027	-1128	1333	6	6	1197	195
DDT2-DNP-N-T vs. DDT6-DNP-W-T	10899	10428	471,3	1333	6	6	0,5002	195
DDT2-DNP-N-T vs. DDT6-T	10899	1239	9660	1333	6	6	10,25	195
DDT2-DNP-N-T vs. - Control	10899	449,5	10450	1333	6	6	11,09	195
DDT2-DNP-W vs. DDT2-DNP-W-T	10428	11126	-697,8	1333	6	6	0,7405	195
DDT2-DNP-W vs. DDT2-T	10428	1462	8966	1333	6	6	9514	195
DDT2-DNP-W vs. DDT3	10428	1295	9133	1333	6	6	9692	195
DDT2-DNP-W vs. DDT3-DNP-N	10428	10159	268,3	1333	6	6	0,2847	195
DDT2-DNP-W vs. DDT3-DNP-N-T	10428	11124	-696,0	1333	6	6	0,7386	195
DDT2-DNP-W vs. DDT3-DNP-W	10428	10485	-57,67	1333	6	6	0,06119	195
DDT2-DNP-W vs. DDT3-DNP-W-T	10428	10507	-79,00	1333	6	6	0,08383	195
DDT2-DNP-W vs. DDT3-T	10428	1232	9196	1333	6	6	9759	195
DDT2-DNP-W vs. DDT4	10428	1446	8982	1333	6	6	9531	195
DDT2-DNP-W vs. DDT4-DNP-N	10428	11210	-782,0	1333	6	6	0,8298	195
DDT2-DNP-W vs. DDT4-DNP-N-T	10428	10463	-35,67	1333	6	6	0,03785	195
DDT2-DNP-W vs. DDT4-DNP-W	10428	9876	552,0	1333	6	6	0,5858	195
DDT2-DNP-W vs. DDT4-DNP-W-T	10428	9745	683,2	1333	6	6	0,7250	195
DDT2-DNP-W vs. DDT4-T	10428	518,3	9909	1333	6	6	10,52	195
DDT2-DNP-W vs. DDT5	10428	1637	8791	1333	6	6	9329	195
DDT2-DNP-W vs. DDT5-DNP-N	10428	14549	-4122	1333	6	6	4374	195
DDT2-DNP-W vs. DDT5-DNP-N-T	10428	14146	-3719	1333	6	6	3946	195
DDT2-DNP-W vs. DDT5-DNP-W	10428	11596	-1169	1333	6	6	1240	195
DDT2-DNP-W vs. DDT5-DNP-W-T	10428	11945	-1517	1333	6	6	1610	195
DDT2-DNP-W vs. DDT5-T	10428	2058	8370	1333	6	6	8882	195
DDT2-DNP-W vs. DDT6	10428	917,2	9511	1333	6	6	10,09	195
DDT2-DNP-W vs. DDT6-DNP-N	10428	14643	-4215	1333	6	6	4473	195
DDT2-DNP-W vs. DDT6-DNP-N-T	10428	14971	-4544	1333	6	6	4822	195
DDT2-DNP-W vs. DDT6-DNP-W	10428	12027	-1600	1333	6	6	1698	195
DDT2-DNP-W vs. DDT6-DNP-W-T	10428	10428	-0,3333	1333	6	6	0,0003537	195
DDT2-DNP-W vs. DDT6-T	10428	1239	9189	1333	6	6	9751	195
DDT2-DNP-W vs. - Control	10428	449,5	9978	1333	6	6	10,59	195
DDT2-DNP-W-T vs. DDT2-T	11126	1462	9664	1333	6	6	10,25	195
DDT2-DNP-W-T vs. DDT3	11126	1295	9831	1333	6	6	10,43	195
DDT2-DNP-W-T vs. DDT3-DNP-N	11126	10159	966,2	1333	6	6	1025	195
DDT2-DNP-W-T vs. DDT3-DNP-N-T	11126	11124	1833	1333	6	6	0,001945	195
DDT2-DNP-W-T vs. DDT3-DNP-W	11126	10485	640,2	1333	6	6	0,6793	195
DDT2-DNP-W-T vs. DDT3-DNP-W-T	11126	10507	618,8	1333	6	6	0,6567	195
DDT2-DNP-W-T vs. DDT3-T	11126	1232	9894	1333	6	6	10,50	195
DDT2-DNP-W-T vs. DDT4	11126	1446	9680	1333	6	6	10,27	195
DDT2-DNP-W-T vs. DDT4-DNP-N	11126	11210	-84,17	1333	6	6	0,08932	195
DDT2-DNP-W-T vs. DDT4-DNP-N-T	11126	10463	662,2	1333	6	6	0,7027	195
DDT2-DNP-W-T vs. DDT4-DNP-W	11126	9876	1250	1333	6	6	1326	195
DDT2-DNP-W-T vs. DDT4-DNP-W-T	11126	9745	1381	1333	6	6	1465	195
DDT2-DNP-W-T vs. DDT4-T	11126	518,3	10607	1333	6	6	11,26	195
DDT2-DNP-W-T vs. DDT5	11126	1637	9489	1333	6	6	10,07	195
DDT2-DNP-W-T vs. DDT5-DNP-N	11126	14549	-3424	1333	6	6	3633	195
DDT2-DNP-W-T vs. DDT5-DNP-N-T	11126	14146	-3021	1333	6	6	3206	195
DDT2-DNP-W-T vs. DDT5-DNP-W	11126	11596	-470,8	1333	6	6	0,4996	195
DDT2-DNP-W-T vs. DDT5-DNP-W-T	11126	11945	-819,3	1333	6	6	0,8695	195
DDT2-DNP-W-T vs. DDT5-T	11126	2058	9067	1333	6	6	9622	195
DDT2-DNP-W-T vs. DDT6	11126	917,2	10208	1333	6	6	10,83	195
DDT2-DNP-W-T vs. DDT6-DNP-N	11126	14643	-3517	1333	6	6	3733	195
DDT2-DNP-W-T vs. DDT6-DNP-N-T	11126	14971	-3846	1333	6	6	4081	195
DDT2-DNP-W-T vs. DDT6-DNP-W	11126	12027	-901,8	1333	6	6	0,9570	195
DDT2-DNP-W-T vs. DDT6-DNP-W-T	11126	10428	697,5	1333	6	6	0,7402	195
DDT2-DNP-W-T vs. DDT6-T	11126	1239	9886	1333	6	6	10,49	195
DDT2-DNP-W-T vs. - Control	11126	449,5	10676	1333	6	6	11,33	195
DDT2-T vs. DDT3	1462	1295	167,5	1333	6	6	0,1777	195
DDT2-T vs. DDT3-DNP-N	1462	10159	-8697	1333	6	6	9229	195
DDT2-T vs. DDT3-DNP-N-T	1462	11124	-9662	1333	6	6	10,25	195
DDT2-T vs. DDT3-DNP-W	1462	10485	-9023	1333	6	6	9575	195
DDT2-T vs. DDT3-DNP-W-T	1462	10507	-9045	1333	6	6	9598	195
DDT2-T vs. DDT3-T	1462	1232	230,5	1333	6	6	0,2446	195
DDT2-T vs. DDT4	1462	1446	16,00	1333	6	6	0,01698	195
DDT2-T vs. DDT4-DNP-N	1462	11210	-9748	1333	6	6	10,34	195
DDT2-T vs. DDT4-DNP-N-T	1462	10463	-9001	1333	6	6	9552	195
DDT2-T vs. DDT4-DNP-W	1462	9876	-8414	1333	6	6	8928	195
DDT2-T vs. DDT4-DNP-W-T	1462	9745	-8283	1333	6	6	8789	195
DDT2-T vs. DDT4-T	1462	518,3	943,7	1333	6	6	1001	195
DDT2-T vs. DDT5	1462	1637	-174,8	1333	6	6	0,1855	195
DDT2-T vs. DDT5-DNP-N	1462	14549	-13087	1333	6	6	13,89	195
DDT2-T vs. DDT5-DNP-N-T	1462	14146	-12684	1333	6	6	13,46	195
DDT2-T vs. DDT5-DNP-W	1462	11596	-10134	1333	6	6	10,75	195
DDT2-T vs. DDT5-DNP-W-T	1462	11945	-10483	1333	6	6	11,12	195
DDT2-T vs. DDT5-T	1462	2058	-596,2	1333	6	6	0,6326	195
DDT2-T vs. DDT6	1462	917,2	544,8	1333	6	6	0,5782	195
DDT2-T vs. DDT6-DNP-N	1462	14643	-13181	1333	6	6	13,99	195
DDT2-T vs. DDT6-DNP-N-T	1462	14971	-13509	1333	6	6	14,34	195
DDT2-T vs. DDT6-DNP-W	1462	12027	-10565	1333	6	6	11,21	195
DDT2-T vs. DDT6-DNP-W-T	1462	10428	-8966	1333	6	6	9515	195
DDT2-T vs. DDT6-T	1462	1239	222,8	1333	6	6	0,2365	195
DDT2-T vs. - Control	1462	449,5	1013	1333	6	6	1074	195
DDT3 vs. DDT3-DNP-N	1295	10159	-8865	1333	6	6	9407	195
DDT3 vs. DDT3-DNP-N-T	1295	11124	-9829	1333	6	6	10,43	195
DDT3 vs. DDT3-DNP-W	1295	10485	-9191	1333	6	6	9753	195
DDT3 vs. DDT3-DNP-W-T	1295	10507	-9212	1333	6	6	9776	195
DDT3 vs. DDT3-T	1295	1232	63,00	1333	6	6	0,06685	195
DDT3 vs. DDT4	1295	1446	-151,5	1333	6	6	0,1608	195
DDT3 vs. DDT4-DNP-N	1295	11210	-9915	1333	6	6	10,52	195
DDT3 vs. DDT4-DNP-N-T	1295	10463	-9169	1333	6	6	9730	195
DDT3 vs. DDT4-DNP-W	1295	9876	-8581	1333	6	6	9106	195
DDT3 vs. DDT4-DNP-W-T	1295	9745	-8450	1333	6	6	8967	195
DDT3 vs. DDT4-T	1295	518,3	776,2	1333	6	6	0,8236	195
DDT3 vs. DDT5	1295	1637	-342,3	1333	6	6	0,3633	195
DDT3 vs. DDT5-DNP-N	1295	14549	-13255	1333	6	6	14,07	195
DDT3 vs. DDT5-DNP-N-T	1295	14146	-12852	1333	6	6	13,64	195
DDT3 vs. DDT5-DNP-W	1295	11596	-10302	1333	6	6	10,93	195
DDT3 vs. DDT5-DNP-W-T	1295	11945	-10650	1333	6	6	11,30	195
DDT3 vs. DDT5-T	1295	2058	-763,7	1333	6	6	0,8104	195
DDT3 vs. DDT6	1295	917,2	377,3	1333	6	6	0,4004	195
DDT3 vs. DDT6-DNP-N	1295	14643	-13348	1333	6	6	14,16	195
DDT3 vs. DDT6-DNP-N-T	1295	14971	-13677	1333	6	6	14,51	195
DDT3 vs. DDT6-DNP-W	1295	12027	-10733	1333	6	6	11,39	195
DDT3 vs. DDT6-DNP-W-T	1295	10428	-9134	1333	6	6	9692	195
DDT3 vs. DDT6-T	1295	1239	55,33	1333	6	6	0,05872	195
DDT3 vs. - Control	1295	449,5	845,0	1333	6	6	0,8967	195
DDT3-DNP-N vs. DDT3-DNP-N-T	10159	11124	-964,3	1333	6	6	1023	195
DDT3-DNP-N vs. DDT3-DNP-W	10159	10485	-326,0	1333	6	6	0,3459	195
DDT3-DNP-N vs. DDT3-DNP-W-T	10159	10507	-347,3	1333	6	6	0,3686	195
DDT3-DNP-N vs. DDT3-T	10159	1232	8928	1333	6	6	9474	195
DDT3-DNP-N vs. DDT4	10159	1446	8713	1333	6	6	9246	195
DDT3-DNP-N vs. DDT4-DNP-N	10159	11210	-1050	1333	6	6	1115	195
DDT3-DNP-N vs. DDT4-DNP-N-T	10159	10463	-304,0	1333	6	6	0,3226	195
DDT3-DNP-N vs. DDT4-DNP-W	10159	9876	283,7	1333	6	6	0,3010	195
DDT3-DNP-N vs. DDT4-DNP-W-T	10159	9745	414,8	1333	6	6	0,4402	195
DDT3-DNP-N vs. DDT4-T	10159	518,3	9641	1333	6	6	10,23	195
DDT3-DNP-N vs. DDT5	10159	1637	8523	1333	6	6	9044	195
DDT3-DNP-N vs. DDT5-DNP-N	10159	14549	-4390	1333	6	6	4659	195
DDT3-DNP-N vs. DDT5-DNP-N-T	10159	14146	-3987	1333	6	6	4231	195
DDT3-DNP-N vs. DDT5-DNP-W	10159	11596	-1437	1333	6	6	1525	195
DDT3-DNP-N vs. DDT5-DNP-W-T	10159	11945	-1786	1333	6	6	1895	195
DDT3-DNP-N vs. DDT5-T	10159	2058	8101	1333	6	6	8597	195
DDT3-DNP-N vs. DDT6	10159	917,2	9242	1333	6	6	9808	195
DDT3-DNP-N vs. DDT6-DNP-N	10159	14643	-4484	1333	6	6	4758	195
DDT3-DNP-N vs. DDT6-DNP-N-T	10159	14971	-4812	1333	6	6	5106	195
DDT3-DNP-N vs. DDT6-DNP-W	10159	12027	-1868	1333	6	6	1982	195
DDT3-DNP-N vs. DDT6-DNP-W-T	10159	10428	-268,7	1333	6	6	0,2851	195
DDT3-DNP-N vs. DDT6-T	10159	1239	8920	1333	6	6	9466	195
DDT3-DNP-N vs. - Control	10159	449,5	9710	1333	6	6	10,30	195
DDT3-DNP-N-T vs. DDT3-DNP-W	11124	10485	638,3	1333	6	6	0,6774	195
DDT3-DNP-N-T vs. DDT3-DNP-W-T	11124	10507	617,0	1333	6	6	0,6547	195
DDT3-DNP-N-T vs. DDT3-T	11124	1232	9892	1333	6	6	10,50	195
DDT3-DNP-N-T vs. DDT4	11124	1446	9678	1333	6	6	10,27	195
DDT3-DNP-N-T vs. DDT4-DNP-N	11124	11210	-86,00	1333	6	6	0,09126	195
DDT3-DNP-N-T vs. DDT4-DNP-N-T	11124	10463	660,3	1333	6	6	0,7007	195
DDT3-DNP-N-T vs. DDT4-DNP-W	11124	9876	1248	1333	6	6	1324	195
DDT3-DNP-N-T vs. DDT4-DNP-W-T	11124	9745	1379	1333	6	6	1464	195
DDT3-DNP-N-T vs. DDT4-T	11124	518,3	10605	1333	6	6	11,25	195
DDT3-DNP-N-T vs. DDT5	11124	1637	9487	1333	6	6	10,07	195
DDT3-DNP-N-T vs. DDT5-DNP-N	11124	14549	-3426	1333	6	6	3635	195
DDT3-DNP-N-T vs. DDT5-DNP-N-T	11124	14146	-3023	1333	6	6	3208	195
DDT3-DNP-N-T vs. DDT5-DNP-W	11124	11596	-472,7	1333	6	6	0,5016	195
DDT3-DNP-N-T vs. DDT5-DNP-W-T	11124	11945	-821,2	1333	6	6	0,8714	195
DDT3-DNP-N-T vs. DDT5-T	11124	2058	9066	1333	6	6	9620	195
DDT3-DNP-N-T vs. DDT6	11124	917,2	10207	1333	6	6	10,83	195
DDT3-DNP-N-T vs. DDT6-DNP-N	11124	14643	-3519	1333	6	6	3734	195
DDT3-DNP-N-T vs. DDT6-DNP-N-T	11124	14971	-3848	1333	6	6	4083	195
DDT3-DNP-N-T vs. DDT6-DNP-W	11124	12027	-903,7	1333	6	6	0,9589	195
DDT3-DNP-N-T vs. DDT6-DNP-W-T	11124	10428	695,7	1333	6	6	0,7382	195
DDT3-DNP-N-T vs. DDT6-T	11124	1239	9885	1333	6	6	10,49	195
DDT3-DNP-N-T vs. - Control	11124	449,5	10674	1333	6	6	11,33	195
DDT3-DNP-W vs. DDT3-DNP-W-T	10485	10507	-21,33	1333	6	6	0,02264	195
DDT3-DNP-W vs. DDT3-T	10485	1232	9254	1333	6	6	9820	195
DDT3-DNP-W vs. DDT4	10485	1446	9039	1333	6	6	9592	195
DDT3-DNP-W vs. DDT4-DNP-N	10485	11210	-724,3	1333	6	6	0,7686	195
DDT3-DNP-W vs. DDT4-DNP-N-T	10485	10463	22,00	1333	6	6	0,02335	195
DDT3-DNP-W vs. DDT4-DNP-W	10485	9876	609,7	1333	6	6	0,6470	195
DDT3-DNP-W vs. DDT4-DNP-W-T	10485	9745	740,8	1333	6	6	0,7862	195
DDT3-DNP-W vs. DDT4-T	10485	518,3	9967	1333	6	6	10,58	195
DDT3-DNP-W vs. DDT5	10485	1637	8849	1333	6	6	9390	195
DDT3-DNP-W vs. DDT5-DNP-N	10485	14549	-4064	1333	6	6	4313	195
DDT3-DNP-W vs. DDT5-DNP-N-T	10485	14146	-3661	1333	6	6	3885	195
DDT3-DNP-W vs. DDT5-DNP-W	10485	11596	-1111	1333	6	6	1179	195
DDT3-DNP-W vs. DDT5-DNP-W-T	10485	11945	-1460	1333	6	6	1549	195
DDT3-DNP-W vs. DDT5-T	10485	2058	8427	1333	6	6	8943	195
DDT3-DNP-W vs. DDT6	10485	917,2	9568	1333	6	6	10,15	195
DDT3-DNP-W vs. DDT6-DNP-N	10485	14643	-4158	1333	6	6	4412	195
DDT3-DNP-W vs. DDT6-DNP-N-T	10485	14971	-4486	1333	6	6	4760	195
DDT3-DNP-W vs. DDT6-DNP-W	10485	12027	-1542	1333	6	6	1636	195
DDT3-DNP-W vs. DDT6-DNP-W-T	10485	10428	57,33	1333	6	6	0,06084	195
DDT3-DNP-W vs. DDT6-T	10485	1239	9246	1333	6	6	9812	195
DDT3-DNP-W vs. - Control	10485	449,5	10036	1333	6	6	10,65	195
DDT3-DNP-W-T vs. DDT3-T	10507	1232	9275	1333	6	6	9843	195
DDT3-DNP-W-T vs. DDT4	10507	1446	9061	1333	6	6	9615	195
DDT3-DNP-W-T vs. DDT4-DNP-N	10507	11210	-703,0	1333	6	6	0,7460	195
DDT3-DNP-W-T vs. DDT4-DNP-N-T	10507	10463	43,33	1333	6	6	0,04598	195
DDT3-DNP-W-T vs. DDT4-DNP-W	10507	9876	631,0	1333	6	6	0,6696	195
DDT3-DNP-W-T vs. DDT4-DNP-W-T	10507	9745	762,2	1333	6	6	0,8088	195
DDT3-DNP-W-T vs. DDT4-T	10507	518,3	9988	1333	6	6	10,60	195
DDT3-DNP-W-T vs. DDT5	10507	1637	8870	1333	6	6	9412	195
DDT3-DNP-W-T vs. DDT5-DNP-N	10507	14549	-4043	1333	6	6	4290	195
DDT3-DNP-W-T vs. DDT5-DNP-N-T	10507	14146	-3640	1333	6	6	3862	195
DDT3-DNP-W-T vs. DDT5-DNP-W	10507	11596	-1090	1333	6	6	1156	195
DDT3-DNP-W-T vs. DDT5-DNP-W-T	10507	11945	-1438	1333	6	6	1526	195
DDT3-DNP-W-T vs. DDT5-T	10507	2058	8449	1333	6	6	8965	195
DDT3-DNP-W-T vs. DDT6	10507	917,2	9590	1333	6	6	10,18	195
DDT3-DNP-W-T vs. DDT6-DNP-N	10507	14643	-4136	1333	6	6	4389	195
DDT3-DNP-W-T vs. DDT6-DNP-N-T	10507	14971	-4465	1333	6	6	4738	195
DDT3-DNP-W-T vs. DDT6-DNP-W	10507	12027	-1521	1333	6	6	1614	195
DDT3-DNP-W-T vs. DDT6-DNP-W-T	10507	10428	78,67	1333	6	6	0,08348	195
DDT3-DNP-W-T vs. DDT6-T	10507	1239	9268	1333	6	6	9834	195
DDT3-DNP-W-T vs. - Control	10507	449,5	10057	1333	6	6	10,67	195
DDT3-T vs. DDT4	1232	1446	-214,5	1333	6	6	0,2276	195
DDT3-T vs. DDT4-DNP-N	1232	11210	-9978	1333	6	6	10,59	195
DDT3-T vs. DDT4-DNP-N-T	1232	10463	-9232	1333	6	6	9797	195
DDT3-T vs. DDT4-DNP-W	1232	9876	-8644	1333	6	6	9173	195
DDT3-T vs. DDT4-DNP-W-T	1232	9745	-8513	1333	6	6	9034	195
DDT3-T vs. DDT4-T	1232	518,3	713,2	1333	6	6	0,7568	195
DDT3-T vs. DDT5	1232	1637	-405,3	1333	6	6	0,4301	195
DDT3-T vs. DDT5-DNP-N	1232	14549	-13318	1333	6	6	14,13	195
DDT3-T vs. DDT5-DNP-N-T	1232	14146	-12915	1333	6	6	13,70	195
DDT3-T vs. DDT5-DNP-W	1232	11596	-10365	1333	6	6	11,00	195
DDT3-T vs. DDT5-DNP-W-T	1232	11945	-10713	1333	6	6	11,37	195
DDT3-T vs. DDT5-T	1232	2058	-826,7	1333	6	6	0,8772	195
DDT3-T vs. DDT6	1232	917,2	314,3	1333	6	6	0,3336	195
DDT3-T vs. DDT6-DNP-N	1232	14643	-13411	1333	6	6	14,23	195
DDT3-T vs. DDT6-DNP-N-T	1232	14971	-13740	1333	6	6	14,58	195
DDT3-T vs. DDT6-DNP-W	1232	12027	-10796	1333	6	6	11,46	195
DDT3-T vs. DDT6-DNP-W-T	1232	10428	-9197	1333	6	6	9759	195
DDT3-T vs. DDT6-T	1232	1239	-7667	1333	6	6	0,008136	195
DDT3-T vs. - Control	1232	449,5	782,0	1333	6	6	0,8298	195
DDT4 vs. DDT4-DNP-N	1446	11210	-9764	1333	6	6	10,36	195
DDT4 vs. DDT4-DNP-N-T	1446	10463	-9017	1333	6	6	9569	195
DDT4 vs. DDT4-DNP-W	1446	9876	-8430	1333	6	6	8945	195
DDT4 vs. DDT4-DNP-W-T	1446	9745	-8299	1333	6	6	8806	195
DDT4 vs. DDT4-T	1446	518,3	927,7	1333	6	6	0,9844	195
DDT4 vs. DDT5	1446	1637	-190,8	1333	6	6	0,2025	195
DDT4 vs. DDT5-DNP-N	1446	14549	-13103	1333	6	6	13,90	195
DDT4 vs. DDT5-DNP-N-T	1446	14146	-12700	1333	6	6	13,48	195
DDT4 vs. DDT5-DNP-W	1446	11596	-10150	1333	6	6	10,77	195
DDT4 vs. DDT5-DNP-W-T	1446	11945	-10499	1333	6	6	11,14	195
DDT4 vs. DDT5-T	1446	2058	-612,2	1333	6	6	0,6496	195
DDT4 vs. DDT6	1446	917,2	528,8	1333	6	6	0,5612	195
DDT4 vs. DDT6-DNP-N	1446	14643	-13197	1333	6	6	14,00	195
DDT4 vs. DDT6-DNP-N-T	1446	14971	-13525	1333	6	6	14,35	195
DDT4 vs. DDT6-DNP-W	1446	12027	-10581	1333	6	6	11,23	195
DDT4 vs. DDT6-DNP-W-T	1446	10428	-8982	1333	6	6	9531	195
DDT4 vs. DDT6-T	1446	1239	206,8	1333	6	6	0,2195	195
DDT4 vs. - Control	1446	449,5	996,5	1333	6	6	1057	195
DDT4-DNP-N vs. DDT4-DNP-N-T	11210	10463	746,3	1333	6	6	0,7920	195
DDT4-DNP-N vs. DDT4-DNP-W	11210	9876	1334	1333	6	6	1416	195
DDT4-DNP-N vs. DDT4-DNP-W-T	11210	9745	1465	1333	6	6	1555	195
DDT4-DNP-N vs. DDT4-T	11210	518,3	10691	1333	6	6	11,35	195
DDT4-DNP-N vs. DDT5	11210	1637	9573	1333	6	6	10,16	195
DDT4-DNP-N vs. DDT5-DNP-N	11210	14549	-3340	1333	6	6	3544	195
DDT4-DNP-N vs. DDT5-DNP-N-T	11210	14146	-2937	1333	6	6	3116	195
DDT4-DNP-N vs. DDT5-DNP-W	11210	11596	-386,7	1333	6	6	0,4103	195
DDT4-DNP-N vs. DDT5-DNP-W-T	11210	11945	-735,2	1333	6	6	0,7801	195
DDT4-DNP-N vs. DDT5-T	11210	2058	9152	1333	6	6	9711	195
DDT4-DNP-N vs. DDT6	11210	917,2	10293	1333	6	6	10,92	195
DDT4-DNP-N vs. DDT6-DNP-N	11210	14643	-3433	1333	6	6	3643	195
DDT4-DNP-N vs. DDT6-DNP-N-T	11210	14971	-3762	1333	6	6	3992	195
DDT4-DNP-N vs. DDT6-DNP-W	11210	12027	-817,7	1333	6	6	0,8677	195
DDT4-DNP-N vs. DDT6-DNP-W-T	11210	10428	781,7	1333	6	6	0,8295	195
DDT4-DNP-N vs. DDT6-T	11210	1239	9971	1333	6	6	10,58	195
DDT4-DNP-N vs. - Control	11210	449,5	10760	1333	6	6	11,42	195
DDT4-DNP-N-T vs. DDT4-DNP-W	10463	9876	587,7	1333	6	6	0,6236	195
DDT4-DNP-N-T vs. DDT4-DNP-W-T	10463	9745	718,8	1333	6	6	0,7628	195
DDT4-DNP-N-T vs. DDT4-T	10463	518,3	9945	1333	6	6	10,55	195
DDT4-DNP-N-T vs. DDT5	10463	1637	8827	1333	6	6	9366	195
DDT4-DNP-N-T vs. DDT5-DNP-N	10463	14549	-4086	1333	6	6	4336	195
DDT4-DNP-N-T vs. DDT5-DNP-N-T	10463	14146	-3683	1333	6	6	3908	195
DDT4-DNP-N-T vs. DDT5-DNP-W	10463	11596	-1133	1333	6	6	1202	195
DDT4-DNP-N-T vs. DDT5-DNP-W-T	10463	11945	-1482	1333	6	6	1572	195
DDT4-DNP-N-T vs. DDT5-T	10463	2058	8405	1333	6	6	8919	195
DDT4-DNP-N-T vs. DDT6	10463	917,2	9546	1333	6	6	10,13	195
DDT4-DNP-N-T vs. DDT6-DNP-N	10463	14643	-4180	1333	6	6	4435	195
DDT4-DNP-N-T vs. DDT6-DNP-N-T	10463	14971	-4508	1333	6	6	4784	195
DDT4-DNP-N-T vs. DDT6-DNP-W	10463	12027	-1564	1333	6	6	1660	195
DDT4-DNP-N-T vs. DDT6-DNP-W-T	10463	10428	35,33	1333	6	6	0,03749	195
DDT4-DNP-N-T vs. DDT6-T	10463	1239	9224	1333	6	6	9788	195
DDT4-DNP-N-T vs. - Control	10463	449,5	10014	1333	6	6	10,63	195
DDT4-DNP-W vs. DDT4-DNP-W-T	9876	9745	131,2	1333	6	6	0,1392	195
DDT4-DNP-W vs. DDT4-T	9876	518,3	9357	1333	6	6	9930	195
DDT4-DNP-W vs. DDT5	9876	1637	8239	1333	6	6	8743	195
DDT4-DNP-W vs. DDT5-DNP-N	9876	14549	-4674	1333	6	6	4960	195
DDT4-DNP-W vs. DDT5-DNP-N-T	9876	14146	-4271	1333	6	6	4532	195
DDT4-DNP-W vs. DDT5-DNP-W	9876	11596	-1721	1333	6	6	1826	195
DDT4-DNP-W vs. DDT5-DNP-W-T	9876	11945	-2069	1333	6	6	2196	195
DDT4-DNP-W vs. DDT5-T	9876	2058	7818	1333	6	6	8296	195
DDT4-DNP-W vs. DDT6	9876	917,2	8959	1333	6	6	9507	195
DDT4-DNP-W vs. DDT6-DNP-N	9876	14643	-4767	1333	6	6	5059	195
DDT4-DNP-W vs. DDT6-DNP-N-T	9876	14971	-5096	1333	6	6	5407	195
DDT4-DNP-W vs. DDT6-DNP-W	9876	12027	-2152	1333	6	6	2283	195
DDT4-DNP-W vs. DDT6-DNP-W-T	9876	10428	-552,3	1333	6	6	0,5861	195
DDT4-DNP-W vs. DDT6-T	9876	1239	8637	1333	6	6	9165	195
DDT4-DNP-W vs. - Control	9876	449,5	9426	1333	6	6	10,00	195
DDT4-DNP-W-T vs. DDT4-T	9745	518,3	9226	1333	6	6	9791	195
DDT4-DNP-W-T vs. DDT5	9745	1637	8108	1333	6	6	8604	195
DDT4-DNP-W-T vs. DDT5-DNP-N	9745	14549	-4805	1333	6	6	5099	195
DDT4-DNP-W-T vs. DDT5-DNP-N-T	9745	14146	-4402	1333	6	6	4671	195
DDT4-DNP-W-T vs. DDT5-DNP-W	9745	11596	-1852	1333	6	6	1965	195
DDT4-DNP-W-T vs. DDT5-DNP-W-T	9745	11945	-2200	1333	6	6	2335	195
DDT4-DNP-W-T vs. DDT5-T	9745	2058	7686	1333	6	6	8157	195
DDT4-DNP-W-T vs. DDT6	9745	917,2	8827	1333	6	6	9367	195
DDT4-DNP-W-T vs. DDT6-DNP-N	9745	14643	-4898	1333	6	6	5198	195
DDT4-DNP-W-T vs. DDT6-DNP-N-T	9745	14971	-5227	1333	6	6	5547	195
DDT4-DNP-W-T vs. DDT6-DNP-W	9745	12027	-2283	1333	6	6	2422	195
DDT4-DNP-W-T vs. DDT6-DNP-W-T	9745	10428	-683,5	1333	6	6	0,7253	195
DDT4-DNP-W-T vs. DDT6-T	9745	1239	8505	1333	6	6	9026	195
DDT4-DNP-W-T vs. - Control	9745	449,5	9295	1333	6	6	9864	195
DDT4-T vs. DDT5	518,3	1637	-1119	1333	6	6	1187	195
DDT4-T vs. DDT5-DNP-N	518,3	14549	-14031	1333	6	6	14,89	195
DDT4-T vs. DDT5-DNP-N-T	518,3	14146	-13628	1333	6	6	14,46	195
DDT4-T vs. DDT5-DNP-W	518,3	11596	-11078	1333	6	6	11,76	195
DDT4-T vs. DDT5-DNP-W-T	518,3	11945	-11427	1333	6	6	12,13	195
DDT4-T vs. DDT5-T	518,3	2058	-1540	1333	6	6	1634	195
DDT4-T vs. DDT6	518,3	917,2	-398,8	1333	6	6	0,4232	195
DDT4-T vs. DDT6-DNP-N	518,3	14643	-14125	1333	6	6	14,99	195
DDT4-T vs. DDT6-DNP-N-T	518,3	14971	-14453	1333	6	6	15,34	195
DDT4-T vs. DDT6-DNP-W	518,3	12027	-11509	1333	6	6	12,21	195
DDT4-T vs. DDT6-DNP-W-T	518,3	10428	-9910	1333	6	6	10,52	195
DDT4-T vs. DDT6-T	518,3	1239	-720,8	1333	6	6	0,7649	195
DDT4-T vs. - Control	518,3	449,5	68,83	1333	6	6	0,07304	195
DDT5 vs. DDT5-DNP-N	1637	14549	-12913	1333	6	6	13,70	195
DDT5 vs. DDT5-DNP-N-T	1637	14146	-12510	1333	6	6	13,27	195
DDT5 vs. DDT5-DNP-W	1637	11596	-9960	1333	6	6	10,57	195
DDT5 vs. DDT5-DNP-W-T	1637	11945	-10308	1333	6	6	10,94	195
DDT5 vs. DDT5-T	1637	2058	-421,3	1333	6	6	0,4471	195
DDT5 vs. DDT6	1637	917,2	719,7	1333	6	6	0,7637	195
DDT5 vs. DDT6-DNP-N	1637	14643	-13006	1333	6	6	13,80	195
DDT5 vs. DDT6-DNP-N-T	1637	14971	-13335	1333	6	6	14,15	195
DDT5 vs. DDT6-DNP-W	1637	12027	-10391	1333	6	6	11,03	195
DDT5 vs. DDT6-DNP-W-T	1637	10428	-8791	1333	6	6	9329	195
DDT5 vs. DDT6-T	1637	1239	397,7	1333	6	6	0,4220	195
DDT5 vs. - Control	1637	449,5	1187	1333	6	6	1260	195
DDT5-DNP-N vs. DDT5-DNP-N-T	14549	14146	403,0	1333	6	6	0,4277	195
DDT5-DNP-N vs. DDT5-DNP-W	14549	11596	2953	1333	6	6	3134	195
DDT5-DNP-N vs. DDT5-DNP-W-T	14549	11945	2605	1333	6	6	2764	195
DDT5-DNP-N vs. DDT5-T	14549	2058	12491	1333	6	6	13,26	195
DDT5-DNP-N vs. DDT6	14549	917,2	13632	1333	6	6	14,47	195
DDT5-DNP-N vs. DDT6-DNP-N	14549	14643	-93,50	1333	6	6	0,09922	195
DDT5-DNP-N vs. DDT6-DNP-N-T	14549	14971	-422,0	1333	6	6	0,4478	195
DDT5-DNP-N vs. DDT6-DNP-W	14549	12027	2522	1333	6	6	2676	195
DDT5-DNP-N vs. DDT6-DNP-W-T	14549	10428	4121	1333	6	6	4373	195
DDT5-DNP-N vs. DDT6-T	14549	1239	13310	1333	6	6	14,12	195
DDT5-DNP-N vs. - Control	14549	449,5	14100	1333	6	6	14,96	195
DDT5-DNP-N-T vs. DDT5-DNP-W	14146	11596	2550	1333	6	6	2706	195
DDT5-DNP-N-T vs. DDT5-DNP-W-T	14146	11945	2202	1333	6	6	2336	195
DDT5-DNP-N-T vs. DDT5-T	14146	2058	12088	1333	6	6	12,83	195
DDT5-DNP-N-T vs. DDT6	14146	917,2	13229	1333	6	6	14,04	195
DDT5-DNP-N-T vs. DDT6-DNP-N	14146	14643	-496,5	1333	6	6	0,5269	195
DDT5-DNP-N-T vs. DDT6-DNP-N-T	14146	14971	-825,0	1333	6	6	0,8755	195
DDT5-DNP-N-T vs. DDT6-DNP-W	14146	12027	2119	1333	6	6	2249	195
DDT5-DNP-N-T vs. DDT6-DNP-W-T	14146	10428	3718	1333	6	6	3946	195
DDT5-DNP-N-T vs. DDT6-T	14146	1239	12907	1333	6	6	13,70	195
DDT5-DNP-N-T vs. - Control	14146	449,5	13697	1333	6	6	14,53	195
DDT5-DNP-W vs. DDT5-DNP-W-T	11596	11945	-348,5	1333	6	6	0,3698	195
DDT5-DNP-W vs. DDT5-T	11596	2058	9538	1333	6	6	10,12	195
DDT5-DNP-W vs. DDT6	11596	917,2	10679	1333	6	6	11,33	195
DDT5-DNP-W vs. DDT6-DNP-N	11596	14643	-3047	1333	6	6	3233	195
DDT5-DNP-W vs. DDT6-DNP-N-T	11596	14971	-3375	1333	6	6	3581	195
DDT5-DNP-W vs. DDT6-DNP-W	11596	12027	-431,0	1333	6	6	0,4574	195
DDT5-DNP-W vs. DDT6-DNP-W-T	11596	10428	1168	1333	6	6	1240	195
DDT5-DNP-W vs. DDT6-T	11596	1239	10357	1333	6	6	10,99	195
DDT5-DNP-W vs. - Control	11596	449,5	11147	1333	6	6	11,83	195
DDT5-DNP-W-T vs. DDT5-T	11945	2058	9887	1333	6	6	10,49	195
DDT5-DNP-W-T vs. DDT6	11945	917,2	11028	1333	6	6	11,70	195
DDT5-DNP-W-T vs. DDT6-DNP-N	11945	14643	-2698	1333	6	6	2863	195
DDT5-DNP-W-T vs. DDT6-DNP-N-T	11945	14971	-3027	1333	6	6	3212	195
DDT5-DNP-W-T vs. DDT6-DNP-W	11945	12027	-82,50	1333	6	6	0,08755	195
DDT5-DNP-W-T vs. DDT6-DNP-W-T	11945	10428	1517	1333	6	6	1610	195
DDT5-DNP-W-T vs. DDT6-T	11945	1239	10706	1333	6	6	11,36	195
DDT5-DNP-W-T vs. - Control	11945	449,5	11495	1333	6	6	12,20	195
DDT5-T vs. DDT6	2058	917,2	1141	1333	6	6	1211	195
DDT5-T vs. DDT6-DNP-N	2058	14643	-12585	1333	6	6	13,35	195
DDT5-T vs. DDT6-DNP-N-T	2058	14971	-12913	1333	6	6	13,70	195
DDT5-T vs. DDT6-DNP-W	2058	12027	-9969	1333	6	6	10,58	195
DDT5-T vs. DDT6-DNP-W-T	2058	10428	-8370	1333	6	6	8882	195
DDT5-T vs. DDT6-T	2058	1239	819,0	1333	6	6	0,8691	195
DDT5-T vs. - Control	2058	449,5	1609	1333	6	6	1707	195
DDT6 vs. DDT6-DNP-N	917,2	14643	-13726	1333	6	6	14,57	195
DDT6 vs. DDT6-DNP-N-T	917,2	14971	-14054	1333	6	6	14,91	195
DDT6 vs. DDT6-DNP-W	917,2	12027	-11110	1333	6	6	11,79	195
DDT6 vs. DDT6-DNP-W-T	917,2	10428	-9511	1333	6	6	10,09	195
DDT6 vs. DDT6-T	917,2	1239	-322,0	1333	6	6	0,3417	195
DDT6 vs. - Control	917,2	449,5	467,7	1333	6	6	0,4963	195
DDT6-DNP-N vs. DDT6-DNP-N-T	14643	14971	-328,5	1333	6	6	0,3486	195
DDT6-DNP-N vs. DDT6-DNP-W	14643	12027	2616	1333	6	6	2776	195
DDT6-DNP-N vs. DDT6-DNP-W-T	14643	10428	4215	1333	6	6	4473	195
DDT6-DNP-N vs. DDT6-T	14643	1239	13404	1333	6	6	14,22	195
DDT6-DNP-N vs. - Control	14643	449,5	14193	1333	6	6	15,06	195
DDT6-DNP-N-T vs. DDT6-DNP-W	14971	12027	2944	1333	6	6	3124	195
DDT6-DNP-N-T vs. DDT6-DNP-W-T	14971	10428	4543	1333	6	6	4821	195
DDT6-DNP-N-T vs. DDT6-T	14971	1239	13732	1333	6	6	14,57	195
DDT6-DNP-N-T vs. - Control	14971	449,5	14522	1333	6	6	15,41	195
DDT6-DNP-W vs. DDT6-DNP-W-T	12027	10428	1599	1333	6	6	1697	195
DDT6-DNP-W vs. DDT6-T	12027	1239	10788	1333	6	6	11,45	195
DDT6-DNP-W vs. - Control	12027	449,5	11578	1333	6	6	12,29	195
DDT6-DNP-W-T vs. DDT6-T	10428	1239	9189	1333	6	6	9751	195
DDT6-DNP-W-T vs. - Control	10428	449,5	9979	1333	6	6	10,59	195
DDT6-T vs. - Control	1239	449,5	789,7	1333	6	6	0,8380	195
