# Supplementary material for: DNA Nanostructure-Templated Antibody Complexes Provide Insights into the Geometric Requirements of Human Complement Cascade Activation
Source: J Am Chem Soc. 2024 May 4;146(19):13455–66. doi: 10.1021/jacs.4c02772 (PMC11099972; doi:10.1021/jacs.4c02772)
Supplement: Supplementary file 1 — ja4c02772_si_001.zip [file ja4c02772_si_001.zip › ANOVA/Ordinary one-way ANOVA of 25 min 100 nM.xlsx]

## Sheet: Ordinary one-way ANOVA of 25 mi
Number of families	1
Number of comparisons per family	780
Alpha	0,05
Tukey's multiple comparisons test	Mean Diff,	95,00% CI of diff,	Below threshold?	Summary	Adjusted P Value
DDT1a vs. DDT1a-N	-5058	-9178 to -937,1	Yes	**	0,0016	A-B
DDT1a vs. DDT1b noChol-N	358,7	-4688 to 5405	No	ns	>0,9999	A-C
DDT1a vs. DDT1b-2xChol-N	-6270	-11316 to -1223	Yes	**	0,0013	A-D
DDT1a vs. DDT1a-N-T	-4879	-9000 to -758,8	Yes	**	0,0034	A-E
DDT1a vs. DDT1a-W	-4542	-8662 to -421,4	Yes	*	0,0121	A-F
DDT1a vs. DDT1a-W-T	-4680	-8800 to -559,1	Yes	**	0,0073	A-G
DDT1a vs. DDT1a-T	-145,5	-4266 to 3975	No	ns	>0,9999	A-H
DDT1a vs. DDT2	817,0	-3303 to 4937	No	ns	>0,9999	A-I
DDT1a vs. DDT2-DNP-N	-11489	-15610 to -7369	Yes	****	<0,0001	A-J
DDT1a vs. DDT2-DNP-N-T	-12156	-16277 to -8036	Yes	****	<0,0001	A-K
DDT1a vs. DDT2-DNP-W	-9275	-13396 to -5155	Yes	****	<0,0001	A-L
DDT1a vs. DDT2-DNP-W-T	-7793	-11913 to -3672	Yes	****	<0,0001	A-M
DDT1a vs. DDT2-T	1311	-2810 to 5431	No	ns	>0,9999	A-N
DDT1a vs. DDT3	1356	-2764 to 5476	No	ns	>0,9999	A-O
DDT1a vs. DDT3-DNP-N	-11642	-15762 to -7521	Yes	****	<0,0001	A-P
DDT1a vs. DDT3-DNP-N-T	-11047	-15167 to -6926	Yes	****	<0,0001	A-Q
DDT1a vs. DDT3-DNP-W	-9643	-13763 to -5523	Yes	****	<0,0001	A-R
DDT1a vs. DDT3-DNP-W-T	-7913	-12033 to -3793	Yes	****	<0,0001	A-S
DDT1a vs. DDT3-T	1437	-2683 to 5557	No	ns	>0,9999	A-T
DDT1a vs. DDT4	451,5	-3669 to 4572	No	ns	>0,9999	A-U
DDT1a vs. DDT4-DNP-N	-12445	-16565 to -8324	Yes	****	<0,0001	A-V
DDT1a vs. DDT4-DNP-N-T	-13387	-17507 to -9266	Yes	****	<0,0001	A-W
DDT1a vs. DDT4-DNP-W	-10033	-14153 to -5912	Yes	****	<0,0001	A-X
DDT1a vs. DDT4-DNP-W-T	-10298	-14418 to -6177	Yes	****	<0,0001	A-Y
DDT1a vs. DDT4-T	1287	-2834 to 5407	No	ns	>0,9999	A-Z
DDT1a vs. DDT5	1025	-3095 to 5146	No	ns	>0,9999	A-AA
DDT1a vs. DDT5-DNP-N	-15044	-19164 to -10923	Yes	****	<0,0001	A-AB
DDT1a vs. DDT5-DNP-N-T	-13672	-17792 to -9551	Yes	****	<0,0001	A-AC
DDT1a vs. DDT5-DNP-W	-9492	-13612 to -5371	Yes	****	<0,0001	A-AD
DDT1a vs. DDT5-DNP-W-T	-9247	-13367 to -5126	Yes	****	<0,0001	A-AE
DDT1a vs. DDT5-T	1270	-2851 to 5390	No	ns	>0,9999	A-AF
DDT1a vs. DDT6	53,33	-4067 to 4174	No	ns	>0,9999	A-AG
DDT1a vs. DDT6-DNP-N	-18335	-22456 to -14215	Yes	****	<0,0001	A-AH
DDT1a vs. DDT6-DNP-N-T	-18391	-22512 to -14271	Yes	****	<0,0001	A-AI
DDT1a vs. DDT6-DNP-W	-11083	-15204 to -6963	Yes	****	<0,0001	A-AJ
DDT1a vs. DDT6-DNP-W-T	-10660	-14781 to -6540	Yes	****	<0,0001	A-AK
DDT1a vs. DDT6-T	-617,2	-4738 to 3503	No	ns	>0,9999	A-AL
DDT1a vs. + Control	-11032	-15152 to -6911	Yes	****	<0,0001	A-AM
DDT1a vs. - Control	1796	-2325 to 5916	No	ns	0,9997	A-AN
DDT1a-N vs. DDT1b noChol-N	5416	369,7 to 10463	Yes	*	0,0184	B-C
DDT1a-N vs. DDT1b-2xChol-N	-1212	-6259 to 3834	No	ns	>0,9999	B-D
DDT1a-N vs. DDT1a-N-T	178,3	-3942 to 4299	No	ns	>0,9999	B-E
DDT1a-N vs. DDT1a-W	515,7	-3605 to 4636	No	ns	>0,9999	B-F
DDT1a-N vs. DDT1a-W-T	378,0	-3742 to 4498	No	ns	>0,9999	B-G
DDT1a-N vs. DDT1a-T	4912	791,6 to 9032	Yes	**	0,0030	B-H
DDT1a-N vs. DDT2	5875	1754 to 9995	Yes	****	<0,0001	B-I
DDT1a-N vs. DDT2-DNP-N	-6432	-10552 to -2311	Yes	****	<0,0001	B-J
DDT1a-N vs. DDT2-DNP-N-T	-7099	-11219 to -2978	Yes	****	<0,0001	B-K
DDT1a-N vs. DDT2-DNP-W	-4218	-8338 to -97,43	Yes	*	0,0367	B-L
DDT1a-N vs. DDT2-DNP-W-T	-2735	-6855 to 1385	No	ns	0,8119	B-M
DDT1a-N vs. DDT2-T	6368	2248 to 10489	Yes	****	<0,0001	B-N
DDT1a-N vs. DDT3	6414	2293 to 10534	Yes	****	<0,0001	B-O
DDT1a-N vs. DDT3-DNP-N	-6584	-10705 to -2464	Yes	****	<0,0001	B-P
DDT1a-N vs. DDT3-DNP-N-T	-5989	-10109 to -1869	Yes	****	<0,0001	B-Q
DDT1a-N vs. DDT3-DNP-W	-4586	-8706 to -465,1	Yes	*	0,0103	B-R
DDT1a-N vs. DDT3-DNP-W-T	-2856	-6976 to 1265	No	ns	0,7326	B-S
DDT1a-N vs. DDT3-T	6495	2374 to 10615	Yes	****	<0,0001	B-T
DDT1a-N vs. DDT4	5509	1389 to 9629	Yes	***	0,0002	B-U
DDT1a-N vs. DDT4-DNP-N	-7387	-11508 to -3267	Yes	****	<0,0001	B-V
DDT1a-N vs. DDT4-DNP-N-T	-8329	-12450 to -4209	Yes	****	<0,0001	B-W
DDT1a-N vs. DDT4-DNP-W	-4975	-9096 to -854,9	Yes	**	0,0023	B-X
DDT1a-N vs. DDT4-DNP-W-T	-5240	-9361 to -1120	Yes	***	0,0008	B-Y
DDT1a-N vs. DDT4-T	6344	2224 to 10465	Yes	****	<0,0001	B-Z
DDT1a-N vs. DDT5	6083	1962 to 10203	Yes	****	<0,0001	B-AA
DDT1a-N vs. DDT5-DNP-N	-9986	-14107 to -5866	Yes	****	<0,0001	B-AB
DDT1a-N vs. DDT5-DNP-N-T	-8614	-12735 to -4494	Yes	****	<0,0001	B-AC
DDT1a-N vs. DDT5-DNP-W	-4434	-8555 to -313,8	Yes	*	0,0177	B-AD
DDT1a-N vs. DDT5-DNP-W-T	-4189	-8310 to -68,93	Yes	*	0,0402	B-AE
DDT1a-N vs. DDT5-T	6327	2207 to 10448	Yes	****	<0,0001	B-AF
DDT1a-N vs. DDT6	5111	990,4 to 9231	Yes	**	0,0013	B-AG
DDT1a-N vs. DDT6-DNP-N	-13278	-17398 to -9157	Yes	****	<0,0001	B-AH
DDT1a-N vs. DDT6-DNP-N-T	-13334	-17454 to -9213	Yes	****	<0,0001	B-AI
DDT1a-N vs. DDT6-DNP-W	-6026	-10146 to -1905	Yes	****	<0,0001	B-AJ
DDT1a-N vs. DDT6-DNP-W-T	-5603	-9723 to -1482	Yes	***	0,0002	B-AK
DDT1a-N vs. DDT6-T	4440	319,9 to 8561	Yes	*	0,0173	B-AL
DDT1a-N vs. + Control	-5974	-10095 to -1854	Yes	****	<0,0001	B-AM
DDT1a-N vs. - Control	6853	2733 to 10973	Yes	****	<0,0001	B-AN
DDT1b noChol-N vs. DDT1b-2xChol-N	-6628	-12455 to -801,2	Yes	**	0,0071	C-D
DDT1b noChol-N vs. DDT1a-N-T	-5238	-10284 to -191,4	Yes	*	0,0302	C-E
DDT1b noChol-N vs. DDT1a-W	-4901	-9947 to 145,9	No	ns	0,0719	C-F
DDT1b noChol-N vs. DDT1a-W-T	-5038	-10085 to 8,279	No	ns	0,0511	C-G
DDT1b noChol-N vs. DDT1a-T	-504,2	-5551 to 4542	No	ns	>0,9999	C-H
DDT1b noChol-N vs. DDT2	458,3	-4588 to 5505	No	ns	>0,9999	C-I
DDT1b noChol-N vs. DDT2-DNP-N	-11848	-16894 to -6801	Yes	****	<0,0001	C-J
DDT1b noChol-N vs. DDT2-DNP-N-T	-12515	-17561 to -7468	Yes	****	<0,0001	C-K
DDT1b noChol-N vs. DDT2-DNP-W	-9634	-14680 to -4588	Yes	****	<0,0001	C-L
DDT1b noChol-N vs. DDT2-DNP-W-T	-8151	-13198 to -3105	Yes	****	<0,0001	C-M
DDT1b noChol-N vs. DDT2-T	952,2	-4094 to 5999	No	ns	>0,9999	C-N
DDT1b noChol-N vs. DDT3	997,3	-4049 to 6044	No	ns	>0,9999	C-O
DDT1b noChol-N vs. DDT3-DNP-N	-12001	-17047 to -6954	Yes	****	<0,0001	C-P
DDT1b noChol-N vs. DDT3-DNP-N-T	-11405	-16452 to -6359	Yes	****	<0,0001	C-Q
DDT1b noChol-N vs. DDT3-DNP-W	-10002	-15048 to -4955	Yes	****	<0,0001	C-R
DDT1b noChol-N vs. DDT3-DNP-W-T	-8272	-13318 to -3225	Yes	****	<0,0001	C-S
DDT1b noChol-N vs. DDT3-T	1078	-3968 to 6125	No	ns	>0,9999	C-T
DDT1b noChol-N vs. DDT4	92,83	-4954 to 5139	No	ns	>0,9999	C-U
DDT1b noChol-N vs. DDT4-DNP-N	-12804	-17850 to -7757	Yes	****	<0,0001	C-V
DDT1b noChol-N vs. DDT4-DNP-N-T	-13746	-18792 to -8699	Yes	****	<0,0001	C-W
DDT1b noChol-N vs. DDT4-DNP-W	-10392	-15438 to -5345	Yes	****	<0,0001	C-X
DDT1b noChol-N vs. DDT4-DNP-W-T	-10656	-15703 to -5610	Yes	****	<0,0001	C-Y
DDT1b noChol-N vs. DDT4-T	928,2	-4118 to 5975	No	ns	>0,9999	C-Z
DDT1b noChol-N vs. DDT5	666,5	-4380 to 5713	No	ns	>0,9999	C-AA
DDT1b noChol-N vs. DDT5-DNP-N	-15402	-20449 to -10356	Yes	****	<0,0001	C-AB
DDT1b noChol-N vs. DDT5-DNP-N-T	-14030	-19077 to -8984	Yes	****	<0,0001	C-AC
DDT1b noChol-N vs. DDT5-DNP-W	-9850	-14897 to -4804	Yes	****	<0,0001	C-AD
DDT1b noChol-N vs. DDT5-DNP-W-T	-9606	-14652 to -4559	Yes	****	<0,0001	C-AE
DDT1b noChol-N vs. DDT5-T	911,2	-4135 to 5958	No	ns	>0,9999	C-AF
DDT1b noChol-N vs. DDT6	-305,3	-5352 to 4741	No	ns	>0,9999	C-AG
DDT1b noChol-N vs. DDT6-DNP-N	-18694	-23740 to -13648	Yes	****	<0,0001	C-AH
DDT1b noChol-N vs. DDT6-DNP-N-T	-18750	-23796 to -13703	Yes	****	<0,0001	C-AI
DDT1b noChol-N vs. DDT6-DNP-W	-11442	-16488 to -6395	Yes	****	<0,0001	C-AJ
DDT1b noChol-N vs. DDT6-DNP-W-T	-11019	-16065 to -5972	Yes	****	<0,0001	C-AK
DDT1b noChol-N vs. DDT6-T	-975,8	-6022 to 4071	No	ns	>0,9999	C-AL
DDT1b noChol-N vs. + Control	-11391	-16437 to -6344	Yes	****	<0,0001	C-AM
DDT1b noChol-N vs. - Control	1437	-3610 to 6483	No	ns	>0,9999	C-AN
DDT1b-2xChol-N vs. DDT1a-N-T	1391	-3656 to 6437	No	ns	>0,9999	D-E
DDT1b-2xChol-N vs. DDT1a-W	1728	-3319 to 6774	No	ns	>0,9999	D-F
DDT1b-2xChol-N vs. DDT1a-W-T	1590	-3456 to 6637	No	ns	>0,9999	D-G
DDT1b-2xChol-N vs. DDT1a-T	6124	1078 to 11171	Yes	**	0,0021	D-H
DDT1b-2xChol-N vs. DDT2	7087	2040 to 12133	Yes	****	<0,0001	D-I
DDT1b-2xChol-N vs. DDT2-DNP-N	-5220	-10266 to -173,1	Yes	*	0,0318	D-J
DDT1b-2xChol-N vs. DDT2-DNP-N-T	-5887	-10933 to -840,1	Yes	**	0,0045	D-K
DDT1b-2xChol-N vs. DDT2-DNP-W	-3006	-8052 to 2041	No	ns	0,9388	D-L
DDT1b-2xChol-N vs. DDT2-DNP-W-T	-1523	-6569 to 3524	No	ns	>0,9999	D-M
DDT1b-2xChol-N vs. DDT2-T	7581	2534 to 12627	Yes	****	<0,0001	D-N
DDT1b-2xChol-N vs. DDT3	7626	2579 to 12672	Yes	****	<0,0001	D-O
DDT1b-2xChol-N vs. DDT3-DNP-N	-5372	-10419 to -325,7	Yes	*	0,0209	D-P
DDT1b-2xChol-N vs. DDT3-DNP-N-T	-4777	-9823 to 269,6	No	ns	0,0963	D-Q
DDT1b-2xChol-N vs. DDT3-DNP-W	-3373	-8420 to 1673	No	ns	0,8001	D-R
DDT1b-2xChol-N vs. DDT3-DNP-W-T	-1643	-6690 to 3403	No	ns	>0,9999	D-S
DDT1b-2xChol-N vs. DDT3-T	7707	2660 to 12753	Yes	****	<0,0001	D-T
DDT1b-2xChol-N vs. DDT4	6721	1675 to 11768	Yes	***	0,0003	D-U
DDT1b-2xChol-N vs. DDT4-DNP-N	-6175	-11222 to -1129	Yes	**	0,0018	D-V
DDT1b-2xChol-N vs. DDT4-DNP-N-T	-7117	-12164 to -2071	Yes	****	<0,0001	D-W
DDT1b-2xChol-N vs. DDT4-DNP-W	-3763	-8810 to 1283	No	ns	0,5677	D-X
DDT1b-2xChol-N vs. DDT4-DNP-W-T	-4028	-9074 to 1018	No	ns	0,4019	D-Y
DDT1b-2xChol-N vs. DDT4-T	7557	2510 to 12603	Yes	****	<0,0001	D-Z
DDT1b-2xChol-N vs. DDT5	7295	2248 to 12341	Yes	****	<0,0001	D-AA
DDT1b-2xChol-N vs. DDT5-DNP-N	-8774	-13820 to -3728	Yes	****	<0,0001	D-AB
DDT1b-2xChol-N vs. DDT5-DNP-N-T	-7402	-12448 to -2356	Yes	****	<0,0001	D-AC
DDT1b-2xChol-N vs. DDT5-DNP-W	-3222	-8268 to 1824	No	ns	0,8691	D-AD
DDT1b-2xChol-N vs. DDT5-DNP-W-T	-2977	-8024 to 2069	No	ns	0,9455	D-AE
DDT1b-2xChol-N vs. DDT5-T	7540	2493 to 12586	Yes	****	<0,0001	D-AF
DDT1b-2xChol-N vs. DDT6	6323	1277 to 11369	Yes	**	0,0011	D-AG
DDT1b-2xChol-N vs. DDT6-DNP-N	-12066	-17112 to -7019	Yes	****	<0,0001	D-AH
DDT1b-2xChol-N vs. DDT6-DNP-N-T	-12122	-17168 to -7075	Yes	****	<0,0001	D-AI
DDT1b-2xChol-N vs. DDT6-DNP-W	-4814	-9860 to 232,9	No	ns	0,0884	D-AJ
DDT1b-2xChol-N vs. DDT6-DNP-W-T	-4391	-9437 to 655,9	No	ns	0,2175	D-AK
DDT1b-2xChol-N vs. DDT6-T	5653	606,1 to 10699	Yes	**	0,0092	D-AL
DDT1b-2xChol-N vs. + Control	-4762	-9809 to 284,3	No	ns	0,0996	D-AM
DDT1b-2xChol-N vs. - Control	8065	3019 to 13112	Yes	****	<0,0001	D-AN
DDT1a-N-T vs. DDT1a-W	337,3	-3783 to 4458	No	ns	>0,9999	E-F
DDT1a-N-T vs. DDT1a-W-T	199,7	-3921 to 4320	No	ns	>0,9999	E-G
DDT1a-N-T vs. DDT1a-T	4734	613,3 to 8854	Yes	**	0,0059	E-H
DDT1a-N-T vs. DDT2	5696	1576 to 9817	Yes	***	0,0001	E-I
DDT1a-N-T vs. DDT2-DNP-N	-6610	-10730 to -2490	Yes	****	<0,0001	E-J
DDT1a-N-T vs. DDT2-DNP-N-T	-7277	-11397 to -3157	Yes	****	<0,0001	E-K
DDT1a-N-T vs. DDT2-DNP-W	-4396	-8517 to -275,8	Yes	*	0,0202	E-L
DDT1a-N-T vs. DDT2-DNP-W-T	-2913	-7034 to 1207	No	ns	0,6907	E-M
DDT1a-N-T vs. DDT2-T	6190	2070 to 10310	Yes	****	<0,0001	E-N
DDT1a-N-T vs. DDT3	6235	2115 to 10356	Yes	****	<0,0001	E-O
DDT1a-N-T vs. DDT3-DNP-N	-6763	-10883 to -2642	Yes	****	<0,0001	E-P
DDT1a-N-T vs. DDT3-DNP-N-T	-6167	-10288 to -2047	Yes	****	<0,0001	E-Q
DDT1a-N-T vs. DDT3-DNP-W	-4764	-8884 to -643,4	Yes	**	0,0053	E-R
DDT1a-N-T vs. DDT3-DNP-W-T	-3034	-7154 to 1087	No	ns	0,5982	E-S
DDT1a-N-T vs. DDT3-T	6316	2196 to 10437	Yes	****	<0,0001	E-T
DDT1a-N-T vs. DDT4	5331	1210 to 9451	Yes	***	0,0005	E-U
DDT1a-N-T vs. DDT4-DNP-N	-7566	-11686 to -3445	Yes	****	<0,0001	E-V
DDT1a-N-T vs. DDT4-DNP-N-T	-8508	-12628 to -4387	Yes	****	<0,0001	E-W
DDT1a-N-T vs. DDT4-DNP-W	-5154	-9274 to -1033	Yes	**	0,0011	E-X
DDT1a-N-T vs. DDT4-DNP-W-T	-5419	-9539 to -1298	Yes	***	0,0004	E-Y
DDT1a-N-T vs. DDT4-T	6166	2046 to 10286	Yes	****	<0,0001	E-Z
DDT1a-N-T vs. DDT5	5904	1784 to 10025	Yes	****	<0,0001	E-AA
DDT1a-N-T vs. DDT5-DNP-N	-10165	-14285 to -6044	Yes	****	<0,0001	E-AB
DDT1a-N-T vs. DDT5-DNP-N-T	-8793	-12913 to -4672	Yes	****	<0,0001	E-AC
DDT1a-N-T vs. DDT5-DNP-W	-4613	-8733 to -492,1	Yes	**	0,0093	E-AD
DDT1a-N-T vs. DDT5-DNP-W-T	-4368	-8488 to -247,3	Yes	*	0,0223	E-AE
DDT1a-N-T vs. DDT5-T	6149	2029 to 10269	Yes	****	<0,0001	E-AF
DDT1a-N-T vs. DDT6	4933	812,1 to 9053	Yes	**	0,0027	E-AG
DDT1a-N-T vs. DDT6-DNP-N	-13456	-17577 to -9336	Yes	****	<0,0001	E-AH
DDT1a-N-T vs. DDT6-DNP-N-T	-13512	-17632 to -9392	Yes	****	<0,0001	E-AI
DDT1a-N-T vs. DDT6-DNP-W	-6204	-10324 to -2084	Yes	****	<0,0001	E-AJ
DDT1a-N-T vs. DDT6-DNP-W-T	-5781	-9901 to -1661	Yes	****	<0,0001	E-AK
DDT1a-N-T vs. DDT6-T	4262	141,6 to 8382	Yes	*	0,0317	E-AL
DDT1a-N-T vs. + Control	-6153	-10273 to -2032	Yes	****	<0,0001	E-AM
DDT1a-N-T vs. - Control	6675	2554 to 10795	Yes	****	<0,0001	E-AN
DDT1a-W vs. DDT1a-W-T	-137,7	-4258 to 3983	No	ns	>0,9999	F-G
DDT1a-W vs. DDT1a-T	4396	275,9 to 8517	Yes	*	0,0202	F-H
DDT1a-W vs. DDT2	5359	1238 to 9479	Yes	***	0,0005	F-I
DDT1a-W vs. DDT2-DNP-N	-6947	-11068 to -2827	Yes	****	<0,0001	F-J
DDT1a-W vs. DDT2-DNP-N-T	-7614	-11735 to -3494	Yes	****	<0,0001	F-K
DDT1a-W vs. DDT2-DNP-W	-4734	-8854 to -613,1	Yes	**	0,0059	F-L
DDT1a-W vs. DDT2-DNP-W-T	-3251	-7371 to 869,7	No	ns	0,4300	F-M
DDT1a-W vs. DDT2-T	5853	1732 to 9973	Yes	****	<0,0001	F-N
DDT1a-W vs. DDT3	5898	1777 to 10018	Yes	****	<0,0001	F-O
DDT1a-W vs. DDT3-DNP-N	-7100	-11220 to -2980	Yes	****	<0,0001	F-P
DDT1a-W vs. DDT3-DNP-N-T	-6505	-10625 to -2384	Yes	****	<0,0001	F-Q
DDT1a-W vs. DDT3-DNP-W	-5101	-9222 to -980,8	Yes	**	0,0014	F-R
DDT1a-W vs. DDT3-DNP-W-T	-3371	-7492 to 749,2	No	ns	0,3443	F-S
DDT1a-W vs. DDT3-T	5979	1858 to 10099	Yes	****	<0,0001	F-T
DDT1a-W vs. DDT4	4993	872,9 to 9114	Yes	**	0,0021	F-U
DDT1a-W vs. DDT4-DNP-N	-7903	-12023 to -3783	Yes	****	<0,0001	F-V
DDT1a-W vs. DDT4-DNP-N-T	-8845	-12965 to -4725	Yes	****	<0,0001	F-W
DDT1a-W vs. DDT4-DNP-W	-5491	-9611 to -1371	Yes	***	0,0003	F-X
DDT1a-W vs. DDT4-DNP-W-T	-5756	-9876 to -1635	Yes	****	<0,0001	F-Y
DDT1a-W vs. DDT4-T	5829	1708 to 9949	Yes	****	<0,0001	F-Z
DDT1a-W vs. DDT5	5567	1447 to 9687	Yes	***	0,0002	F-AA
DDT1a-W vs. DDT5-DNP-N	-10502	-14622 to -6381	Yes	****	<0,0001	F-AB
DDT1a-W vs. DDT5-DNP-N-T	-9130	-13250 to -5009	Yes	****	<0,0001	F-AC
DDT1a-W vs. DDT5-DNP-W	-4950	-9070 to -829,4	Yes	**	0,0025	F-AD
DDT1a-W vs. DDT5-DNP-W-T	-4705	-8825 to -584,6	Yes	**	0,0066	F-AE
DDT1a-W vs. DDT5-T	5812	1691 to 9932	Yes	****	<0,0001	F-AF
DDT1a-W vs. DDT6	4595	474,8 to 8716	Yes	**	0,0099	F-AG
DDT1a-W vs. DDT6-DNP-N	-13794	-17914 to -9673	Yes	****	<0,0001	F-AH
DDT1a-W vs. DDT6-DNP-N-T	-13849	-17970 to -9729	Yes	****	<0,0001	F-AI
DDT1a-W vs. DDT6-DNP-W	-6541	-10662 to -2421	Yes	****	<0,0001	F-AJ
DDT1a-W vs. DDT6-DNP-W-T	-6118	-10239 to -1998	Yes	****	<0,0001	F-AK
DDT1a-W vs. DDT6-T	3925	-195,7 to 8045	No	ns	0,0898	F-AL
DDT1a-W vs. + Control	-6490	-10610 to -2370	Yes	****	<0,0001	F-AM
DDT1a-W vs. - Control	6337	2217 to 10458	Yes	****	<0,0001	F-AN
DDT1a-W-T vs. DDT1a-T	4534	413,6 to 8654	Yes	*	0,0124	G-H
DDT1a-W-T vs. DDT2	5497	1376 to 9617	Yes	***	0,0003	G-I
DDT1a-W-T vs. DDT2-DNP-N	-6810	-10930 to -2689	Yes	****	<0,0001	G-J
DDT1a-W-T vs. DDT2-DNP-N-T	-7477	-11597 to -3356	Yes	****	<0,0001	G-K
DDT1a-W-T vs. DDT2-DNP-W	-4596	-8716 to -475,4	Yes	**	0,0099	G-L
DDT1a-W-T vs. DDT2-DNP-W-T	-3113	-7233 to 1007	No	ns	0,5360	G-M
DDT1a-W-T vs. DDT2-T	5990	1870 to 10111	Yes	****	<0,0001	G-N
DDT1a-W-T vs. DDT3	6036	1915 to 10156	Yes	****	<0,0001	G-O
DDT1a-W-T vs. DDT3-DNP-N	-6962	-11083 to -2842	Yes	****	<0,0001	G-P
DDT1a-W-T vs. DDT3-DNP-N-T	-6367	-10487 to -2247	Yes	****	<0,0001	G-Q
DDT1a-W-T vs. DDT3-DNP-W	-4964	-9084 to -843,1	Yes	**	0,0024	G-R
DDT1a-W-T vs. DDT3-DNP-W-T	-3234	-7354 to 886,9	No	ns	0,4429	G-S
DDT1a-W-T vs. DDT3-T	6117	1996 to 10237	Yes	****	<0,0001	G-T
DDT1a-W-T vs. DDT4	5131	1011 to 9251	Yes	**	0,0012	G-U
DDT1a-W-T vs. DDT4-DNP-N	-7765	-11886 to -3645	Yes	****	<0,0001	G-V
DDT1a-W-T vs. DDT4-DNP-N-T	-8707	-12828 to -4587	Yes	****	<0,0001	G-W
DDT1a-W-T vs. DDT4-DNP-W	-5353	-9474 to -1233	Yes	***	0,0005	G-X
DDT1a-W-T vs. DDT4-DNP-W-T	-5618	-9739 to -1498	Yes	***	0,0001	G-Y
DDT1a-W-T vs. DDT4-T	5966	1846 to 10087	Yes	****	<0,0001	G-Z
DDT1a-W-T vs. DDT5	5705	1584 to 9825	Yes	****	<0,0001	G-AA
DDT1a-W-T vs. DDT5-DNP-N	-10364	-14485 to -6244	Yes	****	<0,0001	G-AB
DDT1a-W-T vs. DDT5-DNP-N-T	-8992	-13113 to -4872	Yes	****	<0,0001	G-AC
DDT1a-W-T vs. DDT5-DNP-W	-4812	-8933 to -691,8	Yes	**	0,0044	G-AD
DDT1a-W-T vs. DDT5-DNP-W-T	-4567	-8688 to -446,9	Yes	*	0,0110	G-AE
DDT1a-W-T vs. DDT5-T	5949	1829 to 10070	Yes	****	<0,0001	G-AF
DDT1a-W-T vs. DDT6	4733	612,4 to 8853	Yes	**	0,0059	G-AG
DDT1a-W-T vs. DDT6-DNP-N	-13656	-17776 to -9535	Yes	****	<0,0001	G-AH
DDT1a-W-T vs. DDT6-DNP-N-T	-13712	-17832 to -9591	Yes	****	<0,0001	G-AI
DDT1a-W-T vs. DDT6-DNP-W	-6404	-10524 to -2283	Yes	****	<0,0001	G-AJ
DDT1a-W-T vs. DDT6-DNP-W-T	-5981	-10101 to -1860	Yes	****	<0,0001	G-AK
DDT1a-W-T vs. DDT6-T	4062	-58,07 to 8183	No	ns	0,0598	G-AL
DDT1a-W-T vs. + Control	-6352	-10473 to -2232	Yes	****	<0,0001	G-AM
DDT1a-W-T vs. - Control	6475	2355 to 10595	Yes	****	<0,0001	G-AN
DDT1a-T vs. DDT2	962,5	-3158 to 5083	No	ns	>0,9999	H-I
DDT1a-T vs. DDT2-DNP-N	-11344	-15464 to -7223	Yes	****	<0,0001	H-J
DDT1a-T vs. DDT2-DNP-N-T	-12011	-16131 to -7890	Yes	****	<0,0001	H-K
DDT1a-T vs. DDT2-DNP-W	-9130	-13250 to -5009	Yes	****	<0,0001	H-L
DDT1a-T vs. DDT2-DNP-W-T	-7647	-11767 to -3527	Yes	****	<0,0001	H-M
DDT1a-T vs. DDT2-T	1456	-2664 to 5577	No	ns	>0,9999	H-N
DDT1a-T vs. DDT3	1502	-2619 to 5622	No	ns	>0,9999	H-O
DDT1a-T vs. DDT3-DNP-N	-11496	-15617 to -7376	Yes	****	<0,0001	H-P
DDT1a-T vs. DDT3-DNP-N-T	-10901	-15021 to -6781	Yes	****	<0,0001	H-Q
DDT1a-T vs. DDT3-DNP-W	-9498	-13618 to -5377	Yes	****	<0,0001	H-R
DDT1a-T vs. DDT3-DNP-W-T	-7768	-11888 to -3647	Yes	****	<0,0001	H-S
DDT1a-T vs. DDT3-T	1583	-2538 to 5703	No	ns	>0,9999	H-T
DDT1a-T vs. DDT4	597,0	-3523 to 4717	No	ns	>0,9999	H-U
DDT1a-T vs. DDT4-DNP-N	-12299	-16420 to -8179	Yes	****	<0,0001	H-V
DDT1a-T vs. DDT4-DNP-N-T	-13241	-17362 to -9121	Yes	****	<0,0001	H-W
DDT1a-T vs. DDT4-DNP-W	-9887	-14008 to -5767	Yes	****	<0,0001	H-X
DDT1a-T vs. DDT4-DNP-W-T	-10152	-14273 to -6032	Yes	****	<0,0001	H-Y
DDT1a-T vs. DDT4-T	1432	-2688 to 5553	No	ns	>0,9999	H-Z
DDT1a-T vs. DDT5	1171	-2950 to 5291	No	ns	>0,9999	H-AA
DDT1a-T vs. DDT5-DNP-N	-14898	-19019 to -10778	Yes	****	<0,0001	H-AB
DDT1a-T vs. DDT5-DNP-N-T	-13526	-17647 to -9406	Yes	****	<0,0001	H-AC
DDT1a-T vs. DDT5-DNP-W	-9346	-13467 to -5226	Yes	****	<0,0001	H-AD
DDT1a-T vs. DDT5-DNP-W-T	-9101	-13222 to -4981	Yes	****	<0,0001	H-AE
DDT1a-T vs. DDT5-T	1415	-2705 to 5536	No	ns	>0,9999	H-AF
DDT1a-T vs. DDT6	198,8	-3922 to 4319	No	ns	>0,9999	H-AG
DDT1a-T vs. DDT6-DNP-N	-18190	-22310 to -14069	Yes	****	<0,0001	H-AH
DDT1a-T vs. DDT6-DNP-N-T	-18246	-22366 to -14125	Yes	****	<0,0001	H-AI
DDT1a-T vs. DDT6-DNP-W	-10938	-15058 to -6817	Yes	****	<0,0001	H-AJ
DDT1a-T vs. DDT6-DNP-W-T	-10515	-14635 to -6394	Yes	****	<0,0001	H-AK
DDT1a-T vs. DDT6-T	-471,7	-4592 to 3649	No	ns	>0,9999	H-AL
DDT1a-T vs. + Control	-10886	-15007 to -6766	Yes	****	<0,0001	H-AM
DDT1a-T vs. - Control	1941	-2179 to 6061	No	ns	0,9984	H-AN
DDT2 vs. DDT2-DNP-N	-12306	-16427 to -8186	Yes	****	<0,0001	I-J
DDT2 vs. DDT2-DNP-N-T	-12973	-17094 to -8853	Yes	****	<0,0001	I-K
DDT2 vs. DDT2-DNP-W	-10092	-14213 to -5972	Yes	****	<0,0001	I-L
DDT2 vs. DDT2-DNP-W-T	-8610	-12730 to -4489	Yes	****	<0,0001	I-M
DDT2 vs. DDT2-T	493,8	-3627 to 4614	No	ns	>0,9999	I-N
DDT2 vs. DDT3	539,0	-3581 to 4659	No	ns	>0,9999	I-O
DDT2 vs. DDT3-DNP-N	-12459	-16579 to -8338	Yes	****	<0,0001	I-P
DDT2 vs. DDT3-DNP-N-T	-11864	-15984 to -7743	Yes	****	<0,0001	I-Q
DDT2 vs. DDT3-DNP-W	-10460	-14580 to -6340	Yes	****	<0,0001	I-R
DDT2 vs. DDT3-DNP-W-T	-8730	-12850 to -4610	Yes	****	<0,0001	I-S
DDT2 vs. DDT3-T	620,0	-3500 to 4740	No	ns	>0,9999	I-T
DDT2 vs. DDT4	-365,5	-4486 to 3755	No	ns	>0,9999	I-U
DDT2 vs. DDT4-DNP-N	-13262	-17382 to -9141	Yes	****	<0,0001	I-V
DDT2 vs. DDT4-DNP-N-T	-14204	-18324 to -10083	Yes	****	<0,0001	I-W
DDT2 vs. DDT4-DNP-W	-10850	-14970 to -6729	Yes	****	<0,0001	I-X
DDT2 vs. DDT4-DNP-W-T	-11115	-15235 to -6994	Yes	****	<0,0001	I-Y
DDT2 vs. DDT4-T	469,8	-3651 to 4590	No	ns	>0,9999	I-Z
DDT2 vs. DDT5	208,2	-3912 to 4329	No	ns	>0,9999	I-AA
DDT2 vs. DDT5-DNP-N	-15861	-19981 to -11740	Yes	****	<0,0001	I-AB
DDT2 vs. DDT5-DNP-N-T	-14489	-18609 to -10368	Yes	****	<0,0001	I-AC
DDT2 vs. DDT5-DNP-W	-10309	-14429 to -6188	Yes	****	<0,0001	I-AD
DDT2 vs. DDT5-DNP-W-T	-10064	-14184 to -5943	Yes	****	<0,0001	I-AE
DDT2 vs. DDT5-T	452,8	-3668 to 4573	No	ns	>0,9999	I-AF
DDT2 vs. DDT6	-763,7	-4884 to 3357	No	ns	>0,9999	I-AG
DDT2 vs. DDT6-DNP-N	-19152	-23273 to -15032	Yes	****	<0,0001	I-AH
DDT2 vs. DDT6-DNP-N-T	-19208	-23329 to -15088	Yes	****	<0,0001	I-AI
DDT2 vs. DDT6-DNP-W	-11900	-16021 to -7780	Yes	****	<0,0001	I-AJ
DDT2 vs. DDT6-DNP-W-T	-11477	-15598 to -7357	Yes	****	<0,0001	I-AK
DDT2 vs. DDT6-T	-1434	-5555 to 2686	No	ns	>0,9999	I-AL
DDT2 vs. + Control	-11849	-15969 to -7728	Yes	****	<0,0001	I-AM
DDT2 vs. - Control	978,5	-3142 to 5099	No	ns	>0,9999	I-AN
DDT2-DNP-N vs. DDT2-DNP-N-T	-667,0	-4787 to 3453	No	ns	>0,9999	J-K
DDT2-DNP-N vs. DDT2-DNP-W	2214	-1907 to 6334	No	ns	0,9848	J-L
DDT2-DNP-N vs. DDT2-DNP-W-T	3697	-423,7 to 7817	No	ns	0,1659	J-M
DDT2-DNP-N vs. DDT2-T	12800	8680 to 16920	Yes	****	<0,0001	J-N
DDT2-DNP-N vs. DDT3	12845	8725 to 16966	Yes	****	<0,0001	J-O
DDT2-DNP-N vs. DDT3-DNP-N	-152,7	-4273 to 3968	No	ns	>0,9999	J-P
DDT2-DNP-N vs. DDT3-DNP-N-T	442,7	-3678 to 4563	No	ns	>0,9999	J-Q
DDT2-DNP-N vs. DDT3-DNP-W	1846	-2274 to 5967	No	ns	0,9994	J-R
DDT2-DNP-N vs. DDT3-DNP-W-T	3576	-544,2 to 7697	No	ns	0,2220	J-S
DDT2-DNP-N vs. DDT3-T	12926	8806 to 17047	Yes	****	<0,0001	J-T
DDT2-DNP-N vs. DDT4	11941	7820 to 16061	Yes	****	<0,0001	J-U
DDT2-DNP-N vs. DDT4-DNP-N	-955,7	-5076 to 3165	No	ns	>0,9999	J-V
DDT2-DNP-N vs. DDT4-DNP-N-T	-1898	-6018 to 2223	No	ns	0,9989	J-W
DDT2-DNP-N vs. DDT4-DNP-W	1456	-2664 to 5577	No	ns	>0,9999	J-X
DDT2-DNP-N vs. DDT4-DNP-W-T	1192	-2929 to 5312	No	ns	>0,9999	J-Y
DDT2-DNP-N vs. DDT4-T	12776	8656 to 16896	Yes	****	<0,0001	J-Z
DDT2-DNP-N vs. DDT5	12514	8394 to 16635	Yes	****	<0,0001	J-AA
DDT2-DNP-N vs. DDT5-DNP-N	-3555	-7675 to 565,9	No	ns	0,2333	J-AB
DDT2-DNP-N vs. DDT5-DNP-N-T	-2183	-6303 to 1938	No	ns	0,9878	J-AC
DDT2-DNP-N vs. DDT5-DNP-W	1998	-2123 to 6118	No	ns	0,9972	J-AD
DDT2-DNP-N vs. DDT5-DNP-W-T	2242	-1878 to 6363	No	ns	0,9816	J-AE
DDT2-DNP-N vs. DDT5-T	12759	8639 to 16879	Yes	****	<0,0001	J-AF
DDT2-DNP-N vs. DDT6	11543	7422 to 15663	Yes	****	<0,0001	J-AG
DDT2-DNP-N vs. DDT6-DNP-N	-6846	-10967 to -2726	Yes	****	<0,0001	J-AH
DDT2-DNP-N vs. DDT6-DNP-N-T	-6902	-11022 to -2782	Yes	****	<0,0001	J-AI
DDT2-DNP-N vs. DDT6-DNP-W	406,0	-3714 to 4526	No	ns	>0,9999	J-AJ
DDT2-DNP-N vs. DDT6-DNP-W-T	829,0	-3291 to 4949	No	ns	>0,9999	J-AK
DDT2-DNP-N vs. DDT6-T	10872	6752 to 14992	Yes	****	<0,0001	J-AL
DDT2-DNP-N vs. + Control	457,3	-3663 to 4578	No	ns	>0,9999	J-AM
DDT2-DNP-N vs. - Control	13285	9164 to 17405	Yes	****	<0,0001	J-AN
DDT2-DNP-N-T vs. DDT2-DNP-W	2881	-1240 to 7001	No	ns	0,7145	K-L
DDT2-DNP-N-T vs. DDT2-DNP-W-T	4364	243,3 to 8484	Yes	*	0,0226	K-M
DDT2-DNP-N-T vs. DDT2-T	13467	9347 to 17587	Yes	****	<0,0001	K-N
DDT2-DNP-N-T vs. DDT3	13512	9392 to 17633	Yes	****	<0,0001	K-O
DDT2-DNP-N-T vs. DDT3-DNP-N	514,3	-3606 to 4635	No	ns	>0,9999	K-P
DDT2-DNP-N-T vs. DDT3-DNP-N-T	1110	-3011 to 5230	No	ns	>0,9999	K-Q
DDT2-DNP-N-T vs. DDT3-DNP-W	2513	-1607 to 6634	No	ns	0,9193	K-R
DDT2-DNP-N-T vs. DDT3-DNP-W-T	4243	122,8 to 8364	Yes	*	0,0338	K-S
DDT2-DNP-N-T vs. DDT3-T	13593	9473 to 17714	Yes	****	<0,0001	K-T
DDT2-DNP-N-T vs. DDT4	12608	8487 to 16728	Yes	****	<0,0001	K-U
DDT2-DNP-N-T vs. DDT4-DNP-N	-288,7	-4409 to 3832	No	ns	>0,9999	K-V
DDT2-DNP-N-T vs. DDT4-DNP-N-T	-1231	-5351 to 2890	No	ns	>0,9999	K-W
DDT2-DNP-N-T vs. DDT4-DNP-W	2123	-1997 to 6244	No	ns	0,9921	K-X
DDT2-DNP-N-T vs. DDT4-DNP-W-T	1859	-2262 to 5979	No	ns	0,9993	K-Y
DDT2-DNP-N-T vs. DDT4-T	13443	9323 to 17563	Yes	****	<0,0001	K-Z
DDT2-DNP-N-T vs. DDT5	13181	9061 to 17302	Yes	****	<0,0001	K-AA
DDT2-DNP-N-T vs. DDT5-DNP-N	-2888	-7008 to 1233	No	ns	0,7097	K-AB
DDT2-DNP-N-T vs. DDT5-DNP-N-T	-1516	-5636 to 2605	No	ns	>0,9999	K-AC
DDT2-DNP-N-T vs. DDT5-DNP-W	2665	-1456 to 6785	No	ns	0,8519	K-AD
DDT2-DNP-N-T vs. DDT5-DNP-W-T	2909	-1211 to 7030	No	ns	0,6937	K-AE
DDT2-DNP-N-T vs. DDT5-T	13426	9306 to 17546	Yes	****	<0,0001	K-AF
DDT2-DNP-N-T vs. DDT6	12210	8089 to 16330	Yes	****	<0,0001	K-AG
DDT2-DNP-N-T vs. DDT6-DNP-N	-6179	-10300 to -2059	Yes	****	<0,0001	K-AH
DDT2-DNP-N-T vs. DDT6-DNP-N-T	-6235	-10355 to -2115	Yes	****	<0,0001	K-AI
DDT2-DNP-N-T vs. DDT6-DNP-W	1073	-3047 to 5193	No	ns	>0,9999	K-AJ
DDT2-DNP-N-T vs. DDT6-DNP-W-T	1496	-2624 to 5616	No	ns	>0,9999	K-AK
DDT2-DNP-N-T vs. DDT6-T	11539	7419 to 15659	Yes	****	<0,0001	K-AL
DDT2-DNP-N-T vs. + Control	1124	-2996 to 5245	No	ns	>0,9999	K-AM
DDT2-DNP-N-T vs. - Control	13952	9831 to 18072	Yes	****	<0,0001	K-AN
DDT2-DNP-W vs. DDT2-DNP-W-T	1483	-2638 to 5603	No	ns	>0,9999	L-M
DDT2-DNP-W vs. DDT2-T	10586	6466 to 14707	Yes	****	<0,0001	L-N
DDT2-DNP-W vs. DDT3	10631	6511 to 14752	Yes	****	<0,0001	L-O
DDT2-DNP-W vs. DDT3-DNP-N	-2367	-6487 to 1754	No	ns	0,9612	L-P
DDT2-DNP-W vs. DDT3-DNP-N-T	-1771	-5892 to 2349	No	ns	0,9997	L-Q
DDT2-DNP-W vs. DDT3-DNP-W	-367,7	-4488 to 3753	No	ns	>0,9999	L-R
DDT2-DNP-W vs. DDT3-DNP-W-T	1362	-2758 to 5483	No	ns	>0,9999	L-S
DDT2-DNP-W vs. DDT3-T	10712	6592 to 14833	Yes	****	<0,0001	L-T
DDT2-DNP-W vs. DDT4	9727	5606 to 13847	Yes	****	<0,0001	L-U
DDT2-DNP-W vs. DDT4-DNP-N	-3170	-7290 to 950,9	No	ns	0,4918	L-V
DDT2-DNP-W vs. DDT4-DNP-N-T	-4112	-8232 to 8,906	No	ns	0,0514	L-W
DDT2-DNP-W vs. DDT4-DNP-W	-757,5	-4878 to 3363	No	ns	>0,9999	L-X
DDT2-DNP-W vs. DDT4-DNP-W-T	-1022	-5143 to 3098	No	ns	>0,9999	L-Y
DDT2-DNP-W vs. DDT4-T	10562	6442 to 14683	Yes	****	<0,0001	L-Z
DDT2-DNP-W vs. DDT5	10301	6180 to 14421	Yes	****	<0,0001	L-AA
DDT2-DNP-W vs. DDT5-DNP-N	-5768	-9889 to -1648	Yes	****	<0,0001	L-AB
DDT2-DNP-W vs. DDT5-DNP-N-T	-4396	-8517 to -275,9	Yes	*	0,0202	L-AC
DDT2-DNP-W vs. DDT5-DNP-W	-216,3	-4337 to 3904	No	ns	>0,9999	L-AD
DDT2-DNP-W vs. DDT5-DNP-W-T	28,50	-4092 to 4149	No	ns	>0,9999	L-AE
DDT2-DNP-W vs. DDT5-T	10545	6425 to 14666	Yes	****	<0,0001	L-AF
DDT2-DNP-W vs. DDT6	9329	5208 to 13449	Yes	****	<0,0001	L-AG
DDT2-DNP-W vs. DDT6-DNP-N	-9060	-13180 to -4940	Yes	****	<0,0001	L-AH
DDT2-DNP-W vs. DDT6-DNP-N-T	-9116	-13236 to -4995	Yes	****	<0,0001	L-AI
DDT2-DNP-W vs. DDT6-DNP-W	-1808	-5928 to 2313	No	ns	0,9996	L-AJ
DDT2-DNP-W vs. DDT6-DNP-W-T	-1385	-5505 to 2736	No	ns	>0,9999	L-AK
DDT2-DNP-W vs. DDT6-T	8658	4538 to 12779	Yes	****	<0,0001	L-AL
DDT2-DNP-W vs. + Control	-1757	-5877 to 2364	No	ns	0,9998	L-AM
DDT2-DNP-W vs. - Control	11071	6950 to 15191	Yes	****	<0,0001	L-AN
DDT2-DNP-W-T vs. DDT2-T	9103	4983 to 13224	Yes	****	<0,0001	M-N
DDT2-DNP-W-T vs. DDT3	9149	5028 to 13269	Yes	****	<0,0001	M-O
DDT2-DNP-W-T vs. DDT3-DNP-N	-3849	-7970 to 271,1	No	ns	0,1109	M-P
DDT2-DNP-W-T vs. DDT3-DNP-N-T	-3254	-7374 to 866,4	No	ns	0,4275	M-Q
DDT2-DNP-W-T vs. DDT3-DNP-W	-1851	-5971 to 2270	No	ns	0,9994	M-R
DDT2-DNP-W-T vs. DDT3-DNP-W-T	-120,5	-4241 to 4000	No	ns	>0,9999	M-S
DDT2-DNP-W-T vs. DDT3-T	9230	5109 to 13350	Yes	****	<0,0001	M-T
DDT2-DNP-W-T vs. DDT4	8244	4124 to 12364	Yes	****	<0,0001	M-U
DDT2-DNP-W-T vs. DDT4-DNP-N	-4652	-8773 to -531,9	Yes	**	0,0080	M-V
DDT2-DNP-W-T vs. DDT4-DNP-N-T	-5594	-9715 to -1474	Yes	***	0,0002	M-W
DDT2-DNP-W-T vs. DDT4-DNP-W	-2240	-6361 to 1880	No	ns	0,9819	M-X
DDT2-DNP-W-T vs. DDT4-DNP-W-T	-2505	-6626 to 1615	No	ns	0,9222	M-Y
DDT2-DNP-W-T vs. DDT4-T	9079	4959 to 13200	Yes	****	<0,0001	M-Z
DDT2-DNP-W-T vs. DDT5	8818	4697 to 12938	Yes	****	<0,0001	M-AA
DDT2-DNP-W-T vs. DDT5-DNP-N	-7251	-11372 to -3131	Yes	****	<0,0001	M-AB
DDT2-DNP-W-T vs. DDT5-DNP-N-T	-5879	-10000 to -1759	Yes	****	<0,0001	M-AC
DDT2-DNP-W-T vs. DDT5-DNP-W	-1699	-5820 to 2421	No	ns	0,9999	M-AD
DDT2-DNP-W-T vs. DDT5-DNP-W-T	-1454	-5575 to 2666	No	ns	>0,9999	M-AE
DDT2-DNP-W-T vs. DDT5-T	9062	4942 to 13183	Yes	****	<0,0001	M-AF
DDT2-DNP-W-T vs. DDT6	7846	3725 to 11966	Yes	****	<0,0001	M-AG
DDT2-DNP-W-T vs. DDT6-DNP-N	-10543	-14663 to -6422	Yes	****	<0,0001	M-AH
DDT2-DNP-W-T vs. DDT6-DNP-N-T	-10599	-14719 to -6478	Yes	****	<0,0001	M-AI
DDT2-DNP-W-T vs. DDT6-DNP-W	-3291	-7411 to 829,7	No	ns	0,4006	M-AJ
DDT2-DNP-W-T vs. DDT6-DNP-W-T	-2868	-6988 to 1253	No	ns	0,7240	M-AK
DDT2-DNP-W-T vs. DDT6-T	7175	3055 to 11296	Yes	****	<0,0001	M-AL
DDT2-DNP-W-T vs. + Control	-3239	-7360 to 881,1	No	ns	0,4385	M-AM
DDT2-DNP-W-T vs. - Control	9588	5468 to 13708	Yes	****	<0,0001	M-AN
DDT2-T vs. DDT3	45,17	-4075 to 4166	No	ns	>0,9999	N-O
DDT2-T vs. DDT3-DNP-N	-12953	-17073 to -8832	Yes	****	<0,0001	N-P
DDT2-T vs. DDT3-DNP-N-T	-12357	-16478 to -8237	Yes	****	<0,0001	N-Q
DDT2-T vs. DDT3-DNP-W	-10954	-15074 to -6833	Yes	****	<0,0001	N-R
DDT2-T vs. DDT3-DNP-W-T	-9224	-13344 to -5103	Yes	****	<0,0001	N-S
DDT2-T vs. DDT3-T	126,2	-3994 to 4247	No	ns	>0,9999	N-T
DDT2-T vs. DDT4	-859,3	-4980 to 3261	No	ns	>0,9999	N-U
DDT2-T vs. DDT4-DNP-N	-13756	-17876 to -9635	Yes	****	<0,0001	N-V
DDT2-T vs. DDT4-DNP-N-T	-14698	-18818 to -10577	Yes	****	<0,0001	N-W
DDT2-T vs. DDT4-DNP-W	-11344	-15464 to -7223	Yes	****	<0,0001	N-X
DDT2-T vs. DDT4-DNP-W-T	-11609	-15729 to -7488	Yes	****	<0,0001	N-Y
DDT2-T vs. DDT4-T	-24,00	-4144 to 4096	No	ns	>0,9999	N-Z
DDT2-T vs. DDT5	-285,7	-4406 to 3835	No	ns	>0,9999	N-AA
DDT2-T vs. DDT5-DNP-N	-16355	-20475 to -12234	Yes	****	<0,0001	N-AB
DDT2-T vs. DDT5-DNP-N-T	-14983	-19103 to -10862	Yes	****	<0,0001	N-AC
DDT2-T vs. DDT5-DNP-W	-10803	-14923 to -6682	Yes	****	<0,0001	N-AD
DDT2-T vs. DDT5-DNP-W-T	-10558	-14678 to -6437	Yes	****	<0,0001	N-AE
DDT2-T vs. DDT5-T	-41,00	-4161 to 4079	No	ns	>0,9999	N-AF
DDT2-T vs. DDT6	-1258	-5378 to 2863	No	ns	>0,9999	N-AG
DDT2-T vs. DDT6-DNP-N	-19646	-23767 to -15526	Yes	****	<0,0001	N-AH
DDT2-T vs. DDT6-DNP-N-T	-19702	-23822 to -15582	Yes	****	<0,0001	N-AI
DDT2-T vs. DDT6-DNP-W	-12394	-16514 to -8274	Yes	****	<0,0001	N-AJ
DDT2-T vs. DDT6-DNP-W-T	-11971	-16091 to -7851	Yes	****	<0,0001	N-AK
DDT2-T vs. DDT6-T	-1928	-6048 to 2192	No	ns	0,9986	N-AL
DDT2-T vs. + Control	-12343	-16463 to -8222	Yes	****	<0,0001	N-AM
DDT2-T vs. - Control	484,7	-3636 to 4605	No	ns	>0,9999	N-AN
DDT3 vs. DDT3-DNP-N	-12998	-17118 to -8877	Yes	****	<0,0001	O-P
DDT3 vs. DDT3-DNP-N-T	-12403	-16523 to -8282	Yes	****	<0,0001	O-Q
DDT3 vs. DDT3-DNP-W	-10999	-15119 to -6879	Yes	****	<0,0001	O-R
DDT3 vs. DDT3-DNP-W-T	-9269	-13389 to -5149	Yes	****	<0,0001	O-S
DDT3 vs. DDT3-T	81,00	-4039 to 4201	No	ns	>0,9999	O-T
DDT3 vs. DDT4	-904,5	-5025 to 3216	No	ns	>0,9999	O-U
DDT3 vs. DDT4-DNP-N	-13801	-17921 to -9680	Yes	****	<0,0001	O-V
DDT3 vs. DDT4-DNP-N-T	-14743	-18863 to -10622	Yes	****	<0,0001	O-W
DDT3 vs. DDT4-DNP-W	-11389	-15509 to -7268	Yes	****	<0,0001	O-X
DDT3 vs. DDT4-DNP-W-T	-11654	-15774 to -7533	Yes	****	<0,0001	O-Y
DDT3 vs. DDT4-T	-69,17	-4190 to 4051	No	ns	>0,9999	O-Z
DDT3 vs. DDT5	-330,8	-4451 to 3790	No	ns	>0,9999	O-AA
DDT3 vs. DDT5-DNP-N	-16400	-20520 to -12279	Yes	****	<0,0001	O-AB
DDT3 vs. DDT5-DNP-N-T	-15028	-19148 to -10907	Yes	****	<0,0001	O-AC
DDT3 vs. DDT5-DNP-W	-10848	-14968 to -6727	Yes	****	<0,0001	O-AD
DDT3 vs. DDT5-DNP-W-T	-10603	-14723 to -6482	Yes	****	<0,0001	O-AE
DDT3 vs. DDT5-T	-86,17	-4207 to 4034	No	ns	>0,9999	O-AF
DDT3 vs. DDT6	-1303	-5423 to 2818	No	ns	>0,9999	O-AG
DDT3 vs. DDT6-DNP-N	-19691	-23812 to -15571	Yes	****	<0,0001	O-AH
DDT3 vs. DDT6-DNP-N-T	-19747	-23868 to -15627	Yes	****	<0,0001	O-AI
DDT3 vs. DDT6-DNP-W	-12439	-16560 to -8319	Yes	****	<0,0001	O-AJ
DDT3 vs. DDT6-DNP-W-T	-12016	-16137 to -7896	Yes	****	<0,0001	O-AK
DDT3 vs. DDT6-T	-1973	-6094 to 2147	No	ns	0,9978	O-AL
DDT3 vs. + Control	-12388	-16508 to -8267	Yes	****	<0,0001	O-AM
DDT3 vs. - Control	439,5	-3681 to 4560	No	ns	>0,9999	O-AN
DDT3-DNP-N vs. DDT3-DNP-N-T	595,3	-3525 to 4716	No	ns	>0,9999	P-Q
DDT3-DNP-N vs. DDT3-DNP-W	1999	-2122 to 6119	No	ns	0,9972	P-R
DDT3-DNP-N vs. DDT3-DNP-W-T	3729	-391,6 to 7849	No	ns	0,1528	P-S
DDT3-DNP-N vs. DDT3-T	13079	8958 to 17199	Yes	****	<0,0001	P-T
DDT3-DNP-N vs. DDT4	12093	7973 to 16214	Yes	****	<0,0001	P-U
DDT3-DNP-N vs. DDT4-DNP-N	-803,0	-4923 to 3317	No	ns	>0,9999	P-V
DDT3-DNP-N vs. DDT4-DNP-N-T	-1745	-5865 to 2375	No	ns	0,9998	P-W
DDT3-DNP-N vs. DDT4-DNP-W	1609	-2511 to 5729	No	ns	>0,9999	P-X
DDT3-DNP-N vs. DDT4-DNP-W-T	1344	-2776 to 5465	No	ns	>0,9999	P-Y
DDT3-DNP-N vs. DDT4-T	12929	8808 to 17049	Yes	****	<0,0001	P-Z
DDT3-DNP-N vs. DDT5	12667	8547 to 16787	Yes	****	<0,0001	P-AA
DDT3-DNP-N vs. DDT5-DNP-N	-3402	-7522 to 718,6	No	ns	0,3239	P-AB
DDT3-DNP-N vs. DDT5-DNP-N-T	-2030	-6150 to 2091	No	ns	0,9963	P-AC
DDT3-DNP-N vs. DDT5-DNP-W	2150	-1970 to 6271	No	ns	0,9903	P-AD
DDT3-DNP-N vs. DDT5-DNP-W-T	2395	-1725 to 6515	No	ns	0,9547	P-AE
DDT3-DNP-N vs. DDT5-T	12912	8791 to 17032	Yes	****	<0,0001	P-AF
DDT3-DNP-N vs. DDT6	11695	7575 to 15816	Yes	****	<0,0001	P-AG
DDT3-DNP-N vs. DDT6-DNP-N	-6694	-10814 to -2573	Yes	****	<0,0001	P-AH
DDT3-DNP-N vs. DDT6-DNP-N-T	-6749	-10870 to -2629	Yes	****	<0,0001	P-AI
DDT3-DNP-N vs. DDT6-DNP-W	558,7	-3562 to 4679	No	ns	>0,9999	P-AJ
DDT3-DNP-N vs. DDT6-DNP-W-T	981,7	-3139 to 5102	No	ns	>0,9999	P-AK
DDT3-DNP-N vs. DDT6-T	11025	6904 to 15145	Yes	****	<0,0001	P-AL
DDT3-DNP-N vs. + Control	610,0	-3510 to 4730	No	ns	>0,9999	P-AM
DDT3-DNP-N vs. - Control	13437	9317 to 17558	Yes	****	<0,0001	P-AN
DDT3-DNP-N-T vs. DDT3-DNP-W	1404	-2717 to 5524	No	ns	>0,9999	Q-R
DDT3-DNP-N-T vs. DDT3-DNP-W-T	3134	-986,9 to 7254	No	ns	0,5199	Q-S
DDT3-DNP-N-T vs. DDT3-T	12484	8363 to 16604	Yes	****	<0,0001	Q-T
DDT3-DNP-N-T vs. DDT4	11498	7378 to 15618	Yes	****	<0,0001	Q-U
DDT3-DNP-N-T vs. DDT4-DNP-N	-1398	-5519 to 2722	No	ns	>0,9999	Q-V
DDT3-DNP-N-T vs. DDT4-DNP-N-T	-2340	-6461 to 1780	No	ns	0,9665	Q-W
DDT3-DNP-N-T vs. DDT4-DNP-W	1014	-3107 to 5134	No	ns	>0,9999	Q-X
DDT3-DNP-N-T vs. DDT4-DNP-W-T	748,8	-3372 to 4869	No	ns	>0,9999	Q-Y
DDT3-DNP-N-T vs. DDT4-T	12333	8213 to 16454	Yes	****	<0,0001	Q-Z
DDT3-DNP-N-T vs. DDT5	12072	7951 to 16192	Yes	****	<0,0001	Q-AA
DDT3-DNP-N-T vs. DDT5-DNP-N	-3997	-8118 to 123,2	No	ns	0,0727	Q-AB
DDT3-DNP-N-T vs. DDT5-DNP-N-T	-2625	-6746 to 1495	No	ns	0,8719	Q-AC
DDT3-DNP-N-T vs. DDT5-DNP-W	1555	-2566 to 5675	No	ns	>0,9999	Q-AD
DDT3-DNP-N-T vs. DDT5-DNP-W-T	1800	-2321 to 5920	No	ns	0,9996	Q-AE
DDT3-DNP-N-T vs. DDT5-T	12316	8196 to 16437	Yes	****	<0,0001	Q-AF
DDT3-DNP-N-T vs. DDT6	11100	6979 to 15220	Yes	****	<0,0001	Q-AG
DDT3-DNP-N-T vs. DDT6-DNP-N	-7289	-11409 to -3168	Yes	****	<0,0001	Q-AH
DDT3-DNP-N-T vs. DDT6-DNP-N-T	-7345	-11465 to -3224	Yes	****	<0,0001	Q-AI
DDT3-DNP-N-T vs. DDT6-DNP-W	-36,67	-4157 to 4084	No	ns	>0,9999	Q-AJ
DDT3-DNP-N-T vs. DDT6-DNP-W-T	386,3	-3734 to 4507	No	ns	>0,9999	Q-AK
DDT3-DNP-N-T vs. DDT6-T	10429	6309 to 14550	Yes	****	<0,0001	Q-AL
DDT3-DNP-N-T vs. + Control	14,67	-4106 to 4135	No	ns	>0,9999	Q-AM
DDT3-DNP-N-T vs. - Control	12842	8722 to 16962	Yes	****	<0,0001	Q-AN
DDT3-DNP-W vs. DDT3-DNP-W-T	1730	-2390 to 5850	No	ns	0,9998	R-S
DDT3-DNP-W vs. DDT3-T	11080	6960 to 15200	Yes	****	<0,0001	R-T
DDT3-DNP-W vs. DDT4	10095	5974 to 14215	Yes	****	<0,0001	R-U
DDT3-DNP-W vs. DDT4-DNP-N	-2802	-6922 to 1319	No	ns	0,7695	R-V
DDT3-DNP-W vs. DDT4-DNP-N-T	-3744	-7864 to 376,6	No	ns	0,1470	R-W
DDT3-DNP-W vs. DDT4-DNP-W	-389,8	-4510 to 3731	No	ns	>0,9999	R-X
DDT3-DNP-W vs. DDT4-DNP-W-T	-654,7	-4775 to 3466	No	ns	>0,9999	R-Y
DDT3-DNP-W vs. DDT4-T	10930	6809 to 15050	Yes	****	<0,0001	R-Z
DDT3-DNP-W vs. DDT5	10668	6548 to 14789	Yes	****	<0,0001	R-AA
DDT3-DNP-W vs. DDT5-DNP-N	-5401	-9521 to -1280	Yes	***	0,0004	R-AB
DDT3-DNP-W vs. DDT5-DNP-N-T	-4029	-8149 to 91,74	No	ns	0,0662	R-AC
DDT3-DNP-W vs. DDT5-DNP-W	151,3	-3969 to 4272	No	ns	>0,9999	R-AD
DDT3-DNP-W vs. DDT5-DNP-W-T	396,2	-3724 to 4517	No	ns	>0,9999	R-AE
DDT3-DNP-W vs. DDT5-T	10913	6792 to 15033	Yes	****	<0,0001	R-AF
DDT3-DNP-W vs. DDT6	9696	5576 to 13817	Yes	****	<0,0001	R-AG
DDT3-DNP-W vs. DDT6-DNP-N	-8692	-12813 to -4572	Yes	****	<0,0001	R-AH
DDT3-DNP-W vs. DDT6-DNP-N-T	-8748	-12869 to -4628	Yes	****	<0,0001	R-AI
DDT3-DNP-W vs. DDT6-DNP-W	-1440	-5561 to 2680	No	ns	>0,9999	R-AJ
DDT3-DNP-W vs. DDT6-DNP-W-T	-1017	-5138 to 3103	No	ns	>0,9999	R-AK
DDT3-DNP-W vs. DDT6-T	9026	4905 to 13146	Yes	****	<0,0001	R-AL
DDT3-DNP-W vs. + Control	-1389	-5509 to 2732	No	ns	>0,9999	R-AM
DDT3-DNP-W vs. - Control	11439	7318 to 15559	Yes	****	<0,0001	R-AN
DDT3-DNP-W-T vs. DDT3-T	9350	5230 to 13470	Yes	****	<0,0001	S-T
DDT3-DNP-W-T vs. DDT4	8365	4244 to 12485	Yes	****	<0,0001	S-U
DDT3-DNP-W-T vs. DDT4-DNP-N	-4532	-8652 to -411,4	Yes	*	0,0125	S-V
DDT3-DNP-W-T vs. DDT4-DNP-N-T	-5474	-9594 to -1353	Yes	***	0,0003	S-W
DDT3-DNP-W-T vs. DDT4-DNP-W	-2120	-6240 to 2001	No	ns	0,9923	S-X
DDT3-DNP-W-T vs. DDT4-DNP-W-T	-2385	-6505 to 1736	No	ns	0,9572	S-Y
DDT3-DNP-W-T vs. DDT4-T	9200	5079 to 13320	Yes	****	<0,0001	S-Z
DDT3-DNP-W-T vs. DDT5	8938	4818 to 13059	Yes	****	<0,0001	S-AA
DDT3-DNP-W-T vs. DDT5-DNP-N	-7131	-11251 to -3010	Yes	****	<0,0001	S-AB
DDT3-DNP-W-T vs. DDT5-DNP-N-T	-5759	-9879 to -1638	Yes	****	<0,0001	S-AC
DDT3-DNP-W-T vs. DDT5-DNP-W	-1579	-5699 to 2542	No	ns	>0,9999	S-AD
DDT3-DNP-W-T vs. DDT5-DNP-W-T	-1334	-5454 to 2787	No	ns	>0,9999	S-AE
DDT3-DNP-W-T vs. DDT5-T	9183	5062 to 13303	Yes	****	<0,0001	S-AF
DDT3-DNP-W-T vs. DDT6	7966	3846 to 12087	Yes	****	<0,0001	S-AG
DDT3-DNP-W-T vs. DDT6-DNP-N	-10422	-14543 to -6302	Yes	****	<0,0001	S-AH
DDT3-DNP-W-T vs. DDT6-DNP-N-T	-10478	-14599 to -6358	Yes	****	<0,0001	S-AI
DDT3-DNP-W-T vs. DDT6-DNP-W	-3170	-7291 to 950,2	No	ns	0,4913	S-AJ
DDT3-DNP-W-T vs. DDT6-DNP-W-T	-2747	-6868 to 1373	No	ns	0,8045	S-AK
DDT3-DNP-W-T vs. DDT6-T	7296	3175 to 11416	Yes	****	<0,0001	S-AL
DDT3-DNP-W-T vs. + Control	-3119	-7239 to 1002	No	ns	0,5314	S-AM
DDT3-DNP-W-T vs. - Control	9709	5588 to 13829	Yes	****	<0,0001	S-AN
DDT3-T vs. DDT4	-985,5	-5106 to 3135	No	ns	>0,9999	T-U
DDT3-T vs. DDT4-DNP-N	-13882	-18002 to -9761	Yes	****	<0,0001	T-V
DDT3-T vs. DDT4-DNP-N-T	-14824	-18944 to -10703	Yes	****	<0,0001	T-W
DDT3-T vs. DDT4-DNP-W	-11470	-15590 to -7349	Yes	****	<0,0001	T-X
DDT3-T vs. DDT4-DNP-W-T	-11735	-15855 to -7614	Yes	****	<0,0001	T-Y
DDT3-T vs. DDT4-T	-150,2	-4271 to 3970	No	ns	>0,9999	T-Z
DDT3-T vs. DDT5	-411,8	-4532 to 3709	No	ns	>0,9999	T-AA
DDT3-T vs. DDT5-DNP-N	-16481	-20601 to -12360	Yes	****	<0,0001	T-AB
DDT3-T vs. DDT5-DNP-N-T	-15109	-19229 to -10988	Yes	****	<0,0001	T-AC
DDT3-T vs. DDT5-DNP-W	-10929	-15049 to -6808	Yes	****	<0,0001	T-AD
DDT3-T vs. DDT5-DNP-W-T	-10684	-14804 to -6563	Yes	****	<0,0001	T-AE
DDT3-T vs. DDT5-T	-167,2	-4288 to 3953	No	ns	>0,9999	T-AF
DDT3-T vs. DDT6	-1384	-5504 to 2737	No	ns	>0,9999	T-AG
DDT3-T vs. DDT6-DNP-N	-19772	-23893 to -15652	Yes	****	<0,0001	T-AH
DDT3-T vs. DDT6-DNP-N-T	-19828	-23949 to -15708	Yes	****	<0,0001	T-AI
DDT3-T vs. DDT6-DNP-W	-12520	-16641 to -8400	Yes	****	<0,0001	T-AJ
DDT3-T vs. DDT6-DNP-W-T	-12097	-16218 to -7977	Yes	****	<0,0001	T-AK
DDT3-T vs. DDT6-T	-2054	-6175 to 2066	No	ns	0,9955	T-AL
DDT3-T vs. + Control	-12469	-16589 to -8348	Yes	****	<0,0001	T-AM
DDT3-T vs. - Control	358,5	-3762 to 4479	No	ns	>0,9999	T-AN
DDT4 vs. DDT4-DNP-N	-12896	-17017 to -8776	Yes	****	<0,0001	U-V
DDT4 vs. DDT4-DNP-N-T	-13838	-17959 to -9718	Yes	****	<0,0001	U-W
DDT4 vs. DDT4-DNP-W	-10484	-14605 to -6364	Yes	****	<0,0001	U-X
DDT4 vs. DDT4-DNP-W-T	-10749	-14870 to -6629	Yes	****	<0,0001	U-Y
DDT4 vs. DDT4-T	835,3	-3285 to 4956	No	ns	>0,9999	U-Z
DDT4 vs. DDT5	573,7	-3547 to 4694	No	ns	>0,9999	U-AA
DDT4 vs. DDT5-DNP-N	-15495	-19616 to -11375	Yes	****	<0,0001	U-AB
DDT4 vs. DDT5-DNP-N-T	-14123	-18244 to -10003	Yes	****	<0,0001	U-AC
DDT4 vs. DDT5-DNP-W	-9943	-14064 to -5823	Yes	****	<0,0001	U-AD
DDT4 vs. DDT5-DNP-W-T	-9698	-13819 to -5578	Yes	****	<0,0001	U-AE
DDT4 vs. DDT5-T	818,3	-3302 to 4939	No	ns	>0,9999	U-AF
DDT4 vs. DDT6	-398,2	-4519 to 3722	No	ns	>0,9999	U-AG
DDT4 vs. DDT6-DNP-N	-18787	-22907 to -14666	Yes	****	<0,0001	U-AH
DDT4 vs. DDT6-DNP-N-T	-18843	-22963 to -14722	Yes	****	<0,0001	U-AI
DDT4 vs. DDT6-DNP-W	-11535	-15655 to -7414	Yes	****	<0,0001	U-AJ
DDT4 vs. DDT6-DNP-W-T	-11112	-15232 to -6991	Yes	****	<0,0001	U-AK
DDT4 vs. DDT6-T	-1069	-5189 to 3052	No	ns	>0,9999	U-AL
DDT4 vs. + Control	-11483	-15604 to -7363	Yes	****	<0,0001	U-AM
DDT4 vs. - Control	1344	-2776 to 5464	No	ns	>0,9999	U-AN
DDT4-DNP-N vs. DDT4-DNP-N-T	-942,0	-5062 to 3178	No	ns	>0,9999	V-W
DDT4-DNP-N vs. DDT4-DNP-W	2412	-1708 to 6532	No	ns	0,9505	V-X
DDT4-DNP-N vs. DDT4-DNP-W-T	2147	-1973 to 6268	No	ns	0,9906	V-Y
DDT4-DNP-N vs. DDT4-T	13732	9611 to 17852	Yes	****	<0,0001	V-Z
DDT4-DNP-N vs. DDT5	13470	9350 to 17590	Yes	****	<0,0001	V-AA
DDT4-DNP-N vs. DDT5-DNP-N	-2599	-6719 to 1522	No	ns	0,8843	V-AB
DDT4-DNP-N vs. DDT5-DNP-N-T	-1227	-5347 to 2894	No	ns	>0,9999	V-AC
DDT4-DNP-N vs. DDT5-DNP-W	2953	-1167 to 7074	No	ns	0,6607	V-AD
DDT4-DNP-N vs. DDT5-DNP-W-T	3198	-922,4 to 7318	No	ns	0,4698	V-AE
DDT4-DNP-N vs. DDT5-T	13715	9594 to 17835	Yes	****	<0,0001	V-AF
DDT4-DNP-N vs. DDT6	12498	8378 to 16619	Yes	****	<0,0001	V-AG
DDT4-DNP-N vs. DDT6-DNP-N	-5891	-10011 to -1770	Yes	****	<0,0001	V-AH
DDT4-DNP-N vs. DDT6-DNP-N-T	-5946	-10067 to -1826	Yes	****	<0,0001	V-AI
DDT4-DNP-N vs. DDT6-DNP-W	1362	-2759 to 5482	No	ns	>0,9999	V-AJ
DDT4-DNP-N vs. DDT6-DNP-W-T	1785	-2336 to 5905	No	ns	0,9997	V-AK
DDT4-DNP-N vs. DDT6-T	11828	7707 to 15948	Yes	****	<0,0001	V-AL
DDT4-DNP-N vs. + Control	1413	-2707 to 5533	No	ns	>0,9999	V-AM
DDT4-DNP-N vs. - Control	14240	10120 to 18361	Yes	****	<0,0001	V-AN
DDT4-DNP-N-T vs. DDT4-DNP-W	3354	-766,4 to 7474	No	ns	0,3559	W-X
DDT4-DNP-N-T vs. DDT4-DNP-W-T	3089	-1031 to 7210	No	ns	0,5547	W-Y
DDT4-DNP-N-T vs. DDT4-T	14674	10553 to 18794	Yes	****	<0,0001	W-Z
DDT4-DNP-N-T vs. DDT5	14412	10292 to 18532	Yes	****	<0,0001	W-AA
DDT4-DNP-N-T vs. DDT5-DNP-N	-1657	-5777 to 2464	No	ns	>0,9999	W-AB
DDT4-DNP-N-T vs. DDT5-DNP-N-T	-284,8	-4405 to 3836	No	ns	>0,9999	W-AC
DDT4-DNP-N-T vs. DDT5-DNP-W	3895	-225,2 to 8016	No	ns	0,0977	W-AD
DDT4-DNP-N-T vs. DDT5-DNP-W-T	4140	19,59 to 8260	Yes	*	0,0470	W-AE
DDT4-DNP-N-T vs. DDT5-T	14657	10536 to 18777	Yes	****	<0,0001	W-AF
DDT4-DNP-N-T vs. DDT6	13440	9320 to 17561	Yes	****	<0,0001	W-AG
DDT4-DNP-N-T vs. DDT6-DNP-N	-4949	-9069 to -828,1	Yes	**	0,0026	W-AH
DDT4-DNP-N-T vs. DDT6-DNP-N-T	-5004	-9125 to -883,9	Yes	**	0,0020	W-AI
DDT4-DNP-N-T vs. DDT6-DNP-W	2304	-1817 to 6424	No	ns	0,9730	W-AJ
DDT4-DNP-N-T vs. DDT6-DNP-W-T	2727	-1394 to 6847	No	ns	0,8169	W-AK
DDT4-DNP-N-T vs. DDT6-T	12770	8649 to 16890	Yes	****	<0,0001	W-AL
DDT4-DNP-N-T vs. + Control	2355	-1765 to 6475	No	ns	0,9636	W-AM
DDT4-DNP-N-T vs. - Control	15182	11062 to 19303	Yes	****	<0,0001	W-AN
DDT4-DNP-W vs. DDT4-DNP-W-T	-264,8	-4385 to 3856	No	ns	>0,9999	X-Y
DDT4-DNP-W vs. DDT4-T	11320	7199 to 15440	Yes	****	<0,0001	X-Z
DDT4-DNP-W vs. DDT5	11058	6938 to 15178	Yes	****	<0,0001	X-AA
DDT4-DNP-W vs. DDT5-DNP-N	-5011	-9131 to -890,4	Yes	**	0,0020	X-AB
DDT4-DNP-W vs. DDT5-DNP-N-T	-3639	-7759 to 481,6	No	ns	0,1913	X-AC
DDT4-DNP-W vs. DDT5-DNP-W	541,2	-3579 to 4662	No	ns	>0,9999	X-AD
DDT4-DNP-W vs. DDT5-DNP-W-T	786,0	-3334 to 4906	No	ns	>0,9999	X-AE
DDT4-DNP-W vs. DDT5-T	11303	7182 to 15423	Yes	****	<0,0001	X-AF
DDT4-DNP-W vs. DDT6	10086	5966 to 14207	Yes	****	<0,0001	X-AG
DDT4-DNP-W vs. DDT6-DNP-N	-8303	-12423 to -4182	Yes	****	<0,0001	X-AH
DDT4-DNP-W vs. DDT6-DNP-N-T	-8358	-12479 to -4238	Yes	****	<0,0001	X-AI
DDT4-DNP-W vs. DDT6-DNP-W	-1050	-5171 to 3070	No	ns	>0,9999	X-AJ
DDT4-DNP-W vs. DDT6-DNP-W-T	-627,3	-4748 to 3493	No	ns	>0,9999	X-AK
DDT4-DNP-W vs. DDT6-T	9416	5295 to 13536	Yes	****	<0,0001	X-AL
DDT4-DNP-W vs. + Control	-999,0	-5119 to 3121	No	ns	>0,9999	X-AM
DDT4-DNP-W vs. - Control	11828	7708 to 15949	Yes	****	<0,0001	X-AN
DDT4-DNP-W-T vs. DDT4-T	11585	7464 to 15705	Yes	****	<0,0001	Y-Z
DDT4-DNP-W-T vs. DDT5	11323	7202 to 15443	Yes	****	<0,0001	Y-AA
DDT4-DNP-W-T vs. DDT5-DNP-N	-4746	-8866 to -625,6	Yes	**	0,0056	Y-AB
DDT4-DNP-W-T vs. DDT5-DNP-N-T	-3374	-7494 to 746,4	No	ns	0,3424	Y-AC
DDT4-DNP-W-T vs. DDT5-DNP-W	806,0	-3314 to 4926	No	ns	>0,9999	Y-AD
DDT4-DNP-W-T vs. DDT5-DNP-W-T	1051	-3070 to 5171	No	ns	>0,9999	Y-AE
DDT4-DNP-W-T vs. DDT5-T	11568	7447 to 15688	Yes	****	<0,0001	Y-AF
DDT4-DNP-W-T vs. DDT6	10351	6231 to 14471	Yes	****	<0,0001	Y-AG
DDT4-DNP-W-T vs. DDT6-DNP-N	-8038	-12158 to -3917	Yes	****	<0,0001	Y-AH
DDT4-DNP-W-T vs. DDT6-DNP-N-T	-8094	-12214 to -3973	Yes	****	<0,0001	Y-AI
DDT4-DNP-W-T vs. DDT6-DNP-W	-785,5	-4906 to 3335	No	ns	>0,9999	Y-AJ
DDT4-DNP-W-T vs. DDT6-DNP-W-T	-362,5	-4483 to 3758	No	ns	>0,9999	Y-AK
DDT4-DNP-W-T vs. DDT6-T	9681	5560 to 13801	Yes	****	<0,0001	Y-AL
DDT4-DNP-W-T vs. + Control	-734,2	-4855 to 3386	No	ns	>0,9999	Y-AM
DDT4-DNP-W-T vs. - Control	12093	7973 to 16214	Yes	****	<0,0001	Y-AN
DDT4-T vs. DDT5	-261,7	-4382 to 3859	No	ns	>0,9999	Z-AA
DDT4-T vs. DDT5-DNP-N	-16331	-20451 to -12210	Yes	****	<0,0001	Z-AB
DDT4-T vs. DDT5-DNP-N-T	-14959	-19079 to -10838	Yes	****	<0,0001	Z-AC
DDT4-T vs. DDT5-DNP-W	-10779	-14899 to -6658	Yes	****	<0,0001	Z-AD
DDT4-T vs. DDT5-DNP-W-T	-10534	-14654 to -6413	Yes	****	<0,0001	Z-AE
DDT4-T vs. DDT5-T	-17,00	-4137 to 4103	No	ns	>0,9999	Z-AF
DDT4-T vs. DDT6	-1234	-5354 to 2887	No	ns	>0,9999	Z-AG
DDT4-T vs. DDT6-DNP-N	-19622	-23743 to -15502	Yes	****	<0,0001	Z-AH
DDT4-T vs. DDT6-DNP-N-T	-19678	-23798 to -15558	Yes	****	<0,0001	Z-AI
DDT4-T vs. DDT6-DNP-W	-12370	-16490 to -8250	Yes	****	<0,0001	Z-AJ
DDT4-T vs. DDT6-DNP-W-T	-11947	-16067 to -7827	Yes	****	<0,0001	Z-AK
DDT4-T vs. DDT6-T	-1904	-6024 to 2216	No	ns	0,9989	Z-AL
DDT4-T vs. + Control	-12319	-16439 to -8198	Yes	****	<0,0001	Z-AM
DDT4-T vs. - Control	508,7	-3612 to 4629	No	ns	>0,9999	Z-AN
DDT5 vs. DDT5-DNP-N	-16069	-20189 to -11948	Yes	****	<0,0001	AA-AB
DDT5 vs. DDT5-DNP-N-T	-14697	-18817 to -10576	Yes	****	<0,0001	AA-AC
DDT5 vs. DDT5-DNP-W	-10517	-14637 to -6396	Yes	****	<0,0001	AA-AD
DDT5 vs. DDT5-DNP-W-T	-10272	-14392 to -6152	Yes	****	<0,0001	AA-AE
DDT5 vs. DDT5-T	244,7	-3876 to 4365	No	ns	>0,9999	AA-AF
DDT5 vs. DDT6	-971,8	-5092 to 3149	No	ns	>0,9999	AA-AG
DDT5 vs. DDT6-DNP-N	-19361	-23481 to -15240	Yes	****	<0,0001	AA-AH
DDT5 vs. DDT6-DNP-N-T	-19416	-23537 to -15296	Yes	****	<0,0001	AA-AI
DDT5 vs. DDT6-DNP-W	-12108	-16229 to -7988	Yes	****	<0,0001	AA-AJ
DDT5 vs. DDT6-DNP-W-T	-11685	-15806 to -7565	Yes	****	<0,0001	AA-AK
DDT5 vs. DDT6-T	-1642	-5763 to 2478	No	ns	>0,9999	AA-AL
DDT5 vs. + Control	-12057	-16177 to -7937	Yes	****	<0,0001	AA-AM
DDT5 vs. - Control	770,3	-3350 to 4891	No	ns	>0,9999	AA-AN
DDT5-DNP-N vs. DDT5-DNP-N-T	1372	-2748 to 5492	No	ns	>0,9999	AB-AC
DDT5-DNP-N vs. DDT5-DNP-W	5552	1432 to 9672	Yes	***	0,0002	AB-AD
DDT5-DNP-N vs. DDT5-DNP-W-T	5797	1676 to 9917	Yes	****	<0,0001	AB-AE
DDT5-DNP-N vs. DDT5-T	16314	12193 to 20434	Yes	****	<0,0001	AB-AF
DDT5-DNP-N vs. DDT6	15097	10977 to 19217	Yes	****	<0,0001	AB-AG
DDT5-DNP-N vs. DDT6-DNP-N	-3292	-7412 to 828,7	No	ns	0,3999	AB-AH
DDT5-DNP-N vs. DDT6-DNP-N-T	-3348	-7468 to 772,9	No	ns	0,3604	AB-AI
DDT5-DNP-N vs. DDT6-DNP-W	3961	-159,9 to 8081	No	ns	0,0810	AB-AJ
DDT5-DNP-N vs. DDT6-DNP-W-T	4384	263,1 to 8504	Yes	*	0,0211	AB-AK
DDT5-DNP-N vs. DDT6-T	14427	10306 to 18547	Yes	****	<0,0001	AB-AL
DDT5-DNP-N vs. + Control	4012	-108,6 to 8132	No	ns	0,0696	AB-AM
DDT5-DNP-N vs. - Control	16839	12719 to 20960	Yes	****	<0,0001	AB-AN
DDT5-DNP-N-T vs. DDT5-DNP-W	4180	59,59 to 8300	Yes	*	0,0414	AC-AD
DDT5-DNP-N-T vs. DDT5-DNP-W-T	4425	304,4 to 8545	Yes	*	0,0183	AC-AE
DDT5-DNP-N-T vs. DDT5-T	14942	10821 to 19062	Yes	****	<0,0001	AC-AF
DDT5-DNP-N-T vs. DDT6	13725	9605 to 17845	Yes	****	<0,0001	AC-AG
DDT5-DNP-N-T vs. DDT6-DNP-N	-4664	-8784 to -543,3	Yes	**	0,0077	AC-AH
DDT5-DNP-N-T vs. DDT6-DNP-N-T	-4720	-8840 to -599,1	Yes	**	0,0062	AC-AI
DDT5-DNP-N-T vs. DDT6-DNP-W	2589	-1532 to 6709	No	ns	0,8890	AC-AJ
DDT5-DNP-N-T vs. DDT6-DNP-W-T	3012	-1109 to 7132	No	ns	0,6157	AC-AK
DDT5-DNP-N-T vs. DDT6-T	13055	8934 to 17175	Yes	****	<0,0001	AC-AL
DDT5-DNP-N-T vs. + Control	2640	-1481 to 6760	No	ns	0,8646	AC-AM
DDT5-DNP-N-T vs. - Control	15467	11347 to 19588	Yes	****	<0,0001	AC-AN
DDT5-DNP-W vs. DDT5-DNP-W-T	244,8	-3876 to 4365	No	ns	>0,9999	AD-AE
DDT5-DNP-W vs. DDT5-T	10762	6641 to 14882	Yes	****	<0,0001	AD-AF
DDT5-DNP-W vs. DDT6	9545	5425 to 13665	Yes	****	<0,0001	AD-AG
DDT5-DNP-W vs. DDT6-DNP-N	-8844	-12964 to -4723	Yes	****	<0,0001	AD-AH
DDT5-DNP-W vs. DDT6-DNP-N-T	-8900	-13020 to -4779	Yes	****	<0,0001	AD-AI
DDT5-DNP-W vs. DDT6-DNP-W	-1592	-5712 to 2529	No	ns	>0,9999	AD-AJ
DDT5-DNP-W vs. DDT6-DNP-W-T	-1169	-5289 to 2952	No	ns	>0,9999	AD-AK
DDT5-DNP-W vs. DDT6-T	8875	4754 to 12995	Yes	****	<0,0001	AD-AL
DDT5-DNP-W vs. + Control	-1540	-5661 to 2580	No	ns	>0,9999	AD-AM
DDT5-DNP-W vs. - Control	11287	7167 to 15408	Yes	****	<0,0001	AD-AN
DDT5-DNP-W-T vs. DDT5-T	10517	6396 to 14637	Yes	****	<0,0001	AE-AF
DDT5-DNP-W-T vs. DDT6	9300	5180 to 13421	Yes	****	<0,0001	AE-AG
DDT5-DNP-W-T vs. DDT6-DNP-N	-9089	-13209 to -4968	Yes	****	<0,0001	AE-AH
DDT5-DNP-W-T vs. DDT6-DNP-N-T	-9144	-13265 to -5024	Yes	****	<0,0001	AE-AI
DDT5-DNP-W-T vs. DDT6-DNP-W	-1836	-5957 to 2284	No	ns	0,9995	AE-AJ
DDT5-DNP-W-T vs. DDT6-DNP-W-T	-1413	-5534 to 2707	No	ns	>0,9999	AE-AK
DDT5-DNP-W-T vs. DDT6-T	8630	4509 to 12750	Yes	****	<0,0001	AE-AL
DDT5-DNP-W-T vs. + Control	-1785	-5905 to 2335	No	ns	0,9997	AE-AM
DDT5-DNP-W-T vs. - Control	11042	6922 to 15163	Yes	****	<0,0001	AE-AN
DDT5-T vs. DDT6	-1217	-5337 to 2904	No	ns	>0,9999	AF-AG
DDT5-T vs. DDT6-DNP-N	-19605	-23726 to -15485	Yes	****	<0,0001	AF-AH
DDT5-T vs. DDT6-DNP-N-T	-19661	-23781 to -15541	Yes	****	<0,0001	AF-AI
DDT5-T vs. DDT6-DNP-W	-12353	-16473 to -8233	Yes	****	<0,0001	AF-AJ
DDT5-T vs. DDT6-DNP-W-T	-11930	-16050 to -7810	Yes	****	<0,0001	AF-AK
DDT5-T vs. DDT6-T	-1887	-6007 to 2233	No	ns	0,9991	AF-AL
DDT5-T vs. + Control	-12302	-16422 to -8181	Yes	****	<0,0001	AF-AM
DDT5-T vs. - Control	525,7	-3595 to 4646	No	ns	>0,9999	AF-AN
DDT6 vs. DDT6-DNP-N	-18389	-22509 to -14268	Yes	****	<0,0001	AG-AH
DDT6 vs. DDT6-DNP-N-T	-18445	-22565 to -14324	Yes	****	<0,0001	AG-AI
DDT6 vs. DDT6-DNP-W	-11137	-15257 to -7016	Yes	****	<0,0001	AG-AJ
DDT6 vs. DDT6-DNP-W-T	-10714	-14834 to -6593	Yes	****	<0,0001	AG-AK
DDT6 vs. DDT6-T	-670,5	-4791 to 3450	No	ns	>0,9999	AG-AL
DDT6 vs. + Control	-11085	-15206 to -6965	Yes	****	<0,0001	AG-AM
DDT6 vs. - Control	1742	-2378 to 5863	No	ns	0,9998	AG-AN
DDT6-DNP-N vs. DDT6-DNP-N-T	-55,83	-4176 to 4065	No	ns	>0,9999	AH-AI
DDT6-DNP-N vs. DDT6-DNP-W	7252	3132 to 11373	Yes	****	<0,0001	AH-AJ
DDT6-DNP-N vs. DDT6-DNP-W-T	7675	3555 to 11796	Yes	****	<0,0001	AH-AK
DDT6-DNP-N vs. DDT6-T	17718	13598 to 21839	Yes	****	<0,0001	AH-AL
DDT6-DNP-N vs. + Control	7304	3183 to 11424	Yes	****	<0,0001	AH-AM
DDT6-DNP-N vs. - Control	20131	16010 to 24251	Yes	****	<0,0001	AH-AN
DDT6-DNP-N-T vs. DDT6-DNP-W	7308	3188 to 11428	Yes	****	<0,0001	AI-AJ
DDT6-DNP-N-T vs. DDT6-DNP-W-T	7731	3611 to 11851	Yes	****	<0,0001	AI-AK
DDT6-DNP-N-T vs. DDT6-T	17774	13654 to 21894	Yes	****	<0,0001	AI-AL
DDT6-DNP-N-T vs. + Control	7359	3239 to 11480	Yes	****	<0,0001	AI-AM
DDT6-DNP-N-T vs. - Control	20187	16066 to 24307	Yes	****	<0,0001	AI-AN
DDT6-DNP-W vs. DDT6-DNP-W-T	423,0	-3697 to 4543	No	ns	>0,9999	AJ-AK
DDT6-DNP-W vs. DDT6-T	10466	6346 to 14586	Yes	****	<0,0001	AJ-AL
DDT6-DNP-W vs. + Control	51,33	-4069 to 4172	No	ns	>0,9999	AJ-AM
DDT6-DNP-W vs. - Control	12879	8758 to 16999	Yes	****	<0,0001	AJ-AN
DDT6-DNP-W-T vs. DDT6-T	10043	5923 to 14163	Yes	****	<0,0001	AK-AL
DDT6-DNP-W-T vs. + Control	-371,7	-4492 to 3749	No	ns	>0,9999	AK-AM
DDT6-DNP-W-T vs. - Control	12456	8335 to 16576	Yes	****	<0,0001	AK-AN
DDT6-T vs. + Control	-10415	-14535 to -6294	Yes	****	<0,0001	AL-AM
DDT6-T vs. - Control	2413	-1708 to 6533	No	ns	0,9503	AL-AN
+ Control vs. - Control	12827	8707 to 16948	Yes	****	<0,0001	AM-AN
Test details	Mean 1	Mean 2	Mean Diff,	SE of diff,	n1	n2	q	DF
DDT1a vs. DDT1a-N	2326	7384	-5058	1043	6	6	6859	194
DDT1a vs. DDT1b noChol-N	2326	1968	358,7	1277	6	3	0,3972	194
DDT1a vs. DDT1b-2xChol-N	2326	8596	-6270	1277	6	3	6943	194
DDT1a vs. DDT1a-N-T	2326	7206	-4879	1043	6	6	6617	194
DDT1a vs. DDT1a-W	2326	6868	-4542	1043	6	6	6160	194
DDT1a vs. DDT1a-W-T	2326	7006	-4680	1043	6	6	6346	194
DDT1a vs. DDT1a-T	2326	2472	-145,5	1043	6	6	0,1973	194
DDT1a vs. DDT2	2326	1509	817,0	1043	6	6	1108	194
DDT1a vs. DDT2-DNP-N	2326	13816	-11489	1043	6	6	15,58	194
DDT1a vs. DDT2-DNP-N-T	2326	14483	-12156	1043	6	6	16,49	194
DDT1a vs. DDT2-DNP-W	2326	11602	-9275	1043	6	6	12,58	194
DDT1a vs. DDT2-DNP-W-T	2326	10119	-7793	1043	6	6	10,57	194
DDT1a vs. DDT2-T	2326	1016	1311	1043	6	6	1778	194
DDT1a vs. DDT3	2326	970,3	1356	1043	6	6	1839	194
DDT1a vs. DDT3-DNP-N	2326	13968	-11642	1043	6	6	15,79	194
DDT1a vs. DDT3-DNP-N-T	2326	13373	-11047	1043	6	6	14,98	194
DDT1a vs. DDT3-DNP-W	2326	11969	-9643	1043	6	6	13,08	194
DDT1a vs. DDT3-DNP-W-T	2326	10239	-7913	1043	6	6	10,73	194
DDT1a vs. DDT3-T	2326	889,3	1437	1043	6	6	1949	194
DDT1a vs. DDT4	2326	1875	451,5	1043	6	6	0,6123	194
DDT1a vs. DDT4-DNP-N	2326	14771	-12445	1043	6	6	16,88	194
DDT1a vs. DDT4-DNP-N-T	2326	15713	-13387	1043	6	6	18,16	194
DDT1a vs. DDT4-DNP-W	2326	12359	-10033	1043	6	6	13,61	194
DDT1a vs. DDT4-DNP-W-T	2326	12624	-10298	1043	6	6	13,97	194
DDT1a vs. DDT4-T	2326	1040	1287	1043	6	6	1745	194
DDT1a vs. DDT5	2326	1301	1025	1043	6	6	1390	194
DDT1a vs. DDT5-DNP-N	2326	17370	-15044	1043	6	6	20,40	194
DDT1a vs. DDT5-DNP-N-T	2326	15998	-13672	1043	6	6	18,54	194
DDT1a vs. DDT5-DNP-W	2326	11818	-9492	1043	6	6	12,87	194
DDT1a vs. DDT5-DNP-W-T	2326	11573	-9247	1043	6	6	12,54	194
DDT1a vs. DDT5-T	2326	1057	1270	1043	6	6	1722	194
DDT1a vs. DDT6	2326	2273	53,33	1043	6	6	0,07233	194
DDT1a vs. DDT6-DNP-N	2326	20662	-18335	1043	6	6	24,87	194
DDT1a vs. DDT6-DNP-N-T	2326	20718	-18391	1043	6	6	24,94	194
DDT1a vs. DDT6-DNP-W	2326	13410	-11083	1043	6	6	15,03	194
DDT1a vs. DDT6-DNP-W-T	2326	12987	-10660	1043	6	6	14,46	194
DDT1a vs. DDT6-T	2326	2944	-617,2	1043	6	6	0,8370	194
DDT1a vs. + Control	2326	13358	-11032	1043	6	6	14,96	194
DDT1a vs. - Control	2326	530,8	1796	1043	6	6	2435	194
DDT1a-N vs. DDT1b noChol-N	7384	1968	5416	1277	6	3	5997	194
DDT1a-N vs. DDT1b-2xChol-N	7384	8596	-1212	1277	6	3	1342	194
DDT1a-N vs. DDT1a-N-T	7384	7206	178,3	1043	6	6	0,2419	194
DDT1a-N vs. DDT1a-W	7384	6868	515,7	1043	6	6	0,6993	194
DDT1a-N vs. DDT1a-W-T	7384	7006	378,0	1043	6	6	0,5126	194
DDT1a-N vs. DDT1a-T	7384	2472	4912	1043	6	6	6662	194
DDT1a-N vs. DDT2	7384	1509	5875	1043	6	6	7967	194
DDT1a-N vs. DDT2-DNP-N	7384	13816	-6432	1043	6	6	8723	194
DDT1a-N vs. DDT2-DNP-N-T	7384	14483	-7099	1043	6	6	9627	194
DDT1a-N vs. DDT2-DNP-W	7384	11602	-4218	1043	6	6	5720	194
DDT1a-N vs. DDT2-DNP-W-T	7384	10119	-2735	1043	6	6	3709	194
DDT1a-N vs. DDT2-T	7384	1016	6368	1043	6	6	8637	194
DDT1a-N vs. DDT3	7384	970,3	6414	1043	6	6	8698	194
DDT1a-N vs. DDT3-DNP-N	7384	13968	-6584	1043	6	6	8930	194
DDT1a-N vs. DDT3-DNP-N-T	7384	13373	-5989	1043	6	6	8122	194
DDT1a-N vs. DDT3-DNP-W	7384	11969	-4586	1043	6	6	6219	194
DDT1a-N vs. DDT3-DNP-W-T	7384	10239	-2856	1043	6	6	3873	194
DDT1a-N vs. DDT3-T	7384	889,3	6495	1043	6	6	8808	194
DDT1a-N vs. DDT4	7384	1875	5509	1043	6	6	7471	194
DDT1a-N vs. DDT4-DNP-N	7384	14771	-7387	1043	6	6	10,02	194
DDT1a-N vs. DDT4-DNP-N-T	7384	15713	-8329	1043	6	6	11,30	194
DDT1a-N vs. DDT4-DNP-W	7384	12359	-4975	1043	6	6	6747	194
DDT1a-N vs. DDT4-DNP-W-T	7384	12624	-5240	1043	6	6	7107	194
DDT1a-N vs. DDT4-T	7384	1040	6344	1043	6	6	8604	194
DDT1a-N vs. DDT5	7384	1301	6083	1043	6	6	8249	194
DDT1a-N vs. DDT5-DNP-N	7384	17370	-9986	1043	6	6	13,54	194
DDT1a-N vs. DDT5-DNP-N-T	7384	15998	-8614	1043	6	6	11,68	194
DDT1a-N vs. DDT5-DNP-W	7384	11818	-4434	1043	6	6	6014	194
DDT1a-N vs. DDT5-DNP-W-T	7384	11573	-4189	1043	6	6	5682	194
DDT1a-N vs. DDT5-T	7384	1057	6327	1043	6	6	8581	194
DDT1a-N vs. DDT6	7384	2273	5111	1043	6	6	6931	194
DDT1a-N vs. DDT6-DNP-N	7384	20662	-13278	1043	6	6	18,01	194
DDT1a-N vs. DDT6-DNP-N-T	7384	20718	-13334	1043	6	6	18,08	194
DDT1a-N vs. DDT6-DNP-W	7384	13410	-6026	1043	6	6	8172	194
DDT1a-N vs. DDT6-DNP-W-T	7384	12987	-5603	1043	6	6	7598	194
DDT1a-N vs. DDT6-T	7384	2944	4440	1043	6	6	6022	194
DDT1a-N vs. + Control	7384	13358	-5974	1043	6	6	8102	194
DDT1a-N vs. - Control	7384	530,8	6853	1043	6	6	9294	194
DDT1b noChol-N vs. DDT1b-2xChol-N	1968	8596	-6628	1475	3	3	6356	194
DDT1b noChol-N vs. DDT1a-N-T	1968	7206	-5238	1277	3	6	5800	194
DDT1b noChol-N vs. DDT1a-W	1968	6868	-4901	1277	3	6	5426	194
DDT1b noChol-N vs. DDT1a-W-T	1968	7006	-5038	1277	3	6	5579	194
DDT1b noChol-N vs. DDT1a-T	1968	2472	-504,2	1277	3	6	0,5583	194
DDT1b noChol-N vs. DDT2	1968	1509	458,3	1277	3	6	0,5075	194
DDT1b noChol-N vs. DDT2-DNP-N	1968	13816	-11848	1277	3	6	13,12	194
DDT1b noChol-N vs. DDT2-DNP-N-T	1968	14483	-12515	1277	3	6	13,86	194
DDT1b noChol-N vs. DDT2-DNP-W	1968	11602	-9634	1277	3	6	10,67	194
DDT1b noChol-N vs. DDT2-DNP-W-T	1968	10119	-8151	1277	3	6	9026	194
DDT1b noChol-N vs. DDT2-T	1968	1016	952,2	1277	3	6	1054	194
DDT1b noChol-N vs. DDT3	1968	970,3	997,3	1277	3	6	1104	194
DDT1b noChol-N vs. DDT3-DNP-N	1968	13968	-12001	1277	3	6	13,29	194
DDT1b noChol-N vs. DDT3-DNP-N-T	1968	13373	-11405	1277	3	6	12,63	194
DDT1b noChol-N vs. DDT3-DNP-W	1968	11969	-10002	1277	3	6	11,08	194
DDT1b noChol-N vs. DDT3-DNP-W-T	1968	10239	-8272	1277	3	6	9159	194
DDT1b noChol-N vs. DDT3-T	1968	889,3	1078	1277	3	6	1194	194
DDT1b noChol-N vs. DDT4	1968	1875	92,83	1277	3	6	0,1028	194
DDT1b noChol-N vs. DDT4-DNP-N	1968	14771	-12804	1277	3	6	14,18	194
DDT1b noChol-N vs. DDT4-DNP-N-T	1968	15713	-13746	1277	3	6	15,22	194
DDT1b noChol-N vs. DDT4-DNP-W	1968	12359	-10392	1277	3	6	11,51	194
DDT1b noChol-N vs. DDT4-DNP-W-T	1968	12624	-10656	1277	3	6	11,80	194
DDT1b noChol-N vs. DDT4-T	1968	1040	928,2	1277	3	6	1028	194
DDT1b noChol-N vs. DDT5	1968	1301	666,5	1277	3	6	0,7380	194
DDT1b noChol-N vs. DDT5-DNP-N	1968	17370	-15402	1277	3	6	17,06	194
DDT1b noChol-N vs. DDT5-DNP-N-T	1968	15998	-14030	1277	3	6	15,54	194
DDT1b noChol-N vs. DDT5-DNP-W	1968	11818	-9850	1277	3	6	10,91	194
DDT1b noChol-N vs. DDT5-DNP-W-T	1968	11573	-9606	1277	3	6	10,64	194
DDT1b noChol-N vs. DDT5-T	1968	1057	911,2	1277	3	6	1009	194
DDT1b noChol-N vs. DDT6	1968	2273	-305,3	1277	3	6	0,3381	194
DDT1b noChol-N vs. DDT6-DNP-N	1968	20662	-18694	1277	3	6	20,70	194
DDT1b noChol-N vs. DDT6-DNP-N-T	1968	20718	-18750	1277	3	6	20,76	194
DDT1b noChol-N vs. DDT6-DNP-W	1968	13410	-11442	1277	3	6	12,67	194
DDT1b noChol-N vs. DDT6-DNP-W-T	1968	12987	-11019	1277	3	6	12,20	194
DDT1b noChol-N vs. DDT6-T	1968	2944	-975,8	1277	3	6	1081	194
DDT1b noChol-N vs. + Control	1968	13358	-11391	1277	3	6	12,61	194
DDT1b noChol-N vs. - Control	1968	530,8	1437	1277	3	6	1591	194
DDT1b-2xChol-N vs. DDT1a-N-T	8596	7206	1391	1277	3	6	1540	194
DDT1b-2xChol-N vs. DDT1a-W	8596	6868	1728	1277	3	6	1913	194
DDT1b-2xChol-N vs. DDT1a-W-T	8596	7006	1590	1277	3	6	1761	194
DDT1b-2xChol-N vs. DDT1a-T	8596	2472	6124	1277	3	6	6781	194
DDT1b-2xChol-N vs. DDT2	8596	1509	7087	1277	3	6	7847	194
DDT1b-2xChol-N vs. DDT2-DNP-N	8596	13816	-5220	1277	3	6	5780	194
DDT1b-2xChol-N vs. DDT2-DNP-N-T	8596	14483	-5887	1277	3	6	6518	194
DDT1b-2xChol-N vs. DDT2-DNP-W	8596	11602	-3006	1277	3	6	3328	194
DDT1b-2xChol-N vs. DDT2-DNP-W-T	8596	10119	-1523	1277	3	6	1686	194
DDT1b-2xChol-N vs. DDT2-T	8596	1016	7581	1277	3	6	8394	194
DDT1b-2xChol-N vs. DDT3	8596	970,3	7626	1277	3	6	8444	194
DDT1b-2xChol-N vs. DDT3-DNP-N	8596	13968	-5372	1277	3	6	5949	194
DDT1b-2xChol-N vs. DDT3-DNP-N-T	8596	13373	-4777	1277	3	6	5289	194
DDT1b-2xChol-N vs. DDT3-DNP-W	8596	11969	-3373	1277	3	6	3735	194
DDT1b-2xChol-N vs. DDT3-DNP-W-T	8596	10239	-1643	1277	3	6	1820	194
DDT1b-2xChol-N vs. DDT3-T	8596	889,3	7707	1277	3	6	8534	194
DDT1b-2xChol-N vs. DDT4	8596	1875	6721	1277	3	6	7442	194
DDT1b-2xChol-N vs. DDT4-DNP-N	8596	14771	-6175	1277	3	6	6838	194
DDT1b-2xChol-N vs. DDT4-DNP-N-T	8596	15713	-7117	1277	3	6	7881	194
DDT1b-2xChol-N vs. DDT4-DNP-W	8596	12359	-3763	1277	3	6	4167	194
DDT1b-2xChol-N vs. DDT4-DNP-W-T	8596	12624	-4028	1277	3	6	4460	194
DDT1b-2xChol-N vs. DDT4-T	8596	1040	7557	1277	3	6	8367	194
DDT1b-2xChol-N vs. DDT5	8596	1301	7295	1277	3	6	8078	194
DDT1b-2xChol-N vs. DDT5-DNP-N	8596	17370	-8774	1277	3	6	9716	194
DDT1b-2xChol-N vs. DDT5-DNP-N-T	8596	15998	-7402	1277	3	6	8196	194
DDT1b-2xChol-N vs. DDT5-DNP-W	8596	11818	-3222	1277	3	6	3568	194
DDT1b-2xChol-N vs. DDT5-DNP-W-T	8596	11573	-2977	1277	3	6	3297	194
DDT1b-2xChol-N vs. DDT5-T	8596	1057	7540	1277	3	6	8349	194
DDT1b-2xChol-N vs. DDT6	8596	2273	6323	1277	3	6	7002	194
DDT1b-2xChol-N vs. DDT6-DNP-N	8596	20662	-12066	1277	3	6	13,36	194
DDT1b-2xChol-N vs. DDT6-DNP-N-T	8596	20718	-12122	1277	3	6	13,42	194
DDT1b-2xChol-N vs. DDT6-DNP-W	8596	13410	-4814	1277	3	6	5330	194
DDT1b-2xChol-N vs. DDT6-DNP-W-T	8596	12987	-4391	1277	3	6	4862	194
DDT1b-2xChol-N vs. DDT6-T	8596	2944	5653	1277	3	6	6259	194
DDT1b-2xChol-N vs. + Control	8596	13358	-4762	1277	3	6	5273	194
DDT1b-2xChol-N vs. - Control	8596	530,8	8065	1277	3	6	8931	194
DDT1a-N-T vs. DDT1a-W	7206	6868	337,3	1043	6	6	0,4575	194
DDT1a-N-T vs. DDT1a-W-T	7206	7006	199,7	1043	6	6	0,2708	194
DDT1a-N-T vs. DDT1a-T	7206	2472	4734	1043	6	6	6420	194
DDT1a-N-T vs. DDT2	7206	1509	5696	1043	6	6	7725	194
DDT1a-N-T vs. DDT2-DNP-N	7206	13816	-6610	1043	6	6	8964	194
DDT1a-N-T vs. DDT2-DNP-N-T	7206	14483	-7277	1043	6	6	9869	194
DDT1a-N-T vs. DDT2-DNP-W	7206	11602	-4396	1043	6	6	5962	194
DDT1a-N-T vs. DDT2-DNP-W-T	7206	10119	-2913	1043	6	6	3951	194
DDT1a-N-T vs. DDT2-T	7206	1016	6190	1043	6	6	8395	194
DDT1a-N-T vs. DDT3	7206	970,3	6235	1043	6	6	8456	194
DDT1a-N-T vs. DDT3-DNP-N	7206	13968	-6763	1043	6	6	9171	194
DDT1a-N-T vs. DDT3-DNP-N-T	7206	13373	-6167	1043	6	6	8364	194
DDT1a-N-T vs. DDT3-DNP-W	7206	11969	-4764	1043	6	6	6461	194
DDT1a-N-T vs. DDT3-DNP-W-T	7206	10239	-3034	1043	6	6	4114	194
DDT1a-N-T vs. DDT3-T	7206	889,3	6316	1043	6	6	8566	194
DDT1a-N-T vs. DDT4	7206	1875	5331	1043	6	6	7229	194
DDT1a-N-T vs. DDT4-DNP-N	7206	14771	-7566	1043	6	6	10,26	194
DDT1a-N-T vs. DDT4-DNP-N-T	7206	15713	-8508	1043	6	6	11,54	194
DDT1a-N-T vs. DDT4-DNP-W	7206	12359	-5154	1043	6	6	6989	194
DDT1a-N-T vs. DDT4-DNP-W-T	7206	12624	-5419	1043	6	6	7348	194
DDT1a-N-T vs. DDT4-T	7206	1040	6166	1043	6	6	8362	194
DDT1a-N-T vs. DDT5	7206	1301	5904	1043	6	6	8007	194
DDT1a-N-T vs. DDT5-DNP-N	7206	17370	-10165	1043	6	6	13,78	194
DDT1a-N-T vs. DDT5-DNP-N-T	7206	15998	-8793	1043	6	6	11,92	194
DDT1a-N-T vs. DDT5-DNP-W	7206	11818	-4613	1043	6	6	6255	194
DDT1a-N-T vs. DDT5-DNP-W-T	7206	11573	-4368	1043	6	6	5923	194
DDT1a-N-T vs. DDT5-T	7206	1057	6149	1043	6	6	8339	194
DDT1a-N-T vs. DDT6	7206	2273	4933	1043	6	6	6689	194
DDT1a-N-T vs. DDT6-DNP-N	7206	20662	-13456	1043	6	6	18,25	194
DDT1a-N-T vs. DDT6-DNP-N-T	7206	20718	-13512	1043	6	6	18,32	194
DDT1a-N-T vs. DDT6-DNP-W	7206	13410	-6204	1043	6	6	8414	194
DDT1a-N-T vs. DDT6-DNP-W-T	7206	12987	-5781	1043	6	6	7840	194
DDT1a-N-T vs. DDT6-T	7206	2944	4262	1043	6	6	5780	194
DDT1a-N-T vs. + Control	7206	13358	-6153	1043	6	6	8344	194
DDT1a-N-T vs. - Control	7206	530,8	6675	1043	6	6	9052	194
DDT1a-W vs. DDT1a-W-T	6868	7006	-137,7	1043	6	6	0,1867	194
DDT1a-W vs. DDT1a-T	6868	2472	4396	1043	6	6	5962	194
DDT1a-W vs. DDT2	6868	1509	5359	1043	6	6	7268	194
DDT1a-W vs. DDT2-DNP-N	6868	13816	-6947	1043	6	6	9422	194
DDT1a-W vs. DDT2-DNP-N-T	6868	14483	-7614	1043	6	6	10,33	194
DDT1a-W vs. DDT2-DNP-W	6868	11602	-4734	1043	6	6	6420	194
DDT1a-W vs. DDT2-DNP-W-T	6868	10119	-3251	1043	6	6	4409	194
DDT1a-W vs. DDT2-T	6868	1016	5853	1043	6	6	7937	194
DDT1a-W vs. DDT3	6868	970,3	5898	1043	6	6	7999	194
DDT1a-W vs. DDT3-DNP-N	6868	13968	-7100	1043	6	6	9629	194
DDT1a-W vs. DDT3-DNP-N-T	6868	13373	-6505	1043	6	6	8822	194
DDT1a-W vs. DDT3-DNP-W	6868	11969	-5101	1043	6	6	6918	194
DDT1a-W vs. DDT3-DNP-W-T	6868	10239	-3371	1043	6	6	4572	194
DDT1a-W vs. DDT3-T	6868	889,3	5979	1043	6	6	8108	194
DDT1a-W vs. DDT4	6868	1875	4993	1043	6	6	6772	194
DDT1a-W vs. DDT4-DNP-N	6868	14771	-7903	1043	6	6	10,72	194
DDT1a-W vs. DDT4-DNP-N-T	6868	15713	-8845	1043	6	6	12,00	194
DDT1a-W vs. DDT4-DNP-W	6868	12359	-5491	1043	6	6	7447	194
DDT1a-W vs. DDT4-DNP-W-T	6868	12624	-5756	1043	6	6	7806	194
DDT1a-W vs. DDT4-T	6868	1040	5829	1043	6	6	7905	194
DDT1a-W vs. DDT5	6868	1301	5567	1043	6	6	7550	194
DDT1a-W vs. DDT5-DNP-N	6868	17370	-10502	1043	6	6	14,24	194
DDT1a-W vs. DDT5-DNP-N-T	6868	15998	-9130	1043	6	6	12,38	194
DDT1a-W vs. DDT5-DNP-W	6868	11818	-4950	1043	6	6	6713	194
DDT1a-W vs. DDT5-DNP-W-T	6868	11573	-4705	1043	6	6	6381	194
DDT1a-W vs. DDT5-T	6868	1057	5812	1043	6	6	7882	194
DDT1a-W vs. DDT6	6868	2273	4595	1043	6	6	6232	194
DDT1a-W vs. DDT6-DNP-N	6868	20662	-13794	1043	6	6	18,71	194
DDT1a-W vs. DDT6-DNP-N-T	6868	20718	-13849	1043	6	6	18,78	194
DDT1a-W vs. DDT6-DNP-W	6868	13410	-6541	1043	6	6	8871	194
DDT1a-W vs. DDT6-DNP-W-T	6868	12987	-6118	1043	6	6	8298	194
DDT1a-W vs. DDT6-T	6868	2944	3925	1043	6	6	5323	194
DDT1a-W vs. + Control	6868	13358	-6490	1043	6	6	8802	194
DDT1a-W vs. - Control	6868	530,8	6337	1043	6	6	8595	194
DDT1a-W-T vs. DDT1a-T	7006	2472	4534	1043	6	6	6149	194
DDT1a-W-T vs. DDT2	7006	1509	5497	1043	6	6	7454	194
DDT1a-W-T vs. DDT2-DNP-N	7006	13816	-6810	1043	6	6	9235	194
DDT1a-W-T vs. DDT2-DNP-N-T	7006	14483	-7477	1043	6	6	10,14	194
DDT1a-W-T vs. DDT2-DNP-W	7006	11602	-4596	1043	6	6	6233	194
DDT1a-W-T vs. DDT2-DNP-W-T	7006	10119	-3113	1043	6	6	4222	194
DDT1a-W-T vs. DDT2-T	7006	1016	5990	1043	6	6	8124	194
DDT1a-W-T vs. DDT3	7006	970,3	6036	1043	6	6	8185	194
DDT1a-W-T vs. DDT3-DNP-N	7006	13968	-6962	1043	6	6	9442	194
DDT1a-W-T vs. DDT3-DNP-N-T	7006	13373	-6367	1043	6	6	8635	194
DDT1a-W-T vs. DDT3-DNP-W	7006	11969	-4964	1043	6	6	6731	194
DDT1a-W-T vs. DDT3-DNP-W-T	7006	10239	-3234	1043	6	6	4385	194
DDT1a-W-T vs. DDT3-T	7006	889,3	6117	1043	6	6	8295	194
DDT1a-W-T vs. DDT4	7006	1875	5131	1043	6	6	6959	194
DDT1a-W-T vs. DDT4-DNP-N	7006	14771	-7765	1043	6	6	10,53	194
DDT1a-W-T vs. DDT4-DNP-N-T	7006	15713	-8707	1043	6	6	11,81	194
DDT1a-W-T vs. DDT4-DNP-W	7006	12359	-5353	1043	6	6	7260	194
DDT1a-W-T vs. DDT4-DNP-W-T	7006	12624	-5618	1043	6	6	7619	194
DDT1a-W-T vs. DDT4-T	7006	1040	5966	1043	6	6	8091	194
DDT1a-W-T vs. DDT5	7006	1301	5705	1043	6	6	7737	194
DDT1a-W-T vs. DDT5-DNP-N	7006	17370	-10364	1043	6	6	14,06	194
DDT1a-W-T vs. DDT5-DNP-N-T	7006	15998	-8992	1043	6	6	12,20	194
DDT1a-W-T vs. DDT5-DNP-W	7006	11818	-4812	1043	6	6	6526	194
DDT1a-W-T vs. DDT5-DNP-W-T	7006	11573	-4567	1043	6	6	6194	194
DDT1a-W-T vs. DDT5-T	7006	1057	5949	1043	6	6	8068	194
DDT1a-W-T vs. DDT6	7006	2273	4733	1043	6	6	6419	194
DDT1a-W-T vs. DDT6-DNP-N	7006	20662	-13656	1043	6	6	18,52	194
DDT1a-W-T vs. DDT6-DNP-N-T	7006	20718	-13712	1043	6	6	18,60	194
DDT1a-W-T vs. DDT6-DNP-W	7006	13410	-6404	1043	6	6	8685	194
DDT1a-W-T vs. DDT6-DNP-W-T	7006	12987	-5981	1043	6	6	8111	194
DDT1a-W-T vs. DDT6-T	7006	2944	4062	1043	6	6	5509	194
DDT1a-W-T vs. + Control	7006	13358	-6352	1043	6	6	8615	194
DDT1a-W-T vs. - Control	7006	530,8	6475	1043	6	6	8781	194
DDT1a-T vs. DDT2	2472	1509	962,5	1043	6	6	1305	194
DDT1a-T vs. DDT2-DNP-N	2472	13816	-11344	1043	6	6	15,38	194
DDT1a-T vs. DDT2-DNP-N-T	2472	14483	-12011	1043	6	6	16,29	194
DDT1a-T vs. DDT2-DNP-W	2472	11602	-9130	1043	6	6	12,38	194
DDT1a-T vs. DDT2-DNP-W-T	2472	10119	-7647	1043	6	6	10,37	194
DDT1a-T vs. DDT2-T	2472	1016	1456	1043	6	6	1975	194
DDT1a-T vs. DDT3	2472	970,3	1502	1043	6	6	2036	194
DDT1a-T vs. DDT3-DNP-N	2472	13968	-11496	1043	6	6	15,59	194
DDT1a-T vs. DDT3-DNP-N-T	2472	13373	-10901	1043	6	6	14,78	194
DDT1a-T vs. DDT3-DNP-W	2472	11969	-9498	1043	6	6	12,88	194
DDT1a-T vs. DDT3-DNP-W-T	2472	10239	-7768	1043	6	6	10,53	194
DDT1a-T vs. DDT3-T	2472	889,3	1583	1043	6	6	2146	194
DDT1a-T vs. DDT4	2472	1875	597,0	1043	6	6	0,8096	194
DDT1a-T vs. DDT4-DNP-N	2472	14771	-12299	1043	6	6	16,68	194
DDT1a-T vs. DDT4-DNP-N-T	2472	15713	-13241	1043	6	6	17,96	194
DDT1a-T vs. DDT4-DNP-W	2472	12359	-9887	1043	6	6	13,41	194
DDT1a-T vs. DDT4-DNP-W-T	2472	12624	-10152	1043	6	6	13,77	194
DDT1a-T vs. DDT4-T	2472	1040	1432	1043	6	6	1943	194
DDT1a-T vs. DDT5	2472	1301	1171	1043	6	6	1588	194
DDT1a-T vs. DDT5-DNP-N	2472	17370	-14898	1043	6	6	20,20	194
DDT1a-T vs. DDT5-DNP-N-T	2472	15998	-13526	1043	6	6	18,34	194
DDT1a-T vs. DDT5-DNP-W	2472	11818	-9346	1043	6	6	12,68	194
DDT1a-T vs. DDT5-DNP-W-T	2472	11573	-9101	1043	6	6	12,34	194
DDT1a-T vs. DDT5-T	2472	1057	1415	1043	6	6	1919	194
DDT1a-T vs. DDT6	2472	2273	198,8	1043	6	6	0,2697	194
DDT1a-T vs. DDT6-DNP-N	2472	20662	-18190	1043	6	6	24,67	194
DDT1a-T vs. DDT6-DNP-N-T	2472	20718	-18246	1043	6	6	24,74	194
DDT1a-T vs. DDT6-DNP-W	2472	13410	-10938	1043	6	6	14,83	194
DDT1a-T vs. DDT6-DNP-W-T	2472	12987	-10515	1043	6	6	14,26	194
DDT1a-T vs. DDT6-T	2472	2944	-471,7	1043	6	6	0,6397	194
DDT1a-T vs. + Control	2472	13358	-10886	1043	6	6	14,76	194
DDT1a-T vs. - Control	2472	530,8	1941	1043	6	6	2632	194
DDT2 vs. DDT2-DNP-N	1509	13816	-12306	1043	6	6	16,69	194
DDT2 vs. DDT2-DNP-N-T	1509	14483	-12973	1043	6	6	17,59	194
DDT2 vs. DDT2-DNP-W	1509	11602	-10092	1043	6	6	13,69	194
DDT2 vs. DDT2-DNP-W-T	1509	10119	-8610	1043	6	6	11,68	194
DDT2 vs. DDT2-T	1509	1016	493,8	1043	6	6	0,6697	194
DDT2 vs. DDT3	1509	970,3	539,0	1043	6	6	0,7310	194
DDT2 vs. DDT3-DNP-N	1509	13968	-12459	1043	6	6	16,90	194
DDT2 vs. DDT3-DNP-N-T	1509	13373	-11864	1043	6	6	16,09	194
DDT2 vs. DDT3-DNP-W	1509	11969	-10460	1043	6	6	14,19	194
DDT2 vs. DDT3-DNP-W-T	1509	10239	-8730	1043	6	6	11,84	194
DDT2 vs. DDT3-T	1509	889,3	620,0	1043	6	6	0,8408	194
DDT2 vs. DDT4	1509	1875	-365,5	1043	6	6	0,4957	194
DDT2 vs. DDT4-DNP-N	1509	14771	-13262	1043	6	6	17,99	194
DDT2 vs. DDT4-DNP-N-T	1509	15713	-14204	1043	6	6	19,26	194
DDT2 vs. DDT4-DNP-W	1509	12359	-10850	1043	6	6	14,71	194
DDT2 vs. DDT4-DNP-W-T	1509	12624	-11115	1043	6	6	15,07	194
DDT2 vs. DDT4-T	1509	1040	469,8	1043	6	6	0,6372	194
DDT2 vs. DDT5	1509	1301	208,2	1043	6	6	0,2823	194
DDT2 vs. DDT5-DNP-N	1509	17370	-15861	1043	6	6	21,51	194
DDT2 vs. DDT5-DNP-N-T	1509	15998	-14489	1043	6	6	19,65	194
DDT2 vs. DDT5-DNP-W	1509	11818	-10309	1043	6	6	13,98	194
DDT2 vs. DDT5-DNP-W-T	1509	11573	-10064	1043	6	6	13,65	194
DDT2 vs. DDT5-T	1509	1057	452,8	1043	6	6	0,6141	194
DDT2 vs. DDT6	1509	2273	-763,7	1043	6	6	1036	194
DDT2 vs. DDT6-DNP-N	1509	20662	-19152	1043	6	6	25,97	194
DDT2 vs. DDT6-DNP-N-T	1509	20718	-19208	1043	6	6	26,05	194
DDT2 vs. DDT6-DNP-W	1509	13410	-11900	1043	6	6	16,14	194
DDT2 vs. DDT6-DNP-W-T	1509	12987	-11477	1043	6	6	15,57	194
DDT2 vs. DDT6-T	1509	2944	-1434	1043	6	6	1945	194
DDT2 vs. + Control	1509	13358	-11849	1043	6	6	16,07	194
DDT2 vs. - Control	1509	530,8	978,5	1043	6	6	1327	194
DDT2-DNP-N vs. DDT2-DNP-N-T	13816	14483	-667,0	1043	6	6	0,9046	194
DDT2-DNP-N vs. DDT2-DNP-W	13816	11602	2214	1043	6	6	3002	194
DDT2-DNP-N vs. DDT2-DNP-W-T	13816	10119	3697	1043	6	6	5013	194
DDT2-DNP-N vs. DDT2-T	13816	1016	12800	1043	6	6	17,36	194
DDT2-DNP-N vs. DDT3	13816	970,3	12845	1043	6	6	17,42	194
DDT2-DNP-N vs. DDT3-DNP-N	13816	13968	-152,7	1043	6	6	0,2070	194
DDT2-DNP-N vs. DDT3-DNP-N-T	13816	13373	442,7	1043	6	6	0,6003	194
DDT2-DNP-N vs. DDT3-DNP-W	13816	11969	1846	1043	6	6	2504	194
DDT2-DNP-N vs. DDT3-DNP-W-T	13816	10239	3576	1043	6	6	4850	194
DDT2-DNP-N vs. DDT3-T	13816	889,3	12926	1043	6	6	17,53	194
DDT2-DNP-N vs. DDT4	13816	1875	11941	1043	6	6	16,19	194
DDT2-DNP-N vs. DDT4-DNP-N	13816	14771	-955,7	1043	6	6	1296	194
DDT2-DNP-N vs. DDT4-DNP-N-T	13816	15713	-1898	1043	6	6	2574	194
DDT2-DNP-N vs. DDT4-DNP-W	13816	12359	1456	1043	6	6	1975	194
DDT2-DNP-N vs. DDT4-DNP-W-T	13816	12624	1192	1043	6	6	1616	194
DDT2-DNP-N vs. DDT4-T	13816	1040	12776	1043	6	6	17,33	194
DDT2-DNP-N vs. DDT5	13816	1301	12514	1043	6	6	16,97	194
DDT2-DNP-N vs. DDT5-DNP-N	13816	17370	-3555	1043	6	6	4821	194
DDT2-DNP-N vs. DDT5-DNP-N-T	13816	15998	-2183	1043	6	6	2960	194
DDT2-DNP-N vs. DDT5-DNP-W	13816	11818	1998	1043	6	6	2709	194
DDT2-DNP-N vs. DDT5-DNP-W-T	13816	11573	2242	1043	6	6	3041	194
DDT2-DNP-N vs. DDT5-T	13816	1057	12759	1043	6	6	17,30	194
DDT2-DNP-N vs. DDT6	13816	2273	11543	1043	6	6	15,65	194
DDT2-DNP-N vs. DDT6-DNP-N	13816	20662	-6846	1043	6	6	9285	194
DDT2-DNP-N vs. DDT6-DNP-N-T	13816	20718	-6902	1043	6	6	9360	194
DDT2-DNP-N vs. DDT6-DNP-W	13816	13410	406,0	1043	6	6	0,5506	194
DDT2-DNP-N vs. DDT6-DNP-W-T	13816	12987	829,0	1043	6	6	1124	194
DDT2-DNP-N vs. DDT6-T	13816	2944	10872	1043	6	6	14,74	194
DDT2-DNP-N vs. + Control	13816	13358	457,3	1043	6	6	0,6202	194
DDT2-DNP-N vs. - Control	13816	530,8	13285	1043	6	6	18,02	194
DDT2-DNP-N-T vs. DDT2-DNP-W	14483	11602	2881	1043	6	6	3907	194
DDT2-DNP-N-T vs. DDT2-DNP-W-T	14483	10119	4364	1043	6	6	5918	194
DDT2-DNP-N-T vs. DDT2-T	14483	1016	13467	1043	6	6	18,26	194
DDT2-DNP-N-T vs. DDT3	14483	970,3	13512	1043	6	6	18,33	194
DDT2-DNP-N-T vs. DDT3-DNP-N	14483	13968	514,3	1043	6	6	0,6975	194
DDT2-DNP-N-T vs. DDT3-DNP-N-T	14483	13373	1110	1043	6	6	1505	194
DDT2-DNP-N-T vs. DDT3-DNP-W	14483	11969	2513	1043	6	6	3408	194
DDT2-DNP-N-T vs. DDT3-DNP-W-T	14483	10239	4243	1043	6	6	5755	194
DDT2-DNP-N-T vs. DDT3-T	14483	889,3	13593	1043	6	6	18,43	194
DDT2-DNP-N-T vs. DDT4	14483	1875	12608	1043	6	6	17,10	194
DDT2-DNP-N-T vs. DDT4-DNP-N	14483	14771	-288,7	1043	6	6	0,3915	194
DDT2-DNP-N-T vs. DDT4-DNP-N-T	14483	15713	-1231	1043	6	6	1669	194
DDT2-DNP-N-T vs. DDT4-DNP-W	14483	12359	2123	1043	6	6	2880	194
DDT2-DNP-N-T vs. DDT4-DNP-W-T	14483	12624	1859	1043	6	6	2520	194
DDT2-DNP-N-T vs. DDT4-T	14483	1040	13443	1043	6	6	18,23	194
DDT2-DNP-N-T vs. DDT5	14483	1301	13181	1043	6	6	17,88	194
DDT2-DNP-N-T vs. DDT5-DNP-N	14483	17370	-2888	1043	6	6	3916	194
DDT2-DNP-N-T vs. DDT5-DNP-N-T	14483	15998	-1516	1043	6	6	2055	194
DDT2-DNP-N-T vs. DDT5-DNP-W	14483	11818	2665	1043	6	6	3614	194
DDT2-DNP-N-T vs. DDT5-DNP-W-T	14483	11573	2909	1043	6	6	3946	194
DDT2-DNP-N-T vs. DDT5-T	14483	1057	13426	1043	6	6	18,21	194
DDT2-DNP-N-T vs. DDT6	14483	2273	12210	1043	6	6	16,56	194
DDT2-DNP-N-T vs. DDT6-DNP-N	14483	20662	-6179	1043	6	6	8380	194
DDT2-DNP-N-T vs. DDT6-DNP-N-T	14483	20718	-6235	1043	6	6	8456	194
DDT2-DNP-N-T vs. DDT6-DNP-W	14483	13410	1073	1043	6	6	1455	194
DDT2-DNP-N-T vs. DDT6-DNP-W-T	14483	12987	1496	1043	6	6	2029	194
DDT2-DNP-N-T vs. DDT6-T	14483	2944	11539	1043	6	6	15,65	194
DDT2-DNP-N-T vs. + Control	14483	13358	1124	1043	6	6	1525	194
DDT2-DNP-N-T vs. - Control	14483	530,8	13952	1043	6	6	18,92	194
DDT2-DNP-W vs. DDT2-DNP-W-T	11602	10119	1483	1043	6	6	2011	194
DDT2-DNP-W vs. DDT2-T	11602	1016	10586	1043	6	6	14,36	194
DDT2-DNP-W vs. DDT3	11602	970,3	10631	1043	6	6	14,42	194
DDT2-DNP-W vs. DDT3-DNP-N	11602	13968	-2367	1043	6	6	3209	194
DDT2-DNP-W vs. DDT3-DNP-N-T	11602	13373	-1771	1043	6	6	2402	194
DDT2-DNP-W vs. DDT3-DNP-W	11602	11969	-367,7	1043	6	6	0,4986	194
DDT2-DNP-W vs. DDT3-DNP-W-T	11602	10239	1362	1043	6	6	1848	194
DDT2-DNP-W vs. DDT3-T	11602	889,3	10712	1043	6	6	14,53	194
DDT2-DNP-W vs. DDT4	11602	1875	9727	1043	6	6	13,19	194
DDT2-DNP-W vs. DDT4-DNP-N	11602	14771	-3170	1043	6	6	4298	194
DDT2-DNP-W vs. DDT4-DNP-N-T	11602	15713	-4112	1043	6	6	5576	194
DDT2-DNP-W vs. DDT4-DNP-W	11602	12359	-757,5	1043	6	6	1027	194
DDT2-DNP-W vs. DDT4-DNP-W-T	11602	12624	-1022	1043	6	6	1386	194
DDT2-DNP-W vs. DDT4-T	11602	1040	10562	1043	6	6	14,32	194
DDT2-DNP-W vs. DDT5	11602	1301	10301	1043	6	6	13,97	194
DDT2-DNP-W vs. DDT5-DNP-N	11602	17370	-5768	1043	6	6	7823	194
DDT2-DNP-W vs. DDT5-DNP-N-T	11602	15998	-4396	1043	6	6	5962	194
DDT2-DNP-W vs. DDT5-DNP-W	11602	11818	-216,3	1043	6	6	0,2934	194
DDT2-DNP-W vs. DDT5-DNP-W-T	11602	11573	28,50	1043	6	6	0,03865	194
DDT2-DNP-W vs. DDT5-T	11602	1057	10545	1043	6	6	14,30	194
DDT2-DNP-W vs. DDT6	11602	2273	9329	1043	6	6	12,65	194
DDT2-DNP-W vs. DDT6-DNP-N	11602	20662	-9060	1043	6	6	12,29	194
DDT2-DNP-W vs. DDT6-DNP-N-T	11602	20718	-9116	1043	6	6	12,36	194
DDT2-DNP-W vs. DDT6-DNP-W	11602	13410	-1808	1043	6	6	2452	194
DDT2-DNP-W vs. DDT6-DNP-W-T	11602	12987	-1385	1043	6	6	1878	194
DDT2-DNP-W vs. DDT6-T	11602	2944	8658	1043	6	6	11,74	194
DDT2-DNP-W vs. + Control	11602	13358	-1757	1043	6	6	2382	194
DDT2-DNP-W vs. - Control	11602	530,8	11071	1043	6	6	15,01	194
DDT2-DNP-W-T vs. DDT2-T	10119	1016	9103	1043	6	6	12,35	194
DDT2-DNP-W-T vs. DDT3	10119	970,3	9149	1043	6	6	12,41	194
DDT2-DNP-W-T vs. DDT3-DNP-N	10119	13968	-3849	1043	6	6	5220	194
DDT2-DNP-W-T vs. DDT3-DNP-N-T	10119	13373	-3254	1043	6	6	4413	194
DDT2-DNP-W-T vs. DDT3-DNP-W	10119	11969	-1851	1043	6	6	2510	194
DDT2-DNP-W-T vs. DDT3-DNP-W-T	10119	10239	-120,5	1043	6	6	0,1634	194
DDT2-DNP-W-T vs. DDT3-T	10119	889,3	9230	1043	6	6	12,52	194
DDT2-DNP-W-T vs. DDT4	10119	1875	8244	1043	6	6	11,18	194
DDT2-DNP-W-T vs. DDT4-DNP-N	10119	14771	-4652	1043	6	6	6309	194
DDT2-DNP-W-T vs. DDT4-DNP-N-T	10119	15713	-5594	1043	6	6	7587	194
DDT2-DNP-W-T vs. DDT4-DNP-W	10119	12359	-2240	1043	6	6	3038	194
DDT2-DNP-W-T vs. DDT4-DNP-W-T	10119	12624	-2505	1043	6	6	3397	194
DDT2-DNP-W-T vs. DDT4-T	10119	1040	9079	1043	6	6	12,31	194
DDT2-DNP-W-T vs. DDT5	10119	1301	8818	1043	6	6	11,96	194
DDT2-DNP-W-T vs. DDT5-DNP-N	10119	17370	-7251	1043	6	6	9834	194
DDT2-DNP-W-T vs. DDT5-DNP-N-T	10119	15998	-5879	1043	6	6	7973	194
DDT2-DNP-W-T vs. DDT5-DNP-W	10119	11818	-1699	1043	6	6	2304	194
DDT2-DNP-W-T vs. DDT5-DNP-W-T	10119	11573	-1454	1043	6	6	1972	194
DDT2-DNP-W-T vs. DDT5-T	10119	1057	9062	1043	6	6	12,29	194
DDT2-DNP-W-T vs. DDT6	10119	2273	7846	1043	6	6	10,64	194
DDT2-DNP-W-T vs. DDT6-DNP-N	10119	20662	-10543	1043	6	6	14,30	194
DDT2-DNP-W-T vs. DDT6-DNP-N-T	10119	20718	-10599	1043	6	6	14,37	194
DDT2-DNP-W-T vs. DDT6-DNP-W	10119	13410	-3291	1043	6	6	4463	194
DDT2-DNP-W-T vs. DDT6-DNP-W-T	10119	12987	-2868	1043	6	6	3889	194
DDT2-DNP-W-T vs. DDT6-T	10119	2944	7175	1043	6	6	9731	194
DDT2-DNP-W-T vs. + Control	10119	13358	-3239	1043	6	6	4393	194
DDT2-DNP-W-T vs. - Control	10119	530,8	9588	1043	6	6	13,00	194
DDT2-T vs. DDT3	1016	970,3	45,17	1043	6	6	0,06125	194
DDT2-T vs. DDT3-DNP-N	1016	13968	-12953	1043	6	6	17,57	194
DDT2-T vs. DDT3-DNP-N-T	1016	13373	-12357	1043	6	6	16,76	194
DDT2-T vs. DDT3-DNP-W	1016	11969	-10954	1043	6	6	14,86	194
DDT2-T vs. DDT3-DNP-W-T	1016	10239	-9224	1043	6	6	12,51	194
DDT2-T vs. DDT3-T	1016	889,3	126,2	1043	6	6	0,1711	194
DDT2-T vs. DDT4	1016	1875	-859,3	1043	6	6	1165	194
DDT2-T vs. DDT4-DNP-N	1016	14771	-13756	1043	6	6	18,66	194
DDT2-T vs. DDT4-DNP-N-T	1016	15713	-14698	1043	6	6	19,93	194
DDT2-T vs. DDT4-DNP-W	1016	12359	-11344	1043	6	6	15,38	194
DDT2-T vs. DDT4-DNP-W-T	1016	12624	-11609	1043	6	6	15,74	194
DDT2-T vs. DDT4-T	1016	1040	-24,00	1043	6	6	0,03255	194
DDT2-T vs. DDT5	1016	1301	-285,7	1043	6	6	0,3874	194
DDT2-T vs. DDT5-DNP-N	1016	17370	-16355	1043	6	6	22,18	194
DDT2-T vs. DDT5-DNP-N-T	1016	15998	-14983	1043	6	6	20,32	194
DDT2-T vs. DDT5-DNP-W	1016	11818	-10803	1043	6	6	14,65	194
DDT2-T vs. DDT5-DNP-W-T	1016	11573	-10558	1043	6	6	14,32	194
DDT2-T vs. DDT5-T	1016	1057	-41,00	1043	6	6	0,05560	194
DDT2-T vs. DDT6	1016	2273	-1258	1043	6	6	1705	194
DDT2-T vs. DDT6-DNP-N	1016	20662	-19646	1043	6	6	26,64	194
DDT2-T vs. DDT6-DNP-N-T	1016	20718	-19702	1043	6	6	26,72	194
DDT2-T vs. DDT6-DNP-W	1016	13410	-12394	1043	6	6	16,81	194
DDT2-T vs. DDT6-DNP-W-T	1016	12987	-11971	1043	6	6	16,23	194
DDT2-T vs. DDT6-T	1016	2944	-1928	1043	6	6	2615	194
DDT2-T vs. + Control	1016	13358	-12343	1043	6	6	16,74	194
DDT2-T vs. - Control	1016	530,8	484,7	1043	6	6	0,6573	194
DDT3 vs. DDT3-DNP-N	970,3	13968	-12998	1043	6	6	17,63	194
DDT3 vs. DDT3-DNP-N-T	970,3	13373	-12403	1043	6	6	16,82	194
DDT3 vs. DDT3-DNP-W	970,3	11969	-10999	1043	6	6	14,92	194
DDT3 vs. DDT3-DNP-W-T	970,3	10239	-9269	1043	6	6	12,57	194
DDT3 vs. DDT3-T	970,3	889,3	81,00	1043	6	6	0,1099	194
DDT3 vs. DDT4	970,3	1875	-904,5	1043	6	6	1227	194
DDT3 vs. DDT4-DNP-N	970,3	14771	-13801	1043	6	6	18,72	194
DDT3 vs. DDT4-DNP-N-T	970,3	15713	-14743	1043	6	6	19,99	194
DDT3 vs. DDT4-DNP-W	970,3	12359	-11389	1043	6	6	15,45	194
DDT3 vs. DDT4-DNP-W-T	970,3	12624	-11654	1043	6	6	15,80	194
DDT3 vs. DDT4-T	970,3	1040	-69,17	1043	6	6	0,09380	194
DDT3 vs. DDT5	970,3	1301	-330,8	1043	6	6	0,4487	194
DDT3 vs. DDT5-DNP-N	970,3	17370	-16400	1043	6	6	22,24	194
DDT3 vs. DDT5-DNP-N-T	970,3	15998	-15028	1043	6	6	20,38	194
DDT3 vs. DDT5-DNP-W	970,3	11818	-10848	1043	6	6	14,71	194
DDT3 vs. DDT5-DNP-W-T	970,3	11573	-10603	1043	6	6	14,38	194
DDT3 vs. DDT5-T	970,3	1057	-86,17	1043	6	6	0,1169	194
DDT3 vs. DDT6	970,3	2273	-1303	1043	6	6	1767	194
DDT3 vs. DDT6-DNP-N	970,3	20662	-19691	1043	6	6	26,71	194
DDT3 vs. DDT6-DNP-N-T	970,3	20718	-19747	1043	6	6	26,78	194
DDT3 vs. DDT6-DNP-W	970,3	13410	-12439	1043	6	6	16,87	194
DDT3 vs. DDT6-DNP-W-T	970,3	12987	-12016	1043	6	6	16,30	194
DDT3 vs. DDT6-T	970,3	2944	-1973	1043	6	6	2676	194
DDT3 vs. + Control	970,3	13358	-12388	1043	6	6	16,80	194
DDT3 vs. - Control	970,3	530,8	439,5	1043	6	6	0,5960	194
DDT3-DNP-N vs. DDT3-DNP-N-T	13968	13373	595,3	1043	6	6	0,8074	194
DDT3-DNP-N vs. DDT3-DNP-W	13968	11969	1999	1043	6	6	2711	194
DDT3-DNP-N vs. DDT3-DNP-W-T	13968	10239	3729	1043	6	6	5057	194
DDT3-DNP-N vs. DDT3-T	13968	889,3	13079	1043	6	6	17,74	194
DDT3-DNP-N vs. DDT4	13968	1875	12093	1043	6	6	16,40	194
DDT3-DNP-N vs. DDT4-DNP-N	13968	14771	-803,0	1043	6	6	1089	194
DDT3-DNP-N vs. DDT4-DNP-N-T	13968	15713	-1745	1043	6	6	2367	194
DDT3-DNP-N vs. DDT4-DNP-W	13968	12359	1609	1043	6	6	2182	194
DDT3-DNP-N vs. DDT4-DNP-W-T	13968	12624	1344	1043	6	6	1823	194
DDT3-DNP-N vs. DDT4-T	13968	1040	12929	1043	6	6	17,53	194
DDT3-DNP-N vs. DDT5	13968	1301	12667	1043	6	6	17,18	194
DDT3-DNP-N vs. DDT5-DNP-N	13968	17370	-3402	1043	6	6	4614	194
DDT3-DNP-N vs. DDT5-DNP-N-T	13968	15998	-2030	1043	6	6	2753	194
DDT3-DNP-N vs. DDT5-DNP-W	13968	11818	2150	1043	6	6	2916	194
DDT3-DNP-N vs. DDT5-DNP-W-T	13968	11573	2395	1043	6	6	3248	194
DDT3-DNP-N vs. DDT5-T	13968	1057	12912	1043	6	6	17,51	194
DDT3-DNP-N vs. DDT6	13968	2273	11695	1043	6	6	15,86	194
DDT3-DNP-N vs. DDT6-DNP-N	13968	20662	-6694	1043	6	6	9078	194
DDT3-DNP-N vs. DDT6-DNP-N-T	13968	20718	-6749	1043	6	6	9153	194
DDT3-DNP-N vs. DDT6-DNP-W	13968	13410	558,7	1043	6	6	0,7577	194
DDT3-DNP-N vs. DDT6-DNP-W-T	13968	12987	981,7	1043	6	6	1331	194
DDT3-DNP-N vs. DDT6-T	13968	2944	11025	1043	6	6	14,95	194
DDT3-DNP-N vs. + Control	13968	13358	610,0	1043	6	6	0,8273	194
DDT3-DNP-N vs. - Control	13968	530,8	13437	1043	6	6	18,22	194
DDT3-DNP-N-T vs. DDT3-DNP-W	13373	11969	1404	1043	6	6	1903	194
DDT3-DNP-N-T vs. DDT3-DNP-W-T	13373	10239	3134	1043	6	6	4250	194
DDT3-DNP-N-T vs. DDT3-T	13373	889,3	12484	1043	6	6	16,93	194
DDT3-DNP-N-T vs. DDT4	13373	1875	11498	1043	6	6	15,59	194
DDT3-DNP-N-T vs. DDT4-DNP-N	13373	14771	-1398	1043	6	6	1896	194
DDT3-DNP-N-T vs. DDT4-DNP-N-T	13373	15713	-2340	1043	6	6	3174	194
DDT3-DNP-N-T vs. DDT4-DNP-W	13373	12359	1014	1043	6	6	1375	194
DDT3-DNP-N-T vs. DDT4-DNP-W-T	13373	12624	748,8	1043	6	6	1016	194
DDT3-DNP-N-T vs. DDT4-T	13373	1040	12333	1043	6	6	16,73	194
DDT3-DNP-N-T vs. DDT5	13373	1301	12072	1043	6	6	16,37	194
DDT3-DNP-N-T vs. DDT5-DNP-N	13373	17370	-3997	1043	6	6	5421	194
DDT3-DNP-N-T vs. DDT5-DNP-N-T	13373	15998	-2625	1043	6	6	3560	194
DDT3-DNP-N-T vs. DDT5-DNP-W	13373	11818	1555	1043	6	6	2109	194
DDT3-DNP-N-T vs. DDT5-DNP-W-T	13373	11573	1800	1043	6	6	2441	194
DDT3-DNP-N-T vs. DDT5-T	13373	1057	12316	1043	6	6	16,70	194
DDT3-DNP-N-T vs. DDT6	13373	2273	11100	1043	6	6	15,05	194
DDT3-DNP-N-T vs. DDT6-DNP-N	13373	20662	-7289	1043	6	6	9885	194
DDT3-DNP-N-T vs. DDT6-DNP-N-T	13373	20718	-7345	1043	6	6	9961	194
DDT3-DNP-N-T vs. DDT6-DNP-W	13373	13410	-36,67	1043	6	6	0,04973	194
DDT3-DNP-N-T vs. DDT6-DNP-W-T	13373	12987	386,3	1043	6	6	0,5239	194
DDT3-DNP-N-T vs. DDT6-T	13373	2944	10429	1043	6	6	14,14	194
DDT3-DNP-N-T vs. + Control	13373	13358	14,67	1043	6	6	0,01989	194
DDT3-DNP-N-T vs. - Control	13373	530,8	12842	1043	6	6	17,42	194
DDT3-DNP-W vs. DDT3-DNP-W-T	11969	10239	1730	1043	6	6	2346	194
DDT3-DNP-W vs. DDT3-T	11969	889,3	11080	1043	6	6	15,03	194
DDT3-DNP-W vs. DDT4	11969	1875	10095	1043	6	6	13,69	194
DDT3-DNP-W vs. DDT4-DNP-N	11969	14771	-2802	1043	6	6	3800	194
DDT3-DNP-W vs. DDT4-DNP-N-T	11969	15713	-3744	1043	6	6	5077	194
DDT3-DNP-W vs. DDT4-DNP-W	11969	12359	-389,8	1043	6	6	0,5287	194
DDT3-DNP-W vs. DDT4-DNP-W-T	11969	12624	-654,7	1043	6	6	0,8878	194
DDT3-DNP-W vs. DDT4-T	11969	1040	10930	1043	6	6	14,82	194
DDT3-DNP-W vs. DDT5	11969	1301	10668	1043	6	6	14,47	194
DDT3-DNP-W vs. DDT5-DNP-N	11969	17370	-5401	1043	6	6	7324	194
DDT3-DNP-W vs. DDT5-DNP-N-T	11969	15998	-4029	1043	6	6	5464	194
DDT3-DNP-W vs. DDT5-DNP-W	11969	11818	151,3	1043	6	6	0,2052	194
DDT3-DNP-W vs. DDT5-DNP-W-T	11969	11573	396,2	1043	6	6	0,5373	194
DDT3-DNP-W vs. DDT5-T	11969	1057	10913	1043	6	6	14,80	194
DDT3-DNP-W vs. DDT6	11969	2273	9696	1043	6	6	13,15	194
DDT3-DNP-W vs. DDT6-DNP-N	11969	20662	-8692	1043	6	6	11,79	194
DDT3-DNP-W vs. DDT6-DNP-N-T	11969	20718	-8748	1043	6	6	11,86	194
DDT3-DNP-W vs. DDT6-DNP-W	11969	13410	-1440	1043	6	6	1953	194
DDT3-DNP-W vs. DDT6-DNP-W-T	11969	12987	-1017	1043	6	6	1379	194
DDT3-DNP-W vs. DDT6-T	11969	2944	9026	1043	6	6	12,24	194
DDT3-DNP-W vs. + Control	11969	13358	-1389	1043	6	6	1884	194
DDT3-DNP-W vs. - Control	11969	530,8	11439	1043	6	6	15,51	194
DDT3-DNP-W-T vs. DDT3-T	10239	889,3	9350	1043	6	6	12,68	194
DDT3-DNP-W-T vs. DDT4	10239	1875	8365	1043	6	6	11,34	194
DDT3-DNP-W-T vs. DDT4-DNP-N	10239	14771	-4532	1043	6	6	6146	194
DDT3-DNP-W-T vs. DDT4-DNP-N-T	10239	15713	-5474	1043	6	6	7424	194
DDT3-DNP-W-T vs. DDT4-DNP-W	10239	12359	-2120	1043	6	6	2875	194
DDT3-DNP-W-T vs. DDT4-DNP-W-T	10239	12624	-2385	1043	6	6	3234	194
DDT3-DNP-W-T vs. DDT4-T	10239	1040	9200	1043	6	6	12,48	194
DDT3-DNP-W-T vs. DDT5	10239	1301	8938	1043	6	6	12,12	194
DDT3-DNP-W-T vs. DDT5-DNP-N	10239	17370	-7131	1043	6	6	9671	194
DDT3-DNP-W-T vs. DDT5-DNP-N-T	10239	15998	-5759	1043	6	6	7810	194
DDT3-DNP-W-T vs. DDT5-DNP-W	10239	11818	-1579	1043	6	6	2141	194
DDT3-DNP-W-T vs. DDT5-DNP-W-T	10239	11573	-1334	1043	6	6	1809	194
DDT3-DNP-W-T vs. DDT5-T	10239	1057	9183	1043	6	6	12,45	194
DDT3-DNP-W-T vs. DDT6	10239	2273	7966	1043	6	6	10,80	194
DDT3-DNP-W-T vs. DDT6-DNP-N	10239	20662	-10422	1043	6	6	14,13	194
DDT3-DNP-W-T vs. DDT6-DNP-N-T	10239	20718	-10478	1043	6	6	14,21	194
DDT3-DNP-W-T vs. DDT6-DNP-W	10239	13410	-3170	1043	6	6	4299	194
DDT3-DNP-W-T vs. DDT6-DNP-W-T	10239	12987	-2747	1043	6	6	3726	194
DDT3-DNP-W-T vs. DDT6-T	10239	2944	7296	1043	6	6	9895	194
DDT3-DNP-W-T vs. + Control	10239	13358	-3119	1043	6	6	4230	194
DDT3-DNP-W-T vs. - Control	10239	530,8	9709	1043	6	6	13,17	194
DDT3-T vs. DDT4	889,3	1875	-985,5	1043	6	6	1337	194
DDT3-T vs. DDT4-DNP-N	889,3	14771	-13882	1043	6	6	18,83	194
DDT3-T vs. DDT4-DNP-N-T	889,3	15713	-14824	1043	6	6	20,10	194
DDT3-T vs. DDT4-DNP-W	889,3	12359	-11470	1043	6	6	15,56	194
DDT3-T vs. DDT4-DNP-W-T	889,3	12624	-11735	1043	6	6	15,91	194
DDT3-T vs. DDT4-T	889,3	1040	-150,2	1043	6	6	0,2037	194
DDT3-T vs. DDT5	889,3	1301	-411,8	1043	6	6	0,5585	194
DDT3-T vs. DDT5-DNP-N	889,3	17370	-16481	1043	6	6	22,35	194
DDT3-T vs. DDT5-DNP-N-T	889,3	15998	-15109	1043	6	6	20,49	194
DDT3-T vs. DDT5-DNP-W	889,3	11818	-10929	1043	6	6	14,82	194
DDT3-T vs. DDT5-DNP-W-T	889,3	11573	-10684	1043	6	6	14,49	194
DDT3-T vs. DDT5-T	889,3	1057	-167,2	1043	6	6	0,2267	194
DDT3-T vs. DDT6	889,3	2273	-1384	1043	6	6	1877	194
DDT3-T vs. DDT6-DNP-N	889,3	20662	-19772	1043	6	6	26,81	194
DDT3-T vs. DDT6-DNP-N-T	889,3	20718	-19828	1043	6	6	26,89	194
DDT3-T vs. DDT6-DNP-W	889,3	13410	-12520	1043	6	6	16,98	194
DDT3-T vs. DDT6-DNP-W-T	889,3	12987	-12097	1043	6	6	16,41	194
DDT3-T vs. DDT6-T	889,3	2944	-2054	1043	6	6	2786	194
DDT3-T vs. + Control	889,3	13358	-12469	1043	6	6	16,91	194
DDT3-T vs. - Control	889,3	530,8	358,5	1043	6	6	0,4862	194
DDT4 vs. DDT4-DNP-N	1875	14771	-12896	1043	6	6	17,49	194
DDT4 vs. DDT4-DNP-N-T	1875	15713	-13838	1043	6	6	18,77	194
DDT4 vs. DDT4-DNP-W	1875	12359	-10484	1043	6	6	14,22	194
DDT4 vs. DDT4-DNP-W-T	1875	12624	-10749	1043	6	6	14,58	194
DDT4 vs. DDT4-T	1875	1040	835,3	1043	6	6	1133	194
DDT4 vs. DDT5	1875	1301	573,7	1043	6	6	0,7780	194
DDT4 vs. DDT5-DNP-N	1875	17370	-15495	1043	6	6	21,01	194
DDT4 vs. DDT5-DNP-N-T	1875	15998	-14123	1043	6	6	19,15	194
DDT4 vs. DDT5-DNP-W	1875	11818	-9943	1043	6	6	13,48	194
DDT4 vs. DDT5-DNP-W-T	1875	11573	-9698	1043	6	6	13,15	194
DDT4 vs. DDT5-T	1875	1057	818,3	1043	6	6	1110	194
DDT4 vs. DDT6	1875	2273	-398,2	1043	6	6	0,5400	194
DDT4 vs. DDT6-DNP-N	1875	20662	-18787	1043	6	6	25,48	194
DDT4 vs. DDT6-DNP-N-T	1875	20718	-18843	1043	6	6	25,55	194
DDT4 vs. DDT6-DNP-W	1875	13410	-11535	1043	6	6	15,64	194
DDT4 vs. DDT6-DNP-W-T	1875	12987	-11112	1043	6	6	15,07	194
DDT4 vs. DDT6-T	1875	2944	-1069	1043	6	6	1449	194
DDT4 vs. + Control	1875	13358	-11483	1043	6	6	15,57	194
DDT4 vs. - Control	1875	530,8	1344	1043	6	6	1823	194
DDT4-DNP-N vs. DDT4-DNP-N-T	14771	15713	-942,0	1043	6	6	1278	194
DDT4-DNP-N vs. DDT4-DNP-W	14771	12359	2412	1043	6	6	3271	194
DDT4-DNP-N vs. DDT4-DNP-W-T	14771	12624	2147	1043	6	6	2912	194
DDT4-DNP-N vs. DDT4-T	14771	1040	13732	1043	6	6	18,62	194
DDT4-DNP-N vs. DDT5	14771	1301	13470	1043	6	6	18,27	194
DDT4-DNP-N vs. DDT5-DNP-N	14771	17370	-2599	1043	6	6	3525	194
DDT4-DNP-N vs. DDT5-DNP-N-T	14771	15998	-1227	1043	6	6	1664	194
DDT4-DNP-N vs. DDT5-DNP-W	14771	11818	2953	1043	6	6	4005	194
DDT4-DNP-N vs. DDT5-DNP-W-T	14771	11573	3198	1043	6	6	4337	194
DDT4-DNP-N vs. DDT5-T	14771	1057	13715	1043	6	6	18,60	194
DDT4-DNP-N vs. DDT6	14771	2273	12498	1043	6	6	16,95	194
DDT4-DNP-N vs. DDT6-DNP-N	14771	20662	-5891	1043	6	6	7989	194
DDT4-DNP-N vs. DDT6-DNP-N-T	14771	20718	-5946	1043	6	6	8064	194
DDT4-DNP-N vs. DDT6-DNP-W	14771	13410	1362	1043	6	6	1847	194
DDT4-DNP-N vs. DDT6-DNP-W-T	14771	12987	1785	1043	6	6	2420	194
DDT4-DNP-N vs. DDT6-T	14771	2944	11828	1043	6	6	16,04	194
DDT4-DNP-N vs. + Control	14771	13358	1413	1043	6	6	1916	194
DDT4-DNP-N vs. - Control	14771	530,8	14240	1043	6	6	19,31	194
DDT4-DNP-N-T vs. DDT4-DNP-W	15713	12359	3354	1043	6	6	4549	194
DDT4-DNP-N-T vs. DDT4-DNP-W-T	15713	12624	3089	1043	6	6	4189	194
DDT4-DNP-N-T vs. DDT4-T	15713	1040	14674	1043	6	6	19,90	194
DDT4-DNP-N-T vs. DDT5	15713	1301	14412	1043	6	6	19,55	194
DDT4-DNP-N-T vs. DDT5-DNP-N	15713	17370	-1657	1043	6	6	2247	194
DDT4-DNP-N-T vs. DDT5-DNP-N-T	15713	15998	-284,8	1043	6	6	0,3863	194
DDT4-DNP-N-T vs. DDT5-DNP-W	15713	11818	3895	1043	6	6	5283	194
DDT4-DNP-N-T vs. DDT5-DNP-W-T	15713	11573	4140	1043	6	6	5615	194
DDT4-DNP-N-T vs. DDT5-T	15713	1057	14657	1043	6	6	19,88	194
DDT4-DNP-N-T vs. DDT6	15713	2273	13440	1043	6	6	18,23	194
DDT4-DNP-N-T vs. DDT6-DNP-N	15713	20662	-4949	1043	6	6	6711	194
DDT4-DNP-N-T vs. DDT6-DNP-N-T	15713	20718	-5004	1043	6	6	6787	194
DDT4-DNP-N-T vs. DDT6-DNP-W	15713	13410	2304	1043	6	6	3124	194
DDT4-DNP-N-T vs. DDT6-DNP-W-T	15713	12987	2727	1043	6	6	3698	194
DDT4-DNP-N-T vs. DDT6-T	15713	2944	12770	1043	6	6	17,32	194
DDT4-DNP-N-T vs. + Control	15713	13358	2355	1043	6	6	3194	194
DDT4-DNP-N-T vs. - Control	15713	530,8	15182	1043	6	6	20,59	194
DDT4-DNP-W vs. DDT4-DNP-W-T	12359	12624	-264,8	1043	6	6	0,3592	194
DDT4-DNP-W vs. DDT4-T	12359	1040	11320	1043	6	6	15,35	194
DDT4-DNP-W vs. DDT5	12359	1301	11058	1043	6	6	15,00	194
DDT4-DNP-W vs. DDT5-DNP-N	12359	17370	-5011	1043	6	6	6796	194
DDT4-DNP-W vs. DDT5-DNP-N-T	12359	15998	-3639	1043	6	6	4935	194
DDT4-DNP-W vs. DDT5-DNP-W	12359	11818	541,2	1043	6	6	0,7339	194
DDT4-DNP-W vs. DDT5-DNP-W-T	12359	11573	786,0	1043	6	6	1066	194
DDT4-DNP-W vs. DDT5-T	12359	1057	11303	1043	6	6	15,33	194
DDT4-DNP-W vs. DDT6	12359	2273	10086	1043	6	6	13,68	194
DDT4-DNP-W vs. DDT6-DNP-N	12359	20662	-8303	1043	6	6	11,26	194
DDT4-DNP-W vs. DDT6-DNP-N-T	12359	20718	-8358	1043	6	6	11,34	194
DDT4-DNP-W vs. DDT6-DNP-W	12359	13410	-1050	1043	6	6	1424	194
DDT4-DNP-W vs. DDT6-DNP-W-T	12359	12987	-627,3	1043	6	6	0,8508	194
DDT4-DNP-W vs. DDT6-T	12359	2944	9416	1043	6	6	12,77	194
DDT4-DNP-W vs. + Control	12359	13358	-999,0	1043	6	6	1355	194
DDT4-DNP-W vs. - Control	12359	530,8	11828	1043	6	6	16,04	194
DDT4-DNP-W-T vs. DDT4-T	12624	1040	11585	1043	6	6	15,71	194
DDT4-DNP-W-T vs. DDT5	12624	1301	11323	1043	6	6	15,36	194
DDT4-DNP-W-T vs. DDT5-DNP-N	12624	17370	-4746	1043	6	6	6436	194
DDT4-DNP-W-T vs. DDT5-DNP-N-T	12624	15998	-3374	1043	6	6	4576	194
DDT4-DNP-W-T vs. DDT5-DNP-W	12624	11818	806,0	1043	6	6	1093	194
DDT4-DNP-W-T vs. DDT5-DNP-W-T	12624	11573	1051	1043	6	6	1425	194
DDT4-DNP-W-T vs. DDT5-T	12624	1057	11568	1043	6	6	15,69	194
DDT4-DNP-W-T vs. DDT6	12624	2273	10351	1043	6	6	14,04	194
DDT4-DNP-W-T vs. DDT6-DNP-N	12624	20662	-8038	1043	6	6	10,90	194
DDT4-DNP-W-T vs. DDT6-DNP-N-T	12624	20718	-8094	1043	6	6	10,98	194
DDT4-DNP-W-T vs. DDT6-DNP-W	12624	13410	-785,5	1043	6	6	1065	194
DDT4-DNP-W-T vs. DDT6-DNP-W-T	12624	12987	-362,5	1043	6	6	0,4916	194
DDT4-DNP-W-T vs. DDT6-T	12624	2944	9681	1043	6	6	13,13	194
DDT4-DNP-W-T vs. + Control	12624	13358	-734,2	1043	6	6	0,9957	194
DDT4-DNP-W-T vs. - Control	12624	530,8	12093	1043	6	6	16,40	194
DDT4-T vs. DDT5	1040	1301	-261,7	1043	6	6	0,3549	194
DDT4-T vs. DDT5-DNP-N	1040	17370	-16331	1043	6	6	22,15	194
DDT4-T vs. DDT5-DNP-N-T	1040	15998	-14959	1043	6	6	20,29	194
DDT4-T vs. DDT5-DNP-W	1040	11818	-10779	1043	6	6	14,62	194
DDT4-T vs. DDT5-DNP-W-T	1040	11573	-10534	1043	6	6	14,29	194
DDT4-T vs. DDT5-T	1040	1057	-17,00	1043	6	6	0,02306	194
DDT4-T vs. DDT6	1040	2273	-1234	1043	6	6	1673	194
DDT4-T vs. DDT6-DNP-N	1040	20662	-19622	1043	6	6	26,61	194
DDT4-T vs. DDT6-DNP-N-T	1040	20718	-19678	1043	6	6	26,69	194
DDT4-T vs. DDT6-DNP-W	1040	13410	-12370	1043	6	6	16,78	194
DDT4-T vs. DDT6-DNP-W-T	1040	12987	-11947	1043	6	6	16,20	194
DDT4-T vs. DDT6-T	1040	2944	-1904	1043	6	6	2582	194
DDT4-T vs. + Control	1040	13358	-12319	1043	6	6	16,71	194
DDT4-T vs. - Control	1040	530,8	508,7	1043	6	6	0,6898	194
DDT5 vs. DDT5-DNP-N	1301	17370	-16069	1043	6	6	21,79	194
DDT5 vs. DDT5-DNP-N-T	1301	15998	-14697	1043	6	6	19,93	194
DDT5 vs. DDT5-DNP-W	1301	11818	-10517	1043	6	6	14,26	194
DDT5 vs. DDT5-DNP-W-T	1301	11573	-10272	1043	6	6	13,93	194
DDT5 vs. DDT5-T	1301	1057	244,7	1043	6	6	0,3318	194
DDT5 vs. DDT6	1301	2273	-971,8	1043	6	6	1318	194
DDT5 vs. DDT6-DNP-N	1301	20662	-19361	1043	6	6	26,26	194
DDT5 vs. DDT6-DNP-N-T	1301	20718	-19416	1043	6	6	26,33	194
DDT5 vs. DDT6-DNP-W	1301	13410	-12108	1043	6	6	16,42	194
DDT5 vs. DDT6-DNP-W-T	1301	12987	-11685	1043	6	6	15,85	194
DDT5 vs. DDT6-T	1301	2944	-1642	1043	6	6	2227	194
DDT5 vs. + Control	1301	13358	-12057	1043	6	6	16,35	194
DDT5 vs. - Control	1301	530,8	770,3	1043	6	6	1045	194
DDT5-DNP-N vs. DDT5-DNP-N-T	17370	15998	1372	1043	6	6	1861	194
DDT5-DNP-N vs. DDT5-DNP-W	17370	11818	5552	1043	6	6	7530	194
DDT5-DNP-N vs. DDT5-DNP-W-T	17370	11573	5797	1043	6	6	7862	194
DDT5-DNP-N vs. DDT5-T	17370	1057	16314	1043	6	6	22,12	194
DDT5-DNP-N vs. DDT6	17370	2273	15097	1043	6	6	20,47	194
DDT5-DNP-N vs. DDT6-DNP-N	17370	20662	-3292	1043	6	6	4464	194
DDT5-DNP-N vs. DDT6-DNP-N-T	17370	20718	-3348	1043	6	6	4540	194
DDT5-DNP-N vs. DDT6-DNP-W	17370	13410	3961	1043	6	6	5371	194
DDT5-DNP-N vs. DDT6-DNP-W-T	17370	12987	4384	1043	6	6	5945	194
DDT5-DNP-N vs. DDT6-T	17370	2944	14427	1043	6	6	19,57	194
DDT5-DNP-N vs. + Control	17370	13358	4012	1043	6	6	5441	194
DDT5-DNP-N vs. - Control	17370	530,8	16839	1043	6	6	22,84	194
DDT5-DNP-N-T vs. DDT5-DNP-W	15998	11818	4180	1043	6	6	5669	194
DDT5-DNP-N-T vs. DDT5-DNP-W-T	15998	11573	4425	1043	6	6	6001	194
DDT5-DNP-N-T vs. DDT5-T	15998	1057	14942	1043	6	6	20,26	194
DDT5-DNP-N-T vs. DDT6	15998	2273	13725	1043	6	6	18,61	194
DDT5-DNP-N-T vs. DDT6-DNP-N	15998	20662	-4664	1043	6	6	6325	194
DDT5-DNP-N-T vs. DDT6-DNP-N-T	15998	20718	-4720	1043	6	6	6401	194
DDT5-DNP-N-T vs. DDT6-DNP-W	15998	13410	2589	1043	6	6	3510	194
DDT5-DNP-N-T vs. DDT6-DNP-W-T	15998	12987	3012	1043	6	6	4084	194
DDT5-DNP-N-T vs. DDT6-T	15998	2944	13055	1043	6	6	17,70	194
DDT5-DNP-N-T vs. + Control	15998	13358	2640	1043	6	6	3580	194
DDT5-DNP-N-T vs. - Control	15998	530,8	15467	1043	6	6	20,98	194
DDT5-DNP-W vs. DDT5-DNP-W-T	11818	11573	244,8	1043	6	6	0,3320	194
DDT5-DNP-W vs. DDT5-T	11818	1057	10762	1043	6	6	14,59	194
DDT5-DNP-W vs. DDT6	11818	2273	9545	1043	6	6	12,94	194
DDT5-DNP-W vs. DDT6-DNP-N	11818	20662	-8844	1043	6	6	11,99	194
DDT5-DNP-W vs. DDT6-DNP-N-T	11818	20718	-8900	1043	6	6	12,07	194
DDT5-DNP-W vs. DDT6-DNP-W	11818	13410	-1592	1043	6	6	2158	194
DDT5-DNP-W vs. DDT6-DNP-W-T	11818	12987	-1169	1043	6	6	1585	194
DDT5-DNP-W vs. DDT6-T	11818	2944	8875	1043	6	6	12,04	194
DDT5-DNP-W vs. + Control	11818	13358	-1540	1043	6	6	2089	194
DDT5-DNP-W vs. - Control	11818	530,8	11287	1043	6	6	15,31	194
DDT5-DNP-W-T vs. DDT5-T	11573	1057	10517	1043	6	6	14,26	194
DDT5-DNP-W-T vs. DDT6	11573	2273	9300	1043	6	6	12,61	194
DDT5-DNP-W-T vs. DDT6-DNP-N	11573	20662	-9089	1043	6	6	12,33	194
DDT5-DNP-W-T vs. DDT6-DNP-N-T	11573	20718	-9144	1043	6	6	12,40	194
DDT5-DNP-W-T vs. DDT6-DNP-W	11573	13410	-1836	1043	6	6	2490	194
DDT5-DNP-W-T vs. DDT6-DNP-W-T	11573	12987	-1413	1043	6	6	1917	194
DDT5-DNP-W-T vs. DDT6-T	11573	2944	8630	1043	6	6	11,70	194
DDT5-DNP-W-T vs. + Control	11573	13358	-1785	1043	6	6	2421	194
DDT5-DNP-W-T vs. - Control	11573	530,8	11042	1043	6	6	14,98	194
DDT5-T vs. DDT6	1057	2273	-1217	1043	6	6	1650	194
DDT5-T vs. DDT6-DNP-N	1057	20662	-19605	1043	6	6	26,59	194
DDT5-T vs. DDT6-DNP-N-T	1057	20718	-19661	1043	6	6	26,66	194
DDT5-T vs. DDT6-DNP-W	1057	13410	-12353	1043	6	6	16,75	194
DDT5-T vs. DDT6-DNP-W-T	1057	12987	-11930	1043	6	6	16,18	194
DDT5-T vs. DDT6-T	1057	2944	-1887	1043	6	6	2559	194
DDT5-T vs. + Control	1057	13358	-12302	1043	6	6	16,68	194
DDT5-T vs. - Control	1057	530,8	525,7	1043	6	6	0,7129	194
DDT6 vs. DDT6-DNP-N	2273	20662	-18389	1043	6	6	24,94	194
DDT6 vs. DDT6-DNP-N-T	2273	20718	-18445	1043	6	6	25,01	194
DDT6 vs. DDT6-DNP-W	2273	13410	-11137	1043	6	6	15,10	194
DDT6 vs. DDT6-DNP-W-T	2273	12987	-10714	1043	6	6	14,53	194
DDT6 vs. DDT6-T	2273	2944	-670,5	1043	6	6	0,9093	194
DDT6 vs. + Control	2273	13358	-11085	1043	6	6	15,03	194
DDT6 vs. - Control	2273	530,8	1742	1043	6	6	2363	194
DDT6-DNP-N vs. DDT6-DNP-N-T	20662	20718	-55,83	1043	6	6	0,07572	194
DDT6-DNP-N vs. DDT6-DNP-W	20662	13410	7252	1043	6	6	9835	194
DDT6-DNP-N vs. DDT6-DNP-W-T	20662	12987	7675	1043	6	6	10,41	194
DDT6-DNP-N vs. DDT6-T	20662	2944	17718	1043	6	6	24,03	194
DDT6-DNP-N vs. + Control	20662	13358	7304	1043	6	6	9905	194
DDT6-DNP-N vs. - Control	20662	530,8	20131	1043	6	6	27,30	194
DDT6-DNP-N-T vs. DDT6-DNP-W	20718	13410	7308	1043	6	6	9911	194
DDT6-DNP-N-T vs. DDT6-DNP-W-T	20718	12987	7731	1043	6	6	10,48	194
DDT6-DNP-N-T vs. DDT6-T	20718	2944	17774	1043	6	6	24,10	194
DDT6-DNP-N-T vs. + Control	20718	13358	7359	1043	6	6	9981	194
DDT6-DNP-N-T vs. - Control	20718	530,8	20187	1043	6	6	27,38	194
DDT6-DNP-W vs. DDT6-DNP-W-T	13410	12987	423,0	1043	6	6	0,5737	194
DDT6-DNP-W vs. DDT6-T	13410	2944	10466	1043	6	6	14,19	194
DDT6-DNP-W vs. + Control	13410	13358	51,33	1043	6	6	0,06962	194
DDT6-DNP-W vs. - Control	13410	530,8	12879	1043	6	6	17,47	194
DDT6-DNP-W-T vs. DDT6-T	12987	2944	10043	1043	6	6	13,62	194
DDT6-DNP-W-T vs. + Control	12987	13358	-371,7	1043	6	6	0,5040	194
DDT6-DNP-W-T vs. - Control	12987	530,8	12456	1043	6	6	16,89	194
DDT6-T vs. + Control	2944	13358	-10415	1043	6	6	14,12	194
DDT6-T vs. - Control	2944	530,8	2413	1043	6	6	3272	194
+ Control vs. - Control	13358	530,8	12827	1043	6	6	17,40	194
