# Supplementary material for: DNA Nanostructure-Templated Antibody Complexes Provide Insights into the Geometric Requirements of Human Complement Cascade Activation
Source: J Am Chem Soc. 2024 May 4;146(19):13455–66. doi: 10.1021/jacs.4c02772 (PMC11099972; doi:10.1021/jacs.4c02772)
Supplement: Supplementary file 1 — ja4c02772_si_001.zip [file ja4c02772_si_001.zip › ANOVA/Ordinary one-way ANOVA of 25 min 25 nM.xlsx]

## Sheet: Ordinary one-way ANOVA of 25 mi
Number of families	1
Number of comparisons per family	741
Alpha	0,05
Tukey's multiple comparisons test	Mean Diff,	95,00% CI of diff,	Below threshold?	Summary	Adjusted P Value
DDT1a vs. DDT1a-N	154,7	-6787 to 7096	No	ns	>0,9999	A-B
DDT1a vs. DDT1b noChol-N	433,7	-8068 to 8935	No	ns	>0,9999	A-C
DDT1a vs. DDT1b-2xChol-N	121,3	-8380 to 8623	No	ns	>0,9999	A-D
DDT1a vs. DDT1a-N-T	372,0	-6569 to 7313	No	ns	>0,9999	A-E
DDT1a vs. DDT1a-W	120,0	-6821 to 7061	No	ns	>0,9999	A-F
DDT1a vs. DDT1a-W-T	280,3	-6661 to 7222	No	ns	>0,9999	A-G
DDT1a vs. DDT1a-T	231,3	-6710 to 7173	No	ns	>0,9999	A-H
DDT1a vs. DDT2	-358,0	-7299 to 6583	No	ns	>0,9999	A-I
DDT1a vs. DDT2-DNP-N	-3058	-9999 to 3883	No	ns	0,9995	A-J
DDT1a vs. DDT2-DNP-N-T	-3843	-10784 to 3098	No	ns	0,9743	A-K
DDT1a vs. DDT2-DNP-W	-2426	-9367 to 4516	No	ns	>0,9999	A-L
DDT1a vs. DDT2-DNP-W-T	-3686	-10627 to 3255	No	ns	0,9859	A-M
DDT1a vs. DDT2-T	495,2	-6446 to 7436	No	ns	>0,9999	A-N
DDT1a vs. DDT3	197,7	-6744 to 7139	No	ns	>0,9999	A-O
DDT1a vs. DDT3-DNP-N	-4921	-11862 to 2020	No	ns	0,6774	A-P
DDT1a vs. DDT3-DNP-N-T	-6567	-14327 to 1194	No	ns	0,2683	A-Q
DDT1a vs. DDT3-DNP-W	-481,2	-7422 to 6460	No	ns	>0,9999	A-R
DDT1a vs. DDT3-DNP-W-T	-96,50	-7038 to 6845	No	ns	>0,9999	A-S
DDT1a vs. DDT3-T	593,3	-6348 to 7535	No	ns	>0,9999	A-T
DDT1a vs. DDT4	-509,3	-9011 to 7992	No	ns	>0,9999	A-U
DDT1a vs. DDT4-DNP-N	-6770	-13711 to 171,1	No	ns	0,0680	A-V
DDT1a vs. DDT4-DNP-N-T	-4587	-11528 to 2355	No	ns	0,8125	A-W
DDT1a vs. DDT4-DNP-W	-2486	-9427 to 4455	No	ns	>0,9999	A-X
DDT1a vs. DDT4-DNP-W-T	-1774	-8715 to 5168	No	ns	>0,9999	A-Y
DDT1a vs. DDT4-T	50,50	-6891 to 6992	No	ns	>0,9999	A-Z
DDT1a vs. DDT5	-79,33	-7021 to 6862	No	ns	>0,9999	A-AA
DDT1a vs. DDT5-DNP-N	-11996	-18938 to -5055	Yes	****	<0,0001	A-AB
DDT1a vs. DDT5-DNP-N-T	-11624	-18565 to -4683	Yes	****	<0,0001	A-AC
DDT1a vs. DDT5-DNP-W	-3490	-10431 to 3451	No	ns	0,9940	A-AD
DDT1a vs. DDT5-DNP-W-T	-2244	-9185 to 4697	No	ns	>0,9999	A-AE
DDT1a vs. DDT5-T	329,0	-6612 to 7270	No	ns	>0,9999	A-AF
DDT1a vs. DDT6	-691,0	-9192 to 7810	No	ns	>0,9999	A-AG
DDT1a vs. DDT6-DNP-N	-11648	-18589 to -4706	Yes	****	<0,0001	A-AH
DDT1a vs. DDT6-DNP-N-T	-9338	-16279 to -2396	Yes	***	0,0002	A-AI
DDT1a vs. DDT6-DNP-W	-3530	-10471 to 3411	No	ns	0,9928	A-AJ
DDT1a vs. DDT6-DNP-W-T	-2157	-9098 to 4785	No	ns	>0,9999	A-AK
DDT1a vs. DDT6-T	159,5	-6782 to 7101	No	ns	>0,9999	A-AL
DDT1a vs. - Control	629,8	-6311 to 7571	No	ns	>0,9999	A-AN
DDT1a-N vs. DDT1b noChol-N	279,0	-8222 to 8780	No	ns	>0,9999	B-C
DDT1a-N vs. DDT1b-2xChol-N	-33,33	-8535 to 8468	No	ns	>0,9999	B-D
DDT1a-N vs. DDT1a-N-T	217,3	-6724 to 7159	No	ns	>0,9999	B-E
DDT1a-N vs. DDT1a-W	-34,67	-6976 to 6907	No	ns	>0,9999	B-F
DDT1a-N vs. DDT1a-W-T	125,7	-6816 to 7067	No	ns	>0,9999	B-G
DDT1a-N vs. DDT1a-T	76,67	-6865 to 7018	No	ns	>0,9999	B-H
DDT1a-N vs. DDT2	-512,7	-7454 to 6429	No	ns	>0,9999	B-I
DDT1a-N vs. DDT2-DNP-N	-3213	-10154 to 3728	No	ns	0,9986	B-J
DDT1a-N vs. DDT2-DNP-N-T	-3998	-10939 to 2944	No	ns	0,9566	B-K
DDT1a-N vs. DDT2-DNP-W	-2580	-9521 to 4361	No	ns	>0,9999	B-L
DDT1a-N vs. DDT2-DNP-W-T	-3841	-10782 to 3100	No	ns	0,9745	B-M
DDT1a-N vs. DDT2-T	340,5	-6601 to 7282	No	ns	>0,9999	B-N
DDT1a-N vs. DDT3	43,00	-6898 to 6984	No	ns	>0,9999	B-O
DDT1a-N vs. DDT3-DNP-N	-5076	-12017 to 1866	No	ns	0,6073	B-P
DDT1a-N vs. DDT3-DNP-N-T	-6721	-14482 to 1039	No	ns	0,2235	B-Q
DDT1a-N vs. DDT3-DNP-W	-635,8	-7577 to 6305	No	ns	>0,9999	B-R
DDT1a-N vs. DDT3-DNP-W-T	-251,2	-7192 to 6690	No	ns	>0,9999	B-S
DDT1a-N vs. DDT3-T	438,7	-6503 to 7380	No	ns	>0,9999	B-T
DDT1a-N vs. DDT4	-664,0	-9165 to 7837	No	ns	>0,9999	B-U
DDT1a-N vs. DDT4-DNP-N	-6925	-13866 to 16,46	No	ns	0,0515	B-V
DDT1a-N vs. DDT4-DNP-N-T	-4741	-11682 to 2200	No	ns	0,7537	B-W
DDT1a-N vs. DDT4-DNP-W	-2641	-9582 to 4301	No	ns	>0,9999	B-X
DDT1a-N vs. DDT4-DNP-W-T	-1928	-8869 to 5013	No	ns	>0,9999	B-Y
DDT1a-N vs. DDT4-T	-104,2	-7045 to 6837	No	ns	>0,9999	B-Z
DDT1a-N vs. DDT5	-234,0	-7175 to 6707	No	ns	>0,9999	B-AA
DDT1a-N vs. DDT5-DNP-N	-12151	-19092 to -5210	Yes	****	<0,0001	B-AB
DDT1a-N vs. DDT5-DNP-N-T	-11779	-18720 to -4838	Yes	****	<0,0001	B-AC
DDT1a-N vs. DDT5-DNP-W	-3645	-10586 to 3296	No	ns	0,9881	B-AD
DDT1a-N vs. DDT5-DNP-W-T	-2399	-9340 to 4543	No	ns	>0,9999	B-AE
DDT1a-N vs. DDT5-T	174,3	-6767 to 7116	No	ns	>0,9999	B-AF
DDT1a-N vs. DDT6	-845,7	-9347 to 7656	No	ns	>0,9999	B-AG
DDT1a-N vs. DDT6-DNP-N	-11802	-18744 to -4861	Yes	****	<0,0001	B-AH
DDT1a-N vs. DDT6-DNP-N-T	-9492	-16433 to -2551	Yes	***	0,0001	B-AI
DDT1a-N vs. DDT6-DNP-W	-3685	-10626 to 3257	No	ns	0,9860	B-AJ
DDT1a-N vs. DDT6-DNP-W-T	-2311	-9252 to 4630	No	ns	>0,9999	B-AK
DDT1a-N vs. DDT6-T	4833	-6936 to 6946	No	ns	>0,9999	B-AL
DDT1a-N vs. - Control	475,2	-6466 to 7416	No	ns	>0,9999	B-AN
DDT1b noChol-N vs. DDT1b-2xChol-N	-312,3	-10129 to 9504	No	ns	>0,9999	C-D
DDT1b noChol-N vs. DDT1a-N-T	-61,67	-8563 to 8440	No	ns	>0,9999	C-E
DDT1b noChol-N vs. DDT1a-W	-313,7	-8815 to 8188	No	ns	>0,9999	C-F
DDT1b noChol-N vs. DDT1a-W-T	-153,3	-8655 to 8348	No	ns	>0,9999	C-G
DDT1b noChol-N vs. DDT1a-T	-202,3	-8704 to 8299	No	ns	>0,9999	C-H
DDT1b noChol-N vs. DDT2	-791,7	-9293 to 7710	No	ns	>0,9999	C-I
DDT1b noChol-N vs. DDT2-DNP-N	-3492	-11993 to 5009	No	ns	0,9999	C-J
DDT1b noChol-N vs. DDT2-DNP-N-T	-4277	-12778 to 4225	No	ns	0,9940	C-K
DDT1b noChol-N vs. DDT2-DNP-W	-2859	-11360 to 5642	No	ns	>0,9999	C-L
DDT1b noChol-N vs. DDT2-DNP-W-T	-4120	-12621 to 4381	No	ns	0,9968	C-M
DDT1b noChol-N vs. DDT2-T	61,50	-8440 to 8563	No	ns	>0,9999	C-N
DDT1b noChol-N vs. DDT3	-236,0	-8737 to 8265	No	ns	>0,9999	C-O
DDT1b noChol-N vs. DDT3-DNP-N	-5355	-13856 to 3147	No	ns	0,8802	C-P
DDT1b noChol-N vs. DDT3-DNP-N-T	-7000	-16183 to 2182	No	ns	0,5074	C-Q
DDT1b noChol-N vs. DDT3-DNP-W	-914,8	-9416 to 7586	No	ns	>0,9999	C-R
DDT1b noChol-N vs. DDT3-DNP-W-T	-530,2	-9031 to 7971	No	ns	>0,9999	C-S
DDT1b noChol-N vs. DDT3-T	159,7	-8342 to 8661	No	ns	>0,9999	C-T
DDT1b noChol-N vs. DDT4	-943,0	-10759 to 8873	No	ns	>0,9999	C-U
DDT1b noChol-N vs. DDT4-DNP-N	-7204	-15705 to 1297	No	ns	0,2653	C-V
DDT1b noChol-N vs. DDT4-DNP-N-T	-5020	-13521 to 3481	No	ns	0,9410	C-W
DDT1b noChol-N vs. DDT4-DNP-W	-2920	-11421 to 5582	No	ns	>0,9999	C-X
DDT1b noChol-N vs. DDT4-DNP-W-T	-2207	-10708 to 6294	No	ns	>0,9999	C-Y
DDT1b noChol-N vs. DDT4-T	-383,2	-8884 to 8118	No	ns	>0,9999	C-Z
DDT1b noChol-N vs. DDT5	-513,0	-9014 to 7988	No	ns	>0,9999	C-AA
DDT1b noChol-N vs. DDT5-DNP-N	-12430	-20931 to -3929	Yes	****	<0,0001	C-AB
DDT1b noChol-N vs. DDT5-DNP-N-T	-12058	-20559 to -3557	Yes	****	<0,0001	C-AC
DDT1b noChol-N vs. DDT5-DNP-W	-3924	-12425 to 4577	No	ns	0,9987	C-AD
DDT1b noChol-N vs. DDT5-DNP-W-T	-2678	-11179 to 5824	No	ns	>0,9999	C-AE
DDT1b noChol-N vs. DDT5-T	-104,7	-8606 to 8397	No	ns	>0,9999	C-AF
DDT1b noChol-N vs. DDT6	-1125	-10941 to 8692	No	ns	>0,9999	C-AG
DDT1b noChol-N vs. DDT6-DNP-N	-12081	-20583 to -3580	Yes	****	<0,0001	C-AH
DDT1b noChol-N vs. DDT6-DNP-N-T	-9771	-18272 to -1270	Yes	**	0,0060	C-AI
DDT1b noChol-N vs. DDT6-DNP-W	-3964	-12465 to 4538	No	ns	0,9984	C-AJ
DDT1b noChol-N vs. DDT6-DNP-W-T	-2590	-11091 to 5911	No	ns	>0,9999	C-AK
DDT1b noChol-N vs. DDT6-T	-274,2	-8775 to 8227	No	ns	>0,9999	C-AL
DDT1b noChol-N vs. - Control	196,2	-8305 to 8697	No	ns	>0,9999	C-AN
DDT1b-2xChol-N vs. DDT1a-N-T	250,7	-8251 to 8752	No	ns	>0,9999	D-E
DDT1b-2xChol-N vs. DDT1a-W	-1333	-8503 to 8500	No	ns	>0,9999	D-F
DDT1b-2xChol-N vs. DDT1a-W-T	159,0	-8342 to 8660	No	ns	>0,9999	D-G
DDT1b-2xChol-N vs. DDT1a-T	110,0	-8391 to 8611	No	ns	>0,9999	D-H
DDT1b-2xChol-N vs. DDT2	-479,3	-8981 to 8022	No	ns	>0,9999	D-I
DDT1b-2xChol-N vs. DDT2-DNP-N	-3180	-11681 to 5322	No	ns	>0,9999	D-J
DDT1b-2xChol-N vs. DDT2-DNP-N-T	-3964	-12465 to 4537	No	ns	0,9984	D-K
DDT1b-2xChol-N vs. DDT2-DNP-W	-2547	-11048 to 5954	No	ns	>0,9999	D-L
DDT1b-2xChol-N vs. DDT2-DNP-W-T	-3808	-12309 to 4694	No	ns	0,9993	D-M
DDT1b-2xChol-N vs. DDT2-T	373,8	-8127 to 8875	No	ns	>0,9999	D-N
DDT1b-2xChol-N vs. DDT3	76,33	-8425 to 8578	No	ns	>0,9999	D-O
DDT1b-2xChol-N vs. DDT3-DNP-N	-5042	-13544 to 3459	No	ns	0,9378	D-P
DDT1b-2xChol-N vs. DDT3-DNP-N-T	-6688	-15870 to 2495	No	ns	0,6166	D-Q
DDT1b-2xChol-N vs. DDT3-DNP-W	-602,5	-9104 to 7899	No	ns	>0,9999	D-R
DDT1b-2xChol-N vs. DDT3-DNP-W-T	-217,8	-8719 to 8283	No	ns	>0,9999	D-S
DDT1b-2xChol-N vs. DDT3-T	472,0	-8029 to 8973	No	ns	>0,9999	D-T
DDT1b-2xChol-N vs. DDT4	-630,7	-10447 to 9186	No	ns	>0,9999	D-U
DDT1b-2xChol-N vs. DDT4-DNP-N	-6892	-15393 to 1610	No	ns	0,3609	D-V
DDT1b-2xChol-N vs. DDT4-DNP-N-T	-4708	-13209 to 3793	No	ns	0,9742	D-W
DDT1b-2xChol-N vs. DDT4-DNP-W	-2607	-11109 to 5894	No	ns	>0,9999	D-X
DDT1b-2xChol-N vs. DDT4-DNP-W-T	-1895	-10396 to 6606	No	ns	>0,9999	D-Y
DDT1b-2xChol-N vs. DDT4-T	-70,83	-8572 to 8430	No	ns	>0,9999	D-Z
DDT1b-2xChol-N vs. DDT5	-200,7	-8702 to 8301	No	ns	>0,9999	D-AA
DDT1b-2xChol-N vs. DDT5-DNP-N	-12118	-20619 to -3616	Yes	****	<0,0001	D-AB
DDT1b-2xChol-N vs. DDT5-DNP-N-T	-11746	-20247 to -3244	Yes	***	0,0001	D-AC
DDT1b-2xChol-N vs. DDT5-DNP-W	-3612	-12113 to 4890	No	ns	0,9998	D-AD
DDT1b-2xChol-N vs. DDT5-DNP-W-T	-2365	-10866 to 6136	No	ns	>0,9999	D-AE
DDT1b-2xChol-N vs. DDT5-T	207,7	-8294 to 8709	No	ns	>0,9999	D-AF
DDT1b-2xChol-N vs. DDT6	-812,3	-10629 to 9004	No	ns	>0,9999	D-AG
DDT1b-2xChol-N vs. DDT6-DNP-N	-11769	-20270 to -3268	Yes	***	0,0001	D-AH
DDT1b-2xChol-N vs. DDT6-DNP-N-T	-9459	-17960 to -957,5	Yes	*	0,0105	D-AI
DDT1b-2xChol-N vs. DDT6-DNP-W	-3651	-12153 to 4850	No	ns	0,9997	D-AJ
DDT1b-2xChol-N vs. DDT6-DNP-W-T	-2278	-10779 to 6223	No	ns	>0,9999	D-AK
DDT1b-2xChol-N vs. DDT6-T	38,17	-8463 to 8539	No	ns	>0,9999	D-AL
DDT1b-2xChol-N vs. - Control	508,5	-7993 to 9010	No	ns	>0,9999	D-AN
DDT1a-N-T vs. DDT1a-W	-252,0	-7193 to 6689	No	ns	>0,9999	E-F
DDT1a-N-T vs. DDT1a-W-T	-91,67	-7033 to 6850	No	ns	>0,9999	E-G
DDT1a-N-T vs. DDT1a-T	-140,7	-7082 to 6801	No	ns	>0,9999	E-H
DDT1a-N-T vs. DDT2	-730,0	-7671 to 6211	No	ns	>0,9999	E-I
DDT1a-N-T vs. DDT2-DNP-N	-3430	-10371 to 3511	No	ns	0,9955	E-J
DDT1a-N-T vs. DDT2-DNP-N-T	-4215	-11156 to 2726	No	ns	0,9187	E-K
DDT1a-N-T vs. DDT2-DNP-W	-2798	-9739 to 4144	No	ns	>0,9999	E-L
DDT1a-N-T vs. DDT2-DNP-W-T	-4058	-10999 to 2883	No	ns	0,9477	E-M
DDT1a-N-T vs. DDT2-T	123,2	-6818 to 7064	No	ns	>0,9999	E-N
DDT1a-N-T vs. DDT3	-174,3	-7116 to 6767	No	ns	>0,9999	E-O
DDT1a-N-T vs. DDT3-DNP-N	-5293	-12234 to 1648	No	ns	0,5068	E-P
DDT1a-N-T vs. DDT3-DNP-N-T	-6939	-14699 to 822,1	No	ns	0,1696	E-Q
DDT1a-N-T vs. DDT3-DNP-W	-853,2	-7794 to 6088	No	ns	>0,9999	E-R
DDT1a-N-T vs. DDT3-DNP-W-T	-468,5	-7410 to 6473	No	ns	>0,9999	E-S
DDT1a-N-T vs. DDT3-T	221,3	-6720 to 7163	No	ns	>0,9999	E-T
DDT1a-N-T vs. DDT4	-881,3	-9383 to 7620	No	ns	>0,9999	E-U
DDT1a-N-T vs. DDT4-DNP-N	-7142	-14083 to -200,9	Yes	*	0,0343	E-V
DDT1a-N-T vs. DDT4-DNP-N-T	-4959	-11900 to 1983	No	ns	0,6607	E-W
DDT1a-N-T vs. DDT4-DNP-W	-2858	-9799 to 4083	No	ns	0,9999	E-X
DDT1a-N-T vs. DDT4-DNP-W-T	-2146	-9087 to 4796	No	ns	>0,9999	E-Y
DDT1a-N-T vs. DDT4-T	-321,5	-7263 to 6620	No	ns	>0,9999	E-Z
DDT1a-N-T vs. DDT5	-451,3	-7393 to 6490	No	ns	>0,9999	E-AA
DDT1a-N-T vs. DDT5-DNP-N	-12368	-19310 to -5427	Yes	****	<0,0001	E-AB
DDT1a-N-T vs. DDT5-DNP-N-T	-11996	-18937 to -5055	Yes	****	<0,0001	E-AC
DDT1a-N-T vs. DDT5-DNP-W	-3862	-10803 to 3079	No	ns	0,9724	E-AD
DDT1a-N-T vs. DDT5-DNP-W-T	-2616	-9557 to 4325	No	ns	>0,9999	E-AE
DDT1a-N-T vs. DDT5-T	-43,00	-6984 to 6898	No	ns	>0,9999	E-AF
DDT1a-N-T vs. DDT6	-1063	-9564 to 7438	No	ns	>0,9999	E-AG
DDT1a-N-T vs. DDT6-DNP-N	-12020	-18961 to -5078	Yes	****	<0,0001	E-AH
DDT1a-N-T vs. DDT6-DNP-N-T	-9710	-16651 to -2768	Yes	****	<0,0001	E-AI
DDT1a-N-T vs. DDT6-DNP-W	-3902	-10843 to 3039	No	ns	0,9683	E-AJ
DDT1a-N-T vs. DDT6-DNP-W-T	-2529	-9470 to 4413	No	ns	>0,9999	E-AK
DDT1a-N-T vs. DDT6-T	-212,5	-7154 to 6729	No	ns	>0,9999	E-AL
DDT1a-N-T vs. - Control	257,8	-6683 to 7199	No	ns	>0,9999	E-AN
DDT1a-W vs. DDT1a-W-T	160,3	-6781 to 7102	No	ns	>0,9999	F-G
DDT1a-W vs. DDT1a-T	111,3	-6830 to 7053	No	ns	>0,9999	F-H
DDT1a-W vs. DDT2	-478,0	-7419 to 6463	No	ns	>0,9999	F-I
DDT1a-W vs. DDT2-DNP-N	-3178	-10119 to 3763	No	ns	0,9989	F-J
DDT1a-W vs. DDT2-DNP-N-T	-3963	-10904 to 2978	No	ns	0,9612	F-K
DDT1a-W vs. DDT2-DNP-W	-2546	-9487 to 4396	No	ns	>0,9999	F-L
DDT1a-W vs. DDT2-DNP-W-T	-3806	-10747 to 3135	No	ns	0,9775	F-M
DDT1a-W vs. DDT2-T	375,2	-6566 to 7316	No	ns	>0,9999	F-N
DDT1a-W vs. DDT3	77,67	-6864 to 7019	No	ns	>0,9999	F-O
DDT1a-W vs. DDT3-DNP-N	-5041	-11982 to 1900	No	ns	0,6232	F-P
DDT1a-W vs. DDT3-DNP-N-T	-6687	-14447 to 1074	No	ns	0,2330	F-Q
DDT1a-W vs. DDT3-DNP-W	-601,2	-7542 to 6340	No	ns	>0,9999	F-R
DDT1a-W vs. DDT3-DNP-W-T	-216,5	-7158 to 6725	No	ns	>0,9999	F-S
DDT1a-W vs. DDT3-T	473,3	-6468 to 7415	No	ns	>0,9999	F-T
DDT1a-W vs. DDT4	-629,3	-9131 to 7872	No	ns	>0,9999	F-U
DDT1a-W vs. DDT4-DNP-N	-6890	-13831 to 51,13	No	ns	0,0549	F-V
DDT1a-W vs. DDT4-DNP-N-T	-4707	-11648 to 2235	No	ns	0,7675	F-W
DDT1a-W vs. DDT4-DNP-W	-2606	-9547 to 4335	No	ns	>0,9999	F-X
DDT1a-W vs. DDT4-DNP-W-T	-1894	-8835 to 5048	No	ns	>0,9999	F-Y
DDT1a-W vs. DDT4-T	-69,50	-7011 to 6872	No	ns	>0,9999	F-Z
DDT1a-W vs. DDT5	-199,3	-7141 to 6742	No	ns	>0,9999	F-AA
DDT1a-W vs. DDT5-DNP-N	-12116	-19058 to -5175	Yes	****	<0,0001	F-AB
DDT1a-W vs. DDT5-DNP-N-T	-11744	-18685 to -4803	Yes	****	<0,0001	F-AC
DDT1a-W vs. DDT5-DNP-W	-3610	-10551 to 3331	No	ns	0,9897	F-AD
DDT1a-W vs. DDT5-DNP-W-T	-2364	-9305 to 4577	No	ns	>0,9999	F-AE
DDT1a-W vs. DDT5-T	209,0	-6732 to 7150	No	ns	>0,9999	F-AF
DDT1a-W vs. DDT6	-811,0	-9312 to 7690	No	ns	>0,9999	F-AG
DDT1a-W vs. DDT6-DNP-N	-11768	-18709 to -4826	Yes	****	<0,0001	F-AH
DDT1a-W vs. DDT6-DNP-N-T	-9458	-16399 to -2516	Yes	***	0,0002	F-AI
DDT1a-W vs. DDT6-DNP-W	-3650	-10591 to 3291	No	ns	0,9878	F-AJ
DDT1a-W vs. DDT6-DNP-W-T	-2277	-9218 to 4665	No	ns	>0,9999	F-AK
DDT1a-W vs. DDT6-T	39,50	-6902 to 6981	No	ns	>0,9999	F-AL
DDT1a-W vs. - Control	509,8	-6431 to 7451	No	ns	>0,9999	F-AN
DDT1a-W-T vs. DDT1a-T	-49,00	-6990 to 6892	No	ns	>0,9999	G-H
DDT1a-W-T vs. DDT2	-638,3	-7580 to 6303	No	ns	>0,9999	G-I
DDT1a-W-T vs. DDT2-DNP-N	-3339	-10280 to 3603	No	ns	0,9972	G-J
DDT1a-W-T vs. DDT2-DNP-N-T	-4123	-11064 to 2818	No	ns	0,9367	G-K
DDT1a-W-T vs. DDT2-DNP-W	-2706	-9647 to 4235	No	ns	>0,9999	G-L
DDT1a-W-T vs. DDT2-DNP-W-T	-3967	-10908 to 2975	No	ns	0,9607	G-M
DDT1a-W-T vs. DDT2-T	214,8	-6726 to 7156	No	ns	>0,9999	G-N
DDT1a-W-T vs. DDT3	-82,67	-7024 to 6859	No	ns	>0,9999	G-O
DDT1a-W-T vs. DDT3-DNP-N	-5201	-12143 to 1740	No	ns	0,5491	G-P
DDT1a-W-T vs. DDT3-DNP-N-T	-6847	-14607 to 913,8	No	ns	0,1910	G-Q
DDT1a-W-T vs. DDT3-DNP-W	-761,5	-7703 to 6180	No	ns	>0,9999	G-R
DDT1a-W-T vs. DDT3-DNP-W-T	-376,8	-7318 to 6564	No	ns	>0,9999	G-S
DDT1a-W-T vs. DDT3-T	313,0	-6628 to 7254	No	ns	>0,9999	G-T
DDT1a-W-T vs. DDT4	-789,7	-9291 to 7712	No	ns	>0,9999	G-U
DDT1a-W-T vs. DDT4-DNP-N	-7051	-13992 to -109,2	Yes	*	0,0408	G-V
DDT1a-W-T vs. DDT4-DNP-N-T	-4867	-11808 to 2074	No	ns	0,7011	G-W
DDT1a-W-T vs. DDT4-DNP-W	-2766	-9708 to 4175	No	ns	>0,9999	G-X
DDT1a-W-T vs. DDT4-DNP-W-T	-2054	-8995 to 4887	No	ns	>0,9999	G-Y
DDT1a-W-T vs. DDT4-T	-229,8	-7171 to 6711	No	ns	>0,9999	G-Z
DDT1a-W-T vs. DDT5	-359,7	-7301 to 6582	No	ns	>0,9999	G-AA
DDT1a-W-T vs. DDT5-DNP-N	-12277	-19218 to -5335	Yes	****	<0,0001	G-AB
DDT1a-W-T vs. DDT5-DNP-N-T	-11905	-18846 to -4963	Yes	****	<0,0001	G-AC
DDT1a-W-T vs. DDT5-DNP-W	-3771	-10712 to 3171	No	ns	0,9803	G-AD
DDT1a-W-T vs. DDT5-DNP-W-T	-2524	-9465 to 4417	No	ns	>0,9999	G-AE
DDT1a-W-T vs. DDT5-T	48,67	-6893 to 6990	No	ns	>0,9999	G-AF
DDT1a-W-T vs. DDT6	-971,3	-9473 to 7530	No	ns	>0,9999	G-AG
DDT1a-W-T vs. DDT6-DNP-N	-11928	-18869 to -4987	Yes	****	<0,0001	G-AH
DDT1a-W-T vs. DDT6-DNP-N-T	-9618	-16559 to -2677	Yes	***	0,0001	G-AI
DDT1a-W-T vs. DDT6-DNP-W	-3810	-10752 to 3131	No	ns	0,9771	G-AJ
DDT1a-W-T vs. DDT6-DNP-W-T	-2437	-9378 to 4504	No	ns	>0,9999	G-AK
DDT1a-W-T vs. DDT6-T	-120,8	-7062 to 6820	No	ns	>0,9999	G-AL
DDT1a-W-T vs. - Control	349,5	-6592 to 7291	No	ns	>0,9999	G-AN
DDT1a-T vs. DDT2	-589,3	-7531 to 6352	No	ns	>0,9999	H-I
DDT1a-T vs. DDT2-DNP-N	-3290	-10231 to 3652	No	ns	0,9979	H-J
DDT1a-T vs. DDT2-DNP-N-T	-4074	-11015 to 2867	No	ns	0,9451	H-K
DDT1a-T vs. DDT2-DNP-W	-2657	-9598 to 4284	No	ns	>0,9999	H-L
DDT1a-T vs. DDT2-DNP-W-T	-3918	-10859 to 3024	No	ns	0,9666	H-M
DDT1a-T vs. DDT2-T	263,8	-6677 to 7205	No	ns	>0,9999	H-N
DDT1a-T vs. DDT3	-33,67	-6975 to 6908	No	ns	>0,9999	H-O
DDT1a-T vs. DDT3-DNP-N	-5152	-12094 to 1789	No	ns	0,5719	H-P
DDT1a-T vs. DDT3-DNP-N-T	-6798	-14558 to 962,8	No	ns	0,2033	H-Q
DDT1a-T vs. DDT3-DNP-W	-712,5	-7654 to 6229	No	ns	>0,9999	H-R
DDT1a-T vs. DDT3-DNP-W-T	-327,8	-7269 to 6613	No	ns	>0,9999	H-S
DDT1a-T vs. DDT3-T	362,0	-6579 to 7303	No	ns	>0,9999	H-T
DDT1a-T vs. DDT4	-740,7	-9242 to 7761	No	ns	>0,9999	H-U
DDT1a-T vs. DDT4-DNP-N	-7002	-13943 to -60,21	Yes	*	0,0447	H-V
DDT1a-T vs. DDT4-DNP-N-T	-4818	-11759 to 2123	No	ns	0,7221	H-W
DDT1a-T vs. DDT4-DNP-W	-2717	-9659 to 4224	No	ns	>0,9999	H-X
DDT1a-T vs. DDT4-DNP-W-T	-2005	-8946 to 4936	No	ns	>0,9999	H-Y
DDT1a-T vs. DDT4-T	-180,8	-7122 to 6760	No	ns	>0,9999	H-Z
DDT1a-T vs. DDT5	-310,7	-7252 to 6631	No	ns	>0,9999	H-AA
DDT1a-T vs. DDT5-DNP-N	-12228	-19169 to -5286	Yes	****	<0,0001	H-AB
DDT1a-T vs. DDT5-DNP-N-T	-11856	-18797 to -4914	Yes	****	<0,0001	H-AC
DDT1a-T vs. DDT5-DNP-W	-3722	-10663 to 3220	No	ns	0,9837	H-AD
DDT1a-T vs. DDT5-DNP-W-T	-2475	-9416 to 4466	No	ns	>0,9999	H-AE
DDT1a-T vs. DDT5-T	97,67	-6844 to 7039	No	ns	>0,9999	H-AF
DDT1a-T vs. DDT6	-922,3	-9424 to 7579	No	ns	>0,9999	H-AG
DDT1a-T vs. DDT6-DNP-N	-11879	-18820 to -4938	Yes	****	<0,0001	H-AH
DDT1a-T vs. DDT6-DNP-N-T	-9569	-16510 to -2628	Yes	***	0,0001	H-AI
DDT1a-T vs. DDT6-DNP-W	-3761	-10703 to 3180	No	ns	0,9810	H-AJ
DDT1a-T vs. DDT6-DNP-W-T	-2388	-9329 to 4553	No	ns	>0,9999	H-AK
DDT1a-T vs. DDT6-T	-71,83	-7013 to 6869	No	ns	>0,9999	H-AL
DDT1a-T vs. - Control	398,5	-6543 to 7340	No	ns	>0,9999	H-AN
DDT2 vs. DDT2-DNP-N	-2700	-9641 to 4241	No	ns	>0,9999	I-J
DDT2 vs. DDT2-DNP-N-T	-3485	-10426 to 3456	No	ns	0,9942	I-K
DDT2 vs. DDT2-DNP-W	-2068	-9009 to 4874	No	ns	>0,9999	I-L
DDT2 vs. DDT2-DNP-W-T	-3328	-10269 to 3613	No	ns	0,9974	I-M
DDT2 vs. DDT2-T	853,2	-6088 to 7794	No	ns	>0,9999	I-N
DDT2 vs. DDT3	555,7	-6386 to 7497	No	ns	>0,9999	I-O
DDT2 vs. DDT3-DNP-N	-4563	-11504 to 2378	No	ns	0,8207	I-P
DDT2 vs. DDT3-DNP-N-T	-6209	-13969 to 1552	No	ns	0,3915	I-Q
DDT2 vs. DDT3-DNP-W	-123,2	-7064 to 6818	No	ns	>0,9999	I-R
DDT2 vs. DDT3-DNP-W-T	261,5	-6680 to 7203	No	ns	>0,9999	I-S
DDT2 vs. DDT3-T	951,3	-5990 to 7893	No	ns	>0,9999	I-T
DDT2 vs. DDT4	-151,3	-8653 to 8350	No	ns	>0,9999	I-U
DDT2 vs. DDT4-DNP-N	-6412	-13353 to 529,1	No	ns	0,1238	I-V
DDT2 vs. DDT4-DNP-N-T	-4229	-11170 to 2713	No	ns	0,9157	I-W
DDT2 vs. DDT4-DNP-W	-2128	-9069 to 4813	No	ns	>0,9999	I-X
DDT2 vs. DDT4-DNP-W-T	-1416	-8357 to 5526	No	ns	>0,9999	I-Y
DDT2 vs. DDT4-T	408,5	-6533 to 7350	No	ns	>0,9999	I-Z
DDT2 vs. DDT5	278,7	-6663 to 7220	No	ns	>0,9999	I-AA
DDT2 vs. DDT5-DNP-N	-11638	-18580 to -4697	Yes	****	<0,0001	I-AB
DDT2 vs. DDT5-DNP-N-T	-11266	-18207 to -4325	Yes	****	<0,0001	I-AC
DDT2 vs. DDT5-DNP-W	-3132	-10073 to 3809	No	ns	0,9992	I-AD
DDT2 vs. DDT5-DNP-W-T	-1886	-8827 to 5055	No	ns	>0,9999	I-AE
DDT2 vs. DDT5-T	687,0	-6254 to 7628	No	ns	>0,9999	I-AF
DDT2 vs. DDT6	-333,0	-8834 to 8168	No	ns	>0,9999	I-AG
DDT2 vs. DDT6-DNP-N	-11290	-18231 to -4348	Yes	****	<0,0001	I-AH
DDT2 vs. DDT6-DNP-N-T	-8980	-15921 to -2038	Yes	***	0,0005	I-AI
DDT2 vs. DDT6-DNP-W	-3172	-10113 to 3769	No	ns	0,9989	I-AJ
DDT2 vs. DDT6-DNP-W-T	-1799	-8740 to 5143	No	ns	>0,9999	I-AK
DDT2 vs. DDT6-T	517,5	-6424 to 7459	No	ns	>0,9999	I-AL
DDT2 vs. - Control	987,8	-5953 to 7929	No	ns	>0,9999	I-AN
DDT2-DNP-N vs. DDT2-DNP-N-T	-784,7	-7726 to 6157	No	ns	>0,9999	J-K
DDT2-DNP-N vs. DDT2-DNP-W	632,7	-6309 to 7574	No	ns	>0,9999	J-L
DDT2-DNP-N vs. DDT2-DNP-W-T	-628,0	-7569 to 6313	No	ns	>0,9999	J-M
DDT2-DNP-N vs. DDT2-T	3553	-3388 to 10495	No	ns	0,9920	J-N
DDT2-DNP-N vs. DDT3	3256	-3685 to 10197	No	ns	0,9982	J-O
DDT2-DNP-N vs. DDT3-DNP-N	-1863	-8804 to 5078	No	ns	>0,9999	J-P
DDT2-DNP-N vs. DDT3-DNP-N-T	-3508	-11269 to 4252	No	ns	0,9991	J-Q
DDT2-DNP-N vs. DDT3-DNP-W	2577	-4364 to 9518	No	ns	>0,9999	J-R
DDT2-DNP-N vs. DDT3-DNP-W-T	2962	-3980 to 9903	No	ns	0,9997	J-S
DDT2-DNP-N vs. DDT3-T	3652	-3290 to 10593	No	ns	0,9878	J-T
DDT2-DNP-N vs. DDT4	2549	-5952 to 11050	No	ns	>0,9999	J-U
DDT2-DNP-N vs. DDT4-DNP-N	-3712	-10653 to 3229	No	ns	0,9843	J-V
DDT2-DNP-N vs. DDT4-DNP-N-T	-1528	-8470 to 5413	No	ns	>0,9999	J-W
DDT2-DNP-N vs. DDT4-DNP-W	572,2	-6369 to 7513	No	ns	>0,9999	J-X
DDT2-DNP-N vs. DDT4-DNP-W-T	1285	-5657 to 8226	No	ns	>0,9999	J-Y
DDT2-DNP-N vs. DDT4-T	3109	-3833 to 10050	No	ns	0,9993	J-Z
DDT2-DNP-N vs. DDT5	2979	-3962 to 9920	No	ns	0,9997	J-AA
DDT2-DNP-N vs. DDT5-DNP-N	-8938	-15879 to -1997	Yes	***	0,0006	J-AB
DDT2-DNP-N vs. DDT5-DNP-N-T	-8566	-15507 to -1625	Yes	**	0,0015	J-AC
DDT2-DNP-N vs. DDT5-DNP-W	-432,0	-7373 to 6509	No	ns	>0,9999	J-AD
DDT2-DNP-N vs. DDT5-DNP-W-T	814,3	-6127 to 7756	No	ns	>0,9999	J-AE
DDT2-DNP-N vs. DDT5-T	3387	-3554 to 10328	No	ns	0,9964	J-AF
DDT2-DNP-N vs. DDT6	2367	-6134 to 10868	No	ns	>0,9999	J-AG
DDT2-DNP-N vs. DDT6-DNP-N	-8590	-15531 to -1648	Yes	**	0,0014	J-AH
DDT2-DNP-N vs. DDT6-DNP-N-T	-6279	-13221 to 662,0	No	ns	0,1520	J-AI
DDT2-DNP-N vs. DDT6-DNP-W	-471,8	-7413 to 6469	No	ns	>0,9999	J-AJ
DDT2-DNP-N vs. DDT6-DNP-W-T	901,7	-6040 to 7843	No	ns	>0,9999	J-AK
DDT2-DNP-N vs. DDT6-T	3218	-3724 to 10159	No	ns	0,9986	J-AL
DDT2-DNP-N vs. - Control	3688	-3253 to 10629	No	ns	0,9858	J-AN
DDT2-DNP-N-T vs. DDT2-DNP-W	1417	-5524 to 8359	No	ns	>0,9999	K-L
DDT2-DNP-N-T vs. DDT2-DNP-W-T	156,7	-6785 to 7098	No	ns	>0,9999	K-M
DDT2-DNP-N-T vs. DDT2-T	4338	-2603 to 11279	No	ns	0,8893	K-N
DDT2-DNP-N-T vs. DDT3	4041	-2901 to 10982	No	ns	0,9504	K-O
DDT2-DNP-N-T vs. DDT3-DNP-N	-1078	-8019 to 5863	No	ns	>0,9999	K-P
DDT2-DNP-N-T vs. DDT3-DNP-N-T	-2724	-10484 to 5037	No	ns	>0,9999	K-Q
DDT2-DNP-N-T vs. DDT3-DNP-W	3362	-3580 to 10303	No	ns	0,9969	K-R
DDT2-DNP-N-T vs. DDT3-DNP-W-T	3746	-3195 to 10688	No	ns	0,9821	K-S
DDT2-DNP-N-T vs. DDT3-T	4436	-2505 to 11377	No	ns	0,8617	K-T
DDT2-DNP-N-T vs. DDT4	3334	-5168 to 11835	No	ns	>0,9999	K-U
DDT2-DNP-N-T vs. DDT4-DNP-N	-2927	-9869 to 4014	No	ns	0,9998	K-V
DDT2-DNP-N-T vs. DDT4-DNP-N-T	-743,7	-7685 to 6198	No	ns	>0,9999	K-W
DDT2-DNP-N-T vs. DDT4-DNP-W	1357	-5584 to 8298	No	ns	>0,9999	K-X
DDT2-DNP-N-T vs. DDT4-DNP-W-T	2069	-4872 to 9011	No	ns	>0,9999	K-Y
DDT2-DNP-N-T vs. DDT4-T	3893	-3048 to 10835	No	ns	0,9693	K-Z
DDT2-DNP-N-T vs. DDT5	3764	-3178 to 10705	No	ns	0,9808	K-AA
DDT2-DNP-N-T vs. DDT5-DNP-N	-8154	-15095 to -1212	Yes	**	0,0040	K-AB
DDT2-DNP-N-T vs. DDT5-DNP-N-T	-7781	-14723 to -840,0	Yes	**	0,0093	K-AC
DDT2-DNP-N-T vs. DDT5-DNP-W	352,7	-6589 to 7294	No	ns	>0,9999	K-AD
DDT2-DNP-N-T vs. DDT5-DNP-W-T	1599	-5342 to 8540	No	ns	>0,9999	K-AE
DDT2-DNP-N-T vs. DDT5-T	4172	-2769 to 11113	No	ns	0,9275	K-AF
DDT2-DNP-N-T vs. DDT6	3152	-5349 to 11653	No	ns	>0,9999	K-AG
DDT2-DNP-N-T vs. DDT6-DNP-N	-7805	-14746 to -863,5	Yes	**	0,0088	K-AH
DDT2-DNP-N-T vs. DDT6-DNP-N-T	-5495	-12436 to 1447	No	ns	0,4165	K-AI
DDT2-DNP-N-T vs. DDT6-DNP-W	312,8	-6628 to 7254	No	ns	>0,9999	K-AJ
DDT2-DNP-N-T vs. DDT6-DNP-W-T	1686	-5255 to 8628	No	ns	>0,9999	K-AK
DDT2-DNP-N-T vs. DDT6-T	4002	-2939 to 10944	No	ns	0,9560	K-AL
DDT2-DNP-N-T vs. - Control	4473	-2469 to 11414	No	ns	0,8505	K-AN
DDT2-DNP-W vs. DDT2-DNP-W-T	-1261	-8202 to 5681	No	ns	>0,9999	L-M
DDT2-DNP-W vs. DDT2-T	2921	-4021 to 9862	No	ns	0,9998	L-N
DDT2-DNP-W vs. DDT3	2623	-4318 to 9564	No	ns	>0,9999	L-O
DDT2-DNP-W vs. DDT3-DNP-N	-2496	-9437 to 4446	No	ns	>0,9999	L-P
DDT2-DNP-W vs. DDT3-DNP-N-T	-4141	-11902 to 3620	No	ns	0,9848	L-Q
DDT2-DNP-W vs. DDT3-DNP-W	1944	-4997 to 8886	No	ns	>0,9999	L-R
DDT2-DNP-W vs. DDT3-DNP-W-T	2329	-4612 to 9270	No	ns	>0,9999	L-S
DDT2-DNP-W vs. DDT3-T	3019	-3922 to 9960	No	ns	0,9996	L-T
DDT2-DNP-W vs. DDT4	1916	-6585 to 10417	No	ns	>0,9999	L-U
DDT2-DNP-W vs. DDT4-DNP-N	-4345	-11286 to 2597	No	ns	0,8876	L-V
DDT2-DNP-W vs. DDT4-DNP-N-T	-2161	-9102 to 4780	No	ns	>0,9999	L-W
DDT2-DNP-W vs. DDT4-DNP-W	-60,50	-7002 to 6881	No	ns	>0,9999	L-X
DDT2-DNP-W vs. DDT4-DNP-W-T	652,0	-6289 to 7593	No	ns	>0,9999	L-Y
DDT2-DNP-W vs. DDT4-T	2476	-4465 to 9417	No	ns	>0,9999	L-Z
DDT2-DNP-W vs. DDT5	2346	-4595 to 9287	No	ns	>0,9999	L-AA
DDT2-DNP-W vs. DDT5-DNP-N	-9571	-16512 to -2630	Yes	***	0,0001	L-AB
DDT2-DNP-W vs. DDT5-DNP-N-T	-9199	-16140 to -2257	Yes	***	0,0003	L-AC
DDT2-DNP-W vs. DDT5-DNP-W	-1065	-8006 to 5877	No	ns	>0,9999	L-AD
DDT2-DNP-W vs. DDT5-DNP-W-T	181,7	-6760 to 7123	No	ns	>0,9999	L-AE
DDT2-DNP-W vs. DDT5-T	2755	-4187 to 9696	No	ns	>0,9999	L-AF
DDT2-DNP-W vs. DDT6	1735	-6767 to 10236	No	ns	>0,9999	L-AG
DDT2-DNP-W vs. DDT6-DNP-N	-9222	-16163 to -2281	Yes	***	0,0003	L-AH
DDT2-DNP-W vs. DDT6-DNP-N-T	-6912	-13853 to 29,29	No	ns	0,0528	L-AI
DDT2-DNP-W vs. DDT6-DNP-W	-1105	-8046 to 5837	No	ns	>0,9999	L-AJ
DDT2-DNP-W vs. DDT6-DNP-W-T	269,0	-6672 to 7210	No	ns	>0,9999	L-AK
DDT2-DNP-W vs. DDT6-T	2585	-4356 to 9526	No	ns	>0,9999	L-AL
DDT2-DNP-W vs. - Control	3055	-3886 to 9997	No	ns	0,9995	L-AN
DDT2-DNP-W-T vs. DDT2-T	4181	-2760 to 11123	No	ns	0,9256	M-N
DDT2-DNP-W-T vs. DDT3	3884	-3057 to 10825	No	ns	0,9703	M-O
DDT2-DNP-W-T vs. DDT3-DNP-N	-1235	-8176 to 5706	No	ns	>0,9999	M-P
DDT2-DNP-W-T vs. DDT3-DNP-N-T	-2880	-10641 to 4880	No	ns	>0,9999	M-Q
DDT2-DNP-W-T vs. DDT3-DNP-W	3205	-3736 to 10146	No	ns	0,9987	M-R
DDT2-DNP-W-T vs. DDT3-DNP-W-T	3590	-3352 to 10531	No	ns	0,9906	M-S
DDT2-DNP-W-T vs. DDT3-T	4280	-2662 to 11221	No	ns	0,9040	M-T
DDT2-DNP-W-T vs. DDT4	3177	-5324 to 11678	No	ns	>0,9999	M-U
DDT2-DNP-W-T vs. DDT4-DNP-N	-3084	-10025 to 3857	No	ns	0,9994	M-V
DDT2-DNP-W-T vs. DDT4-DNP-N-T	-900,3	-7842 to 6041	No	ns	>0,9999	M-W
DDT2-DNP-W-T vs. DDT4-DNP-W	1200	-5741 to 8141	No	ns	>0,9999	M-X
DDT2-DNP-W-T vs. DDT4-DNP-W-T	1913	-5029 to 8854	No	ns	>0,9999	M-Y
DDT2-DNP-W-T vs. DDT4-T	3737	-3205 to 10678	No	ns	0,9827	M-Z
DDT2-DNP-W-T vs. DDT5	3607	-3334 to 10548	No	ns	0,9899	M-AA
DDT2-DNP-W-T vs. DDT5-DNP-N	-8310	-15251 to -1369	Yes	**	0,0028	M-AB
DDT2-DNP-W-T vs. DDT5-DNP-N-T	-7938	-14879 to -996,7	Yes	**	0,0066	M-AC
DDT2-DNP-W-T vs. DDT5-DNP-W	196,0	-6745 to 7137	No	ns	>0,9999	M-AD
DDT2-DNP-W-T vs. DDT5-DNP-W-T	1442	-5499 to 8384	No	ns	>0,9999	M-AE
DDT2-DNP-W-T vs. DDT5-T	4015	-2926 to 10956	No	ns	0,9542	M-AF
DDT2-DNP-W-T vs. DDT6	2995	-5506 to 11496	No	ns	>0,9999	M-AG
DDT2-DNP-W-T vs. DDT6-DNP-N	-7962	-14903 to -1020	Yes	**	0,0062	M-AH
DDT2-DNP-W-T vs. DDT6-DNP-N-T	-5651	-12593 to 1290	No	ns	0,3510	M-AI
DDT2-DNP-W-T vs. DDT6-DNP-W	156,2	-6785 to 7097	No	ns	>0,9999	M-AJ
DDT2-DNP-W-T vs. DDT6-DNP-W-T	1530	-5412 to 8471	No	ns	>0,9999	M-AK
DDT2-DNP-W-T vs. DDT6-T	3846	-3096 to 10787	No	ns	0,9740	M-AL
DDT2-DNP-W-T vs. - Control	4316	-2625 to 11257	No	ns	0,8950	M-AN
DDT2-T vs. DDT3	-297,5	-7239 to 6644	No	ns	>0,9999	N-O
DDT2-T vs. DDT3-DNP-N	-5416	-12357 to 1525	No	ns	0,4510	N-P
DDT2-T vs. DDT3-DNP-N-T	-7062	-14822 to 698,9	No	ns	0,1438	N-Q
DDT2-T vs. DDT3-DNP-W	-976,3	-7918 to 5965	No	ns	>0,9999	N-R
DDT2-T vs. DDT3-DNP-W-T	-591,7	-7533 to 6350	No	ns	>0,9999	N-S
DDT2-T vs. DDT3-T	98,17	-6843 to 7039	No	ns	>0,9999	N-T
DDT2-T vs. DDT4	-1005	-9506 to 7497	No	ns	>0,9999	N-U
DDT2-T vs. DDT4-DNP-N	-7265	-14207 to -324,0	Yes	*	0,0270	N-V
DDT2-T vs. DDT4-DNP-N-T	-5082	-12023 to 1860	No	ns	0,6046	N-W
DDT2-T vs. DDT4-DNP-W	-2981	-9922 to 3960	No	ns	0,9997	N-X
DDT2-T vs. DDT4-DNP-W-T	-2269	-9210 to 4673	No	ns	>0,9999	N-Y
DDT2-T vs. DDT4-T	-444,7	-7386 to 6497	No	ns	>0,9999	N-Z
DDT2-T vs. DDT5	-574,5	-7516 to 6367	No	ns	>0,9999	N-AA
DDT2-T vs. DDT5-DNP-N	-12492	-19433 to -5550	Yes	****	<0,0001	N-AB
DDT2-T vs. DDT5-DNP-N-T	-12119	-19061 to -5178	Yes	****	<0,0001	N-AC
DDT2-T vs. DDT5-DNP-W	-3985	-10927 to 2956	No	ns	0,9583	N-AD
DDT2-T vs. DDT5-DNP-W-T	-2739	-9680 to 4202	No	ns	>0,9999	N-AE
DDT2-T vs. DDT5-T	-166,2	-7107 to 6775	No	ns	>0,9999	N-AF
DDT2-T vs. DDT6	-1186	-9687 to 7315	No	ns	>0,9999	N-AG
DDT2-T vs. DDT6-DNP-N	-12143	-19084 to -5202	Yes	****	<0,0001	N-AH
DDT2-T vs. DDT6-DNP-N-T	-9833	-16774 to -2891	Yes	****	<0,0001	N-AI
DDT2-T vs. DDT6-DNP-W	-4025	-10966 to 2916	No	ns	0,9527	N-AJ
DDT2-T vs. DDT6-DNP-W-T	-2652	-9593 to 4290	No	ns	>0,9999	N-AK
DDT2-T vs. DDT6-T	-335,7	-7277 to 6606	No	ns	>0,9999	N-AL
DDT2-T vs. - Control	134,7	-6807 to 7076	No	ns	>0,9999	N-AN
DDT3 vs. DDT3-DNP-N	-5119	-12060 to 1823	No	ns	0,5875	O-P
DDT3 vs. DDT3-DNP-N-T	-6764	-14525 to 996,4	No	ns	0,2120	O-Q
DDT3 vs. DDT3-DNP-W	-678,8	-7620 to 6262	No	ns	>0,9999	O-R
DDT3 vs. DDT3-DNP-W-T	-294,2	-7235 to 6647	No	ns	>0,9999	O-S
DDT3 vs. DDT3-T	395,7	-6546 to 7337	No	ns	>0,9999	O-T
DDT3 vs. DDT4	-707,0	-9208 to 7794	No	ns	>0,9999	O-U
DDT3 vs. DDT4-DNP-N	-6968	-13909 to -26,54	Yes	*	0,0476	O-V
DDT3 vs. DDT4-DNP-N-T	-4784	-11725 to 2157	No	ns	0,7362	O-W
DDT3 vs. DDT4-DNP-W	-2684	-9625 to 4258	No	ns	>0,9999	O-X
DDT3 vs. DDT4-DNP-W-T	-1971	-8912 to 4970	No	ns	>0,9999	O-Y
DDT3 vs. DDT4-T	-147,2	-7088 to 6794	No	ns	>0,9999	O-Z
DDT3 vs. DDT5	-277,0	-7218 to 6664	No	ns	>0,9999	O-AA
DDT3 vs. DDT5-DNP-N	-12194	-19135 to -5253	Yes	****	<0,0001	O-AB
DDT3 vs. DDT5-DNP-N-T	-11822	-18763 to -4881	Yes	****	<0,0001	O-AC
DDT3 vs. DDT5-DNP-W	-3688	-10629 to 3253	No	ns	0,9858	O-AD
DDT3 vs. DDT5-DNP-W-T	-2442	-9383 to 4500	No	ns	>0,9999	O-AE
DDT3 vs. DDT5-T	131,3	-6810 to 7073	No	ns	>0,9999	O-AF
DDT3 vs. DDT6	-888,7	-9390 to 7613	No	ns	>0,9999	O-AG
DDT3 vs. DDT6-DNP-N	-11845	-18787 to -4904	Yes	****	<0,0001	O-AH
DDT3 vs. DDT6-DNP-N-T	-9535	-16476 to -2594	Yes	***	0,0001	O-AI
DDT3 vs. DDT6-DNP-W	-3728	-10669 to 3214	No	ns	0,9833	O-AJ
DDT3 vs. DDT6-DNP-W-T	-2354	-9295 to 4587	No	ns	>0,9999	O-AK
DDT3 vs. DDT6-T	-38,17	-6979 to 6903	No	ns	>0,9999	O-AL
DDT3 vs. - Control	432,2	-6509 to 7373	No	ns	>0,9999	O-AN
DDT3-DNP-N vs. DDT3-DNP-N-T	-1646	-9406 to 6115	No	ns	>0,9999	P-Q
DDT3-DNP-N vs. DDT3-DNP-W	4440	-2501 to 11381	No	ns	0,8606	P-R
DDT3-DNP-N vs. DDT3-DNP-W-T	4825	-2117 to 11766	No	ns	0,7192	P-S
DDT3-DNP-N vs. DDT3-T	5514	-1427 to 12456	No	ns	0,4080	P-T
DDT3-DNP-N vs. DDT4	4412	-4090 to 12913	No	ns	0,9901	P-U
DDT3-DNP-N vs. DDT4-DNP-N	-1849	-8790 to 5092	No	ns	>0,9999	P-V
DDT3-DNP-N vs. DDT4-DNP-N-T	334,5	-6607 to 7276	No	ns	>0,9999	P-W
DDT3-DNP-N vs. DDT4-DNP-W	2435	-4506 to 9376	No	ns	>0,9999	P-X
DDT3-DNP-N vs. DDT4-DNP-W-T	3148	-3794 to 10089	No	ns	0,9991	P-Y
DDT3-DNP-N vs. DDT4-T	4972	-1970 to 11913	No	ns	0,6548	P-Z
DDT3-DNP-N vs. DDT5	4842	-2100 to 11783	No	ns	0,7119	P-AA
DDT3-DNP-N vs. DDT5-DNP-N	-7075	-14017 to -134,0	Yes	*	0,0389	P-AB
DDT3-DNP-N vs. DDT5-DNP-N-T	-6703	-13644 to 238,1	No	ns	0,0764	P-AC
DDT3-DNP-N vs. DDT5-DNP-W	1431	-5510 to 8372	No	ns	>0,9999	P-AD
DDT3-DNP-N vs. DDT5-DNP-W-T	2677	-4264 to 9618	No	ns	>0,9999	P-AE
DDT3-DNP-N vs. DDT5-T	5250	-1691 to 12191	No	ns	0,5266	P-AF
DDT3-DNP-N vs. DDT6	4230	-4271 to 12731	No	ns	0,9950	P-AG
DDT3-DNP-N vs. DDT6-DNP-N	-6727	-13668 to 214,6	No	ns	0,0734	P-AH
DDT3-DNP-N vs. DDT6-DNP-N-T	-4417	-11358 to 2525	No	ns	0,8676	P-AI
DDT3-DNP-N vs. DDT6-DNP-W	1391	-5550 to 8332	No	ns	>0,9999	P-AJ
DDT3-DNP-N vs. DDT6-DNP-W-T	2765	-4177 to 9706	No	ns	>0,9999	P-AK
DDT3-DNP-N vs. DDT6-T	5081	-1861 to 12022	No	ns	0,6051	P-AL
DDT3-DNP-N vs. - Control	5551	-1390 to 12492	No	ns	0,3924	P-AN
DDT3-DNP-N-T vs. DDT3-DNP-W	6085	-1675 to 13846	No	ns	0,4391	Q-R
DDT3-DNP-N-T vs. DDT3-DNP-W-T	6470	-1291 to 14231	No	ns	0,2989	Q-S
DDT3-DNP-N-T vs. DDT3-T	7160	-600,8 to 14920	No	ns	0,1254	Q-T
DDT3-DNP-N-T vs. DDT4	6057	-3125 to 15240	No	ns	0,8152	Q-U
DDT3-DNP-N-T vs. DDT4-DNP-N	-203,7	-7964 to 7557	No	ns	>0,9999	Q-V
DDT3-DNP-N-T vs. DDT4-DNP-N-T	1980	-5781 to 9741	No	ns	>0,9999	Q-W
DDT3-DNP-N-T vs. DDT4-DNP-W	4081	-3680 to 11841	No	ns	0,9878	Q-X
DDT3-DNP-N-T vs. DDT4-DNP-W-T	4793	-2968 to 12554	No	ns	0,9022	Q-Y
DDT3-DNP-N-T vs. DDT4-T	6617	-1144 to 14378	No	ns	0,2530	Q-Z
DDT3-DNP-N-T vs. DDT5	6487	-1273 to 14248	No	ns	0,2933	Q-AA
DDT3-DNP-N-T vs. DDT5-DNP-N	-5430	-13190 to 2331	No	ns	0,7055	Q-AB
DDT3-DNP-N-T vs. DDT5-DNP-N-T	-5058	-12818 to 2703	No	ns	0,8340	Q-AC
DDT3-DNP-N-T vs. DDT5-DNP-W	3076	-4684 to 10837	No	ns	>0,9999	Q-AD
DDT3-DNP-N-T vs. DDT5-DNP-W-T	4323	-3438 to 12083	No	ns	0,9720	Q-AE
DDT3-DNP-N-T vs. DDT5-T	6896	-865,1 to 14656	No	ns	0,1794	Q-AF
DDT3-DNP-N-T vs. DDT6	5876	-3307 to 15058	No	ns	0,8602	Q-AG
DDT3-DNP-N-T vs. DDT6-DNP-N	-5081	-12842 to 2679	No	ns	0,8270	Q-AH
DDT3-DNP-N-T vs. DDT6-DNP-N-T	-2771	-10532 to 4990	No	ns	>0,9999	Q-AI
DDT3-DNP-N-T vs. DDT6-DNP-W	3037	-4724 to 10797	No	ns	>0,9999	Q-AJ
DDT3-DNP-N-T vs. DDT6-DNP-W-T	4410	-3351 to 12171	No	ns	0,9635	Q-AK
DDT3-DNP-N-T vs. DDT6-T	6726	-1035 to 14487	No	ns	0,2221	Q-AL
DDT3-DNP-N-T vs. - Control	7196	-564,3 to 14957	No	ns	0,1191	Q-AN
DDT3-DNP-W vs. DDT3-DNP-W-T	384,7	-6557 to 7326	No	ns	>0,9999	R-S
DDT3-DNP-W vs. DDT3-T	1075	-5867 to 8016	No	ns	>0,9999	R-T
DDT3-DNP-W vs. DDT4	-28,17	-8529 to 8473	No	ns	>0,9999	R-U
DDT3-DNP-W vs. DDT4-DNP-N	-6289	-13230 to 652,3	No	ns	0,1498	R-V
DDT3-DNP-W vs. DDT4-DNP-N-T	-4105	-11047 to 2836	No	ns	0,9399	R-W
DDT3-DNP-W vs. DDT4-DNP-W	-2005	-8946 to 4936	No	ns	>0,9999	R-X
DDT3-DNP-W vs. DDT4-DNP-W-T	-1292	-8234 to 5649	No	ns	>0,9999	R-Y
DDT3-DNP-W vs. DDT4-T	531,7	-6410 to 7473	No	ns	>0,9999	R-Z
DDT3-DNP-W vs. DDT5	401,8	-6539 to 7343	No	ns	>0,9999	R-AA
DDT3-DNP-W vs. DDT5-DNP-N	-11515	-18456 to -4574	Yes	****	<0,0001	R-AB
DDT3-DNP-W vs. DDT5-DNP-N-T	-11143	-18084 to -4202	Yes	****	<0,0001	R-AC
DDT3-DNP-W vs. DDT5-DNP-W	-3009	-9950 to 3932	No	ns	0,9996	R-AD
DDT3-DNP-W vs. DDT5-DNP-W-T	-1763	-8704 to 5179	No	ns	>0,9999	R-AE
DDT3-DNP-W vs. DDT5-T	810,2	-6131 to 7751	No	ns	>0,9999	R-AF
DDT3-DNP-W vs. DDT6	-209,8	-8711 to 8291	No	ns	>0,9999	R-AG
DDT3-DNP-W vs. DDT6-DNP-N	-11167	-18108 to -4225	Yes	****	<0,0001	R-AH
DDT3-DNP-W vs. DDT6-DNP-N-T	-8856	-15798 to -1915	Yes	***	0,0007	R-AI
DDT3-DNP-W vs. DDT6-DNP-W	-3049	-9990 to 3892	No	ns	0,9995	R-AJ
DDT3-DNP-W vs. DDT6-DNP-W-T	-1675	-8617 to 5266	No	ns	>0,9999	R-AK
DDT3-DNP-W vs. DDT6-T	640,7	-6301 to 7582	No	ns	>0,9999	R-AL
DDT3-DNP-W vs. - Control	1111	-5830 to 8052	No	ns	>0,9999	R-AN
DDT3-DNP-W-T vs. DDT3-T	689,8	-6251 to 7631	No	ns	>0,9999	S-T
DDT3-DNP-W-T vs. DDT4	-412,8	-8914 to 8088	No	ns	>0,9999	S-U
DDT3-DNP-W-T vs. DDT4-DNP-N	-6674	-13615 to 267,6	No	ns	0,0804	S-V
DDT3-DNP-W-T vs. DDT4-DNP-N-T	-4490	-11431 to 2451	No	ns	0,8450	S-W
DDT3-DNP-W-T vs. DDT4-DNP-W	-2390	-9331 to 4552	No	ns	>0,9999	S-X
DDT3-DNP-W-T vs. DDT4-DNP-W-T	-1677	-8618 to 5264	No	ns	>0,9999	S-Y
DDT3-DNP-W-T vs. DDT4-T	147,0	-6794 to 7088	No	ns	>0,9999	S-Z
DDT3-DNP-W-T vs. DDT5	17,17	-6924 to 6958	No	ns	>0,9999	S-AA
DDT3-DNP-W-T vs. DDT5-DNP-N	-11900	-18841 to -4959	Yes	****	<0,0001	S-AB
DDT3-DNP-W-T vs. DDT5-DNP-N-T	-11528	-18469 to -4586	Yes	****	<0,0001	S-AC
DDT3-DNP-W-T vs. DDT5-DNP-W	-3394	-10335 to 3548	No	ns	0,9963	S-AD
DDT3-DNP-W-T vs. DDT5-DNP-W-T	-2147	-9089 to 4794	No	ns	>0,9999	S-AE
DDT3-DNP-W-T vs. DDT5-T	425,5	-6516 to 7367	No	ns	>0,9999	S-AF
DDT3-DNP-W-T vs. DDT6	-594,5	-9096 to 7907	No	ns	>0,9999	S-AG
DDT3-DNP-W-T vs. DDT6-DNP-N	-11551	-18492 to -4610	Yes	****	<0,0001	S-AH
DDT3-DNP-W-T vs. DDT6-DNP-N-T	-9241	-16182 to -2300	Yes	***	0,0003	S-AI
DDT3-DNP-W-T vs. DDT6-DNP-W	-3434	-10375 to 3508	No	ns	0,9955	S-AJ
DDT3-DNP-W-T vs. DDT6-DNP-W-T	-2060	-9001 to 4881	No	ns	>0,9999	S-AK
DDT3-DNP-W-T vs. DDT6-T	256,0	-6685 to 7197	No	ns	>0,9999	S-AL
DDT3-DNP-W-T vs. - Control	726,3	-6215 to 7668	No	ns	>0,9999	S-AN
DDT3-T vs. DDT4	-1103	-9604 to 7399	No	ns	>0,9999	T-U
DDT3-T vs. DDT4-DNP-N	-7364	-14305 to -422,2	Yes	*	0,0222	T-V
DDT3-T vs. DDT4-DNP-N-T	-5180	-12121 to 1761	No	ns	0,5591	T-W
DDT3-T vs. DDT4-DNP-W	-3079	-10021 to 3862	No	ns	0,9994	T-X
DDT3-T vs. DDT4-DNP-W-T	-2367	-9308 to 4574	No	ns	>0,9999	T-Y
DDT3-T vs. DDT4-T	-542,8	-7484 to 6398	No	ns	>0,9999	T-Z
DDT3-T vs. DDT5	-672,7	-7614 to 6269	No	ns	>0,9999	T-AA
DDT3-T vs. DDT5-DNP-N	-12590	-19531 to -5648	Yes	****	<0,0001	T-AB
DDT3-T vs. DDT5-DNP-N-T	-12218	-19159 to -5276	Yes	****	<0,0001	T-AC
DDT3-T vs. DDT5-DNP-W	-4084	-11025 to 2858	No	ns	0,9436	T-AD
DDT3-T vs. DDT5-DNP-W-T	-2837	-9778 to 4104	No	ns	0,9999	T-AE
DDT3-T vs. DDT5-T	-264,3	-7206 to 6677	No	ns	>0,9999	T-AF
DDT3-T vs. DDT6	-1284	-9786 to 7217	No	ns	>0,9999	T-AG
DDT3-T vs. DDT6-DNP-N	-12241	-19182 to -5300	Yes	****	<0,0001	T-AH
DDT3-T vs. DDT6-DNP-N-T	-9931	-16872 to -2990	Yes	****	<0,0001	T-AI
DDT3-T vs. DDT6-DNP-W	-4123	-11065 to 2818	No	ns	0,9367	T-AJ
DDT3-T vs. DDT6-DNP-W-T	-2750	-9691 to 4191	No	ns	>0,9999	T-AK
DDT3-T vs. DDT6-T	-433,8	-7375 to 6507	No	ns	>0,9999	T-AL
DDT3-T vs. - Control	36,50	-6905 to 6978	No	ns	>0,9999	T-AN
DDT4 vs. DDT4-DNP-N	-6261	-14762 to 2240	No	ns	0,5906	U-V
DDT4 vs. DDT4-DNP-N-T	-4077	-12578 to 4424	No	ns	0,9974	U-W
DDT4 vs. DDT4-DNP-W	-1977	-10478 to 6525	No	ns	>0,9999	U-X
DDT4 vs. DDT4-DNP-W-T	-1264	-9765 to 7237	No	ns	>0,9999	U-Y
DDT4 vs. DDT4-T	559,8	-7941 to 9061	No	ns	>0,9999	U-Z
DDT4 vs. DDT5	430,0	-8071 to 8931	No	ns	>0,9999	U-AA
DDT4 vs. DDT5-DNP-N	-11487	-19988 to -2986	Yes	***	0,0002	U-AB
DDT4 vs. DDT5-DNP-N-T	-11115	-19616 to -2614	Yes	***	0,0004	U-AC
DDT4 vs. DDT5-DNP-W	-2981	-11482 to 5520	No	ns	>0,9999	U-AD
DDT4 vs. DDT5-DNP-W-T	-1735	-10236 to 6767	No	ns	>0,9999	U-AE
DDT4 vs. DDT5-T	838,3	-7663 to 9340	No	ns	>0,9999	U-AF
DDT4 vs. DDT6	-181,7	-9998 to 9635	No	ns	>0,9999	U-AG
DDT4 vs. DDT6-DNP-N	-11138	-19640 to -2637	Yes	***	0,0004	U-AH
DDT4 vs. DDT6-DNP-N-T	-8828	-17329 to -326,9	Yes	*	0,0302	U-AI
DDT4 vs. DDT6-DNP-W	-3021	-11522 to 5481	No	ns	>0,9999	U-AJ
DDT4 vs. DDT6-DNP-W-T	-1647	-10148 to 6854	No	ns	>0,9999	U-AK
DDT4 vs. DDT6-T	668,8	-7832 to 9170	No	ns	>0,9999	U-AL
DDT4 vs. - Control	1139	-7362 to 9640	No	ns	>0,9999	U-AN
DDT4-DNP-N vs. DDT4-DNP-N-T	2184	-4758 to 9125	No	ns	>0,9999	V-W
DDT4-DNP-N vs. DDT4-DNP-W	4284	-2657 to 11225	No	ns	0,9029	V-X
DDT4-DNP-N vs. DDT4-DNP-W-T	4997	-1945 to 11938	No	ns	0,6435	V-Y
DDT4-DNP-N vs. DDT4-T	6821	-120,6 to 13762	No	ns	0,0622	V-Z
DDT4-DNP-N vs. DDT5	6691	-250,5 to 13632	No	ns	0,0781	V-AA
DDT4-DNP-N vs. DDT5-DNP-N	-5226	-12167 to 1715	No	ns	0,5376	V-AB
DDT4-DNP-N vs. DDT5-DNP-N-T	-4854	-11795 to 2087	No	ns	0,7067	V-AC
DDT4-DNP-N vs. DDT5-DNP-W	3280	-3661 to 10221	No	ns	0,9980	V-AD
DDT4-DNP-N vs. DDT5-DNP-W-T	4526	-2415 to 11468	No	ns	0,8332	V-AE
DDT4-DNP-N vs. DDT5-T	7099	157,9 to 14040	Yes	*	0,0372	V-AF
DDT4-DNP-N vs. DDT6	6079	-2422 to 14580	No	ns	0,6584	V-AG
DDT4-DNP-N vs. DDT6-DNP-N	-4878	-11819 to 2064	No	ns	0,6965	V-AH
DDT4-DNP-N vs. DDT6-DNP-N-T	-2567	-9509 to 4374	No	ns	>0,9999	V-AI
DDT4-DNP-N vs. DDT6-DNP-W	3240	-3701 to 10181	No	ns	0,9984	V-AJ
DDT4-DNP-N vs. DDT6-DNP-W-T	4614	-2328 to 11555	No	ns	0,8027	V-AK
DDT4-DNP-N vs. DDT6-T	6930	-11,63 to 13871	No	ns	0,0511	V-AL
DDT4-DNP-N vs. - Control	7400	458,7 to 14341	Yes	*	0,0206	V-AN
DDT4-DNP-N-T vs. DDT4-DNP-W	2101	-4841 to 9042	No	ns	>0,9999	W-X
DDT4-DNP-N-T vs. DDT4-DNP-W-T	2813	-4128 to 9754	No	ns	>0,9999	W-Y
DDT4-DNP-N-T vs. DDT4-T	4637	-2304 to 11578	No	ns	0,7941	W-Z
DDT4-DNP-N-T vs. DDT5	4507	-2434 to 11448	No	ns	0,8395	W-AA
DDT4-DNP-N-T vs. DDT5-DNP-N	-7410	-14351 to -468,5	Yes	*	0,0202	W-AB
DDT4-DNP-N-T vs. DDT5-DNP-N-T	-7038	-13979 to -96,37	Yes	*	0,0418	W-AC
DDT4-DNP-N-T vs. DDT5-DNP-W	1096	-5845 to 8038	No	ns	>0,9999	W-AD
DDT4-DNP-N-T vs. DDT5-DNP-W-T	2343	-4599 to 9284	No	ns	>0,9999	W-AE
DDT4-DNP-N-T vs. DDT5-T	4916	-2026 to 11857	No	ns	0,6798	W-AF
DDT4-DNP-N-T vs. DDT6	3896	-4606 to 12397	No	ns	0,9989	W-AG
DDT4-DNP-N-T vs. DDT6-DNP-N	-7061	-14002 to -119,9	Yes	*	0,0400	W-AH
DDT4-DNP-N-T vs. DDT6-DNP-N-T	-4751	-11692 to 2190	No	ns	0,7497	W-AI
DDT4-DNP-N-T vs. DDT6-DNP-W	1057	-5885 to 7998	No	ns	>0,9999	W-AJ
DDT4-DNP-N-T vs. DDT6-DNP-W-T	2430	-4511 to 9371	No	ns	>0,9999	W-AK
DDT4-DNP-N-T vs. DDT6-T	4746	-2195 to 11687	No	ns	0,7518	W-AL
DDT4-DNP-N-T vs. - Control	5216	-1725 to 12158	No	ns	0,5422	W-AN
DDT4-DNP-W vs. DDT4-DNP-W-T	712,5	-6229 to 7654	No	ns	>0,9999	X-Y
DDT4-DNP-W vs. DDT4-T	2537	-4405 to 9478	No	ns	>0,9999	X-Z
DDT4-DNP-W vs. DDT5	2407	-4535 to 9348	No	ns	>0,9999	X-AA
DDT4-DNP-W vs. DDT5-DNP-N	-9510	-16452 to -2569	Yes	***	0,0001	X-AB
DDT4-DNP-W vs. DDT5-DNP-N-T	-9138	-16079 to -2197	Yes	***	0,0004	X-AC
DDT4-DNP-W vs. DDT5-DNP-W	-1004	-7945 to 5937	No	ns	>0,9999	X-AD
DDT4-DNP-W vs. DDT5-DNP-W-T	242,2	-6699 to 7183	No	ns	>0,9999	X-AE
DDT4-DNP-W vs. DDT5-T	2815	-4126 to 9756	No	ns	>0,9999	X-AF
DDT4-DNP-W vs. DDT6	1795	-6706 to 10296	No	ns	>0,9999	X-AG
DDT4-DNP-W vs. DDT6-DNP-N	-9162	-16103 to -2220	Yes	***	0,0003	X-AH
DDT4-DNP-W vs. DDT6-DNP-N-T	-6852	-13793 to 89,79	No	ns	0,0589	X-AI
DDT4-DNP-W vs. DDT6-DNP-W	-1044	-7985 to 5897	No	ns	>0,9999	X-AJ
DDT4-DNP-W vs. DDT6-DNP-W-T	329,5	-6612 to 7271	No	ns	>0,9999	X-AK
DDT4-DNP-W vs. DDT6-T	2646	-4296 to 9587	No	ns	>0,9999	X-AL
DDT4-DNP-W vs. - Control	3116	-3825 to 10057	No	ns	0,9992	X-AN
DDT4-DNP-W-T vs. DDT4-T	1824	-5117 to 8765	No	ns	>0,9999	Y-Z
DDT4-DNP-W-T vs. DDT5	1694	-5247 to 8635	No	ns	>0,9999	Y-AA
DDT4-DNP-W-T vs. DDT5-DNP-N	-10223	-17164 to -3282	Yes	****	<0,0001	Y-AB
DDT4-DNP-W-T vs. DDT5-DNP-N-T	-9851	-16792 to -2909	Yes	****	<0,0001	Y-AC
DDT4-DNP-W-T vs. DDT5-DNP-W	-1717	-8658 to 5225	No	ns	>0,9999	Y-AD
DDT4-DNP-W-T vs. DDT5-DNP-W-T	-470,3	-7412 to 6471	No	ns	>0,9999	Y-AE
DDT4-DNP-W-T vs. DDT5-T	2103	-4839 to 9044	No	ns	>0,9999	Y-AF
DDT4-DNP-W-T vs. DDT6	1083	-7419 to 9584	No	ns	>0,9999	Y-AG
DDT4-DNP-W-T vs. DDT6-DNP-N	-9874	-16815 to -2933	Yes	****	<0,0001	Y-AH
DDT4-DNP-W-T vs. DDT6-DNP-N-T	-7564	-14505 to -622,7	Yes	*	0,0147	Y-AI
DDT4-DNP-W-T vs. DDT6-DNP-W	-1757	-8698 to 5185	No	ns	>0,9999	Y-AJ
DDT4-DNP-W-T vs. DDT6-DNP-W-T	-383,0	-7324 to 6558	No	ns	>0,9999	Y-AK
DDT4-DNP-W-T vs. DDT6-T	1933	-5008 to 8874	No	ns	>0,9999	Y-AL
DDT4-DNP-W-T vs. - Control	2403	-4538 to 9345	No	ns	>0,9999	Y-AN
DDT4-T vs. DDT5	-129,8	-7071 to 6811	No	ns	>0,9999	Z-AA
DDT4-T vs. DDT5-DNP-N	-12047	-18988 to -5106	Yes	****	<0,0001	Z-AB
DDT4-T vs. DDT5-DNP-N-T	-11675	-18616 to -4733	Yes	****	<0,0001	Z-AC
DDT4-T vs. DDT5-DNP-W	-3541	-10482 to 3401	No	ns	0,9925	Z-AD
DDT4-T vs. DDT5-DNP-W-T	-2294	-9236 to 4647	No	ns	>0,9999	Z-AE
DDT4-T vs. DDT5-T	278,5	-6663 to 7220	No	ns	>0,9999	Z-AF
DDT4-T vs. DDT6	-741,5	-9243 to 7760	No	ns	>0,9999	Z-AG
DDT4-T vs. DDT6-DNP-N	-11698	-18639 to -4757	Yes	****	<0,0001	Z-AH
DDT4-T vs. DDT6-DNP-N-T	-9388	-16329 to -2447	Yes	***	0,0002	Z-AI
DDT4-T vs. DDT6-DNP-W	-3581	-10522 to 3361	No	ns	0,9910	Z-AJ
DDT4-T vs. DDT6-DNP-W-T	-2207	-9148 to 4734	No	ns	>0,9999	Z-AK
DDT4-T vs. DDT6-T	109,0	-6832 to 7050	No	ns	>0,9999	Z-AL
DDT4-T vs. - Control	579,3	-6362 to 7521	No	ns	>0,9999	Z-AN
DDT5 vs. DDT5-DNP-N	-11917	-18858 to -4976	Yes	****	<0,0001	AA-AB
DDT5 vs. DDT5-DNP-N-T	-11545	-18486 to -4604	Yes	****	<0,0001	AA-AC
DDT5 vs. DDT5-DNP-W	-3411	-10352 to 3530	No	ns	0,9960	AA-AD
DDT5 vs. DDT5-DNP-W-T	-2165	-9106 to 4777	No	ns	>0,9999	AA-AE
DDT5 vs. DDT5-T	408,3	-6533 to 7350	No	ns	>0,9999	AA-AF
DDT5 vs. DDT6	-611,7	-9113 to 7890	No	ns	>0,9999	AA-AG
DDT5 vs. DDT6-DNP-N	-11568	-18510 to -4627	Yes	****	<0,0001	AA-AH
DDT5 vs. DDT6-DNP-N-T	-9258	-16199 to -2317	Yes	***	0,0003	AA-AI
DDT5 vs. DDT6-DNP-W	-3451	-10392 to 3491	No	ns	0,9951	AA-AJ
DDT5 vs. DDT6-DNP-W-T	-2077	-9018 to 4864	No	ns	>0,9999	AA-AK
DDT5 vs. DDT6-T	238,8	-6702 to 7180	No	ns	>0,9999	AA-AL
DDT5 vs. - Control	709,2	-6232 to 7650	No	ns	>0,9999	AA-AN
DDT5-DNP-N vs. DDT5-DNP-N-T	372,2	-6569 to 7313	No	ns	>0,9999	AB-AC
DDT5-DNP-N vs. DDT5-DNP-W	8506	1565 to 15447	Yes	**	0,0018	AB-AD
DDT5-DNP-N vs. DDT5-DNP-W-T	9753	2811 to 16694	Yes	****	<0,0001	AB-AE
DDT5-DNP-N vs. DDT5-T	12325	5384 to 19267	Yes	****	<0,0001	AB-AF
DDT5-DNP-N vs. DDT6	11305	2804 to 19807	Yes	***	0,0003	AB-AG
DDT5-DNP-N vs. DDT6-DNP-N	348,7	-6593 to 7290	No	ns	>0,9999	AB-AH
DDT5-DNP-N vs. DDT6-DNP-N-T	2659	-4282 to 9600	No	ns	>0,9999	AB-AI
DDT5-DNP-N vs. DDT6-DNP-W	8466	1525 to 15408	Yes	**	0,0019	AB-AJ
DDT5-DNP-N vs. DDT6-DNP-W-T	9840	2899 to 16781	Yes	****	<0,0001	AB-AK
DDT5-DNP-N vs. DDT6-T	12156	5215 to 19097	Yes	****	<0,0001	AB-AL
DDT5-DNP-N vs. - Control	12626	5685 to 19567	Yes	****	<0,0001	AB-AN
DDT5-DNP-N-T vs. DDT5-DNP-W	8134	1193 to 15075	Yes	**	0,0042	AC-AD
DDT5-DNP-N-T vs. DDT5-DNP-W-T	9380	2439 to 16322	Yes	***	0,0002	AC-AE
DDT5-DNP-N-T vs. DDT5-T	11953	5012 to 18894	Yes	****	<0,0001	AC-AF
DDT5-DNP-N-T vs. DDT6	10933	2432 to 19434	Yes	***	0,0006	AC-AG
DDT5-DNP-N-T vs. DDT6-DNP-N	-23,50	-6965 to 6918	No	ns	>0,9999	AC-AH
DDT5-DNP-N-T vs. DDT6-DNP-N-T	2287	-4655 to 9228	No	ns	>0,9999	AC-AI
DDT5-DNP-N-T vs. DDT6-DNP-W	8094	1153 to 15035	Yes	**	0,0046	AC-AJ
DDT5-DNP-N-T vs. DDT6-DNP-W-T	9468	2526 to 16409	Yes	***	0,0002	AC-AK
DDT5-DNP-N-T vs. DDT6-T	11784	4842 to 18725	Yes	****	<0,0001	AC-AL
DDT5-DNP-N-T vs. - Control	12254	5313 to 19195	Yes	****	<0,0001	AC-AN
DDT5-DNP-W vs. DDT5-DNP-W-T	1246	-5695 to 8188	No	ns	>0,9999	AD-AE
DDT5-DNP-W vs. DDT5-T	3819	-3122 to 10760	No	ns	0,9764	AD-AF
DDT5-DNP-W vs. DDT6	2799	-5702 to 11300	No	ns	>0,9999	AD-AG
DDT5-DNP-W vs. DDT6-DNP-N	-8158	-15099 to -1216	Yes	**	0,0040	AD-AH
DDT5-DNP-W vs. DDT6-DNP-N-T	-5847	-12789 to 1094	No	ns	0,2773	AD-AI
DDT5-DNP-W vs. DDT6-DNP-W	-39,83	-6981 to 6901	No	ns	>0,9999	AD-AJ
DDT5-DNP-W vs. DDT6-DNP-W-T	1334	-5608 to 8275	No	ns	>0,9999	AD-AK
DDT5-DNP-W vs. DDT6-T	3650	-3292 to 10591	No	ns	0,9879	AD-AL
DDT5-DNP-W vs. - Control	4120	-2821 to 11061	No	ns	0,9373	AD-AN
DDT5-DNP-W-T vs. DDT5-T	2573	-4368 to 9514	No	ns	>0,9999	AE-AF
DDT5-DNP-W-T vs. DDT6	1553	-6948 to 10054	No	ns	>0,9999	AE-AG
DDT5-DNP-W-T vs. DDT6-DNP-N	-9404	-16345 to -2463	Yes	***	0,0002	AE-AH
DDT5-DNP-W-T vs. DDT6-DNP-N-T	-7094	-14035 to -152,4	Yes	*	0,0376	AE-AI
DDT5-DNP-W-T vs. DDT6-DNP-W	-1286	-8227 to 5655	No	ns	>0,9999	AE-AJ
DDT5-DNP-W-T vs. DDT6-DNP-W-T	87,33	-6854 to 7029	No	ns	>0,9999	AE-AK
DDT5-DNP-W-T vs. DDT6-T	2403	-4538 to 9345	No	ns	>0,9999	AE-AL
DDT5-DNP-W-T vs. - Control	2874	-4068 to 9815	No	ns	0,9999	AE-AN
DDT5-T vs. DDT6	-1020	-9521 to 7481	No	ns	>0,9999	AF-AG
DDT5-T vs. DDT6-DNP-N	-11977	-18918 to -5035	Yes	****	<0,0001	AF-AH
DDT5-T vs. DDT6-DNP-N-T	-9667	-16608 to -2725	Yes	****	<0,0001	AF-AI
DDT5-T vs. DDT6-DNP-W	-3859	-10800 to 3082	No	ns	0,9727	AF-AJ
DDT5-T vs. DDT6-DNP-W-T	-2486	-9427 to 4456	No	ns	>0,9999	AF-AK
DDT5-T vs. DDT6-T	-169,5	-7111 to 6772	No	ns	>0,9999	AF-AL
DDT5-T vs. - Control	300,8	-6640 to 7242	No	ns	>0,9999	AF-AN
DDT6 vs. DDT6-DNP-N	-10957	-19458 to -2455	Yes	***	0,0006	AG-AH
DDT6 vs. DDT6-DNP-N-T	-8647	-17148 to -145,2	Yes	*	0,0401	AG-AI
DDT6 vs. DDT6-DNP-W	-2839	-11340 to 5662	No	ns	>0,9999	AG-AJ
DDT6 vs. DDT6-DNP-W-T	-1466	-9967 to 7036	No	ns	>0,9999	AG-AK
DDT6 vs. DDT6-T	850,5	-7651 to 9352	No	ns	>0,9999	AG-AL
DDT6 vs. - Control	1321	-7180 to 9822	No	ns	>0,9999	AG-AN
DDT6-DNP-N vs. DDT6-DNP-N-T	2310	-4631 to 9251	No	ns	>0,9999	AH-AI
DDT6-DNP-N vs. DDT6-DNP-W	8118	1176 to 15059	Yes	**	0,0044	AH-AJ
DDT6-DNP-N vs. DDT6-DNP-W-T	9491	2550 to 16432	Yes	***	0,0001	AH-AK
DDT6-DNP-N vs. DDT6-T	11807	4866 to 18748	Yes	****	<0,0001	AH-AL
DDT6-DNP-N vs. - Control	12278	5336 to 19219	Yes	****	<0,0001	AH-AN
DDT6-DNP-N-T vs. DDT6-DNP-W	5808	-1134 to 12749	No	ns	0,2914	AI-AJ
DDT6-DNP-N-T vs. DDT6-DNP-W-T	7181	239,7 to 14122	Yes	*	0,0318	AI-AK
DDT6-DNP-N-T vs. DDT6-T	9497	2556 to 16438	Yes	***	0,0001	AI-AL
DDT6-DNP-N-T vs. - Control	9967	3026 to 16909	Yes	****	<0,0001	AI-AN
DDT6-DNP-W vs. DDT6-DNP-W-T	1374	-5568 to 8315	No	ns	>0,9999	AJ-AK
DDT6-DNP-W vs. DDT6-T	3690	-3252 to 10631	No	ns	0,9857	AJ-AL
DDT6-DNP-W vs. - Control	4160	-2781 to 11101	No	ns	0,9299	AJ-AN
DDT6-DNP-W-T vs. DDT6-T	2316	-4625 to 9257	No	ns	>0,9999	AK-AL
DDT6-DNP-W-T vs. - Control	2786	-4155 to 9728	No	ns	>0,9999	AK-AN
DDT6-T vs. - Control	470,3	-6471 to 7412	No	ns	>0,9999	AL-AN
Test details	Mean 1	Mean 2	Mean Diff,	SE of diff,	n1	n2	q	DF
DDT1a vs. DDT1a-N	870,0	715,3	154,7	1760	6	6	0,1243	181
DDT1a vs. DDT1b noChol-N	870,0	436,3	433,7	2156	6	3	0,2845	181
DDT1a vs. DDT1b-2xChol-N	870,0	748,7	121,3	2156	6	3	0,07959	181
DDT1a vs. DDT1a-N-T	870,0	498,0	372,0	1760	6	6	0,2989	181
DDT1a vs. DDT1a-W	870,0	750,0	120,0	1760	6	6	0,09641	181
DDT1a vs. DDT1a-W-T	870,0	589,7	280,3	1760	6	6	0,2252	181
DDT1a vs. DDT1a-T	870,0	638,7	231,3	1760	6	6	0,1859	181
DDT1a vs. DDT2	870,0	1228	-358,0	1760	6	6	0,2876	181
DDT1a vs. DDT2-DNP-N	870,0	3928	-3058	1760	6	6	2457	181
DDT1a vs. DDT2-DNP-N-T	870,0	4713	-3843	1760	6	6	3087	181
DDT1a vs. DDT2-DNP-W	870,0	3296	-2426	1760	6	6	1949	181
DDT1a vs. DDT2-DNP-W-T	870,0	4556	-3686	1760	6	6	2961	181
DDT1a vs. DDT2-T	870,0	374,8	495,2	1760	6	6	0,3978	181
DDT1a vs. DDT3	870,0	672,3	197,7	1760	6	6	0,1588	181
DDT1a vs. DDT3-DNP-N	870,0	5791	-4921	1760	6	6	3954	181
DDT1a vs. DDT3-DNP-N-T	870,0	7437	-6567	1968	6	4	4719	181
DDT1a vs. DDT3-DNP-W	870,0	1351	-481,2	1760	6	6	0,3866	181
DDT1a vs. DDT3-DNP-W-T	870,0	966,5	-96,50	1760	6	6	0,07753	181
DDT1a vs. DDT3-T	870,0	276,7	593,3	1760	6	6	0,4767	181
DDT1a vs. DDT4	870,0	1379	-509,3	2156	6	3	0,3341	181
DDT1a vs. DDT4-DNP-N	870,0	7640	-6770	1760	6	6	5439	181
DDT1a vs. DDT4-DNP-N-T	870,0	5457	-4587	1760	6	6	3685	181
DDT1a vs. DDT4-DNP-W	870,0	3356	-2486	1760	6	6	1997	181
DDT1a vs. DDT4-DNP-W-T	870,0	2644	-1774	1760	6	6	1425	181
DDT1a vs. DDT4-T	870,0	819,5	50,50	1760	6	6	0,04057	181
DDT1a vs. DDT5	870,0	949,3	-79,33	1760	6	6	0,06374	181
DDT1a vs. DDT5-DNP-N	870,0	12866	-11996	1760	6	6	9638	181
DDT1a vs. DDT5-DNP-N-T	870,0	12494	-11624	1760	6	6	9339	181
DDT1a vs. DDT5-DNP-W	870,0	4360	-3490	1760	6	6	2804	181
DDT1a vs. DDT5-DNP-W-T	870,0	3114	-2244	1760	6	6	1803	181
DDT1a vs. DDT5-T	870,0	541,0	329,0	1760	6	6	0,2643	181
DDT1a vs. DDT6	870,0	1561	-691,0	2156	6	3	0,4533	181
DDT1a vs. DDT6-DNP-N	870,0	12518	-11648	1760	6	6	9358	181
DDT1a vs. DDT6-DNP-N-T	870,0	10208	-9338	1760	6	6	7502	181
DDT1a vs. DDT6-DNP-W	870,0	4400	-3530	1760	6	6	2836	181
DDT1a vs. DDT6-DNP-W-T	870,0	3027	-2157	1760	6	6	1733	181
DDT1a vs. DDT6-T	870,0	710,5	159,5	1760	6	6	0,1281	181
DDT1a vs. - Control	870,0	240,2	629,8	1760	6	6	0,5060	181
DDT1a-N vs. DDT1b noChol-N	715,3	436,3	279,0	2156	6	3	0,1830	181
DDT1a-N vs. DDT1b-2xChol-N	715,3	748,7	-33,33	2156	6	3	0,02187	181
DDT1a-N vs. DDT1a-N-T	715,3	498,0	217,3	1760	6	6	0,1746	181
DDT1a-N vs. DDT1a-W	715,3	750,0	-34,67	1760	6	6	0,02785	181
DDT1a-N vs. DDT1a-W-T	715,3	589,7	125,7	1760	6	6	0,1010	181
DDT1a-N vs. DDT1a-T	715,3	638,7	76,67	1760	6	6	0,06159	181
DDT1a-N vs. DDT2	715,3	1228	-512,7	1760	6	6	0,4119	181
DDT1a-N vs. DDT2-DNP-N	715,3	3928	-3213	1760	6	6	2581	181
DDT1a-N vs. DDT2-DNP-N-T	715,3	4713	-3998	1760	6	6	3212	181
DDT1a-N vs. DDT2-DNP-W	715,3	3296	-2580	1760	6	6	2073	181
DDT1a-N vs. DDT2-DNP-W-T	715,3	4556	-3841	1760	6	6	3086	181
DDT1a-N vs. DDT2-T	715,3	374,8	340,5	1760	6	6	0,2736	181
DDT1a-N vs. DDT3	715,3	672,3	43,00	1760	6	6	0,03455	181
DDT1a-N vs. DDT3-DNP-N	715,3	5791	-5076	1760	6	6	4078	181
DDT1a-N vs. DDT3-DNP-N-T	715,3	7437	-6721	1968	6	4	4830	181
DDT1a-N vs. DDT3-DNP-W	715,3	1351	-635,8	1760	6	6	0,5108	181
DDT1a-N vs. DDT3-DNP-W-T	715,3	966,5	-251,2	1760	6	6	0,2018	181
DDT1a-N vs. DDT3-T	715,3	276,7	438,7	1760	6	6	0,3524	181
DDT1a-N vs. DDT4	715,3	1379	-664,0	2156	6	3	0,4356	181
DDT1a-N vs. DDT4-DNP-N	715,3	7640	-6925	1760	6	6	5563	181
DDT1a-N vs. DDT4-DNP-N-T	715,3	5457	-4741	1760	6	6	3809	181
DDT1a-N vs. DDT4-DNP-W	715,3	3356	-2641	1760	6	6	2122	181
DDT1a-N vs. DDT4-DNP-W-T	715,3	2644	-1928	1760	6	6	1549	181
DDT1a-N vs. DDT4-T	715,3	819,5	-104,2	1760	6	6	0,08369	181
DDT1a-N vs. DDT5	715,3	949,3	-234,0	1760	6	6	0,1880	181
DDT1a-N vs. DDT5-DNP-N	715,3	12866	-12151	1760	6	6	9762	181
DDT1a-N vs. DDT5-DNP-N-T	715,3	12494	-11779	1760	6	6	9463	181
DDT1a-N vs. DDT5-DNP-W	715,3	4360	-3645	1760	6	6	2928	181
DDT1a-N vs. DDT5-DNP-W-T	715,3	3114	-2399	1760	6	6	1927	181
DDT1a-N vs. DDT5-T	715,3	541,0	174,3	1760	6	6	0,1401	181
DDT1a-N vs. DDT6	715,3	1561	-845,7	2156	6	3	0,5547	181
DDT1a-N vs. DDT6-DNP-N	715,3	12518	-11802	1760	6	6	9482	181
DDT1a-N vs. DDT6-DNP-N-T	715,3	10208	-9492	1760	6	6	7626	181
DDT1a-N vs. DDT6-DNP-W	715,3	4400	-3685	1760	6	6	2960	181
DDT1a-N vs. DDT6-DNP-W-T	715,3	3027	-2311	1760	6	6	1857	181
DDT1a-N vs. DDT6-T	715,3	710,5	4833	1760	6	6	0,003883	181
DDT1a-N vs. - Control	715,3	240,2	475,2	1760	6	6	0,3818	181
DDT1b noChol-N vs. DDT1b-2xChol-N	436,3	748,7	-312,3	2489	3	3	0,1774	181
DDT1b noChol-N vs. DDT1a-N-T	436,3	498,0	-61,67	2156	3	6	0,04045	181
DDT1b noChol-N vs. DDT1a-W	436,3	750,0	-313,7	2156	3	6	0,2058	181
DDT1b noChol-N vs. DDT1a-W-T	436,3	589,7	-153,3	2156	3	6	0,1006	181
DDT1b noChol-N vs. DDT1a-T	436,3	638,7	-202,3	2156	3	6	0,1327	181
DDT1b noChol-N vs. DDT2	436,3	1228	-791,7	2156	3	6	0,5193	181
DDT1b noChol-N vs. DDT2-DNP-N	436,3	3928	-3492	2156	3	6	2291	181
DDT1b noChol-N vs. DDT2-DNP-N-T	436,3	4713	-4277	2156	3	6	2805	181
DDT1b noChol-N vs. DDT2-DNP-W	436,3	3296	-2859	2156	3	6	1876	181
DDT1b noChol-N vs. DDT2-DNP-W-T	436,3	4556	-4120	2156	3	6	2703	181
DDT1b noChol-N vs. DDT2-T	436,3	374,8	61,50	2156	3	6	0,04034	181
DDT1b noChol-N vs. DDT3	436,3	672,3	-236,0	2156	3	6	0,1548	181
DDT1b noChol-N vs. DDT3-DNP-N	436,3	5791	-5355	2156	3	6	3513	181
DDT1b noChol-N vs. DDT3-DNP-N-T	436,3	7437	-7000	2329	3	4	4251	181
DDT1b noChol-N vs. DDT3-DNP-W	436,3	1351	-914,8	2156	3	6	0,6001	181
DDT1b noChol-N vs. DDT3-DNP-W-T	436,3	966,5	-530,2	2156	3	6	0,3478	181
DDT1b noChol-N vs. DDT3-T	436,3	276,7	159,7	2156	3	6	0,1047	181
DDT1b noChol-N vs. DDT4	436,3	1379	-943,0	2489	3	3	0,5357	181
DDT1b noChol-N vs. DDT4-DNP-N	436,3	7640	-7204	2156	3	6	4726	181
DDT1b noChol-N vs. DDT4-DNP-N-T	436,3	5457	-5020	2156	3	6	3293	181
DDT1b noChol-N vs. DDT4-DNP-W	436,3	3356	-2920	2156	3	6	1915	181
DDT1b noChol-N vs. DDT4-DNP-W-T	436,3	2644	-2207	2156	3	6	1448	181
DDT1b noChol-N vs. DDT4-T	436,3	819,5	-383,2	2156	3	6	0,2513	181
DDT1b noChol-N vs. DDT5	436,3	949,3	-513,0	2156	3	6	0,3365	181
DDT1b noChol-N vs. DDT5-DNP-N	436,3	12866	-12430	2156	3	6	8154	181
DDT1b noChol-N vs. DDT5-DNP-N-T	436,3	12494	-12058	2156	3	6	7910	181
DDT1b noChol-N vs. DDT5-DNP-W	436,3	4360	-3924	2156	3	6	2574	181
DDT1b noChol-N vs. DDT5-DNP-W-T	436,3	3114	-2678	2156	3	6	1756	181
DDT1b noChol-N vs. DDT5-T	436,3	541,0	-104,7	2156	3	6	0,06866	181
DDT1b noChol-N vs. DDT6	436,3	1561	-1125	2489	3	3	0,6389	181
DDT1b noChol-N vs. DDT6-DNP-N	436,3	12518	-12081	2156	3	6	7925	181
DDT1b noChol-N vs. DDT6-DNP-N-T	436,3	10208	-9771	2156	3	6	6410	181
DDT1b noChol-N vs. DDT6-DNP-W	436,3	4400	-3964	2156	3	6	2600	181
DDT1b noChol-N vs. DDT6-DNP-W-T	436,3	3027	-2590	2156	3	6	1699	181
DDT1b noChol-N vs. DDT6-T	436,3	710,5	-274,2	2156	3	6	0,1798	181
DDT1b noChol-N vs. - Control	436,3	240,2	196,2	2156	3	6	0,1287	181
DDT1b-2xChol-N vs. DDT1a-N-T	748,7	498,0	250,7	2156	3	6	0,1644	181
DDT1b-2xChol-N vs. DDT1a-W	748,7	750,0	-1333	2156	3	6	0,0008746	181
DDT1b-2xChol-N vs. DDT1a-W-T	748,7	589,7	159,0	2156	3	6	0,1043	181
DDT1b-2xChol-N vs. DDT1a-T	748,7	638,7	110,0	2156	3	6	0,07216	181
DDT1b-2xChol-N vs. DDT2	748,7	1228	-479,3	2156	3	6	0,3144	181
DDT1b-2xChol-N vs. DDT2-DNP-N	748,7	3928	-3180	2156	3	6	2086	181
DDT1b-2xChol-N vs. DDT2-DNP-N-T	748,7	4713	-3964	2156	3	6	2600	181
DDT1b-2xChol-N vs. DDT2-DNP-W	748,7	3296	-2547	2156	3	6	1671	181
DDT1b-2xChol-N vs. DDT2-DNP-W-T	748,7	4556	-3808	2156	3	6	2498	181
DDT1b-2xChol-N vs. DDT2-T	748,7	374,8	373,8	2156	3	6	0,2452	181
DDT1b-2xChol-N vs. DDT3	748,7	672,3	76,33	2156	3	6	0,05007	181
DDT1b-2xChol-N vs. DDT3-DNP-N	748,7	5791	-5042	2156	3	6	3308	181
DDT1b-2xChol-N vs. DDT3-DNP-N-T	748,7	7437	-6688	2329	3	4	4062	181
DDT1b-2xChol-N vs. DDT3-DNP-W	748,7	1351	-602,5	2156	3	6	0,3952	181
DDT1b-2xChol-N vs. DDT3-DNP-W-T	748,7	966,5	-217,8	2156	3	6	0,1429	181
DDT1b-2xChol-N vs. DDT3-T	748,7	276,7	472,0	2156	3	6	0,3096	181
DDT1b-2xChol-N vs. DDT4	748,7	1379	-630,7	2489	3	3	0,3583	181
DDT1b-2xChol-N vs. DDT4-DNP-N	748,7	7640	-6892	2156	3	6	4521	181
DDT1b-2xChol-N vs. DDT4-DNP-N-T	748,7	5457	-4708	2156	3	6	3088	181
DDT1b-2xChol-N vs. DDT4-DNP-W	748,7	3356	-2607	2156	3	6	1710	181
DDT1b-2xChol-N vs. DDT4-DNP-W-T	748,7	2644	-1895	2156	3	6	1243	181
DDT1b-2xChol-N vs. DDT4-T	748,7	819,5	-70,83	2156	3	6	0,04647	181
DDT1b-2xChol-N vs. DDT5	748,7	949,3	-200,7	2156	3	6	0,1316	181
DDT1b-2xChol-N vs. DDT5-DNP-N	748,7	12866	-12118	2156	3	6	7949	181
DDT1b-2xChol-N vs. DDT5-DNP-N-T	748,7	12494	-11746	2156	3	6	7705	181
DDT1b-2xChol-N vs. DDT5-DNP-W	748,7	4360	-3612	2156	3	6	2369	181
DDT1b-2xChol-N vs. DDT5-DNP-W-T	748,7	3114	-2365	2156	3	6	1551	181
DDT1b-2xChol-N vs. DDT5-T	748,7	541,0	207,7	2156	3	6	0,1362	181
DDT1b-2xChol-N vs. DDT6	748,7	1561	-812,3	2489	3	3	0,4615	181
DDT1b-2xChol-N vs. DDT6-DNP-N	748,7	12518	-11769	2156	3	6	7720	181
DDT1b-2xChol-N vs. DDT6-DNP-N-T	748,7	10208	-9459	2156	3	6	6205	181
DDT1b-2xChol-N vs. DDT6-DNP-W	748,7	4400	-3651	2156	3	6	2395	181
DDT1b-2xChol-N vs. DDT6-DNP-W-T	748,7	3027	-2278	2156	3	6	1494	181
DDT1b-2xChol-N vs. DDT6-T	748,7	710,5	38,17	2156	3	6	0,02504	181
DDT1b-2xChol-N vs. - Control	748,7	240,2	508,5	2156	3	6	0,3336	181
DDT1a-N-T vs. DDT1a-W	498,0	750,0	-252,0	1760	6	6	0,2025	181
DDT1a-N-T vs. DDT1a-W-T	498,0	589,7	-91,67	1760	6	6	0,07365	181
DDT1a-N-T vs. DDT1a-T	498,0	638,7	-140,7	1760	6	6	0,1130	181
DDT1a-N-T vs. DDT2	498,0	1228	-730,0	1760	6	6	0,5865	181
DDT1a-N-T vs. DDT2-DNP-N	498,0	3928	-3430	1760	6	6	2756	181
DDT1a-N-T vs. DDT2-DNP-N-T	498,0	4713	-4215	1760	6	6	3386	181
DDT1a-N-T vs. DDT2-DNP-W	498,0	3296	-2798	1760	6	6	2248	181
DDT1a-N-T vs. DDT2-DNP-W-T	498,0	4556	-4058	1760	6	6	3260	181
DDT1a-N-T vs. DDT2-T	498,0	374,8	123,2	1760	6	6	0,09895	181
DDT1a-N-T vs. DDT3	498,0	672,3	-174,3	1760	6	6	0,1401	181
DDT1a-N-T vs. DDT3-DNP-N	498,0	5791	-5293	1760	6	6	4252	181
DDT1a-N-T vs. DDT3-DNP-N-T	498,0	7437	-6939	1968	6	4	4986	181
DDT1a-N-T vs. DDT3-DNP-W	498,0	1351	-853,2	1760	6	6	0,6854	181
DDT1a-N-T vs. DDT3-DNP-W-T	498,0	966,5	-468,5	1760	6	6	0,3764	181
DDT1a-N-T vs. DDT3-T	498,0	276,7	221,3	1760	6	6	0,1778	181
DDT1a-N-T vs. DDT4	498,0	1379	-881,3	2156	6	3	0,5781	181
DDT1a-N-T vs. DDT4-DNP-N	498,0	7640	-7142	1760	6	6	5738	181
DDT1a-N-T vs. DDT4-DNP-N-T	498,0	5457	-4959	1760	6	6	3984	181
DDT1a-N-T vs. DDT4-DNP-W	498,0	3356	-2858	1760	6	6	2296	181
DDT1a-N-T vs. DDT4-DNP-W-T	498,0	2644	-2146	1760	6	6	1724	181
DDT1a-N-T vs. DDT4-T	498,0	819,5	-321,5	1760	6	6	0,2583	181
DDT1a-N-T vs. DDT5	498,0	949,3	-451,3	1760	6	6	0,3626	181
DDT1a-N-T vs. DDT5-DNP-N	498,0	12866	-12368	1760	6	6	9937	181
DDT1a-N-T vs. DDT5-DNP-N-T	498,0	12494	-11996	1760	6	6	9638	181
DDT1a-N-T vs. DDT5-DNP-W	498,0	4360	-3862	1760	6	6	3103	181
DDT1a-N-T vs. DDT5-DNP-W-T	498,0	3114	-2616	1760	6	6	2102	181
DDT1a-N-T vs. DDT5-T	498,0	541,0	-43,00	1760	6	6	0,03455	181
DDT1a-N-T vs. DDT6	498,0	1561	-1063	2156	6	3	0,6973	181
DDT1a-N-T vs. DDT6-DNP-N	498,0	12518	-12020	1760	6	6	9657	181
DDT1a-N-T vs. DDT6-DNP-N-T	498,0	10208	-9710	1760	6	6	7801	181
DDT1a-N-T vs. DDT6-DNP-W	498,0	4400	-3902	1760	6	6	3135	181
DDT1a-N-T vs. DDT6-DNP-W-T	498,0	3027	-2529	1760	6	6	2031	181
DDT1a-N-T vs. DDT6-T	498,0	710,5	-212,5	1760	6	6	0,1707	181
DDT1a-N-T vs. - Control	498,0	240,2	257,8	1760	6	6	0,2071	181
DDT1a-W vs. DDT1a-W-T	750,0	589,7	160,3	1760	6	6	0,1288	181
DDT1a-W vs. DDT1a-T	750,0	638,7	111,3	1760	6	6	0,08945	181
DDT1a-W vs. DDT2	750,0	1228	-478,0	1760	6	6	0,3840	181
DDT1a-W vs. DDT2-DNP-N	750,0	3928	-3178	1760	6	6	2553	181
DDT1a-W vs. DDT2-DNP-N-T	750,0	4713	-3963	1760	6	6	3184	181
DDT1a-W vs. DDT2-DNP-W	750,0	3296	-2546	1760	6	6	2045	181
DDT1a-W vs. DDT2-DNP-W-T	750,0	4556	-3806	1760	6	6	3058	181
DDT1a-W vs. DDT2-T	750,0	374,8	375,2	1760	6	6	0,3014	181
DDT1a-W vs. DDT3	750,0	672,3	77,67	1760	6	6	0,06240	181
DDT1a-W vs. DDT3-DNP-N	750,0	5791	-5041	1760	6	6	4050	181
DDT1a-W vs. DDT3-DNP-N-T	750,0	7437	-6687	1968	6	4	4805	181
DDT1a-W vs. DDT3-DNP-W	750,0	1351	-601,2	1760	6	6	0,4830	181
DDT1a-W vs. DDT3-DNP-W-T	750,0	966,5	-216,5	1760	6	6	0,1739	181
DDT1a-W vs. DDT3-T	750,0	276,7	473,3	1760	6	6	0,3803	181
DDT1a-W vs. DDT4	750,0	1379	-629,3	2156	6	3	0,4128	181
DDT1a-W vs. DDT4-DNP-N	750,0	7640	-6890	1760	6	6	5536	181
DDT1a-W vs. DDT4-DNP-N-T	750,0	5457	-4707	1760	6	6	3781	181
DDT1a-W vs. DDT4-DNP-W	750,0	3356	-2606	1760	6	6	2094	181
DDT1a-W vs. DDT4-DNP-W-T	750,0	2644	-1894	1760	6	6	1521	181
DDT1a-W vs. DDT4-T	750,0	819,5	-69,50	1760	6	6	0,05584	181
DDT1a-W vs. DDT5	750,0	949,3	-199,3	1760	6	6	0,1601	181
DDT1a-W vs. DDT5-DNP-N	750,0	12866	-12116	1760	6	6	9734	181
DDT1a-W vs. DDT5-DNP-N-T	750,0	12494	-11744	1760	6	6	9435	181
DDT1a-W vs. DDT5-DNP-W	750,0	4360	-3610	1760	6	6	2900	181
DDT1a-W vs. DDT5-DNP-W-T	750,0	3114	-2364	1760	6	6	1899	181
DDT1a-W vs. DDT5-T	750,0	541,0	209,0	1760	6	6	0,1679	181
DDT1a-W vs. DDT6	750,0	1561	-811,0	2156	6	3	0,5320	181
DDT1a-W vs. DDT6-DNP-N	750,0	12518	-11768	1760	6	6	9454	181
DDT1a-W vs. DDT6-DNP-N-T	750,0	10208	-9458	1760	6	6	7598	181
DDT1a-W vs. DDT6-DNP-W	750,0	4400	-3650	1760	6	6	2932	181
DDT1a-W vs. DDT6-DNP-W-T	750,0	3027	-2277	1760	6	6	1829	181
DDT1a-W vs. DDT6-T	750,0	710,5	39,50	1760	6	6	0,03173	181
DDT1a-W vs. - Control	750,0	240,2	509,8	1760	6	6	0,4096	181
DDT1a-W-T vs. DDT1a-T	589,7	638,7	-49,00	1760	6	6	0,03937	181
DDT1a-W-T vs. DDT2	589,7	1228	-638,3	1760	6	6	0,5128	181
DDT1a-W-T vs. DDT2-DNP-N	589,7	3928	-3339	1760	6	6	2682	181
DDT1a-W-T vs. DDT2-DNP-N-T	589,7	4713	-4123	1760	6	6	3313	181
DDT1a-W-T vs. DDT2-DNP-W	589,7	3296	-2706	1760	6	6	2174	181
DDT1a-W-T vs. DDT2-DNP-W-T	589,7	4556	-3967	1760	6	6	3187	181
DDT1a-W-T vs. DDT2-T	589,7	374,8	214,8	1760	6	6	0,1726	181
DDT1a-W-T vs. DDT3	589,7	672,3	-82,67	1760	6	6	0,06641	181
DDT1a-W-T vs. DDT3-DNP-N	589,7	5791	-5201	1760	6	6	4179	181
DDT1a-W-T vs. DDT3-DNP-N-T	589,7	7437	-6847	1968	6	4	4920	181
DDT1a-W-T vs. DDT3-DNP-W	589,7	1351	-761,5	1760	6	6	0,6118	181
DDT1a-W-T vs. DDT3-DNP-W-T	589,7	966,5	-376,8	1760	6	6	0,3027	181
DDT1a-W-T vs. DDT3-T	589,7	276,7	313,0	1760	6	6	0,2515	181
DDT1a-W-T vs. DDT4	589,7	1379	-789,7	2156	6	3	0,5180	181
DDT1a-W-T vs. DDT4-DNP-N	589,7	7640	-7051	1760	6	6	5664	181
DDT1a-W-T vs. DDT4-DNP-N-T	589,7	5457	-4867	1760	6	6	3910	181
DDT1a-W-T vs. DDT4-DNP-W	589,7	3356	-2766	1760	6	6	2222	181
DDT1a-W-T vs. DDT4-DNP-W-T	589,7	2644	-2054	1760	6	6	1650	181
DDT1a-W-T vs. DDT4-T	589,7	819,5	-229,8	1760	6	6	0,1846	181
DDT1a-W-T vs. DDT5	589,7	949,3	-359,7	1760	6	6	0,2890	181
DDT1a-W-T vs. DDT5-DNP-N	589,7	12866	-12277	1760	6	6	9863	181
DDT1a-W-T vs. DDT5-DNP-N-T	589,7	12494	-11905	1760	6	6	9564	181
DDT1a-W-T vs. DDT5-DNP-W	589,7	4360	-3771	1760	6	6	3029	181
DDT1a-W-T vs. DDT5-DNP-W-T	589,7	3114	-2524	1760	6	6	2028	181
DDT1a-W-T vs. DDT5-T	589,7	541,0	48,67	1760	6	6	0,03910	181
DDT1a-W-T vs. DDT6	589,7	1561	-971,3	2156	6	3	0,6372	181
DDT1a-W-T vs. DDT6-DNP-N	589,7	12518	-11928	1760	6	6	9583	181
DDT1a-W-T vs. DDT6-DNP-N-T	589,7	10208	-9618	1760	6	6	7727	181
DDT1a-W-T vs. DDT6-DNP-W	589,7	4400	-3810	1760	6	6	3061	181
DDT1a-W-T vs. DDT6-DNP-W-T	589,7	3027	-2437	1760	6	6	1958	181
DDT1a-W-T vs. DDT6-T	589,7	710,5	-120,8	1760	6	6	0,09708	181
DDT1a-W-T vs. - Control	589,7	240,2	349,5	1760	6	6	0,2808	181
DDT1a-T vs. DDT2	638,7	1228	-589,3	1760	6	6	0,4735	181
DDT1a-T vs. DDT2-DNP-N	638,7	3928	-3290	1760	6	6	2643	181
DDT1a-T vs. DDT2-DNP-N-T	638,7	4713	-4074	1760	6	6	3273	181
DDT1a-T vs. DDT2-DNP-W	638,7	3296	-2657	1760	6	6	2135	181
DDT1a-T vs. DDT2-DNP-W-T	638,7	4556	-3918	1760	6	6	3147	181
DDT1a-T vs. DDT2-T	638,7	374,8	263,8	1760	6	6	0,2120	181
DDT1a-T vs. DDT3	638,7	672,3	-33,67	1760	6	6	0,02705	181
DDT1a-T vs. DDT3-DNP-N	638,7	5791	-5152	1760	6	6	4139	181
DDT1a-T vs. DDT3-DNP-N-T	638,7	7437	-6798	1968	6	4	4885	181
DDT1a-T vs. DDT3-DNP-W	638,7	1351	-712,5	1760	6	6	0,5724	181
DDT1a-T vs. DDT3-DNP-W-T	638,7	966,5	-327,8	1760	6	6	0,2634	181
DDT1a-T vs. DDT3-T	638,7	276,7	362,0	1760	6	6	0,2908	181
DDT1a-T vs. DDT4	638,7	1379	-740,7	2156	6	3	0,4859	181
DDT1a-T vs. DDT4-DNP-N	638,7	7640	-7002	1760	6	6	5625	181
DDT1a-T vs. DDT4-DNP-N-T	638,7	5457	-4818	1760	6	6	3871	181
DDT1a-T vs. DDT4-DNP-W	638,7	3356	-2717	1760	6	6	2183	181
DDT1a-T vs. DDT4-DNP-W-T	638,7	2644	-2005	1760	6	6	1611	181
DDT1a-T vs. DDT4-T	638,7	819,5	-180,8	1760	6	6	0,1453	181
DDT1a-T vs. DDT5	638,7	949,3	-310,7	1760	6	6	0,2496	181
DDT1a-T vs. DDT5-DNP-N	638,7	12866	-12228	1760	6	6	9824	181
DDT1a-T vs. DDT5-DNP-N-T	638,7	12494	-11856	1760	6	6	9525	181
DDT1a-T vs. DDT5-DNP-W	638,7	4360	-3722	1760	6	6	2990	181
DDT1a-T vs. DDT5-DNP-W-T	638,7	3114	-2475	1760	6	6	1989	181
DDT1a-T vs. DDT5-T	638,7	541,0	97,67	1760	6	6	0,07847	181
DDT1a-T vs. DDT6	638,7	1561	-922,3	2156	6	3	0,6050	181
DDT1a-T vs. DDT6-DNP-N	638,7	12518	-11879	1760	6	6	9544	181
DDT1a-T vs. DDT6-DNP-N-T	638,7	10208	-9569	1760	6	6	7688	181
DDT1a-T vs. DDT6-DNP-W	638,7	4400	-3761	1760	6	6	3022	181
DDT1a-T vs. DDT6-DNP-W-T	638,7	3027	-2388	1760	6	6	1918	181
DDT1a-T vs. DDT6-T	638,7	710,5	-71,83	1760	6	6	0,05771	181
DDT1a-T vs. - Control	638,7	240,2	398,5	1760	6	6	0,3202	181
DDT2 vs. DDT2-DNP-N	1228	3928	-2700	1760	6	6	2169	181
DDT2 vs. DDT2-DNP-N-T	1228	4713	-3485	1760	6	6	2800	181
DDT2 vs. DDT2-DNP-W	1228	3296	-2068	1760	6	6	1661	181
DDT2 vs. DDT2-DNP-W-T	1228	4556	-3328	1760	6	6	2674	181
DDT2 vs. DDT2-T	1228	374,8	853,2	1760	6	6	0,6854	181
DDT2 vs. DDT3	1228	672,3	555,7	1760	6	6	0,4464	181
DDT2 vs. DDT3-DNP-N	1228	5791	-4563	1760	6	6	3666	181
DDT2 vs. DDT3-DNP-N-T	1228	7437	-6209	1968	6	4	4461	181
DDT2 vs. DDT3-DNP-W	1228	1351	-123,2	1760	6	6	0,09895	181
DDT2 vs. DDT3-DNP-W-T	1228	966,5	261,5	1760	6	6	0,2101	181
DDT2 vs. DDT3-T	1228	276,7	951,3	1760	6	6	0,7643	181
DDT2 vs. DDT4	1228	1379	-151,3	2156	6	3	0,09927	181
DDT2 vs. DDT4-DNP-N	1228	7640	-6412	1760	6	6	5152	181
DDT2 vs. DDT4-DNP-N-T	1228	5457	-4229	1760	6	6	3397	181
DDT2 vs. DDT4-DNP-W	1228	3356	-2128	1760	6	6	1710	181
DDT2 vs. DDT4-DNP-W-T	1228	2644	-1416	1760	6	6	1137	181
DDT2 vs. DDT4-T	1228	819,5	408,5	1760	6	6	0,3282	181
DDT2 vs. DDT5	1228	949,3	278,7	1760	6	6	0,2239	181
DDT2 vs. DDT5-DNP-N	1228	12866	-11638	1760	6	6	9350	181
DDT2 vs. DDT5-DNP-N-T	1228	12494	-11266	1760	6	6	9051	181
DDT2 vs. DDT5-DNP-W	1228	4360	-3132	1760	6	6	2516	181
DDT2 vs. DDT5-DNP-W-T	1228	3114	-1886	1760	6	6	1515	181
DDT2 vs. DDT5-T	1228	541,0	687,0	1760	6	6	0,5519	181
DDT2 vs. DDT6	1228	1561	-333,0	2156	6	3	0,2184	181
DDT2 vs. DDT6-DNP-N	1228	12518	-11290	1760	6	6	9070	181
DDT2 vs. DDT6-DNP-N-T	1228	10208	-8980	1760	6	6	7214	181
DDT2 vs. DDT6-DNP-W	1228	4400	-3172	1760	6	6	2548	181
DDT2 vs. DDT6-DNP-W-T	1228	3027	-1799	1760	6	6	1445	181
DDT2 vs. DDT6-T	1228	710,5	517,5	1760	6	6	0,4158	181
DDT2 vs. - Control	1228	240,2	987,8	1760	6	6	0,7936	181
DDT2-DNP-N vs. DDT2-DNP-N-T	3928	4713	-784,7	1760	6	6	0,6304	181
DDT2-DNP-N vs. DDT2-DNP-W	3928	3296	632,7	1760	6	6	0,5083	181
DDT2-DNP-N vs. DDT2-DNP-W-T	3928	4556	-628,0	1760	6	6	0,5045	181
DDT2-DNP-N vs. DDT2-T	3928	374,8	3553	1760	6	6	2855	181
DDT2-DNP-N vs. DDT3	3928	672,3	3256	1760	6	6	2616	181
DDT2-DNP-N vs. DDT3-DNP-N	3928	5791	-1863	1760	6	6	1497	181
DDT2-DNP-N vs. DDT3-DNP-N-T	3928	7437	-3508	1968	6	4	2521	181
DDT2-DNP-N vs. DDT3-DNP-W	3928	1351	2577	1760	6	6	2070	181
DDT2-DNP-N vs. DDT3-DNP-W-T	3928	966,5	2962	1760	6	6	2379	181
DDT2-DNP-N vs. DDT3-T	3928	276,7	3652	1760	6	6	2934	181
DDT2-DNP-N vs. DDT4	3928	1379	2549	2156	6	3	1672	181
DDT2-DNP-N vs. DDT4-DNP-N	3928	7640	-3712	1760	6	6	2982	181
DDT2-DNP-N vs. DDT4-DNP-N-T	3928	5457	-1528	1760	6	6	1228	181
DDT2-DNP-N vs. DDT4-DNP-W	3928	3356	572,2	1760	6	6	0,4597	181
DDT2-DNP-N vs. DDT4-DNP-W-T	3928	2644	1285	1760	6	6	1032	181
DDT2-DNP-N vs. DDT4-T	3928	819,5	3109	1760	6	6	2498	181
DDT2-DNP-N vs. DDT5	3928	949,3	2979	1760	6	6	2393	181
DDT2-DNP-N vs. DDT5-DNP-N	3928	12866	-8938	1760	6	6	7181	181
DDT2-DNP-N vs. DDT5-DNP-N-T	3928	12494	-8566	1760	6	6	6882	181
DDT2-DNP-N vs. DDT5-DNP-W	3928	4360	-432,0	1760	6	6	0,3471	181
DDT2-DNP-N vs. DDT5-DNP-W-T	3928	3114	814,3	1760	6	6	0,6542	181
DDT2-DNP-N vs. DDT5-T	3928	541,0	3387	1760	6	6	2721	181
DDT2-DNP-N vs. DDT6	3928	1561	2367	2156	6	3	1553	181
DDT2-DNP-N vs. DDT6-DNP-N	3928	12518	-8590	1760	6	6	6901	181
DDT2-DNP-N vs. DDT6-DNP-N-T	3928	10208	-6279	1760	6	6	5045	181
DDT2-DNP-N vs. DDT6-DNP-W	3928	4400	-471,8	1760	6	6	0,3791	181
DDT2-DNP-N vs. DDT6-DNP-W-T	3928	3027	901,7	1760	6	6	0,7244	181
DDT2-DNP-N vs. DDT6-T	3928	710,5	3218	1760	6	6	2585	181
DDT2-DNP-N vs. - Control	3928	240,2	3688	1760	6	6	2963	181
DDT2-DNP-N-T vs. DDT2-DNP-W	4713	3296	1417	1760	6	6	1139	181
DDT2-DNP-N-T vs. DDT2-DNP-W-T	4713	4556	156,7	1760	6	6	0,1259	181
DDT2-DNP-N-T vs. DDT2-T	4713	374,8	4338	1760	6	6	3485	181
DDT2-DNP-N-T vs. DDT3	4713	672,3	4041	1760	6	6	3246	181
DDT2-DNP-N-T vs. DDT3-DNP-N	4713	5791	-1078	1760	6	6	0,8662	181
DDT2-DNP-N-T vs. DDT3-DNP-N-T	4713	7437	-2724	1968	6	4	1957	181
DDT2-DNP-N-T vs. DDT3-DNP-W	4713	1351	3362	1760	6	6	2701	181
DDT2-DNP-N-T vs. DDT3-DNP-W-T	4713	966,5	3746	1760	6	6	3010	181
DDT2-DNP-N-T vs. DDT3-T	4713	276,7	4436	1760	6	6	3564	181
DDT2-DNP-N-T vs. DDT4	4713	1379	3334	2156	6	3	2187	181
DDT2-DNP-N-T vs. DDT4-DNP-N	4713	7640	-2927	1760	6	6	2352	181
DDT2-DNP-N-T vs. DDT4-DNP-N-T	4713	5457	-743,7	1760	6	6	0,5975	181
DDT2-DNP-N-T vs. DDT4-DNP-W	4713	3356	1357	1760	6	6	1090	181
DDT2-DNP-N-T vs. DDT4-DNP-W-T	4713	2644	2069	1760	6	6	1663	181
DDT2-DNP-N-T vs. DDT4-T	4713	819,5	3893	1760	6	6	3128	181
DDT2-DNP-N-T vs. DDT5	4713	949,3	3764	1760	6	6	3024	181
DDT2-DNP-N-T vs. DDT5-DNP-N	4713	12866	-8154	1760	6	6	6551	181
DDT2-DNP-N-T vs. DDT5-DNP-N-T	4713	12494	-7781	1760	6	6	6252	181
DDT2-DNP-N-T vs. DDT5-DNP-W	4713	4360	352,7	1760	6	6	0,2833	181
DDT2-DNP-N-T vs. DDT5-DNP-W-T	4713	3114	1599	1760	6	6	1285	181
DDT2-DNP-N-T vs. DDT5-T	4713	541,0	4172	1760	6	6	3352	181
DDT2-DNP-N-T vs. DDT6	4713	1561	3152	2156	6	3	2068	181
DDT2-DNP-N-T vs. DDT6-DNP-N	4713	12518	-7805	1760	6	6	6270	181
DDT2-DNP-N-T vs. DDT6-DNP-N-T	4713	10208	-5495	1760	6	6	4414	181
DDT2-DNP-N-T vs. DDT6-DNP-W	4713	4400	312,8	1760	6	6	0,2513	181
DDT2-DNP-N-T vs. DDT6-DNP-W-T	4713	3027	1686	1760	6	6	1355	181
DDT2-DNP-N-T vs. DDT6-T	4713	710,5	4002	1760	6	6	3215	181
DDT2-DNP-N-T vs. - Control	4713	240,2	4473	1760	6	6	3593	181
DDT2-DNP-W vs. DDT2-DNP-W-T	3296	4556	-1261	1760	6	6	1013	181
DDT2-DNP-W vs. DDT2-T	3296	374,8	2921	1760	6	6	2346	181
DDT2-DNP-W vs. DDT3	3296	672,3	2623	1760	6	6	2107	181
DDT2-DNP-W vs. DDT3-DNP-N	3296	5791	-2496	1760	6	6	2005	181
DDT2-DNP-W vs. DDT3-DNP-N-T	3296	7437	-4141	1968	6	4	2976	181
DDT2-DNP-W vs. DDT3-DNP-W	3296	1351	1944	1760	6	6	1562	181
DDT2-DNP-W vs. DDT3-DNP-W-T	3296	966,5	2329	1760	6	6	1871	181
DDT2-DNP-W vs. DDT3-T	3296	276,7	3019	1760	6	6	2425	181
DDT2-DNP-W vs. DDT4	3296	1379	1916	2156	6	3	1257	181
DDT2-DNP-W vs. DDT4-DNP-N	3296	7640	-4345	1760	6	6	3491	181
DDT2-DNP-W vs. DDT4-DNP-N-T	3296	5457	-2161	1760	6	6	1736	181
DDT2-DNP-W vs. DDT4-DNP-W	3296	3356	-60,50	1760	6	6	0,04861	181
DDT2-DNP-W vs. DDT4-DNP-W-T	3296	2644	652,0	1760	6	6	0,5238	181
DDT2-DNP-W vs. DDT4-T	3296	819,5	2476	1760	6	6	1989	181
DDT2-DNP-W vs. DDT5	3296	949,3	2346	1760	6	6	1885	181
DDT2-DNP-W vs. DDT5-DNP-N	3296	12866	-9571	1760	6	6	7689	181
DDT2-DNP-W vs. DDT5-DNP-N-T	3296	12494	-9199	1760	6	6	7390	181
DDT2-DNP-W vs. DDT5-DNP-W	3296	4360	-1065	1760	6	6	0,8554	181
DDT2-DNP-W vs. DDT5-DNP-W-T	3296	3114	181,7	1760	6	6	0,1460	181
DDT2-DNP-W vs. DDT5-T	3296	541,0	2755	1760	6	6	2213	181
DDT2-DNP-W vs. DDT6	3296	1561	1735	2156	6	3	1138	181
DDT2-DNP-W vs. DDT6-DNP-N	3296	12518	-9222	1760	6	6	7409	181
DDT2-DNP-W vs. DDT6-DNP-N-T	3296	10208	-6912	1760	6	6	5553	181
DDT2-DNP-W vs. DDT6-DNP-W	3296	4400	-1105	1760	6	6	0,8874	181
DDT2-DNP-W vs. DDT6-DNP-W-T	3296	3027	269,0	1760	6	6	0,2161	181
DDT2-DNP-W vs. DDT6-T	3296	710,5	2585	1760	6	6	2077	181
DDT2-DNP-W vs. - Control	3296	240,2	3055	1760	6	6	2455	181
DDT2-DNP-W-T vs. DDT2-T	4556	374,8	4181	1760	6	6	3359	181
DDT2-DNP-W-T vs. DDT3	4556	672,3	3884	1760	6	6	3120	181
DDT2-DNP-W-T vs. DDT3-DNP-N	4556	5791	-1235	1760	6	6	0,9921	181
DDT2-DNP-W-T vs. DDT3-DNP-N-T	4556	7437	-2880	1968	6	4	2070	181
DDT2-DNP-W-T vs. DDT3-DNP-W	4556	1351	3205	1760	6	6	2575	181
DDT2-DNP-W-T vs. DDT3-DNP-W-T	4556	966,5	3590	1760	6	6	2884	181
DDT2-DNP-W-T vs. DDT3-T	4556	276,7	4280	1760	6	6	3438	181
DDT2-DNP-W-T vs. DDT4	4556	1379	3177	2156	6	3	2084	181
DDT2-DNP-W-T vs. DDT4-DNP-N	4556	7640	-3084	1760	6	6	2478	181
DDT2-DNP-W-T vs. DDT4-DNP-N-T	4556	5457	-900,3	1760	6	6	0,7233	181
DDT2-DNP-W-T vs. DDT4-DNP-W	4556	3356	1200	1760	6	6	0,9642	181
DDT2-DNP-W-T vs. DDT4-DNP-W-T	4556	2644	1913	1760	6	6	1537	181
DDT2-DNP-W-T vs. DDT4-T	4556	819,5	3737	1760	6	6	3002	181
DDT2-DNP-W-T vs. DDT5	4556	949,3	3607	1760	6	6	2898	181
DDT2-DNP-W-T vs. DDT5-DNP-N	4556	12866	-8310	1760	6	6	6676	181
DDT2-DNP-W-T vs. DDT5-DNP-N-T	4556	12494	-7938	1760	6	6	6377	181
DDT2-DNP-W-T vs. DDT5-DNP-W	4556	4360	196,0	1760	6	6	0,1575	181
DDT2-DNP-W-T vs. DDT5-DNP-W-T	4556	3114	1442	1760	6	6	1159	181
DDT2-DNP-W-T vs. DDT5-T	4556	541,0	4015	1760	6	6	3226	181
DDT2-DNP-W-T vs. DDT6	4556	1561	2995	2156	6	3	1965	181
DDT2-DNP-W-T vs. DDT6-DNP-N	4556	12518	-7962	1760	6	6	6396	181
DDT2-DNP-W-T vs. DDT6-DNP-N-T	4556	10208	-5651	1760	6	6	4540	181
DDT2-DNP-W-T vs. DDT6-DNP-W	4556	4400	156,2	1760	6	6	0,1255	181
DDT2-DNP-W-T vs. DDT6-DNP-W-T	4556	3027	1530	1760	6	6	1229	181
DDT2-DNP-W-T vs. DDT6-T	4556	710,5	3846	1760	6	6	3090	181
DDT2-DNP-W-T vs. - Control	4556	240,2	4316	1760	6	6	3467	181
DDT2-T vs. DDT3	374,8	672,3	-297,5	1760	6	6	0,2390	181
DDT2-T vs. DDT3-DNP-N	374,8	5791	-5416	1760	6	6	4351	181
DDT2-T vs. DDT3-DNP-N-T	374,8	7437	-7062	1968	6	4	5074	181
DDT2-T vs. DDT3-DNP-W	374,8	1351	-976,3	1760	6	6	0,7844	181
DDT2-T vs. DDT3-DNP-W-T	374,8	966,5	-591,7	1760	6	6	0,4753	181
DDT2-T vs. DDT3-T	374,8	276,7	98,17	1760	6	6	0,07887	181
DDT2-T vs. DDT4	374,8	1379	-1005	2156	6	3	0,6589	181
DDT2-T vs. DDT4-DNP-N	374,8	7640	-7265	1760	6	6	5837	181
DDT2-T vs. DDT4-DNP-N-T	374,8	5457	-5082	1760	6	6	4083	181
DDT2-T vs. DDT4-DNP-W	374,8	3356	-2981	1760	6	6	2395	181
DDT2-T vs. DDT4-DNP-W-T	374,8	2644	-2269	1760	6	6	1823	181
DDT2-T vs. DDT4-T	374,8	819,5	-444,7	1760	6	6	0,3572	181
DDT2-T vs. DDT5	374,8	949,3	-574,5	1760	6	6	0,4616	181
DDT2-T vs. DDT5-DNP-N	374,8	12866	-12492	1760	6	6	10,04	181
DDT2-T vs. DDT5-DNP-N-T	374,8	12494	-12119	1760	6	6	9737	181
DDT2-T vs. DDT5-DNP-W	374,8	4360	-3985	1760	6	6	3202	181
DDT2-T vs. DDT5-DNP-W-T	374,8	3114	-2739	1760	6	6	2201	181
DDT2-T vs. DDT5-T	374,8	541,0	-166,2	1760	6	6	0,1335	181
DDT2-T vs. DDT6	374,8	1561	-1186	2156	6	3	0,7781	181
DDT2-T vs. DDT6-DNP-N	374,8	12518	-12143	1760	6	6	9756	181
DDT2-T vs. DDT6-DNP-N-T	374,8	10208	-9833	1760	6	6	7900	181
DDT2-T vs. DDT6-DNP-W	374,8	4400	-4025	1760	6	6	3234	181
DDT2-T vs. DDT6-DNP-W-T	374,8	3027	-2652	1760	6	6	2130	181
DDT2-T vs. DDT6-T	374,8	710,5	-335,7	1760	6	6	0,2697	181
DDT2-T vs. - Control	374,8	240,2	134,7	1760	6	6	0,1082	181
DDT3 vs. DDT3-DNP-N	672,3	5791	-5119	1760	6	6	4112	181
DDT3 vs. DDT3-DNP-N-T	672,3	7437	-6764	1968	6	4	4861	181
DDT3 vs. DDT3-DNP-W	672,3	1351	-678,8	1760	6	6	0,5454	181
DDT3 vs. DDT3-DNP-W-T	672,3	966,5	-294,2	1760	6	6	0,2363	181
DDT3 vs. DDT3-T	672,3	276,7	395,7	1760	6	6	0,3179	181
DDT3 vs. DDT4	672,3	1379	-707,0	2156	6	3	0,4638	181
DDT3 vs. DDT4-DNP-N	672,3	7640	-6968	1760	6	6	5598	181
DDT3 vs. DDT4-DNP-N-T	672,3	5457	-4784	1760	6	6	3844	181
DDT3 vs. DDT4-DNP-W	672,3	3356	-2684	1760	6	6	2156	181
DDT3 vs. DDT4-DNP-W-T	672,3	2644	-1971	1760	6	6	1584	181
DDT3 vs. DDT4-T	672,3	819,5	-147,2	1760	6	6	0,1182	181
DDT3 vs. DDT5	672,3	949,3	-277,0	1760	6	6	0,2225	181
DDT3 vs. DDT5-DNP-N	672,3	12866	-12194	1760	6	6	9797	181
DDT3 vs. DDT5-DNP-N-T	672,3	12494	-11822	1760	6	6	9498	181
DDT3 vs. DDT5-DNP-W	672,3	4360	-3688	1760	6	6	2963	181
DDT3 vs. DDT5-DNP-W-T	672,3	3114	-2442	1760	6	6	1962	181
DDT3 vs. DDT5-T	672,3	541,0	131,3	1760	6	6	0,1055	181
DDT3 vs. DDT6	672,3	1561	-888,7	2156	6	3	0,5829	181
DDT3 vs. DDT6-DNP-N	672,3	12518	-11845	1760	6	6	9517	181
DDT3 vs. DDT6-DNP-N-T	672,3	10208	-9535	1760	6	6	7661	181
DDT3 vs. DDT6-DNP-W	672,3	4400	-3728	1760	6	6	2995	181
DDT3 vs. DDT6-DNP-W-T	672,3	3027	-2354	1760	6	6	1891	181
DDT3 vs. DDT6-T	672,3	710,5	-38,17	1760	6	6	0,03066	181
DDT3 vs. - Control	672,3	240,2	432,2	1760	6	6	0,3472	181
DDT3-DNP-N vs. DDT3-DNP-N-T	5791	7437	-1646	1968	6	4	1182	181
DDT3-DNP-N vs. DDT3-DNP-W	5791	1351	4440	1760	6	6	3567	181
DDT3-DNP-N vs. DDT3-DNP-W-T	5791	966,5	4825	1760	6	6	3876	181
DDT3-DNP-N vs. DDT3-T	5791	276,7	5514	1760	6	6	4430	181
DDT3-DNP-N vs. DDT4	5791	1379	4412	2156	6	3	2894	181
DDT3-DNP-N vs. DDT4-DNP-N	5791	7640	-1849	1760	6	6	1486	181
DDT3-DNP-N vs. DDT4-DNP-N-T	5791	5457	334,5	1760	6	6	0,2687	181
DDT3-DNP-N vs. DDT4-DNP-W	5791	3356	2435	1760	6	6	1956	181
DDT3-DNP-N vs. DDT4-DNP-W-T	5791	2644	3148	1760	6	6	2529	181
DDT3-DNP-N vs. DDT4-T	5791	819,5	4972	1760	6	6	3994	181
DDT3-DNP-N vs. DDT5	5791	949,3	4842	1760	6	6	3890	181
DDT3-DNP-N vs. DDT5-DNP-N	5791	12866	-7075	1760	6	6	5684	181
DDT3-DNP-N vs. DDT5-DNP-N-T	5791	12494	-6703	1760	6	6	5385	181
DDT3-DNP-N vs. DDT5-DNP-W	5791	4360	1431	1760	6	6	1150	181
DDT3-DNP-N vs. DDT5-DNP-W-T	5791	3114	2677	1760	6	6	2151	181
DDT3-DNP-N vs. DDT5-T	5791	541,0	5250	1760	6	6	4218	181
DDT3-DNP-N vs. DDT6	5791	1561	4230	2156	6	3	2775	181
DDT3-DNP-N vs. DDT6-DNP-N	5791	12518	-6727	1760	6	6	5404	181
DDT3-DNP-N vs. DDT6-DNP-N-T	5791	10208	-4417	1760	6	6	3548	181
DDT3-DNP-N vs. DDT6-DNP-W	5791	4400	1391	1760	6	6	1118	181
DDT3-DNP-N vs. DDT6-DNP-W-T	5791	3027	2765	1760	6	6	2221	181
DDT3-DNP-N vs. DDT6-T	5791	710,5	5081	1760	6	6	4082	181
DDT3-DNP-N vs. - Control	5791	240,2	5551	1760	6	6	4460	181
DDT3-DNP-N-T vs. DDT3-DNP-W	7437	1351	6085	1968	4	6	4373	181
DDT3-DNP-N-T vs. DDT3-DNP-W-T	7437	966,5	6470	1968	4	6	4649	181
DDT3-DNP-N-T vs. DDT3-T	7437	276,7	7160	1968	4	6	5145	181
DDT3-DNP-N-T vs. DDT4	7437	1379	6057	2329	4	3	3679	181
DDT3-DNP-N-T vs. DDT4-DNP-N	7437	7640	-203,7	1968	4	6	0,1464	181
DDT3-DNP-N-T vs. DDT4-DNP-N-T	7437	5457	1980	1968	4	6	1423	181
DDT3-DNP-N-T vs. DDT4-DNP-W	7437	3356	4081	1968	4	6	2932	181
DDT3-DNP-N-T vs. DDT4-DNP-W-T	7437	2644	4793	1968	4	6	3444	181
DDT3-DNP-N-T vs. DDT4-T	7437	819,5	6617	1968	4	6	4755	181
DDT3-DNP-N-T vs. DDT5	7437	949,3	6487	1968	4	6	4662	181
DDT3-DNP-N-T vs. DDT5-DNP-N	7437	12866	-5430	1968	4	6	3902	181
DDT3-DNP-N-T vs. DDT5-DNP-N-T	7437	12494	-5058	1968	4	6	3634	181
DDT3-DNP-N-T vs. DDT5-DNP-W	7437	4360	3076	1968	4	6	2211	181
DDT3-DNP-N-T vs. DDT5-DNP-W-T	7437	3114	4323	1968	4	6	3106	181
DDT3-DNP-N-T vs. DDT5-T	7437	541,0	6896	1968	4	6	4955	181
DDT3-DNP-N-T vs. DDT6	7437	1561	5876	2329	4	3	3568	181
DDT3-DNP-N-T vs. DDT6-DNP-N	7437	12518	-5081	1968	4	6	3651	181
DDT3-DNP-N-T vs. DDT6-DNP-N-T	7437	10208	-2771	1968	4	6	1991	181
DDT3-DNP-N-T vs. DDT6-DNP-W	7437	4400	3037	1968	4	6	2182	181
DDT3-DNP-N-T vs. DDT6-DNP-W-T	7437	3027	4410	1968	4	6	3169	181
DDT3-DNP-N-T vs. DDT6-T	7437	710,5	6726	1968	4	6	4833	181
DDT3-DNP-N-T vs. - Control	7437	240,2	7196	1968	4	6	5171	181
DDT3-DNP-W vs. DDT3-DNP-W-T	1351	966,5	384,7	1760	6	6	0,3090	181
DDT3-DNP-W vs. DDT3-T	1351	276,7	1075	1760	6	6	0,8633	181
DDT3-DNP-W vs. DDT4	1351	1379	-28,17	2156	6	3	0,01848	181
DDT3-DNP-W vs. DDT4-DNP-N	1351	7640	-6289	1760	6	6	5053	181
DDT3-DNP-W vs. DDT4-DNP-N-T	1351	5457	-4105	1760	6	6	3298	181
DDT3-DNP-W vs. DDT4-DNP-W	1351	3356	-2005	1760	6	6	1611	181
DDT3-DNP-W vs. DDT4-DNP-W-T	1351	2644	-1292	1760	6	6	1038	181
DDT3-DNP-W vs. DDT4-T	1351	819,5	531,7	1760	6	6	0,4271	181
DDT3-DNP-W vs. DDT5	1351	949,3	401,8	1760	6	6	0,3228	181
DDT3-DNP-W vs. DDT5-DNP-N	1351	12866	-11515	1760	6	6	9251	181
DDT3-DNP-W vs. DDT5-DNP-N-T	1351	12494	-11143	1760	6	6	8952	181
DDT3-DNP-W vs. DDT5-DNP-W	1351	4360	-3009	1760	6	6	2417	181
DDT3-DNP-W vs. DDT5-DNP-W-T	1351	3114	-1763	1760	6	6	1416	181
DDT3-DNP-W vs. DDT5-T	1351	541,0	810,2	1760	6	6	0,6509	181
DDT3-DNP-W vs. DDT6	1351	1561	-209,8	2156	6	3	0,1376	181
DDT3-DNP-W vs. DDT6-DNP-N	1351	12518	-11167	1760	6	6	8971	181
DDT3-DNP-W vs. DDT6-DNP-N-T	1351	10208	-8856	1760	6	6	7115	181
DDT3-DNP-W vs. DDT6-DNP-W	1351	4400	-3049	1760	6	6	2449	181
DDT3-DNP-W vs. DDT6-DNP-W-T	1351	3027	-1675	1760	6	6	1346	181
DDT3-DNP-W vs. DDT6-T	1351	710,5	640,7	1760	6	6	0,5147	181
DDT3-DNP-W vs. - Control	1351	240,2	1111	1760	6	6	0,8926	181
DDT3-DNP-W-T vs. DDT3-T	966,5	276,7	689,8	1760	6	6	0,5542	181
DDT3-DNP-W-T vs. DDT4	966,5	1379	-412,8	2156	6	3	0,2708	181
DDT3-DNP-W-T vs. DDT4-DNP-N	966,5	7640	-6674	1760	6	6	5362	181
DDT3-DNP-W-T vs. DDT4-DNP-N-T	966,5	5457	-4490	1760	6	6	3607	181
DDT3-DNP-W-T vs. DDT4-DNP-W	966,5	3356	-2390	1760	6	6	1920	181
DDT3-DNP-W-T vs. DDT4-DNP-W-T	966,5	2644	-1677	1760	6	6	1347	181
DDT3-DNP-W-T vs. DDT4-T	966,5	819,5	147,0	1760	6	6	0,1181	181
DDT3-DNP-W-T vs. DDT5	966,5	949,3	17,17	1760	6	6	0,01379	181
DDT3-DNP-W-T vs. DDT5-DNP-N	966,5	12866	-11900	1760	6	6	9560	181
DDT3-DNP-W-T vs. DDT5-DNP-N-T	966,5	12494	-11528	1760	6	6	9261	181
DDT3-DNP-W-T vs. DDT5-DNP-W	966,5	4360	-3394	1760	6	6	2726	181
DDT3-DNP-W-T vs. DDT5-DNP-W-T	966,5	3114	-2147	1760	6	6	1725	181
DDT3-DNP-W-T vs. DDT5-T	966,5	541,0	425,5	1760	6	6	0,3418	181
DDT3-DNP-W-T vs. DDT6	966,5	1561	-594,5	2156	6	3	0,3900	181
DDT3-DNP-W-T vs. DDT6-DNP-N	966,5	12518	-11551	1760	6	6	9280	181
DDT3-DNP-W-T vs. DDT6-DNP-N-T	966,5	10208	-9241	1760	6	6	7424	181
DDT3-DNP-W-T vs. DDT6-DNP-W	966,5	4400	-3434	1760	6	6	2758	181
DDT3-DNP-W-T vs. DDT6-DNP-W-T	966,5	3027	-2060	1760	6	6	1655	181
DDT3-DNP-W-T vs. DDT6-T	966,5	710,5	256,0	1760	6	6	0,2057	181
DDT3-DNP-W-T vs. - Control	966,5	240,2	726,3	1760	6	6	0,5835	181
DDT3-T vs. DDT4	276,7	1379	-1103	2156	6	3	0,7233	181
DDT3-T vs. DDT4-DNP-N	276,7	7640	-7364	1760	6	6	5916	181
DDT3-T vs. DDT4-DNP-N-T	276,7	5457	-5180	1760	6	6	4162	181
DDT3-T vs. DDT4-DNP-W	276,7	3356	-3079	1760	6	6	2474	181
DDT3-T vs. DDT4-DNP-W-T	276,7	2644	-2367	1760	6	6	1902	181
DDT3-T vs. DDT4-T	276,7	819,5	-542,8	1760	6	6	0,4361	181
DDT3-T vs. DDT5	276,7	949,3	-672,7	1760	6	6	0,5404	181
DDT3-T vs. DDT5-DNP-N	276,7	12866	-12590	1760	6	6	10,11	181
DDT3-T vs. DDT5-DNP-N-T	276,7	12494	-12218	1760	6	6	9816	181
DDT3-T vs. DDT5-DNP-W	276,7	4360	-4084	1760	6	6	3281	181
DDT3-T vs. DDT5-DNP-W-T	276,7	3114	-2837	1760	6	6	2279	181
DDT3-T vs. DDT5-T	276,7	541,0	-264,3	1760	6	6	0,2124	181
DDT3-T vs. DDT6	276,7	1561	-1284	2156	6	3	0,8425	181
DDT3-T vs. DDT6-DNP-N	276,7	12518	-12241	1760	6	6	9834	181
DDT3-T vs. DDT6-DNP-N-T	276,7	10208	-9931	1760	6	6	7978	181
DDT3-T vs. DDT6-DNP-W	276,7	4400	-4123	1760	6	6	3313	181
DDT3-T vs. DDT6-DNP-W-T	276,7	3027	-2750	1760	6	6	2209	181
DDT3-T vs. DDT6-T	276,7	710,5	-433,8	1760	6	6	0,3485	181
DDT3-T vs. - Control	276,7	240,2	36,50	1760	6	6	0,02932	181
DDT4 vs. DDT4-DNP-N	1379	7640	-6261	2156	3	6	4107	181
DDT4 vs. DDT4-DNP-N-T	1379	5457	-4077	2156	3	6	2675	181
DDT4 vs. DDT4-DNP-W	1379	3356	-1977	2156	3	6	1297	181
DDT4 vs. DDT4-DNP-W-T	1379	2644	-1264	2156	3	6	0,8293	181
DDT4 vs. DDT4-T	1379	819,5	559,8	2156	3	6	0,3672	181
DDT4 vs. DDT5	1379	949,3	430,0	2156	3	6	0,2821	181
DDT4 vs. DDT5-DNP-N	1379	12866	-11487	2156	3	6	7535	181
DDT4 vs. DDT5-DNP-N-T	1379	12494	-11115	2156	3	6	7291	181
DDT4 vs. DDT5-DNP-W	1379	4360	-2981	2156	3	6	1955	181
DDT4 vs. DDT5-DNP-W-T	1379	3114	-1735	2156	3	6	1138	181
DDT4 vs. DDT5-T	1379	541,0	838,3	2156	3	6	0,5499	181
DDT4 vs. DDT6	1379	1561	-181,7	2489	3	3	0,1032	181
DDT4 vs. DDT6-DNP-N	1379	12518	-11138	2156	3	6	7306	181
DDT4 vs. DDT6-DNP-N-T	1379	10208	-8828	2156	3	6	5791	181
DDT4 vs. DDT6-DNP-W	1379	4400	-3021	2156	3	6	1981	181
DDT4 vs. DDT6-DNP-W-T	1379	3027	-1647	2156	3	6	1081	181
DDT4 vs. DDT6-T	1379	710,5	668,8	2156	3	6	0,4387	181
DDT4 vs. - Control	1379	240,2	1139	2156	3	6	0,7473	181
DDT4-DNP-N vs. DDT4-DNP-N-T	7640	5457	2184	1760	6	6	1754	181
DDT4-DNP-N vs. DDT4-DNP-W	7640	3356	4284	1760	6	6	3442	181
DDT4-DNP-N vs. DDT4-DNP-W-T	7640	2644	4997	1760	6	6	4014	181
DDT4-DNP-N vs. DDT4-T	7640	819,5	6821	1760	6	6	5480	181
DDT4-DNP-N vs. DDT5	7640	949,3	6691	1760	6	6	5375	181
DDT4-DNP-N vs. DDT5-DNP-N	7640	12866	-5226	1760	6	6	4199	181
DDT4-DNP-N vs. DDT5-DNP-N-T	7640	12494	-4854	1760	6	6	3900	181
DDT4-DNP-N vs. DDT5-DNP-W	7640	4360	3280	1760	6	6	2635	181
DDT4-DNP-N vs. DDT5-DNP-W-T	7640	3114	4526	1760	6	6	3636	181
DDT4-DNP-N vs. DDT5-T	7640	541,0	7099	1760	6	6	5704	181
DDT4-DNP-N vs. DDT6	7640	1561	6079	2156	6	3	3988	181
DDT4-DNP-N vs. DDT6-DNP-N	7640	12518	-4878	1760	6	6	3919	181
DDT4-DNP-N vs. DDT6-DNP-N-T	7640	10208	-2567	1760	6	6	2063	181
DDT4-DNP-N vs. DDT6-DNP-W	7640	4400	3240	1760	6	6	2603	181
DDT4-DNP-N vs. DDT6-DNP-W-T	7640	3027	4614	1760	6	6	3707	181
DDT4-DNP-N vs. DDT6-T	7640	710,5	6930	1760	6	6	5567	181
DDT4-DNP-N vs. - Control	7640	240,2	7400	1760	6	6	5945	181
DDT4-DNP-N-T vs. DDT4-DNP-W	5457	3356	2101	1760	6	6	1688	181
DDT4-DNP-N-T vs. DDT4-DNP-W-T	5457	2644	2813	1760	6	6	2260	181
DDT4-DNP-N-T vs. DDT4-T	5457	819,5	4637	1760	6	6	3725	181
DDT4-DNP-N-T vs. DDT5	5457	949,3	4507	1760	6	6	3621	181
DDT4-DNP-N-T vs. DDT5-DNP-N	5457	12866	-7410	1760	6	6	5953	181
DDT4-DNP-N-T vs. DDT5-DNP-N-T	5457	12494	-7038	1760	6	6	5654	181
DDT4-DNP-N-T vs. DDT5-DNP-W	5457	4360	1096	1760	6	6	0,8808	181
DDT4-DNP-N-T vs. DDT5-DNP-W-T	5457	3114	2343	1760	6	6	1882	181
DDT4-DNP-N-T vs. DDT5-T	5457	541,0	4916	1760	6	6	3949	181
DDT4-DNP-N-T vs. DDT6	5457	1561	3896	2156	6	3	2555	181
DDT4-DNP-N-T vs. DDT6-DNP-N	5457	12518	-7061	1760	6	6	5673	181
DDT4-DNP-N-T vs. DDT6-DNP-N-T	5457	10208	-4751	1760	6	6	3817	181
DDT4-DNP-N-T vs. DDT6-DNP-W	5457	4400	1057	1760	6	6	0,8488	181
DDT4-DNP-N-T vs. DDT6-DNP-W-T	5457	3027	2430	1760	6	6	1952	181
DDT4-DNP-N-T vs. DDT6-T	5457	710,5	4746	1760	6	6	3813	181
DDT4-DNP-N-T vs. - Control	5457	240,2	5216	1760	6	6	4191	181
DDT4-DNP-W vs. DDT4-DNP-W-T	3356	2644	712,5	1760	6	6	0,5724	181
DDT4-DNP-W vs. DDT4-T	3356	819,5	2537	1760	6	6	2038	181
DDT4-DNP-W vs. DDT5	3356	949,3	2407	1760	6	6	1934	181
DDT4-DNP-W vs. DDT5-DNP-N	3356	12866	-9510	1760	6	6	7641	181
DDT4-DNP-W vs. DDT5-DNP-N-T	3356	12494	-9138	1760	6	6	7342	181
DDT4-DNP-W vs. DDT5-DNP-W	3356	4360	-1004	1760	6	6	0,8068	181
DDT4-DNP-W vs. DDT5-DNP-W-T	3356	3114	242,2	1760	6	6	0,1946	181
DDT4-DNP-W vs. DDT5-T	3356	541,0	2815	1760	6	6	2262	181
DDT4-DNP-W vs. DDT6	3356	1561	1795	2156	6	3	1177	181
DDT4-DNP-W vs. DDT6-DNP-N	3356	12518	-9162	1760	6	6	7361	181
DDT4-DNP-W vs. DDT6-DNP-N-T	3356	10208	-6852	1760	6	6	5505	181
DDT4-DNP-W vs. DDT6-DNP-W	3356	4400	-1044	1760	6	6	0,8388	181
DDT4-DNP-W vs. DDT6-DNP-W-T	3356	3027	329,5	1760	6	6	0,2647	181
DDT4-DNP-W vs. DDT6-T	3356	710,5	2646	1760	6	6	2125	181
DDT4-DNP-W vs. - Control	3356	240,2	3116	1760	6	6	2503	181
DDT4-DNP-W-T vs. DDT4-T	2644	819,5	1824	1760	6	6	1465	181
DDT4-DNP-W-T vs. DDT5	2644	949,3	1694	1760	6	6	1361	181
DDT4-DNP-W-T vs. DDT5-DNP-N	2644	12866	-10223	1760	6	6	8213	181
DDT4-DNP-W-T vs. DDT5-DNP-N-T	2644	12494	-9851	1760	6	6	7914	181
DDT4-DNP-W-T vs. DDT5-DNP-W	2644	4360	-1717	1760	6	6	1379	181
DDT4-DNP-W-T vs. DDT5-DNP-W-T	2644	3114	-470,3	1760	6	6	0,3779	181
DDT4-DNP-W-T vs. DDT5-T	2644	541,0	2103	1760	6	6	1689	181
DDT4-DNP-W-T vs. DDT6	2644	1561	1083	2156	6	3	0,7101	181
DDT4-DNP-W-T vs. DDT6-DNP-N	2644	12518	-9874	1760	6	6	7933	181
DDT4-DNP-W-T vs. DDT6-DNP-N-T	2644	10208	-7564	1760	6	6	6077	181
DDT4-DNP-W-T vs. DDT6-DNP-W	2644	4400	-1757	1760	6	6	1411	181
DDT4-DNP-W-T vs. DDT6-DNP-W-T	2644	3027	-383,0	1760	6	6	0,3077	181
DDT4-DNP-W-T vs. DDT6-T	2644	710,5	1933	1760	6	6	1553	181
DDT4-DNP-W-T vs. - Control	2644	240,2	2403	1760	6	6	1931	181
DDT4-T vs. DDT5	819,5	949,3	-129,8	1760	6	6	0,1043	181
DDT4-T vs. DDT5-DNP-N	819,5	12866	-12047	1760	6	6	9678	181
DDT4-T vs. DDT5-DNP-N-T	819,5	12494	-11675	1760	6	6	9379	181
DDT4-T vs. DDT5-DNP-W	819,5	4360	-3541	1760	6	6	2845	181
DDT4-T vs. DDT5-DNP-W-T	819,5	3114	-2294	1760	6	6	1843	181
DDT4-T vs. DDT5-T	819,5	541,0	278,5	1760	6	6	0,2237	181
DDT4-T vs. DDT6	819,5	1561	-741,5	2156	6	3	0,4864	181
DDT4-T vs. DDT6-DNP-N	819,5	12518	-11698	1760	6	6	9398	181
DDT4-T vs. DDT6-DNP-N-T	819,5	10208	-9388	1760	6	6	7542	181
DDT4-T vs. DDT6-DNP-W	819,5	4400	-3581	1760	6	6	2877	181
DDT4-T vs. DDT6-DNP-W-T	819,5	3027	-2207	1760	6	6	1773	181
DDT4-T vs. DDT6-T	819,5	710,5	109,0	1760	6	6	0,08757	181
DDT4-T vs. - Control	819,5	240,2	579,3	1760	6	6	0,4654	181
DDT5 vs. DDT5-DNP-N	949,3	12866	-11917	1760	6	6	9574	181
DDT5 vs. DDT5-DNP-N-T	949,3	12494	-11545	1760	6	6	9275	181
DDT5 vs. DDT5-DNP-W	949,3	4360	-3411	1760	6	6	2740	181
DDT5 vs. DDT5-DNP-W-T	949,3	3114	-2165	1760	6	6	1739	181
DDT5 vs. DDT5-T	949,3	541,0	408,3	1760	6	6	0,3281	181
DDT5 vs. DDT6	949,3	1561	-611,7	2156	6	3	0,4012	181
DDT5 vs. DDT6-DNP-N	949,3	12518	-11568	1760	6	6	9294	181
DDT5 vs. DDT6-DNP-N-T	949,3	10208	-9258	1760	6	6	7438	181
DDT5 vs. DDT6-DNP-W	949,3	4400	-3451	1760	6	6	2772	181
DDT5 vs. DDT6-DNP-W-T	949,3	3027	-2077	1760	6	6	1669	181
DDT5 vs. DDT6-T	949,3	710,5	238,8	1760	6	6	0,1919	181
DDT5 vs. - Control	949,3	240,2	709,2	1760	6	6	0,5697	181
DDT5-DNP-N vs. DDT5-DNP-N-T	12866	12494	372,2	1760	6	6	0,2990	181
DDT5-DNP-N vs. DDT5-DNP-W	12866	4360	8506	1760	6	6	6834	181
DDT5-DNP-N vs. DDT5-DNP-W-T	12866	3114	9753	1760	6	6	7835	181
DDT5-DNP-N vs. DDT5-T	12866	541,0	12325	1760	6	6	9902	181
DDT5-DNP-N vs. DDT6	12866	1561	11305	2156	6	3	7416	181
DDT5-DNP-N vs. DDT6-DNP-N	12866	12518	348,7	1760	6	6	0,2801	181
DDT5-DNP-N vs. DDT6-DNP-N-T	12866	10208	2659	1760	6	6	2136	181
DDT5-DNP-N vs. DDT6-DNP-W	12866	4400	8466	1760	6	6	6802	181
DDT5-DNP-N vs. DDT6-DNP-W-T	12866	3027	9840	1760	6	6	7905	181
DDT5-DNP-N vs. DDT6-T	12866	710,5	12156	1760	6	6	9766	181
DDT5-DNP-N vs. - Control	12866	240,2	12626	1760	6	6	10,14	181
DDT5-DNP-N-T vs. DDT5-DNP-W	12494	4360	8134	1760	6	6	6535	181
DDT5-DNP-N-T vs. DDT5-DNP-W-T	12494	3114	9380	1760	6	6	7536	181
DDT5-DNP-N-T vs. DDT5-T	12494	541,0	11953	1760	6	6	9603	181
DDT5-DNP-N-T vs. DDT6	12494	1561	10933	2156	6	3	7172	181
DDT5-DNP-N-T vs. DDT6-DNP-N	12494	12518	-23,50	1760	6	6	0,01888	181
DDT5-DNP-N-T vs. DDT6-DNP-N-T	12494	10208	2287	1760	6	6	1837	181
DDT5-DNP-N-T vs. DDT6-DNP-W	12494	4400	8094	1760	6	6	6503	181
DDT5-DNP-N-T vs. DDT6-DNP-W-T	12494	3027	9468	1760	6	6	7606	181
DDT5-DNP-N-T vs. DDT6-T	12494	710,5	11784	1760	6	6	9467	181
DDT5-DNP-N-T vs. - Control	12494	240,2	12254	1760	6	6	9845	181
DDT5-DNP-W vs. DDT5-DNP-W-T	4360	3114	1246	1760	6	6	1001	181
DDT5-DNP-W vs. DDT5-T	4360	541,0	3819	1760	6	6	3068	181
DDT5-DNP-W vs. DDT6	4360	1561	2799	2156	6	3	1836	181
DDT5-DNP-W vs. DDT6-DNP-N	4360	12518	-8158	1760	6	6	6554	181
DDT5-DNP-W vs. DDT6-DNP-N-T	4360	10208	-5847	1760	6	6	4698	181
DDT5-DNP-W vs. DDT6-DNP-W	4360	4400	-39,83	1760	6	6	0,03200	181
DDT5-DNP-W vs. DDT6-DNP-W-T	4360	3027	1334	1760	6	6	1071	181
DDT5-DNP-W vs. DDT6-T	4360	710,5	3650	1760	6	6	2932	181
DDT5-DNP-W vs. - Control	4360	240,2	4120	1760	6	6	3310	181
DDT5-DNP-W-T vs. DDT5-T	3114	541,0	2573	1760	6	6	2067	181
DDT5-DNP-W-T vs. DDT6	3114	1561	1553	2156	6	3	1019	181
DDT5-DNP-W-T vs. DDT6-DNP-N	3114	12518	-9404	1760	6	6	7555	181
DDT5-DNP-W-T vs. DDT6-DNP-N-T	3114	10208	-7094	1760	6	6	5699	181
DDT5-DNP-W-T vs. DDT6-DNP-W	3114	4400	-1286	1760	6	6	1033	181
DDT5-DNP-W-T vs. DDT6-DNP-W-T	3114	3027	87,33	1760	6	6	0,07016	181
DDT5-DNP-W-T vs. DDT6-T	3114	710,5	2403	1760	6	6	1931	181
DDT5-DNP-W-T vs. - Control	3114	240,2	2874	1760	6	6	2309	181
DDT5-T vs. DDT6	541,0	1561	-1020	2156	6	3	0,6691	181
DDT5-T vs. DDT6-DNP-N	541,0	12518	-11977	1760	6	6	9622	181
DDT5-T vs. DDT6-DNP-N-T	541,0	10208	-9667	1760	6	6	7766	181
DDT5-T vs. DDT6-DNP-W	541,0	4400	-3859	1760	6	6	3100	181
DDT5-T vs. DDT6-DNP-W-T	541,0	3027	-2486	1760	6	6	1997	181
DDT5-T vs. DDT6-T	541,0	710,5	-169,5	1760	6	6	0,1362	181
DDT5-T vs. - Control	541,0	240,2	300,8	1760	6	6	0,2417	181
DDT6 vs. DDT6-DNP-N	1561	12518	-10957	2156	3	6	7187	181
DDT6 vs. DDT6-DNP-N-T	1561	10208	-8647	2156	3	6	5672	181
DDT6 vs. DDT6-DNP-W	1561	4400	-2839	2156	3	6	1862	181
DDT6 vs. DDT6-DNP-W-T	1561	3027	-1466	2156	3	6	0,9613	181
DDT6 vs. DDT6-T	1561	710,5	850,5	2156	3	6	0,5579	181
DDT6 vs. - Control	1561	240,2	1321	2156	3	6	0,8664	181
DDT6-DNP-N vs. DDT6-DNP-N-T	12518	10208	2310	1760	6	6	1856	181
DDT6-DNP-N vs. DDT6-DNP-W	12518	4400	8118	1760	6	6	6522	181
DDT6-DNP-N vs. DDT6-DNP-W-T	12518	3027	9491	1760	6	6	7625	181
DDT6-DNP-N vs. DDT6-T	12518	710,5	11807	1760	6	6	9486	181
DDT6-DNP-N vs. - Control	12518	240,2	12278	1760	6	6	9864	181
DDT6-DNP-N-T vs. DDT6-DNP-W	10208	4400	5808	1760	6	6	4666	181
DDT6-DNP-N-T vs. DDT6-DNP-W-T	10208	3027	7181	1760	6	6	5769	181
DDT6-DNP-N-T vs. DDT6-T	10208	710,5	9497	1760	6	6	7630	181
DDT6-DNP-N-T vs. - Control	10208	240,2	9967	1760	6	6	8008	181
DDT6-DNP-W vs. DDT6-DNP-W-T	4400	3027	1374	1760	6	6	1103	181
DDT6-DNP-W vs. DDT6-T	4400	710,5	3690	1760	6	6	2964	181
DDT6-DNP-W vs. - Control	4400	240,2	4160	1760	6	6	3342	181
DDT6-DNP-W-T vs. DDT6-T	3027	710,5	2316	1760	6	6	1861	181
DDT6-DNP-W-T vs. - Control	3027	240,2	2786	1760	6	6	2239	181
DDT6-T vs. - Control	710,5	240,2	470,3	1760	6	6	0,3779	181
