# Supplementary material for: DNA Nanostructure-Templated Antibody Complexes Provide Insights into the Geometric Requirements of Human Complement Cascade Activation
Source: J Am Chem Soc. 2024 May 4;146(19):13455–66. doi: 10.1021/jacs.4c02772 (PMC11099972; doi:10.1021/jacs.4c02772)
Supplement: Supplementary file 1 — ja4c02772_si_001.zip [file ja4c02772_si_001.zip › ANOVA/Ordinary one-way ANOVA of 5 min 50 nM.xlsx]

## Sheet: Ordinary one-way ANOVA of 5 min
Number of families	1
Number of comparisons per family	741
Alpha	0,05
Tukey's multiple comparisons test	Mean Diff,	95,00% CI of diff,	Below threshold?	Summary	Adjusted P Value
DDT1a vs. DDT1a-N	-2327	-7374 to 2720	No	ns	0,9988	A-B
DDT1a vs. DDT1b noChol-N	7167	-5040 to 5054	No	ns	>0,9999	A-C
DDT1a vs. DDT1b-2xChol-N	-1734	-6781 to 3313	No	ns	>0,9999	A-D
DDT1a vs. DDT1a-N-T	-1886	-6933 to 3161	No	ns	>0,9999	A-E
DDT1a vs. DDT1a-W	-2350	-7396 to 2697	No	ns	0,9985	A-F
DDT1a vs. DDT1a-W-T	-2900	-7947 to 2147	No	ns	0,9590	A-G
DDT1a vs. DDT1a-T	81,00	-4966 to 5128	No	ns	>0,9999	A-H
DDT1a vs. DDT2	-292,7	-5340 to 4754	No	ns	>0,9999	A-I
DDT1a vs. DDT2-DNP-N	-8296	-13343 to -3249	Yes	****	<0,0001	A-J
DDT1a vs. DDT2-DNP-N-T	-7409	-12456 to -2362	Yes	****	<0,0001	A-K
DDT1a vs. DDT2-DNP-W	-7519	-12566 to -2472	Yes	****	<0,0001	A-L
DDT1a vs. DDT2-DNP-W-T	-7713	-12759 to -2666	Yes	****	<0,0001	A-M
DDT1a vs. DDT2-T	-256,0	-5303 to 4791	No	ns	>0,9999	A-N
DDT1a vs. DDT3	-75,33	-5122 to 4972	No	ns	>0,9999	A-O
DDT1a vs. DDT3-DNP-N	-7339	-12386 to -2292	Yes	****	<0,0001	A-P
DDT1a vs. DDT3-DNP-N-T	-8457	-13503 to -3410	Yes	****	<0,0001	A-Q
DDT1a vs. DDT3-DNP-W	-7016	-12063 to -1969	Yes	****	<0,0001	A-R
DDT1a vs. DDT3-DNP-W-T	-6903	-11950 to -1856	Yes	***	0,0001	A-S
DDT1a vs. DDT3-T	-219,7	-5267 to 4827	No	ns	>0,9999	A-T
DDT1a vs. DDT4	-400,8	-5448 to 4646	No	ns	>0,9999	A-U
DDT1a vs. DDT4-DNP-N	-9605	-14652 to -4558	Yes	****	<0,0001	A-V
DDT1a vs. DDT4-DNP-N-T	-9031	-14078 to -3984	Yes	****	<0,0001	A-W
DDT1a vs. DDT4-DNP-W	-6628	-11675 to -1581	Yes	***	0,0004	A-X
DDT1a vs. DDT4-DNP-W-T	-5821	-10868 to -774,4	Yes	**	0,0056	A-Y
DDT1a vs. DDT4-T	-4833	-5052 to 5042	No	ns	>0,9999	A-Z
DDT1a vs. DDT5	-400,0	-5447 to 4647	No	ns	>0,9999	A-AA
DDT1a vs. DDT5-DNP-N	-9828	-14875 to -4781	Yes	****	<0,0001	A-AB
DDT1a vs. DDT5-DNP-N-T	-9443	-14490 to -4396	Yes	****	<0,0001	A-AC
DDT1a vs. DDT5-DNP-W	-6841	-11888 to -1794	Yes	***	0,0002	A-AD
DDT1a vs. DDT5-DNP-W-T	-6713	-11760 to -1666	Yes	***	0,0003	A-AE
DDT1a vs. DDT5-T	-1092	-6138 to 3955	No	ns	>0,9999	A-AF
DDT1a vs. DDT6	-97,50	-5144 to 4949	No	ns	>0,9999	A-AG
DDT1a vs. DDT6-DNP-N	-10810	-15857 to -5763	Yes	****	<0,0001	A-AH
DDT1a vs. DDT6-DNP-N-T	-11551	-16598 to -6504	Yes	****	<0,0001	A-AI
DDT1a vs. DDT6-DNP-W	-6118	-11165 to -1071	Yes	**	0,0022	A-AJ
DDT1a vs. DDT6-DNP-W-T	-5174	-10221 to -126,9	Yes	*	0,0360	A-AK
DDT1a vs. DDT6-T	-188,5	-5235 to 4858	No	ns	>0,9999	A-AL
DDT1a vs. - Control	-108,0	-5155 to 4939	No	ns	>0,9999	A-AN
DDT1a-N vs. DDT1b noChol-N	2334	-2713 to 7381	No	ns	0,9987	B-C
DDT1a-N vs. DDT1b-2xChol-N	592,7	-4454 to 5640	No	ns	>0,9999	B-D
DDT1a-N vs. DDT1a-N-T	440,7	-4606 to 5488	No	ns	>0,9999	B-E
DDT1a-N vs. DDT1a-W	-22,50	-5069 to 5024	No	ns	>0,9999	B-F
DDT1a-N vs. DDT1a-W-T	-572,7	-5620 to 4474	No	ns	>0,9999	B-G
DDT1a-N vs. DDT1a-T	2408	-2639 to 7455	No	ns	0,9977	B-H
DDT1a-N vs. DDT2	2034	-3013 to 7081	No	ns	>0,9999	B-I
DDT1a-N vs. DDT2-DNP-N	-5969	-11016 to -922,4	Yes	**	0,0035	B-J
DDT1a-N vs. DDT2-DNP-N-T	-5082	-10129 to -34,88	Yes	*	0,0457	B-K
DDT1a-N vs. DDT2-DNP-W	-5192	-10239 to -145,4	Yes	*	0,0343	B-L
DDT1a-N vs. DDT2-DNP-W-T	-5386	-10432 to -338,5	Yes	*	0,0202	B-M
DDT1a-N vs. DDT2-T	2071	-2976 to 7118	No	ns	0,9999	B-N
DDT1a-N vs. DDT3	2252	-2795 to 7299	No	ns	0,9994	B-O
DDT1a-N vs. DDT3-DNP-N	-5012	-10059 to 35,12	No	ns	0,0546	B-P
DDT1a-N vs. DDT3-DNP-N-T	-6130	-11176 to -1083	Yes	**	0,0021	B-Q
DDT1a-N vs. DDT3-DNP-W	-4689	-9736 to 358,1	No	ns	0,1171	B-R
DDT1a-N vs. DDT3-DNP-W-T	-4576	-9623 to 470,6	No	ns	0,1493	B-S
DDT1a-N vs. DDT3-T	2107	-2940 to 7154	No	ns	0,9998	B-T
DDT1a-N vs. DDT4	1926	-3121 to 6973	No	ns	>0,9999	B-U
DDT1a-N vs. DDT4-DNP-N	-7278	-12325 to -2231	Yes	****	<0,0001	B-V
DDT1a-N vs. DDT4-DNP-N-T	-6704	-11751 to -1657	Yes	***	0,0003	B-W
DDT1a-N vs. DDT4-DNP-W	-4301	-9348 to 746,1	No	ns	0,2554	B-X
DDT1a-N vs. DDT4-DNP-W-T	-3494	-8541 to 1553	No	ns	0,7299	B-Y
DDT1a-N vs. DDT4-T	2322	-2725 to 7369	No	ns	0,9988	B-Z
DDT1a-N vs. DDT5	1927	-3120 to 6974	No	ns	>0,9999	B-AA
DDT1a-N vs. DDT5-DNP-N	-7501	-12548 to -2454	Yes	****	<0,0001	B-AB
DDT1a-N vs. DDT5-DNP-N-T	-7116	-12163 to -2069	Yes	****	<0,0001	B-AC
DDT1a-N vs. DDT5-DNP-W	-4514	-9561 to 532,6	No	ns	0,1696	B-AD
DDT1a-N vs. DDT5-DNP-W-T	-4386	-9433 to 661,1	No	ns	0,2183	B-AE
DDT1a-N vs. DDT5-T	1236	-3811 to 6282	No	ns	>0,9999	B-AF
DDT1a-N vs. DDT6	2230	-2817 to 7276	No	ns	0,9995	B-AG
DDT1a-N vs. DDT6-DNP-N	-8483	-13530 to -3436	Yes	****	<0,0001	B-AH
DDT1a-N vs. DDT6-DNP-N-T	-9224	-14271 to -4177	Yes	****	<0,0001	B-AI
DDT1a-N vs. DDT6-DNP-W	-3791	-8838 to 1256	No	ns	0,5460	B-AJ
DDT1a-N vs. DDT6-DNP-W-T	-2847	-7894 to 2200	No	ns	0,9678	B-AK
DDT1a-N vs. DDT6-T	2139	-2908 to 7185	No	ns	0,9998	B-AL
DDT1a-N vs. - Control	2219	-2828 to 7266	No	ns	0,9995	B-AN
DDT1b noChol-N vs. DDT1b-2xChol-N	-1742	-6788 to 3305	No	ns	>0,9999	C-D
DDT1b noChol-N vs. DDT1a-N-T	-1894	-6940 to 3153	No	ns	>0,9999	C-E
DDT1b noChol-N vs. DDT1a-W	-2357	-7404 to 2690	No	ns	0,9985	C-F
DDT1b noChol-N vs. DDT1a-W-T	-2907	-7954 to 2140	No	ns	0,9577	C-G
DDT1b noChol-N vs. DDT1a-T	73,83	-4973 to 5121	No	ns	>0,9999	C-H
DDT1b noChol-N vs. DDT2	-299,8	-5347 to 4747	No	ns	>0,9999	C-I
DDT1b noChol-N vs. DDT2-DNP-N	-8304	-13350 to -3257	Yes	****	<0,0001	C-J
DDT1b noChol-N vs. DDT2-DNP-N-T	-7416	-12463 to -2369	Yes	****	<0,0001	C-K
DDT1b noChol-N vs. DDT2-DNP-W	-7527	-12573 to -2480	Yes	****	<0,0001	C-L
DDT1b noChol-N vs. DDT2-DNP-W-T	-7720	-12767 to -2673	Yes	****	<0,0001	C-M
DDT1b noChol-N vs. DDT2-T	-263,2	-5310 to 4784	No	ns	>0,9999	C-N
DDT1b noChol-N vs. DDT3	-82,50	-5129 to 4964	No	ns	>0,9999	C-O
DDT1b noChol-N vs. DDT3-DNP-N	-7346	-12393 to -2299	Yes	****	<0,0001	C-P
DDT1b noChol-N vs. DDT3-DNP-N-T	-8464	-13511 to -3417	Yes	****	<0,0001	C-Q
DDT1b noChol-N vs. DDT3-DNP-W	-7023	-12070 to -1976	Yes	****	<0,0001	C-R
DDT1b noChol-N vs. DDT3-DNP-W-T	-6911	-11957 to -1864	Yes	***	0,0001	C-S
DDT1b noChol-N vs. DDT3-T	-226,8	-5274 to 4820	No	ns	>0,9999	C-T
DDT1b noChol-N vs. DDT4	-408,0	-5455 to 4639	No	ns	>0,9999	C-U
DDT1b noChol-N vs. DDT4-DNP-N	-9612	-14659 to -4565	Yes	****	<0,0001	C-V
DDT1b noChol-N vs. DDT4-DNP-N-T	-9039	-14085 to -3992	Yes	****	<0,0001	C-W
DDT1b noChol-N vs. DDT4-DNP-W	-6635	-11682 to -1588	Yes	***	0,0004	C-X
DDT1b noChol-N vs. DDT4-DNP-W-T	-5829	-10875 to -781,5	Yes	**	0,0054	C-Y
DDT1b noChol-N vs. DDT4-T	-12,00	-5059 to 5035	No	ns	>0,9999	C-Z
DDT1b noChol-N vs. DDT5	-407,2	-5454 to 4640	No	ns	>0,9999	C-AA
DDT1b noChol-N vs. DDT5-DNP-N	-9835	-14882 to -4788	Yes	****	<0,0001	C-AB
DDT1b noChol-N vs. DDT5-DNP-N-T	-9450	-14497 to -4403	Yes	****	<0,0001	C-AC
DDT1b noChol-N vs. DDT5-DNP-W	-6849	-11895 to -1802	Yes	***	0,0002	C-AD
DDT1b noChol-N vs. DDT5-DNP-W-T	-6720	-11767 to -1673	Yes	***	0,0003	C-AE
DDT1b noChol-N vs. DDT5-T	-1099	-6146 to 3948	No	ns	>0,9999	C-AF
DDT1b noChol-N vs. DDT6	-104,7	-5152 to 4942	No	ns	>0,9999	C-AG
DDT1b noChol-N vs. DDT6-DNP-N	-10817	-15864 to -5770	Yes	****	<0,0001	C-AH
DDT1b noChol-N vs. DDT6-DNP-N-T	-11559	-16605 to -6512	Yes	****	<0,0001	C-AI
DDT1b noChol-N vs. DDT6-DNP-W	-6125	-11172 to -1078	Yes	**	0,0021	C-AJ
DDT1b noChol-N vs. DDT6-DNP-W-T	-5181	-10228 to -134,0	Yes	*	0,0353	C-AK
DDT1b noChol-N vs. DDT6-T	-195,7	-5243 to 4851	No	ns	>0,9999	C-AL
DDT1b noChol-N vs. - Control	-115,2	-5162 to 4932	No	ns	>0,9999	C-AN
DDT1b-2xChol-N vs. DDT1a-N-T	-152,0	-5199 to 4895	No	ns	>0,9999	D-E
DDT1b-2xChol-N vs. DDT1a-W	-615,2	-5662 to 4432	No	ns	>0,9999	D-F
DDT1b-2xChol-N vs. DDT1a-W-T	-1165	-6212 to 3882	No	ns	>0,9999	D-G
DDT1b-2xChol-N vs. DDT1a-T	1815	-3232 to 6862	No	ns	>0,9999	D-H
DDT1b-2xChol-N vs. DDT2	1442	-3605 to 6489	No	ns	>0,9999	D-I
DDT1b-2xChol-N vs. DDT2-DNP-N	-6562	-11609 to -1515	Yes	***	0,0005	D-J
DDT1b-2xChol-N vs. DDT2-DNP-N-T	-5675	-10721 to -627,5	Yes	**	0,0087	D-K
DDT1b-2xChol-N vs. DDT2-DNP-W	-5785	-10832 to -738,0	Yes	**	0,0062	D-L
DDT1b-2xChol-N vs. DDT2-DNP-W-T	-5978	-11025 to -931,2	Yes	**	0,0034	D-M
DDT1b-2xChol-N vs. DDT2-T	1478	-3569 to 6525	No	ns	>0,9999	D-N
DDT1b-2xChol-N vs. DDT3	1659	-3388 to 6706	No	ns	>0,9999	D-O
DDT1b-2xChol-N vs. DDT3-DNP-N	-5605	-10651 to -557,5	Yes	*	0,0108	D-P
DDT1b-2xChol-N vs. DDT3-DNP-N-T	-6722	-11769 to -1675	Yes	***	0,0003	D-Q
DDT1b-2xChol-N vs. DDT3-DNP-W	-5282	-10328 to -234,5	Yes	*	0,0270	D-R
DDT1b-2xChol-N vs. DDT3-DNP-W-T	-5169	-10216 to -122,0	Yes	*	0,0365	D-S
DDT1b-2xChol-N vs. DDT3-T	1515	-3532 to 6562	No	ns	>0,9999	D-T
DDT1b-2xChol-N vs. DDT4	1334	-3713 to 6380	No	ns	>0,9999	D-U
DDT1b-2xChol-N vs. DDT4-DNP-N	-7870	-12917 to -2823	Yes	****	<0,0001	D-V
DDT1b-2xChol-N vs. DDT4-DNP-N-T	-7297	-12344 to -2250	Yes	****	<0,0001	D-W
DDT1b-2xChol-N vs. DDT4-DNP-W	-4894	-9940 to 153,5	No	ns	0,0730	D-X
DDT1b-2xChol-N vs. DDT4-DNP-W-T	-4087	-9134 to 960,0	No	ns	0,3652	D-Y
DDT1b-2xChol-N vs. DDT4-T	1730	-3317 to 6776	No	ns	>0,9999	D-Z
DDT1b-2xChol-N vs. DDT5	1334	-3713 to 6381	No	ns	>0,9999	D-AA
DDT1b-2xChol-N vs. DDT5-DNP-N	-8094	-13140 to -3047	Yes	****	<0,0001	D-AB
DDT1b-2xChol-N vs. DDT5-DNP-N-T	-7709	-12756 to -2662	Yes	****	<0,0001	D-AC
DDT1b-2xChol-N vs. DDT5-DNP-W	-5107	-10154 to -60,04	Yes	*	0,0429	D-AD
DDT1b-2xChol-N vs. DDT5-DNP-W-T	-4979	-10025 to 68,46	No	ns	0,0594	D-AE
DDT1b-2xChol-N vs. DDT5-T	642,8	-4404 to 5690	No	ns	>0,9999	D-AF
DDT1b-2xChol-N vs. DDT6	1637	-3410 to 6684	No	ns	>0,9999	D-AG
DDT1b-2xChol-N vs. DDT6-DNP-N	-9076	-14122 to -4029	Yes	****	<0,0001	D-AH
DDT1b-2xChol-N vs. DDT6-DNP-N-T	-9817	-14864 to -4770	Yes	****	<0,0001	D-AI
DDT1b-2xChol-N vs. DDT6-DNP-W	-4384	-9431 to 663,3	No	ns	0,2192	D-AJ
DDT1b-2xChol-N vs. DDT6-DNP-W-T	-3440	-8486 to 1607	No	ns	0,7608	D-AK
DDT1b-2xChol-N vs. DDT6-T	1546	-3501 to 6593	No	ns	>0,9999	D-AL
DDT1b-2xChol-N vs. - Control	1626	-3421 to 6673	No	ns	>0,9999	D-AN
DDT1a-N-T vs. DDT1a-W	-463,2	-5510 to 4584	No	ns	>0,9999	E-F
DDT1a-N-T vs. DDT1a-W-T	-1013	-6060 to 4034	No	ns	>0,9999	E-G
DDT1a-N-T vs. DDT1a-T	1967	-3080 to 7014	No	ns	>0,9999	E-H
DDT1a-N-T vs. DDT2	1594	-3453 to 6641	No	ns	>0,9999	E-I
DDT1a-N-T vs. DDT2-DNP-N	-6410	-11457 to -1363	Yes	***	0,0008	E-J
DDT1a-N-T vs. DDT2-DNP-N-T	-5523	-10569 to -475,5	Yes	*	0,0137	E-K
DDT1a-N-T vs. DDT2-DNP-W	-5633	-10680 to -586,0	Yes	**	0,0099	E-L
DDT1a-N-T vs. DDT2-DNP-W-T	-5826	-10873 to -779,2	Yes	**	0,0055	E-M
DDT1a-N-T vs. DDT2-T	1630	-3417 to 6677	No	ns	>0,9999	E-N
DDT1a-N-T vs. DDT3	1811	-3236 to 6858	No	ns	>0,9999	E-O
DDT1a-N-T vs. DDT3-DNP-N	-5453	-10499 to -405,5	Yes	*	0,0167	E-P
DDT1a-N-T vs. DDT3-DNP-N-T	-6570	-11617 to -1523	Yes	***	0,0005	E-Q
DDT1a-N-T vs. DDT3-DNP-W	-5130	-10176 to -82,54	Yes	*	0,0404	E-R
DDT1a-N-T vs. DDT3-DNP-W-T	-5017	-10064 to 29,96	No	ns	0,0539	E-S
DDT1a-N-T vs. DDT3-T	1667	-3380 to 6714	No	ns	>0,9999	E-T
DDT1a-N-T vs. DDT4	1486	-3561 to 6532	No	ns	>0,9999	E-U
DDT1a-N-T vs. DDT4-DNP-N	-7718	-12765 to -2671	Yes	****	<0,0001	E-V
DDT1a-N-T vs. DDT4-DNP-N-T	-7145	-12192 to -2098	Yes	****	<0,0001	E-W
DDT1a-N-T vs. DDT4-DNP-W	-4742	-9788 to 305,5	No	ns	0,1041	E-X
DDT1a-N-T vs. DDT4-DNP-W-T	-3935	-8982 to 1112	No	ns	0,4552	E-Y
DDT1a-N-T vs. DDT4-T	1882	-3165 to 6928	No	ns	>0,9999	E-Z
DDT1a-N-T vs. DDT5	1486	-3561 to 6533	No	ns	>0,9999	E-AA
DDT1a-N-T vs. DDT5-DNP-N	-7942	-12988 to -2895	Yes	****	<0,0001	E-AB
DDT1a-N-T vs. DDT5-DNP-N-T	-7557	-12604 to -2510	Yes	****	<0,0001	E-AC
DDT1a-N-T vs. DDT5-DNP-W	-4955	-10002 to 91,96	No	ns	0,0629	E-AD
DDT1a-N-T vs. DDT5-DNP-W-T	-4827	-9873 to 220,5	No	ns	0,0856	E-AE
DDT1a-N-T vs. DDT5-T	794,8	-4252 to 5842	No	ns	>0,9999	E-AF
DDT1a-N-T vs. DDT6	1789	-3258 to 6836	No	ns	>0,9999	E-AG
DDT1a-N-T vs. DDT6-DNP-N	-8924	-13970 to -3877	Yes	****	<0,0001	E-AH
DDT1a-N-T vs. DDT6-DNP-N-T	-9665	-14712 to -4618	Yes	****	<0,0001	E-AI
DDT1a-N-T vs. DDT6-DNP-W	-4232	-9279 to 815,3	No	ns	0,2884	E-AJ
DDT1a-N-T vs. DDT6-DNP-W-T	-3288	-8334 to 1759	No	ns	0,8372	E-AK
DDT1a-N-T vs. DDT6-T	1698	-3349 to 6745	No	ns	>0,9999	E-AL
DDT1a-N-T vs. - Control	1778	-3269 to 6825	No	ns	>0,9999	E-AN
DDT1a-W vs. DDT1a-W-T	-550,2	-5597 to 4497	No	ns	>0,9999	F-G
DDT1a-W vs. DDT1a-T	2431	-2616 to 7477	No	ns	0,9973	F-H
DDT1a-W vs. DDT2	2057	-2990 to 7104	No	ns	>0,9999	F-I
DDT1a-W vs. DDT2-DNP-N	-5947	-10994 to -899,9	Yes	**	0,0038	F-J
DDT1a-W vs. DDT2-DNP-N-T	-5059	-10106 to -12,38	Yes	*	0,0485	F-K
DDT1a-W vs. DDT2-DNP-W	-5170	-10217 to -122,9	Yes	*	0,0364	F-L
DDT1a-W vs. DDT2-DNP-W-T	-5363	-10410 to -316,0	Yes	*	0,0215	F-M
DDT1a-W vs. DDT2-T	2094	-2953 to 7140	No	ns	0,9999	F-N
DDT1a-W vs. DDT3	2274	-2773 to 7321	No	ns	0,9992	F-O
DDT1a-W vs. DDT3-DNP-N	-4989	-10036 to 57,62	No	ns	0,0578	F-P
DDT1a-W vs. DDT3-DNP-N-T	-6107	-11154 to -1060	Yes	**	0,0022	F-Q
DDT1a-W vs. DDT3-DNP-W	-4666	-9713 to 380,6	No	ns	0,1231	F-R
DDT1a-W vs. DDT3-DNP-W-T	-4554	-9601 to 493,1	No	ns	0,1564	F-S
DDT1a-W vs. DDT3-T	2130	-2917 to 7177	No	ns	0,9998	F-T
DDT1a-W vs. DDT4	1949	-3098 to 6996	No	ns	>0,9999	F-U
DDT1a-W vs. DDT4-DNP-N	-7255	-12302 to -2208	Yes	****	<0,0001	F-V
DDT1a-W vs. DDT4-DNP-N-T	-6682	-11729 to -1635	Yes	***	0,0003	F-W
DDT1a-W vs. DDT4-DNP-W	-4278	-9325 to 768,6	No	ns	0,2659	F-X
DDT1a-W vs. DDT4-DNP-W-T	-3472	-8519 to 1575	No	ns	0,7428	F-Y
DDT1a-W vs. DDT4-T	2345	-2702 to 7392	No	ns	0,9986	F-Z
DDT1a-W vs. DDT5	1950	-3097 to 6996	No	ns	>0,9999	F-AA
DDT1a-W vs. DDT5-DNP-N	-7478	-12525 to -2431	Yes	****	<0,0001	F-AB
DDT1a-W vs. DDT5-DNP-N-T	-7094	-12140 to -2047	Yes	****	<0,0001	F-AC
DDT1a-W vs. DDT5-DNP-W	-4492	-9539 to 555,1	No	ns	0,1775	F-AD
DDT1a-W vs. DDT5-DNP-W-T	-4363	-9410 to 683,6	No	ns	0,2278	F-AE
DDT1a-W vs. DDT5-T	1258	-3789 to 6305	No	ns	>0,9999	F-AF
DDT1a-W vs. DDT6	2252	-2795 to 7299	No	ns	0,9994	F-AG
DDT1a-W vs. DDT6-DNP-N	-8460	-13507 to -3413	Yes	****	<0,0001	F-AH
DDT1a-W vs. DDT6-DNP-N-T	-9202	-14249 to -4155	Yes	****	<0,0001	F-AI
DDT1a-W vs. DDT6-DNP-W	-3769	-8815 to 1278	No	ns	0,5604	F-AJ
DDT1a-W vs. DDT6-DNP-W-T	-2824	-7871 to 2223	No	ns	0,9710	F-AK
DDT1a-W vs. DDT6-T	2161	-2886 to 7208	No	ns	0,9997	F-AL
DDT1a-W vs. - Control	2242	-2805 to 7288	No	ns	0,9994	F-AN
DDT1a-W-T vs. DDT1a-T	2981	-2066 to 8028	No	ns	0,9423	G-H
DDT1a-W-T vs. DDT2	2607	-2440 to 7654	No	ns	0,9911	G-I
DDT1a-W-T vs. DDT2-DNP-N	-5397	-10444 to -349,7	Yes	*	0,0196	G-J
DDT1a-W-T vs. DDT2-DNP-N-T	-4509	-9556 to 537,8	No	ns	0,1714	G-K
DDT1a-W-T vs. DDT2-DNP-W	-4620	-9667 to 427,3	No	ns	0,1362	G-L
DDT1a-W-T vs. DDT2-DNP-W-T	-4813	-9860 to 234,1	No	ns	0,0884	G-M
DDT1a-W-T vs. DDT2-T	2644	-2403 to 7691	No	ns	0,9889	G-N
DDT1a-W-T vs. DDT3	2824	-2223 to 7871	No	ns	0,9710	G-O
DDT1a-W-T vs. DDT3-DNP-N	-4439	-9486 to 607,8	No	ns	0,1970	G-P
DDT1a-W-T vs. DDT3-DNP-N-T	-5557	-10604 to -509,9	Yes	*	0,0124	G-Q
DDT1a-W-T vs. DDT3-DNP-W	-4116	-9163 to 930,8	No	ns	0,3489	G-R
DDT1a-W-T vs. DDT3-DNP-W-T	-4004	-9051 to 1043	No	ns	0,4136	G-S
DDT1a-W-T vs. DDT3-T	2680	-2367 to 7727	No	ns	0,9864	G-T
DDT1a-W-T vs. DDT4	2499	-2548 to 7546	No	ns	0,9956	G-U
DDT1a-W-T vs. DDT4-DNP-N	-6705	-11752 to -1658	Yes	***	0,0003	G-V
DDT1a-W-T vs. DDT4-DNP-N-T	-6132	-11179 to -1085	Yes	**	0,0021	G-W
DDT1a-W-T vs. DDT4-DNP-W	-3728	-8775 to 1319	No	ns	0,5862	G-X
DDT1a-W-T vs. DDT4-DNP-W-T	-2922	-7969 to 2125	No	ns	0,9549	G-Y
DDT1a-W-T vs. DDT4-T	2895	-2152 to 7942	No	ns	0,9599	G-Z
DDT1a-W-T vs. DDT5	2500	-2547 to 7547	No	ns	0,9956	G-AA
DDT1a-W-T vs. DDT5-DNP-N	-6928	-11975 to -1881	Yes	***	0,0001	G-AB
DDT1a-W-T vs. DDT5-DNP-N-T	-6543	-11590 to -1496	Yes	***	0,0005	G-AC
DDT1a-W-T vs. DDT5-DNP-W	-3942	-8989 to 1105	No	ns	0,4511	G-AD
DDT1a-W-T vs. DDT5-DNP-W-T	-3813	-8860 to 1234	No	ns	0,5319	G-AE
DDT1a-W-T vs. DDT5-T	1808	-3239 to 6855	No	ns	>0,9999	G-AF
DDT1a-W-T vs. DDT6	2802	-2245 to 7849	No	ns	0,9740	G-AG
DDT1a-W-T vs. DDT6-DNP-N	-7910	-12957 to -2863	Yes	****	<0,0001	G-AH
DDT1a-W-T vs. DDT6-DNP-N-T	-8652	-13699 to -3605	Yes	****	<0,0001	G-AI
DDT1a-W-T vs. DDT6-DNP-W	-3218	-8265 to 1829	No	ns	0,8669	G-AJ
DDT1a-W-T vs. DDT6-DNP-W-T	-2274	-7321 to 2773	No	ns	0,9992	G-AK
DDT1a-W-T vs. DDT6-T	2711	-2336 to 7758	No	ns	0,9838	G-AL
DDT1a-W-T vs. - Control	2792	-2255 to 7839	No	ns	0,9753	G-AN
DDT1a-T vs. DDT2	-373,7	-5421 to 4673	No	ns	>0,9999	H-I
DDT1a-T vs. DDT2-DNP-N	-8377	-13424 to -3330	Yes	****	<0,0001	H-J
DDT1a-T vs. DDT2-DNP-N-T	-7490	-12537 to -2443	Yes	****	<0,0001	H-K
DDT1a-T vs. DDT2-DNP-W	-7600	-12647 to -2553	Yes	****	<0,0001	H-L
DDT1a-T vs. DDT2-DNP-W-T	-7794	-12840 to -2747	Yes	****	<0,0001	H-M
DDT1a-T vs. DDT2-T	-337,0	-5384 to 4710	No	ns	>0,9999	H-N
DDT1a-T vs. DDT3	-156,3	-5203 to 4891	No	ns	>0,9999	H-O
DDT1a-T vs. DDT3-DNP-N	-7420	-12467 to -2373	Yes	****	<0,0001	H-P
DDT1a-T vs. DDT3-DNP-N-T	-8538	-13584 to -3491	Yes	****	<0,0001	H-Q
DDT1a-T vs. DDT3-DNP-W	-7097	-12144 to -2050	Yes	****	<0,0001	H-R
DDT1a-T vs. DDT3-DNP-W-T	-6984	-12031 to -1937	Yes	***	0,0001	H-S
DDT1a-T vs. DDT3-T	-300,7	-5348 to 4746	No	ns	>0,9999	H-T
DDT1a-T vs. DDT4	-481,8	-5529 to 4565	No	ns	>0,9999	H-U
DDT1a-T vs. DDT4-DNP-N	-9686	-14733 to -4639	Yes	****	<0,0001	H-V
DDT1a-T vs. DDT4-DNP-N-T	-9112	-14159 to -4065	Yes	****	<0,0001	H-W
DDT1a-T vs. DDT4-DNP-W	-6709	-11756 to -1662	Yes	***	0,0003	H-X
DDT1a-T vs. DDT4-DNP-W-T	-5902	-10949 to -855,4	Yes	**	0,0043	H-Y
DDT1a-T vs. DDT4-T	-85,83	-5133 to 4961	No	ns	>0,9999	H-Z
DDT1a-T vs. DDT5	-481,0	-5528 to 4566	No	ns	>0,9999	H-AA
DDT1a-T vs. DDT5-DNP-N	-9909	-14956 to -4862	Yes	****	<0,0001	H-AB
DDT1a-T vs. DDT5-DNP-N-T	-9524	-14571 to -4477	Yes	****	<0,0001	H-AC
DDT1a-T vs. DDT5-DNP-W	-6922	-11969 to -1875	Yes	***	0,0001	H-AD
DDT1a-T vs. DDT5-DNP-W-T	-6794	-11841 to -1747	Yes	***	0,0002	H-AE
DDT1a-T vs. DDT5-T	-1173	-6219 to 3874	No	ns	>0,9999	H-AF
DDT1a-T vs. DDT6	-178,5	-5225 to 4868	No	ns	>0,9999	H-AG
DDT1a-T vs. DDT6-DNP-N	-10891	-15938 to -5844	Yes	****	<0,0001	H-AH
DDT1a-T vs. DDT6-DNP-N-T	-11632	-16679 to -6585	Yes	****	<0,0001	H-AI
DDT1a-T vs. DDT6-DNP-W	-6199	-11246 to -1152	Yes	**	0,0017	H-AJ
DDT1a-T vs. DDT6-DNP-W-T	-5255	-10302 to -207,9	Yes	*	0,0290	H-AK
DDT1a-T vs. DDT6-T	-269,5	-5316 to 4777	No	ns	>0,9999	H-AL
DDT1a-T vs. - Control	-189,0	-5236 to 4858	No	ns	>0,9999	H-AN
DDT2 vs. DDT2-DNP-N	-8004	-13051 to -2957	Yes	****	<0,0001	I-J
DDT2 vs. DDT2-DNP-N-T	-7116	-12163 to -2069	Yes	****	<0,0001	I-K
DDT2 vs. DDT2-DNP-W	-7227	-12274 to -2180	Yes	****	<0,0001	I-L
DDT2 vs. DDT2-DNP-W-T	-7420	-12467 to -2373	Yes	****	<0,0001	I-M
DDT2 vs. DDT2-T	36,67	-5010 to 5084	No	ns	>0,9999	I-N
DDT2 vs. DDT3	217,3	-4830 to 5264	No	ns	>0,9999	I-O
DDT2 vs. DDT3-DNP-N	-7046	-12093 to -1999	Yes	****	<0,0001	I-P
DDT2 vs. DDT3-DNP-N-T	-8164	-13211 to -3117	Yes	****	<0,0001	I-Q
DDT2 vs. DDT3-DNP-W	-6723	-11770 to -1676	Yes	***	0,0003	I-R
DDT2 vs. DDT3-DNP-W-T	-6611	-11658 to -1564	Yes	***	0,0004	I-S
DDT2 vs. DDT3-T	73,00	-4974 to 5120	No	ns	>0,9999	I-T
DDT2 vs. DDT4	-108,2	-5155 to 4939	No	ns	>0,9999	I-U
DDT2 vs. DDT4-DNP-N	-9312	-14359 to -4265	Yes	****	<0,0001	I-V
DDT2 vs. DDT4-DNP-N-T	-8739	-13786 to -3692	Yes	****	<0,0001	I-W
DDT2 vs. DDT4-DNP-W	-6335	-11382 to -1288	Yes	**	0,0010	I-X
DDT2 vs. DDT4-DNP-W-T	-5529	-10576 to -481,7	Yes	*	0,0134	I-Y
DDT2 vs. DDT4-T	287,8	-4759 to 5335	No	ns	>0,9999	I-Z
DDT2 vs. DDT5	-107,3	-5154 to 4940	No	ns	>0,9999	I-AA
DDT2 vs. DDT5-DNP-N	-9535	-14582 to -4488	Yes	****	<0,0001	I-AB
DDT2 vs. DDT5-DNP-N-T	-9150	-14197 to -4103	Yes	****	<0,0001	I-AC
DDT2 vs. DDT5-DNP-W	-6549	-11596 to -1502	Yes	***	0,0005	I-AD
DDT2 vs. DDT5-DNP-W-T	-6420	-11467 to -1373	Yes	***	0,0008	I-AE
DDT2 vs. DDT5-T	-798,8	-5846 to 4248	No	ns	>0,9999	I-AF
DDT2 vs. DDT6	195,2	-4852 to 5242	No	ns	>0,9999	I-AG
DDT2 vs. DDT6-DNP-N	-10517	-15564 to -5470	Yes	****	<0,0001	I-AH
DDT2 vs. DDT6-DNP-N-T	-11259	-16306 to -6212	Yes	****	<0,0001	I-AI
DDT2 vs. DDT6-DNP-W	-5825	-10872 to -778,4	Yes	**	0,0055	I-AJ
DDT2 vs. DDT6-DNP-W-T	-4881	-9928 to 165,8	No	ns	0,0752	I-AK
DDT2 vs. DDT6-T	104,2	-4943 to 5151	No	ns	>0,9999	I-AL
DDT2 vs. - Control	184,7	-4862 to 5232	No	ns	>0,9999	I-AN
DDT2-DNP-N vs. DDT2-DNP-N-T	887,5	-4159 to 5934	No	ns	>0,9999	J-K
DDT2-DNP-N vs. DDT2-DNP-W	777,0	-4270 to 5824	No	ns	>0,9999	J-L
DDT2-DNP-N vs. DDT2-DNP-W-T	583,8	-4463 to 5631	No	ns	>0,9999	J-M
DDT2-DNP-N vs. DDT2-T	8040	2993 to 13087	Yes	****	<0,0001	J-N
DDT2-DNP-N vs. DDT3	8221	3174 to 13268	Yes	****	<0,0001	J-O
DDT2-DNP-N vs. DDT3-DNP-N	957,5	-4089 to 6004	No	ns	>0,9999	J-P
DDT2-DNP-N vs. DDT3-DNP-N-T	-160,2	-5207 to 4887	No	ns	>0,9999	J-Q
DDT2-DNP-N vs. DDT3-DNP-W	1281	-3766 to 6327	No	ns	>0,9999	J-R
DDT2-DNP-N vs. DDT3-DNP-W-T	1393	-3654 to 6440	No	ns	>0,9999	J-S
DDT2-DNP-N vs. DDT3-T	8077	3030 to 13124	Yes	****	<0,0001	J-T
DDT2-DNP-N vs. DDT4	7896	2849 to 12942	Yes	****	<0,0001	J-U
DDT2-DNP-N vs. DDT4-DNP-N	-1308	-6355 to 3739	No	ns	>0,9999	J-V
DDT2-DNP-N vs. DDT4-DNP-N-T	-735,0	-5782 to 4312	No	ns	>0,9999	J-W
DDT2-DNP-N vs. DDT4-DNP-W	1669	-3378 to 6715	No	ns	>0,9999	J-X
DDT2-DNP-N vs. DDT4-DNP-W-T	2475	-2572 to 7522	No	ns	0,9963	J-Y
DDT2-DNP-N vs. DDT4-T	8292	3245 to 13338	Yes	****	<0,0001	J-Z
DDT2-DNP-N vs. DDT5	7896	2849 to 12943	Yes	****	<0,0001	J-AA
DDT2-DNP-N vs. DDT5-DNP-N	-1532	-6578 to 3515	No	ns	>0,9999	J-AB
DDT2-DNP-N vs. DDT5-DNP-N-T	-1147	-6194 to 3900	No	ns	>0,9999	J-AC
DDT2-DNP-N vs. DDT5-DNP-W	1455	-3592 to 6502	No	ns	>0,9999	J-AD
DDT2-DNP-N vs. DDT5-DNP-W-T	1584	-3463 to 6630	No	ns	>0,9999	J-AE
DDT2-DNP-N vs. DDT5-T	7205	2158 to 12252	Yes	****	<0,0001	J-AF
DDT2-DNP-N vs. DDT6	8199	3152 to 13246	Yes	****	<0,0001	J-AG
DDT2-DNP-N vs. DDT6-DNP-N	-2514	-7560 to 2533	No	ns	0,9951	J-AH
DDT2-DNP-N vs. DDT6-DNP-N-T	-3255	-8302 to 1792	No	ns	0,8516	J-AI
DDT2-DNP-N vs. DDT6-DNP-W	2178	-2869 to 7225	No	ns	0,9997	J-AJ
DDT2-DNP-N vs. DDT6-DNP-W-T	3123	-1924 to 8169	No	ns	0,9023	J-AK
DDT2-DNP-N vs. DDT6-T	8108	3061 to 13155	Yes	****	<0,0001	J-AL
DDT2-DNP-N vs. - Control	8188	3141 to 13235	Yes	****	<0,0001	J-AN
DDT2-DNP-N-T vs. DDT2-DNP-W	-110,5	-5157 to 4936	No	ns	>0,9999	K-L
DDT2-DNP-N-T vs. DDT2-DNP-W-T	-303,7	-5351 to 4743	No	ns	>0,9999	K-M
DDT2-DNP-N-T vs. DDT2-T	7153	2106 to 12200	Yes	****	<0,0001	K-N
DDT2-DNP-N-T vs. DDT3	7334	2287 to 12380	Yes	****	<0,0001	K-O
DDT2-DNP-N-T vs. DDT3-DNP-N	70,00	-4977 to 5117	No	ns	>0,9999	K-P
DDT2-DNP-N-T vs. DDT3-DNP-N-T	-1048	-6095 to 3999	No	ns	>0,9999	K-Q
DDT2-DNP-N-T vs. DDT3-DNP-W	393,0	-4654 to 5440	No	ns	>0,9999	K-R
DDT2-DNP-N-T vs. DDT3-DNP-W-T	505,5	-4541 to 5552	No	ns	>0,9999	K-S
DDT2-DNP-N-T vs. DDT3-T	7189	2142 to 12236	Yes	****	<0,0001	K-T
DDT2-DNP-N-T vs. DDT4	7008	1961 to 12055	Yes	****	<0,0001	K-U
DDT2-DNP-N-T vs. DDT4-DNP-N	-2196	-7243 to 2851	No	ns	0,9996	K-V
DDT2-DNP-N-T vs. DDT4-DNP-N-T	-1623	-6669 to 3424	No	ns	>0,9999	K-W
DDT2-DNP-N-T vs. DDT4-DNP-W	781,0	-4266 to 5828	No	ns	>0,9999	K-X
DDT2-DNP-N-T vs. DDT4-DNP-W-T	1588	-3459 to 6634	No	ns	>0,9999	K-Y
DDT2-DNP-N-T vs. DDT4-T	7404	2357 to 12451	Yes	****	<0,0001	K-Z
DDT2-DNP-N-T vs. DDT5	7009	1962 to 12056	Yes	****	<0,0001	K-AA
DDT2-DNP-N-T vs. DDT5-DNP-N	-2419	-7466 to 2628	No	ns	0,9975	K-AB
DDT2-DNP-N-T vs. DDT5-DNP-N-T	-2034	-7081 to 3013	No	ns	>0,9999	K-AC
DDT2-DNP-N-T vs. DDT5-DNP-W	567,5	-4479 to 5614	No	ns	>0,9999	K-AD
DDT2-DNP-N-T vs. DDT5-DNP-W-T	696,0	-4351 to 5743	No	ns	>0,9999	K-AE
DDT2-DNP-N-T vs. DDT5-T	6317	1270 to 11364	Yes	**	0,0011	K-AF
DDT2-DNP-N-T vs. DDT6	7311	2264 to 12358	Yes	****	<0,0001	K-AG
DDT2-DNP-N-T vs. DDT6-DNP-N	-3401	-8448 to 1646	No	ns	0,7815	K-AH
DDT2-DNP-N-T vs. DDT6-DNP-N-T	-4143	-9189 to 904,5	No	ns	0,3346	K-AI
DDT2-DNP-N-T vs. DDT6-DNP-W	1291	-3756 to 6338	No	ns	>0,9999	K-AJ
DDT2-DNP-N-T vs. DDT6-DNP-W-T	2235	-2812 to 7282	No	ns	0,9995	K-AK
DDT2-DNP-N-T vs. DDT6-T	7220	2173 to 12267	Yes	****	<0,0001	K-AL
DDT2-DNP-N-T vs. - Control	7301	2254 to 12348	Yes	****	<0,0001	K-AN
DDT2-DNP-W vs. DDT2-DNP-W-T	-193,2	-5240 to 4854	No	ns	>0,9999	L-M
DDT2-DNP-W vs. DDT2-T	7263	2216 to 12310	Yes	****	<0,0001	L-N
DDT2-DNP-W vs. DDT3	7444	2397 to 12491	Yes	****	<0,0001	L-O
DDT2-DNP-W vs. DDT3-DNP-N	180,5	-4866 to 5227	No	ns	>0,9999	L-P
DDT2-DNP-W vs. DDT3-DNP-N-T	-937,2	-5984 to 4110	No	ns	>0,9999	L-Q
DDT2-DNP-W vs. DDT3-DNP-W	503,5	-4543 to 5550	No	ns	>0,9999	L-R
DDT2-DNP-W vs. DDT3-DNP-W-T	616,0	-4431 to 5663	No	ns	>0,9999	L-S
DDT2-DNP-W vs. DDT3-T	7300	2253 to 12347	Yes	****	<0,0001	L-T
DDT2-DNP-W vs. DDT4	7119	2072 to 12165	Yes	****	<0,0001	L-U
DDT2-DNP-W vs. DDT4-DNP-N	-2085	-7132 to 2962	No	ns	0,9999	L-V
DDT2-DNP-W vs. DDT4-DNP-N-T	-1512	-6559 to 3535	No	ns	>0,9999	L-W
DDT2-DNP-W vs. DDT4-DNP-W	891,5	-4155 to 5938	No	ns	>0,9999	L-X
DDT2-DNP-W vs. DDT4-DNP-W-T	1698	-3349 to 6745	No	ns	>0,9999	L-Y
DDT2-DNP-W vs. DDT4-T	7515	2468 to 12561	Yes	****	<0,0001	L-Z
DDT2-DNP-W vs. DDT5	7119	2072 to 12166	Yes	****	<0,0001	L-AA
DDT2-DNP-W vs. DDT5-DNP-N	-2309	-7355 to 2738	No	ns	0,9990	L-AB
DDT2-DNP-W vs. DDT5-DNP-N-T	-1924	-6971 to 3123	No	ns	>0,9999	L-AC
DDT2-DNP-W vs. DDT5-DNP-W	678,0	-4369 to 5725	No	ns	>0,9999	L-AD
DDT2-DNP-W vs. DDT5-DNP-W-T	806,5	-4240 to 5853	No	ns	>0,9999	L-AE
DDT2-DNP-W vs. DDT5-T	6428	1381 to 11475	Yes	***	0,0008	L-AF
DDT2-DNP-W vs. DDT6	7422	2375 to 12469	Yes	****	<0,0001	L-AG
DDT2-DNP-W vs. DDT6-DNP-N	-3291	-8337 to 1756	No	ns	0,8359	L-AH
DDT2-DNP-W vs. DDT6-DNP-N-T	-4032	-9079 to 1015	No	ns	0,3968	L-AI
DDT2-DNP-W vs. DDT6-DNP-W	1401	-3646 to 6448	No	ns	>0,9999	L-AJ
DDT2-DNP-W vs. DDT6-DNP-W-T	2346	-2701 to 7392	No	ns	0,9986	L-AK
DDT2-DNP-W vs. DDT6-T	7331	2284 to 12378	Yes	****	<0,0001	L-AL
DDT2-DNP-W vs. - Control	7411	2364 to 12458	Yes	****	<0,0001	L-AN
DDT2-DNP-W-T vs. DDT2-T	7457	2410 to 12503	Yes	****	<0,0001	M-N
DDT2-DNP-W-T vs. DDT3	7637	2590 to 12684	Yes	****	<0,0001	M-O
DDT2-DNP-W-T vs. DDT3-DNP-N	373,7	-4673 to 5421	No	ns	>0,9999	M-P
DDT2-DNP-W-T vs. DDT3-DNP-N-T	-744,0	-5791 to 4303	No	ns	>0,9999	M-Q
DDT2-DNP-W-T vs. DDT3-DNP-W	696,7	-4350 to 5744	No	ns	>0,9999	M-R
DDT2-DNP-W-T vs. DDT3-DNP-W-T	809,2	-4238 to 5856	No	ns	>0,9999	M-S
DDT2-DNP-W-T vs. DDT3-T	7493	2446 to 12540	Yes	****	<0,0001	M-T
DDT2-DNP-W-T vs. DDT4	7312	2265 to 12359	Yes	****	<0,0001	M-U
DDT2-DNP-W-T vs. DDT4-DNP-N	-1892	-6939 to 3155	No	ns	>0,9999	M-V
DDT2-DNP-W-T vs. DDT4-DNP-N-T	-1319	-6366 to 3728	No	ns	>0,9999	M-W
DDT2-DNP-W-T vs. DDT4-DNP-W	1085	-3962 to 6132	No	ns	>0,9999	M-X
DDT2-DNP-W-T vs. DDT4-DNP-W-T	1891	-3156 to 6938	No	ns	>0,9999	M-Y
DDT2-DNP-W-T vs. DDT4-T	7708	2661 to 12755	Yes	****	<0,0001	M-Z
DDT2-DNP-W-T vs. DDT5	7313	2266 to 12359	Yes	****	<0,0001	M-AA
DDT2-DNP-W-T vs. DDT5-DNP-N	-2115	-7162 to 2932	No	ns	0,9998	M-AB
DDT2-DNP-W-T vs. DDT5-DNP-N-T	-1731	-6777 to 3316	No	ns	>0,9999	M-AC
DDT2-DNP-W-T vs. DDT5-DNP-W	871,2	-4176 to 5918	No	ns	>0,9999	M-AD
DDT2-DNP-W-T vs. DDT5-DNP-W-T	999,7	-4047 to 6047	No	ns	>0,9999	M-AE
DDT2-DNP-W-T vs. DDT5-T	6621	1574 to 11668	Yes	***	0,0004	M-AF
DDT2-DNP-W-T vs. DDT6	7615	2568 to 12662	Yes	****	<0,0001	M-AG
DDT2-DNP-W-T vs. DDT6-DNP-N	-3097	-8144 to 1950	No	ns	0,9104	M-AH
DDT2-DNP-W-T vs. DDT6-DNP-N-T	-3839	-8886 to 1208	No	ns	0,5155	M-AI
DDT2-DNP-W-T vs. DDT6-DNP-W	1595	-3452 to 6641	No	ns	>0,9999	M-AJ
DDT2-DNP-W-T vs. DDT6-DNP-W-T	2539	-2508 to 7586	No	ns	0,9942	M-AK
DDT2-DNP-W-T vs. DDT6-T	7524	2477 to 12571	Yes	****	<0,0001	M-AL
DDT2-DNP-W-T vs. - Control	7605	2558 to 12651	Yes	****	<0,0001	M-AN
DDT2-T vs. DDT3	180,7	-4866 to 5228	No	ns	>0,9999	N-O
DDT2-T vs. DDT3-DNP-N	-7083	-12130 to -2036	Yes	****	<0,0001	N-P
DDT2-T vs. DDT3-DNP-N-T	-8201	-13247 to -3154	Yes	****	<0,0001	N-Q
DDT2-T vs. DDT3-DNP-W	-6760	-11807 to -1713	Yes	***	0,0002	N-R
DDT2-T vs. DDT3-DNP-W-T	-6647	-11694 to -1600	Yes	***	0,0004	N-S
DDT2-T vs. DDT3-T	36,33	-5011 to 5083	No	ns	>0,9999	N-T
DDT2-T vs. DDT4	-144,8	-5192 to 4902	No	ns	>0,9999	N-U
DDT2-T vs. DDT4-DNP-N	-9349	-14396 to -4302	Yes	****	<0,0001	N-V
DDT2-T vs. DDT4-DNP-N-T	-8775	-13822 to -3728	Yes	****	<0,0001	N-W
DDT2-T vs. DDT4-DNP-W	-6372	-11419 to -1325	Yes	***	0,0009	N-X
DDT2-T vs. DDT4-DNP-W-T	-5565	-10612 to -518,4	Yes	*	0,0121	N-Y
DDT2-T vs. DDT4-T	251,2	-4796 to 5298	No	ns	>0,9999	N-Z
DDT2-T vs. DDT5	-144,0	-5191 to 4903	No	ns	>0,9999	N-AA
DDT2-T vs. DDT5-DNP-N	-9572	-14619 to -4525	Yes	****	<0,0001	N-AB
DDT2-T vs. DDT5-DNP-N-T	-9187	-14234 to -4140	Yes	****	<0,0001	N-AC
DDT2-T vs. DDT5-DNP-W	-6585	-11632 to -1538	Yes	***	0,0004	N-AD
DDT2-T vs. DDT5-DNP-W-T	-6457	-11504 to -1410	Yes	***	0,0007	N-AE
DDT2-T vs. DDT5-T	-835,5	-5882 to 4211	No	ns	>0,9999	N-AF
DDT2-T vs. DDT6	158,5	-4888 to 5205	No	ns	>0,9999	N-AG
DDT2-T vs. DDT6-DNP-N	-10554	-15601 to -5507	Yes	****	<0,0001	N-AH
DDT2-T vs. DDT6-DNP-N-T	-11295	-16342 to -6248	Yes	****	<0,0001	N-AI
DDT2-T vs. DDT6-DNP-W	-5862	-10909 to -815,0	Yes	**	0,0049	N-AJ
DDT2-T vs. DDT6-DNP-W-T	-4918	-9965 to 129,1	No	ns	0,0689	N-AK
DDT2-T vs. DDT6-T	67,50	-4979 to 5114	No	ns	>0,9999	N-AL
DDT2-T vs. - Control	148,0	-4899 to 5195	No	ns	>0,9999	N-AN
DDT3 vs. DDT3-DNP-N	-7264	-12310 to -2217	Yes	****	<0,0001	O-P
DDT3 vs. DDT3-DNP-N-T	-8381	-13428 to -3334	Yes	****	<0,0001	O-Q
DDT3 vs. DDT3-DNP-W	-6941	-11987 to -1894	Yes	***	0,0001	O-R
DDT3 vs. DDT3-DNP-W-T	-6828	-11875 to -1781	Yes	***	0,0002	O-S
DDT3 vs. DDT3-T	-144,3	-5191 to 4903	No	ns	>0,9999	O-T
DDT3 vs. DDT4	-325,5	-5372 to 4721	No	ns	>0,9999	O-U
DDT3 vs. DDT4-DNP-N	-9529	-14576 to -4482	Yes	****	<0,0001	O-V
DDT3 vs. DDT4-DNP-N-T	-8956	-14003 to -3909	Yes	****	<0,0001	O-W
DDT3 vs. DDT4-DNP-W	-6553	-11599 to -1506	Yes	***	0,0005	O-X
DDT3 vs. DDT4-DNP-W-T	-5746	-10793 to -699,0	Yes	**	0,0070	O-Y
DDT3 vs. DDT4-T	70,50	-4976 to 5117	No	ns	>0,9999	O-Z
DDT3 vs. DDT5	-324,7	-5372 to 4722	No	ns	>0,9999	O-AA
DDT3 vs. DDT5-DNP-N	-9753	-14799 to -4706	Yes	****	<0,0001	O-AB
DDT3 vs. DDT5-DNP-N-T	-9368	-14415 to -4321	Yes	****	<0,0001	O-AC
DDT3 vs. DDT5-DNP-W	-6766	-11813 to -1719	Yes	***	0,0002	O-AD
DDT3 vs. DDT5-DNP-W-T	-6638	-11684 to -1591	Yes	***	0,0004	O-AE
DDT3 vs. DDT5-T	-1016	-6063 to 4031	No	ns	>0,9999	O-AF
DDT3 vs. DDT6	-22,17	-5069 to 5025	No	ns	>0,9999	O-AG
DDT3 vs. DDT6-DNP-N	-10735	-15781 to -5688	Yes	****	<0,0001	O-AH
DDT3 vs. DDT6-DNP-N-T	-11476	-16523 to -6429	Yes	****	<0,0001	O-AI
DDT3 vs. DDT6-DNP-W	-6043	-11090 to -995,7	Yes	**	0,0028	O-AJ
DDT3 vs. DDT6-DNP-W-T	-5099	-10145 to -51,54	Yes	*	0,0438	O-AK
DDT3 vs. DDT6-T	-113,2	-5160 to 4934	No	ns	>0,9999	O-AL
DDT3 vs. - Control	-32,67	-5080 to 5014	No	ns	>0,9999	O-AN
DDT3-DNP-N vs. DDT3-DNP-N-T	-1118	-6165 to 3929	No	ns	>0,9999	P-Q
DDT3-DNP-N vs. DDT3-DNP-W	323,0	-4724 to 5370	No	ns	>0,9999	P-R
DDT3-DNP-N vs. DDT3-DNP-W-T	435,5	-4611 to 5482	No	ns	>0,9999	P-S
DDT3-DNP-N vs. DDT3-T	7119	2072 to 12166	Yes	****	<0,0001	P-T
DDT3-DNP-N vs. DDT4	6938	1891 to 11985	Yes	***	0,0001	P-U
DDT3-DNP-N vs. DDT4-DNP-N	-2266	-7313 to 2781	No	ns	0,9993	P-V
DDT3-DNP-N vs. DDT4-DNP-N-T	-1693	-6739 to 3354	No	ns	>0,9999	P-W
DDT3-DNP-N vs. DDT4-DNP-W	711,0	-4336 to 5758	No	ns	>0,9999	P-X
DDT3-DNP-N vs. DDT4-DNP-W-T	1518	-3529 to 6564	No	ns	>0,9999	P-Y
DDT3-DNP-N vs. DDT4-T	7334	2287 to 12381	Yes	****	<0,0001	P-Z
DDT3-DNP-N vs. DDT5	6939	1892 to 11986	Yes	***	0,0001	P-AA
DDT3-DNP-N vs. DDT5-DNP-N	-2489	-7536 to 2558	No	ns	0,9959	P-AB
DDT3-DNP-N vs. DDT5-DNP-N-T	-2104	-7151 to 2943	No	ns	0,9998	P-AC
DDT3-DNP-N vs. DDT5-DNP-W	497,5	-4549 to 5544	No	ns	>0,9999	P-AD
DDT3-DNP-N vs. DDT5-DNP-W-T	626,0	-4421 to 5673	No	ns	>0,9999	P-AE
DDT3-DNP-N vs. DDT5-T	6247	1200 to 11294	Yes	**	0,0014	P-AF
DDT3-DNP-N vs. DDT6	7241	2194 to 12288	Yes	****	<0,0001	P-AG
DDT3-DNP-N vs. DDT6-DNP-N	-3471	-8518 to 1576	No	ns	0,7433	P-AH
DDT3-DNP-N vs. DDT6-DNP-N-T	-4213	-9259 to 834,5	No	ns	0,2980	P-AI
DDT3-DNP-N vs. DDT6-DNP-W	1221	-3826 to 6268	No	ns	>0,9999	P-AJ
DDT3-DNP-N vs. DDT6-DNP-W-T	2165	-2882 to 7212	No	ns	0,9997	P-AK
DDT3-DNP-N vs. DDT6-T	7150	2103 to 12197	Yes	****	<0,0001	P-AL
DDT3-DNP-N vs. - Control	7231	2184 to 12278	Yes	****	<0,0001	P-AN
DDT3-DNP-N-T vs. DDT3-DNP-W	1441	-3606 to 6488	No	ns	>0,9999	Q-R
DDT3-DNP-N-T vs. DDT3-DNP-W-T	1553	-3494 to 6600	No	ns	>0,9999	Q-S
DDT3-DNP-N-T vs. DDT3-T	8237	3190 to 13284	Yes	****	<0,0001	Q-T
DDT3-DNP-N-T vs. DDT4	8056	3009 to 13103	Yes	****	<0,0001	Q-U
DDT3-DNP-N-T vs. DDT4-DNP-N	-1148	-6195 to 3899	No	ns	>0,9999	Q-V
DDT3-DNP-N-T vs. DDT4-DNP-N-T	-574,8	-5622 to 4472	No	ns	>0,9999	Q-W
DDT3-DNP-N-T vs. DDT4-DNP-W	1829	-3218 to 6876	No	ns	>0,9999	Q-X
DDT3-DNP-N-T vs. DDT4-DNP-W-T	2635	-2412 to 7682	No	ns	0,9895	Q-Y
DDT3-DNP-N-T vs. DDT4-T	8452	3405 to 13499	Yes	****	<0,0001	Q-Z
DDT3-DNP-N-T vs. DDT5	8057	3010 to 13103	Yes	****	<0,0001	Q-AA
DDT3-DNP-N-T vs. DDT5-DNP-N	-1371	-6418 to 3676	No	ns	>0,9999	Q-AB
DDT3-DNP-N-T vs. DDT5-DNP-N-T	-986,5	-6033 to 4060	No	ns	>0,9999	Q-AC
DDT3-DNP-N-T vs. DDT5-DNP-W	1615	-3432 to 6662	No	ns	>0,9999	Q-AD
DDT3-DNP-N-T vs. DDT5-DNP-W-T	1744	-3303 to 6791	No	ns	>0,9999	Q-AE
DDT3-DNP-N-T vs. DDT5-T	7365	2318 to 12412	Yes	****	<0,0001	Q-AF
DDT3-DNP-N-T vs. DDT6	8359	3312 to 13406	Yes	****	<0,0001	Q-AG
DDT3-DNP-N-T vs. DDT6-DNP-N	-2353	-7400 to 2694	No	ns	0,9985	Q-AH
DDT3-DNP-N-T vs. DDT6-DNP-N-T	-3095	-8142 to 1952	No	ns	0,9112	Q-AI
DDT3-DNP-N-T vs. DDT6-DNP-W	2339	-2708 to 7385	No	ns	0,9987	Q-AJ
DDT3-DNP-N-T vs. DDT6-DNP-W-T	3283	-1764 to 8330	No	ns	0,8394	Q-AK
DDT3-DNP-N-T vs. DDT6-T	8268	3221 to 13315	Yes	****	<0,0001	Q-AL
DDT3-DNP-N-T vs. - Control	8349	3302 to 13395	Yes	****	<0,0001	Q-AN
DDT3-DNP-W vs. DDT3-DNP-W-T	112,5	-4934 to 5159	No	ns	>0,9999	R-S
DDT3-DNP-W vs. DDT3-T	6796	1749 to 11843	Yes	***	0,0002	R-T
DDT3-DNP-W vs. DDT4	6615	1568 to 11662	Yes	***	0,0004	R-U
DDT3-DNP-W vs. DDT4-DNP-N	-2589	-7636 to 2458	No	ns	0,9921	R-V
DDT3-DNP-W vs. DDT4-DNP-N-T	-2016	-7062 to 3031	No	ns	>0,9999	R-W
DDT3-DNP-W vs. DDT4-DNP-W	388,0	-4659 to 5435	No	ns	>0,9999	R-X
DDT3-DNP-W vs. DDT4-DNP-W-T	1195	-3852 to 6241	No	ns	>0,9999	R-Y
DDT3-DNP-W vs. DDT4-T	7011	1964 to 12058	Yes	****	<0,0001	R-Z
DDT3-DNP-W vs. DDT5	6616	1569 to 11663	Yes	***	0,0004	R-AA
DDT3-DNP-W vs. DDT5-DNP-N	-2812	-7859 to 2235	No	ns	0,9727	R-AB
DDT3-DNP-W vs. DDT5-DNP-N-T	-2427	-7474 to 2620	No	ns	0,9974	R-AC
DDT3-DNP-W vs. DDT5-DNP-W	174,5	-4872 to 5221	No	ns	>0,9999	R-AD
DDT3-DNP-W vs. DDT5-DNP-W-T	303,0	-4744 to 5350	No	ns	>0,9999	R-AE
DDT3-DNP-W vs. DDT5-T	5924	877,4 to 10971	Yes	**	0,0040	R-AF
DDT3-DNP-W vs. DDT6	6918	1871 to 11965	Yes	***	0,0001	R-AG
DDT3-DNP-W vs. DDT6-DNP-N	-3794	-8841 to 1253	No	ns	0,5441	R-AH
DDT3-DNP-W vs. DDT6-DNP-N-T	-4536	-9582 to 511,5	No	ns	0,1625	R-AI
DDT3-DNP-W vs. DDT6-DNP-W	897,8	-4149 to 5945	No	ns	>0,9999	R-AJ
DDT3-DNP-W vs. DDT6-DNP-W-T	1842	-3205 to 6889	No	ns	>0,9999	R-AK
DDT3-DNP-W vs. DDT6-T	6827	1780 to 11874	Yes	***	0,0002	R-AL
DDT3-DNP-W vs. - Control	6908	1861 to 11955	Yes	***	0,0001	R-AN
DDT3-DNP-W-T vs. DDT3-T	6684	1637 to 11731	Yes	***	0,0003	S-T
DDT3-DNP-W-T vs. DDT4	6503	1456 to 11549	Yes	***	0,0006	S-U
DDT3-DNP-W-T vs. DDT4-DNP-N	-2701	-7748 to 2346	No	ns	0,9846	S-V
DDT3-DNP-W-T vs. DDT4-DNP-N-T	-2128	-7175 to 2919	No	ns	0,9998	S-W
DDT3-DNP-W-T vs. DDT4-DNP-W	275,5	-4771 to 5322	No	ns	>0,9999	S-X
DDT3-DNP-W-T vs. DDT4-DNP-W-T	1082	-3965 to 6129	No	ns	>0,9999	S-Y
DDT3-DNP-W-T vs. DDT4-T	6899	1852 to 11945	Yes	***	0,0001	S-Z
DDT3-DNP-W-T vs. DDT5	6503	1456 to 11550	Yes	***	0,0006	S-AA
DDT3-DNP-W-T vs. DDT5-DNP-N	-2925	-7971 to 2122	No	ns	0,9543	S-AB
DDT3-DNP-W-T vs. DDT5-DNP-N-T	-2540	-7587 to 2507	No	ns	0,9942	S-AC
DDT3-DNP-W-T vs. DDT5-DNP-W	62,00	-4985 to 5109	No	ns	>0,9999	S-AD
DDT3-DNP-W-T vs. DDT5-DNP-W-T	190,5	-4856 to 5237	No	ns	>0,9999	S-AE
DDT3-DNP-W-T vs. DDT5-T	5812	764,9 to 10859	Yes	**	0,0057	S-AF
DDT3-DNP-W-T vs. DDT6	6806	1759 to 11853	Yes	***	0,0002	S-AG
DDT3-DNP-W-T vs. DDT6-DNP-N	-3907	-8953 to 1140	No	ns	0,4729	S-AH
DDT3-DNP-W-T vs. DDT6-DNP-N-T	-4648	-9695 to 399,0	No	ns	0,1281	S-AI
DDT3-DNP-W-T vs. DDT6-DNP-W	785,3	-4262 to 5832	No	ns	>0,9999	S-AJ
DDT3-DNP-W-T vs. DDT6-DNP-W-T	1730	-3317 to 6776	No	ns	>0,9999	S-AK
DDT3-DNP-W-T vs. DDT6-T	6715	1668 to 11762	Yes	***	0,0003	S-AL
DDT3-DNP-W-T vs. - Control	6795	1748 to 11842	Yes	***	0,0002	S-AN
DDT3-T vs. DDT4	-181,2	-5228 to 4866	No	ns	>0,9999	T-U
DDT3-T vs. DDT4-DNP-N	-9385	-14432 to -4338	Yes	****	<0,0001	T-V
DDT3-T vs. DDT4-DNP-N-T	-8812	-13859 to -3765	Yes	****	<0,0001	T-W
DDT3-T vs. DDT4-DNP-W	-6408	-11455 to -1361	Yes	***	0,0008	T-X
DDT3-T vs. DDT4-DNP-W-T	-5602	-10649 to -554,7	Yes	*	0,0108	T-Y
DDT3-T vs. DDT4-T	214,8	-4832 to 5262	No	ns	>0,9999	T-Z
DDT3-T vs. DDT5	-180,3	-5227 to 4867	No	ns	>0,9999	T-AA
DDT3-T vs. DDT5-DNP-N	-9608	-14655 to -4561	Yes	****	<0,0001	T-AB
DDT3-T vs. DDT5-DNP-N-T	-9223	-14270 to -4176	Yes	****	<0,0001	T-AC
DDT3-T vs. DDT5-DNP-W	-6622	-11669 to -1575	Yes	***	0,0004	T-AD
DDT3-T vs. DDT5-DNP-W-T	-6493	-11540 to -1446	Yes	***	0,0006	T-AE
DDT3-T vs. DDT5-T	-871,8	-5919 to 4175	No	ns	>0,9999	T-AF
DDT3-T vs. DDT6	122,2	-4925 to 5169	No	ns	>0,9999	T-AG
DDT3-T vs. DDT6-DNP-N	-10590	-15637 to -5543	Yes	****	<0,0001	T-AH
DDT3-T vs. DDT6-DNP-N-T	-11332	-16379 to -6285	Yes	****	<0,0001	T-AI
DDT3-T vs. DDT6-DNP-W	-5898	-10945 to -851,4	Yes	**	0,0044	T-AJ
DDT3-T vs. DDT6-DNP-W-T	-4954	-10001 to 92,79	No	ns	0,0630	T-AK
DDT3-T vs. DDT6-T	31,17	-5016 to 5078	No	ns	>0,9999	T-AL
DDT3-T vs. - Control	111,7	-4935 to 5159	No	ns	>0,9999	T-AN
DDT4 vs. DDT4-DNP-N	-9204	-14251 to -4157	Yes	****	<0,0001	U-V
DDT4 vs. DDT4-DNP-N-T	-8631	-13677 to -3584	Yes	****	<0,0001	U-W
DDT4 vs. DDT4-DNP-W	-6227	-11274 to -1180	Yes	**	0,0015	U-X
DDT4 vs. DDT4-DNP-W-T	-5421	-10467 to -373,5	Yes	*	0,0183	U-Y
DDT4 vs. DDT4-T	396,0	-4651 to 5443	No	ns	>0,9999	U-Z
DDT4 vs. DDT5	0,8333	-5046 to 5048	No	ns	>0,9999	U-AA
DDT4 vs. DDT5-DNP-N	-9427	-14474 to -4380	Yes	****	<0,0001	U-AB
DDT4 vs. DDT5-DNP-N-T	-9042	-14089 to -3995	Yes	****	<0,0001	U-AC
DDT4 vs. DDT5-DNP-W	-6441	-11487 to -1394	Yes	***	0,0007	U-AD
DDT4 vs. DDT5-DNP-W-T	-6312	-11359 to -1265	Yes	**	0,0011	U-AE
DDT4 vs. DDT5-T	-690,7	-5738 to 4356	No	ns	>0,9999	U-AF
DDT4 vs. DDT6	303,3	-4744 to 5350	No	ns	>0,9999	U-AG
DDT4 vs. DDT6-DNP-N	-10409	-15456 to -5362	Yes	****	<0,0001	U-AH
DDT4 vs. DDT6-DNP-N-T	-11151	-16197 to -6104	Yes	****	<0,0001	U-AI
DDT4 vs. DDT6-DNP-W	-5717	-10764 to -670,2	Yes	**	0,0077	U-AJ
DDT4 vs. DDT6-DNP-W-T	-4773	-9820 to 274,0	No	ns	0,0969	U-AK
DDT4 vs. DDT6-T	212,3	-4835 to 5259	No	ns	>0,9999	U-AL
DDT4 vs. - Control	292,8	-4754 to 5340	No	ns	>0,9999	U-AN
DDT4-DNP-N vs. DDT4-DNP-N-T	573,3	-4474 to 5620	No	ns	>0,9999	V-W
DDT4-DNP-N vs. DDT4-DNP-W	2977	-2070 to 8024	No	ns	0,9432	V-X
DDT4-DNP-N vs. DDT4-DNP-W-T	3783	-1264 to 8830	No	ns	0,5509	V-Y
DDT4-DNP-N vs. DDT4-T	9600	4553 to 14647	Yes	****	<0,0001	V-Z
DDT4-DNP-N vs. DDT5	9205	4158 to 14252	Yes	****	<0,0001	V-AA
DDT4-DNP-N vs. DDT5-DNP-N	-223,2	-5270 to 4824	No	ns	>0,9999	V-AB
DDT4-DNP-N vs. DDT5-DNP-N-T	161,7	-4885 to 5209	No	ns	>0,9999	V-AC
DDT4-DNP-N vs. DDT5-DNP-W	2763	-2284 to 7810	No	ns	0,9786	V-AD
DDT4-DNP-N vs. DDT5-DNP-W-T	2892	-2155 to 7939	No	ns	0,9604	V-AE
DDT4-DNP-N vs. DDT5-T	8513	3466 to 13560	Yes	****	<0,0001	V-AF
DDT4-DNP-N vs. DDT6	9507	4460 to 14554	Yes	****	<0,0001	V-AG
DDT4-DNP-N vs. DDT6-DNP-N	-1205	-6252 to 3842	No	ns	>0,9999	V-AH
DDT4-DNP-N vs. DDT6-DNP-N-T	-1947	-6994 to 3100	No	ns	>0,9999	V-AI
DDT4-DNP-N vs. DDT6-DNP-W	3487	-1560 to 8534	No	ns	0,7343	V-AJ
DDT4-DNP-N vs. DDT6-DNP-W-T	4431	-616,1 to 9478	No	ns	0,2003	V-AK
DDT4-DNP-N vs. DDT6-T	9416	4369 to 14463	Yes	****	<0,0001	V-AL
DDT4-DNP-N vs. - Control	9497	4450 to 14544	Yes	****	<0,0001	V-AN
DDT4-DNP-N-T vs. DDT4-DNP-W	2404	-2643 to 7450	No	ns	0,9978	W-X
DDT4-DNP-N-T vs. DDT4-DNP-W-T	3210	-1837 to 8257	No	ns	0,8703	W-Y
DDT4-DNP-N-T vs. DDT4-T	9027	3980 to 14073	Yes	****	<0,0001	W-Z
DDT4-DNP-N-T vs. DDT5	8631	3584 to 13678	Yes	****	<0,0001	W-AA
DDT4-DNP-N-T vs. DDT5-DNP-N	-796,5	-5843 to 4250	No	ns	>0,9999	W-AB
DDT4-DNP-N-T vs. DDT5-DNP-N-T	-411,7	-5459 to 4635	No	ns	>0,9999	W-AC
DDT4-DNP-N-T vs. DDT5-DNP-W	2190	-2857 to 7237	No	ns	0,9996	W-AD
DDT4-DNP-N-T vs. DDT5-DNP-W-T	2319	-2728 to 7365	No	ns	0,9989	W-AE
DDT4-DNP-N-T vs. DDT5-T	7940	2893 to 12987	Yes	****	<0,0001	W-AF
DDT4-DNP-N-T vs. DDT6	8934	3887 to 13981	Yes	****	<0,0001	W-AG
DDT4-DNP-N-T vs. DDT6-DNP-N	-1779	-6825 to 3268	No	ns	>0,9999	W-AH
DDT4-DNP-N-T vs. DDT6-DNP-N-T	-2520	-7567 to 2527	No	ns	0,9949	W-AI
DDT4-DNP-N-T vs. DDT6-DNP-W	2913	-2134 to 7960	No	ns	0,9565	W-AJ
DDT4-DNP-N-T vs. DDT6-DNP-W-T	3858	-1189 to 8904	No	ns	0,5037	W-AK
DDT4-DNP-N-T vs. DDT6-T	8843	3796 to 13890	Yes	****	<0,0001	W-AL
DDT4-DNP-N-T vs. - Control	8923	3876 to 13970	Yes	****	<0,0001	W-AN
DDT4-DNP-W vs. DDT4-DNP-W-T	806,5	-4240 to 5853	No	ns	>0,9999	X-Y
DDT4-DNP-W vs. DDT4-T	6623	1576 to 11670	Yes	***	0,0004	X-Z
DDT4-DNP-W vs. DDT5	6228	1181 to 11275	Yes	**	0,0015	X-AA
DDT4-DNP-W vs. DDT5-DNP-N	-3200	-8247 to 1847	No	ns	0,8742	X-AB
DDT4-DNP-W vs. DDT5-DNP-N-T	-2815	-7862 to 2232	No	ns	0,9723	X-AC
DDT4-DNP-W vs. DDT5-DNP-W	-213,5	-5260 to 4833	No	ns	>0,9999	X-AD
DDT4-DNP-W vs. DDT5-DNP-W-T	-85,00	-5132 to 4962	No	ns	>0,9999	X-AE
DDT4-DNP-W vs. DDT5-T	5536	489,4 to 10583	Yes	*	0,0131	X-AF
DDT4-DNP-W vs. DDT6	6530	1483 to 11577	Yes	***	0,0005	X-AG
DDT4-DNP-W vs. DDT6-DNP-N	-4182	-9229 to 865,0	No	ns	0,3136	X-AH
DDT4-DNP-W vs. DDT6-DNP-N-T	-4924	-9970 to 123,5	No	ns	0,0679	X-AI
DDT4-DNP-W vs. DDT6-DNP-W	509,8	-4537 to 5557	No	ns	>0,9999	X-AJ
DDT4-DNP-W vs. DDT6-DNP-W-T	1454	-3593 to 6501	No	ns	>0,9999	X-AK
DDT4-DNP-W vs. DDT6-T	6439	1392 to 11486	Yes	***	0,0007	X-AL
DDT4-DNP-W vs. - Control	6520	1473 to 11567	Yes	***	0,0006	X-AN
DDT4-DNP-W-T vs. DDT4-T	5817	769,5 to 10863	Yes	**	0,0057	Y-Z
DDT4-DNP-W-T vs. DDT5	5421	374,4 to 10468	Yes	*	0,0183	Y-AA
DDT4-DNP-W-T vs. DDT5-DNP-N	-4007	-9053 to 1040	No	ns	0,4119	Y-AB
DDT4-DNP-W-T vs. DDT5-DNP-N-T	-3622	-8669 to 1425	No	ns	0,6534	Y-AC
DDT4-DNP-W-T vs. DDT5-DNP-W	-1020	-6067 to 4027	No	ns	>0,9999	Y-AD
DDT4-DNP-W-T vs. DDT5-DNP-W-T	-891,5	-5938 to 4155	No	ns	>0,9999	Y-AE
DDT4-DNP-W-T vs. DDT5-T	4730	-317,1 to 9777	No	ns	0,1069	Y-AF
DDT4-DNP-W-T vs. DDT6	5724	676,9 to 10771	Yes	**	0,0075	Y-AG
DDT4-DNP-W-T vs. DDT6-DNP-N	-4989	-10035 to 58,46	No	ns	0,0579	Y-AH
DDT4-DNP-W-T vs. DDT6-DNP-N-T	-5730	-10777 to -683,0	Yes	**	0,0074	Y-AI
DDT4-DNP-W-T vs. DDT6-DNP-W	-296,7	-5344 to 4750	No	ns	>0,9999	Y-AJ
DDT4-DNP-W-T vs. DDT6-DNP-W-T	647,5	-4399 to 5694	No	ns	>0,9999	Y-AK
DDT4-DNP-W-T vs. DDT6-T	5633	585,9 to 10680	Yes	**	0,0099	Y-AL
DDT4-DNP-W-T vs. - Control	5713	666,4 to 10760	Yes	**	0,0078	Y-AN
DDT4-T vs. DDT5	-395,2	-5442 to 4652	No	ns	>0,9999	Z-AA
DDT4-T vs. DDT5-DNP-N	-9823	-14870 to -4776	Yes	****	<0,0001	Z-AB
DDT4-T vs. DDT5-DNP-N-T	-9438	-14485 to -4391	Yes	****	<0,0001	Z-AC
DDT4-T vs. DDT5-DNP-W	-6837	-11883 to -1790	Yes	***	0,0002	Z-AD
DDT4-T vs. DDT5-DNP-W-T	-6708	-11755 to -1661	Yes	***	0,0003	Z-AE
DDT4-T vs. DDT5-T	-1087	-6134 to 3960	No	ns	>0,9999	Z-AF
DDT4-T vs. DDT6	-92,67	-5140 to 4954	No	ns	>0,9999	Z-AG
DDT4-T vs. DDT6-DNP-N	-10805	-15852 to -5758	Yes	****	<0,0001	Z-AH
DDT4-T vs. DDT6-DNP-N-T	-11547	-16593 to -6500	Yes	****	<0,0001	Z-AI
DDT4-T vs. DDT6-DNP-W	-6113	-11160 to -1066	Yes	**	0,0022	Z-AJ
DDT4-T vs. DDT6-DNP-W-T	-5169	-10216 to -122,0	Yes	*	0,0365	Z-AK
DDT4-T vs. DDT6-T	-183,7	-5231 to 4863	No	ns	>0,9999	Z-AL
DDT4-T vs. - Control	-103,2	-5150 to 4944	No	ns	>0,9999	Z-AN
DDT5 vs. DDT5-DNP-N	-9428	-14475 to -4381	Yes	****	<0,0001	AA-AB
DDT5 vs. DDT5-DNP-N-T	-9043	-14090 to -3996	Yes	****	<0,0001	AA-AC
DDT5 vs. DDT5-DNP-W	-6441	-11488 to -1394	Yes	***	0,0007	AA-AD
DDT5 vs. DDT5-DNP-W-T	-6313	-11360 to -1266	Yes	**	0,0011	AA-AE
DDT5 vs. DDT5-T	-691,5	-5738 to 4355	No	ns	>0,9999	AA-AF
DDT5 vs. DDT6	302,5	-4744 to 5349	No	ns	>0,9999	AA-AG
DDT5 vs. DDT6-DNP-N	-10410	-15457 to -5363	Yes	****	<0,0001	AA-AH
DDT5 vs. DDT6-DNP-N-T	-11151	-16198 to -6104	Yes	****	<0,0001	AA-AI
DDT5 vs. DDT6-DNP-W	-5718	-10765 to -671,0	Yes	**	0,0076	AA-AJ
DDT5 vs. DDT6-DNP-W-T	-4774	-9821 to 273,1	No	ns	0,0967	AA-AK
DDT5 vs. DDT6-T	211,5	-4835 to 5258	No	ns	>0,9999	AA-AL
DDT5 vs. - Control	292,0	-4755 to 5339	No	ns	>0,9999	AA-AN
DDT5-DNP-N vs. DDT5-DNP-N-T	384,8	-4662 to 5432	No	ns	>0,9999	AB-AC
DDT5-DNP-N vs. DDT5-DNP-W	2987	-2060 to 8033	No	ns	0,9409	AB-AD
DDT5-DNP-N vs. DDT5-DNP-W-T	3115	-1932 to 8162	No	ns	0,9047	AB-AE
DDT5-DNP-N vs. DDT5-T	8736	3689 to 13783	Yes	****	<0,0001	AB-AF
DDT5-DNP-N vs. DDT6	9730	4683 to 14777	Yes	****	<0,0001	AB-AG
DDT5-DNP-N vs. DDT6-DNP-N	-982,0	-6029 to 4065	No	ns	>0,9999	AB-AH
DDT5-DNP-N vs. DDT6-DNP-N-T	-1724	-6770 to 3323	No	ns	>0,9999	AB-AI
DDT5-DNP-N vs. DDT6-DNP-W	3710	-1337 to 8757	No	ns	0,5979	AB-AJ
DDT5-DNP-N vs. DDT6-DNP-W-T	4654	-393,0 to 9701	No	ns	0,1264	AB-AK
DDT5-DNP-N vs. DDT6-T	9639	4592 to 14686	Yes	****	<0,0001	AB-AL
DDT5-DNP-N vs. - Control	9720	4673 to 14767	Yes	****	<0,0001	AB-AN
DDT5-DNP-N-T vs. DDT5-DNP-W	2602	-2445 to 7649	No	ns	0,9914	AC-AD
DDT5-DNP-N-T vs. DDT5-DNP-W-T	2730	-2317 to 7777	No	ns	0,9820	AC-AE
DDT5-DNP-N-T vs. DDT5-T	8352	3305 to 13398	Yes	****	<0,0001	AC-AF
DDT5-DNP-N-T vs. DDT6	9346	4299 to 14392	Yes	****	<0,0001	AC-AG
DDT5-DNP-N-T vs. DDT6-DNP-N	-1367	-6414 to 3680	No	ns	>0,9999	AC-AH
DDT5-DNP-N-T vs. DDT6-DNP-N-T	-2108	-7155 to 2939	No	ns	0,9998	AC-AI
DDT5-DNP-N-T vs. DDT6-DNP-W	3325	-1722 to 8372	No	ns	0,8198	AC-AJ
DDT5-DNP-N-T vs. DDT6-DNP-W-T	4269	-777,8 to 9316	No	ns	0,2702	AC-AK
DDT5-DNP-N-T vs. DDT6-T	9255	4208 to 14301	Yes	****	<0,0001	AC-AL
DDT5-DNP-N-T vs. - Control	9335	4288 to 14382	Yes	****	<0,0001	AC-AN
DDT5-DNP-W vs. DDT5-DNP-W-T	128,5	-4918 to 5175	No	ns	>0,9999	AD-AE
DDT5-DNP-W vs. DDT5-T	5750	702,9 to 10797	Yes	**	0,0069	AD-AF
DDT5-DNP-W vs. DDT6	6744	1697 to 11791	Yes	***	0,0002	AD-AG
DDT5-DNP-W vs. DDT6-DNP-N	-3969	-9015 to 1078	No	ns	0,4347	AD-AH
DDT5-DNP-W vs. DDT6-DNP-N-T	-4710	-9757 to 337,0	No	ns	0,1118	AD-AI
DDT5-DNP-W vs. DDT6-DNP-W	723,3	-4324 to 5770	No	ns	>0,9999	AD-AJ
DDT5-DNP-W vs. DDT6-DNP-W-T	1668	-3379 to 6714	No	ns	>0,9999	AD-AK
DDT5-DNP-W vs. DDT6-T	6653	1606 to 11700	Yes	***	0,0003	AD-AL
DDT5-DNP-W vs. - Control	6733	1686 to 11780	Yes	***	0,0003	AD-AN
DDT5-DNP-W-T vs. DDT5-T	5621	574,4 to 10668	Yes	*	0,0102	AE-AF
DDT5-DNP-W-T vs. DDT6	6615	1568 to 11662	Yes	***	0,0004	AE-AG
DDT5-DNP-W-T vs. DDT6-DNP-N	-4097	-9144 to 950,0	No	ns	0,3596	AE-AH
DDT5-DNP-W-T vs. DDT6-DNP-N-T	-4839	-9885 to 208,5	No	ns	0,0833	AE-AI
DDT5-DNP-W-T vs. DDT6-DNP-W	594,8	-4452 to 5642	No	ns	>0,9999	AE-AJ
DDT5-DNP-W-T vs. DDT6-DNP-W-T	1539	-3508 to 6586	No	ns	>0,9999	AE-AK
DDT5-DNP-W-T vs. DDT6-T	6524	1477 to 11571	Yes	***	0,0005	AE-AL
DDT5-DNP-W-T vs. - Control	6605	1558 to 11652	Yes	***	0,0004	AE-AN
DDT5-T vs. DDT6	994,0	-4053 to 6041	No	ns	>0,9999	AF-AG
DDT5-T vs. DDT6-DNP-N	-9718	-14765 to -4671	Yes	****	<0,0001	AF-AH
DDT5-T vs. DDT6-DNP-N-T	-10460	-15507 to -5413	Yes	****	<0,0001	AF-AI
DDT5-T vs. DDT6-DNP-W	-5027	-10073 to 20,46	No	ns	0,0527	AF-AJ
DDT5-T vs. DDT6-DNP-W-T	-4082	-9129 to 964,6	No	ns	0,3678	AF-AK
DDT5-T vs. DDT6-T	903,0	-4144 to 5950	No	ns	>0,9999	AF-AL
DDT5-T vs. - Control	983,5	-4063 to 6030	No	ns	>0,9999	AF-AN
DDT6 vs. DDT6-DNP-N	-10712	-15759 to -5665	Yes	****	<0,0001	AG-AH
DDT6 vs. DDT6-DNP-N-T	-11454	-16501 to -6407	Yes	****	<0,0001	AG-AI
DDT6 vs. DDT6-DNP-W	-6021	-11067 to -973,5	Yes	**	0,0030	AG-AJ
DDT6 vs. DDT6-DNP-W-T	-5076	-10123 to -29,38	Yes	*	0,0464	AG-AK
DDT6 vs. DDT6-T	-91,00	-5138 to 4956	No	ns	>0,9999	AG-AL
DDT6 vs. - Control	-10,50	-5057 to 5036	No	ns	>0,9999	AG-AN
DDT6-DNP-N vs. DDT6-DNP-N-T	-741,5	-5788 to 4305	No	ns	>0,9999	AH-AI
DDT6-DNP-N vs. DDT6-DNP-W	4692	-355,1 to 9739	No	ns	0,1164	AH-AJ
DDT6-DNP-N vs. DDT6-DNP-W-T	5636	589,0 to 10683	Yes	**	0,0098	AH-AK
DDT6-DNP-N vs. DDT6-T	10621	5574 to 15668	Yes	****	<0,0001	AH-AL
DDT6-DNP-N vs. - Control	10702	5655 to 15749	Yes	****	<0,0001	AH-AN
DDT6-DNP-N-T vs. DDT6-DNP-W	5433	386,4 to 10480	Yes	*	0,0177	AI-AJ
DDT6-DNP-N-T vs. DDT6-DNP-W-T	6378	1331 to 11424	Yes	***	0,0009	AI-AK
DDT6-DNP-N-T vs. DDT6-T	11363	6316 to 16410	Yes	****	<0,0001	AI-AL
DDT6-DNP-N-T vs. - Control	11443	6396 to 16490	Yes	****	<0,0001	AI-AN
DDT6-DNP-W vs. DDT6-DNP-W-T	944,2	-4103 to 5991	No	ns	>0,9999	AJ-AK
DDT6-DNP-W vs. DDT6-T	5930	882,5 to 10976	Yes	**	0,0040	AJ-AL
DDT6-DNP-W vs. - Control	6010	963,0 to 11057	Yes	**	0,0031	AJ-AN
DDT6-DNP-W-T vs. DDT6-T	4985	-61,62 to 10032	No	ns	0,0584	AK-AL
DDT6-DNP-W-T vs. - Control	5066	18,88 to 10113	Yes	*	0,0477	AK-AN
DDT6-T vs. - Control	80,50	-4966 to 5127	No	ns	>0,9999	AL-AN
Test details	Mean 1	Mean 2	Mean Diff,	SE of diff,	n1	n2	q	DF
DDT1a vs. DDT1a-N	232,0	2559	-2327	1281	6	6	2568	195
DDT1a vs. DDT1b noChol-N	232,0	224,8	7167	1281	6	6	0,007909	195
DDT1a vs. DDT1b-2xChol-N	232,0	1966	-1734	1281	6	6	1914	195
DDT1a vs. DDT1a-N-T	232,0	2118	-1886	1281	6	6	2082	195
DDT1a vs. DDT1a-W	232,0	2582	-2350	1281	6	6	2593	195
DDT1a vs. DDT1a-W-T	232,0	3132	-2900	1281	6	6	3200	195
DDT1a vs. DDT1a-T	232,0	151,0	81,00	1281	6	6	0,08939	195
DDT1a vs. DDT2	232,0	524,7	-292,7	1281	6	6	0,3230	195
DDT1a vs. DDT2-DNP-N	232,0	8528	-8296	1281	6	6	9156	195
DDT1a vs. DDT2-DNP-N-T	232,0	7641	-7409	1281	6	6	8176	195
DDT1a vs. DDT2-DNP-W	232,0	7751	-7519	1281	6	6	8298	195
DDT1a vs. DDT2-DNP-W-T	232,0	7945	-7713	1281	6	6	8511	195
DDT1a vs. DDT2-T	232,0	488,0	-256,0	1281	6	6	0,2825	195
DDT1a vs. DDT3	232,0	307,3	-75,33	1281	6	6	0,08314	195
DDT1a vs. DDT3-DNP-N	232,0	7571	-7339	1281	6	6	8099	195
DDT1a vs. DDT3-DNP-N-T	232,0	8689	-8457	1281	6	6	9333	195
DDT1a vs. DDT3-DNP-W	232,0	7248	-7016	1281	6	6	7743	195
DDT1a vs. DDT3-DNP-W-T	232,0	7135	-6903	1281	6	6	7618	195
DDT1a vs. DDT3-T	232,0	451,7	-219,7	1281	6	6	0,2424	195
DDT1a vs. DDT4	232,0	632,8	-400,8	1281	6	6	0,4424	195
DDT1a vs. DDT4-DNP-N	232,0	9837	-9605	1281	6	6	10,60	195
DDT1a vs. DDT4-DNP-N-T	232,0	9263	-9031	1281	6	6	9967	195
DDT1a vs. DDT4-DNP-W	232,0	6860	-6628	1281	6	6	7314	195
DDT1a vs. DDT4-DNP-W-T	232,0	6053	-5821	1281	6	6	6424	195
DDT1a vs. DDT4-T	232,0	236,8	-4833	1281	6	6	0,005334	195
DDT1a vs. DDT5	232,0	632,0	-400,0	1281	6	6	0,4414	195
DDT1a vs. DDT5-DNP-N	232,0	10060	-9828	1281	6	6	10,85	195
DDT1a vs. DDT5-DNP-N-T	232,0	9675	-9443	1281	6	6	10,42	195
DDT1a vs. DDT5-DNP-W	232,0	7073	-6841	1281	6	6	7550	195
DDT1a vs. DDT5-DNP-W-T	232,0	6945	-6713	1281	6	6	7408	195
DDT1a vs. DDT5-T	232,0	1324	-1092	1281	6	6	1205	195
DDT1a vs. DDT6	232,0	329,5	-97,50	1281	6	6	0,1076	195
DDT1a vs. DDT6-DNP-N	232,0	11042	-10810	1281	6	6	11,93	195
DDT1a vs. DDT6-DNP-N-T	232,0	11783	-11551	1281	6	6	12,75	195
DDT1a vs. DDT6-DNP-W	232,0	6350	-6118	1281	6	6	6752	195
DDT1a vs. DDT6-DNP-W-T	232,0	5406	-5174	1281	6	6	5710	195
DDT1a vs. DDT6-T	232,0	420,5	-188,5	1281	6	6	0,2080	195
DDT1a vs. - Control	232,0	340,0	-108,0	1281	6	6	0,1192	195
DDT1a-N vs. DDT1b noChol-N	2559	224,8	2334	1281	6	6	2576	195
DDT1a-N vs. DDT1b-2xChol-N	2559	1966	592,7	1281	6	6	0,6541	195
DDT1a-N vs. DDT1a-N-T	2559	2118	440,7	1281	6	6	0,4863	195
DDT1a-N vs. DDT1a-W	2559	2582	-22,50	1281	6	6	0,02483	195
DDT1a-N vs. DDT1a-W-T	2559	3132	-572,7	1281	6	6	0,6320	195
DDT1a-N vs. DDT1a-T	2559	151,0	2408	1281	6	6	2657	195
DDT1a-N vs. DDT2	2559	524,7	2034	1281	6	6	2245	195
DDT1a-N vs. DDT2-DNP-N	2559	8528	-5969	1281	6	6	6588	195
DDT1a-N vs. DDT2-DNP-N-T	2559	7641	-5082	1281	6	6	5608	195
DDT1a-N vs. DDT2-DNP-W	2559	7751	-5192	1281	6	6	5730	195
DDT1a-N vs. DDT2-DNP-W-T	2559	7945	-5386	1281	6	6	5943	195
DDT1a-N vs. DDT2-T	2559	488,0	2071	1281	6	6	2286	195
DDT1a-N vs. DDT3	2559	307,3	2252	1281	6	6	2485	195
DDT1a-N vs. DDT3-DNP-N	2559	7571	-5012	1281	6	6	5531	195
DDT1a-N vs. DDT3-DNP-N-T	2559	8689	-6130	1281	6	6	6764	195
DDT1a-N vs. DDT3-DNP-W	2559	7248	-4689	1281	6	6	5175	195
DDT1a-N vs. DDT3-DNP-W-T	2559	7135	-4576	1281	6	6	5050	195
DDT1a-N vs. DDT3-T	2559	451,7	2107	1281	6	6	2326	195
DDT1a-N vs. DDT4	2559	632,8	1926	1281	6	6	2126	195
DDT1a-N vs. DDT4-DNP-N	2559	9837	-7278	1281	6	6	8032	195
DDT1a-N vs. DDT4-DNP-N-T	2559	9263	-6704	1281	6	6	7399	195
DDT1a-N vs. DDT4-DNP-W	2559	6860	-4301	1281	6	6	4746	195
DDT1a-N vs. DDT4-DNP-W-T	2559	6053	-3494	1281	6	6	3856	195
DDT1a-N vs. DDT4-T	2559	236,8	2322	1281	6	6	2563	195
DDT1a-N vs. DDT5	2559	632,0	1927	1281	6	6	2127	195
DDT1a-N vs. DDT5-DNP-N	2559	10060	-7501	1281	6	6	8278	195
DDT1a-N vs. DDT5-DNP-N-T	2559	9675	-7116	1281	6	6	7853	195
DDT1a-N vs. DDT5-DNP-W	2559	7073	-4514	1281	6	6	4982	195
DDT1a-N vs. DDT5-DNP-W-T	2559	6945	-4386	1281	6	6	4840	195
DDT1a-N vs. DDT5-T	2559	1324	1236	1281	6	6	1363	195
DDT1a-N vs. DDT6	2559	329,5	2230	1281	6	6	2460	195
DDT1a-N vs. DDT6-DNP-N	2559	11042	-8483	1281	6	6	9362	195
DDT1a-N vs. DDT6-DNP-N-T	2559	11783	-9224	1281	6	6	10,18	195
DDT1a-N vs. DDT6-DNP-W	2559	6350	-3791	1281	6	6	4184	195
DDT1a-N vs. DDT6-DNP-W-T	2559	5406	-2847	1281	6	6	3142	195
DDT1a-N vs. DDT6-T	2559	420,5	2139	1281	6	6	2360	195
DDT1a-N vs. - Control	2559	340,0	2219	1281	6	6	2449	195
DDT1b noChol-N vs. DDT1b-2xChol-N	224,8	1966	-1742	1281	6	6	1922	195
DDT1b noChol-N vs. DDT1a-N-T	224,8	2118	-1894	1281	6	6	2090	195
DDT1b noChol-N vs. DDT1a-W	224,8	2582	-2357	1281	6	6	2601	195
DDT1b noChol-N vs. DDT1a-W-T	224,8	3132	-2907	1281	6	6	3208	195
DDT1b noChol-N vs. DDT1a-T	224,8	151,0	73,83	1281	6	6	0,08148	195
DDT1b noChol-N vs. DDT2	224,8	524,7	-299,8	1281	6	6	0,3309	195
DDT1b noChol-N vs. DDT2-DNP-N	224,8	8528	-8304	1281	6	6	9164	195
DDT1b noChol-N vs. DDT2-DNP-N-T	224,8	7641	-7416	1281	6	6	8184	195
DDT1b noChol-N vs. DDT2-DNP-W	224,8	7751	-7527	1281	6	6	8306	195
DDT1b noChol-N vs. DDT2-DNP-W-T	224,8	7945	-7720	1281	6	6	8519	195
DDT1b noChol-N vs. DDT2-T	224,8	488,0	-263,2	1281	6	6	0,2904	195
DDT1b noChol-N vs. DDT3	224,8	307,3	-82,50	1281	6	6	0,09105	195
DDT1b noChol-N vs. DDT3-DNP-N	224,8	7571	-7346	1281	6	6	8107	195
DDT1b noChol-N vs. DDT3-DNP-N-T	224,8	8689	-8464	1281	6	6	9340	195
DDT1b noChol-N vs. DDT3-DNP-W	224,8	7248	-7023	1281	6	6	7751	195
DDT1b noChol-N vs. DDT3-DNP-W-T	224,8	7135	-6911	1281	6	6	7626	195
DDT1b noChol-N vs. DDT3-T	224,8	451,7	-226,8	1281	6	6	0,2503	195
DDT1b noChol-N vs. DDT4	224,8	632,8	-408,0	1281	6	6	0,4503	195
DDT1b noChol-N vs. DDT4-DNP-N	224,8	9837	-9612	1281	6	6	10,61	195
DDT1b noChol-N vs. DDT4-DNP-N-T	224,8	9263	-9039	1281	6	6	9975	195
DDT1b noChol-N vs. DDT4-DNP-W	224,8	6860	-6635	1281	6	6	7322	195
DDT1b noChol-N vs. DDT4-DNP-W-T	224,8	6053	-5829	1281	6	6	6432	195
DDT1b noChol-N vs. DDT4-T	224,8	236,8	-12,00	1281	6	6	0,01324	195
DDT1b noChol-N vs. DDT5	224,8	632,0	-407,2	1281	6	6	0,4493	195
DDT1b noChol-N vs. DDT5-DNP-N	224,8	10060	-9835	1281	6	6	10,85	195
DDT1b noChol-N vs. DDT5-DNP-N-T	224,8	9675	-9450	1281	6	6	10,43	195
DDT1b noChol-N vs. DDT5-DNP-W	224,8	7073	-6849	1281	6	6	7558	195
DDT1b noChol-N vs. DDT5-DNP-W-T	224,8	6945	-6720	1281	6	6	7416	195
DDT1b noChol-N vs. DDT5-T	224,8	1324	-1099	1281	6	6	1212	195
DDT1b noChol-N vs. DDT6	224,8	329,5	-104,7	1281	6	6	0,1155	195
DDT1b noChol-N vs. DDT6-DNP-N	224,8	11042	-10817	1281	6	6	11,94	195
DDT1b noChol-N vs. DDT6-DNP-N-T	224,8	11783	-11559	1281	6	6	12,76	195
DDT1b noChol-N vs. DDT6-DNP-W	224,8	6350	-6125	1281	6	6	6760	195
DDT1b noChol-N vs. DDT6-DNP-W-T	224,8	5406	-5181	1281	6	6	5718	195
DDT1b noChol-N vs. DDT6-T	224,8	420,5	-195,7	1281	6	6	0,2159	195
DDT1b noChol-N vs. - Control	224,8	340,0	-115,2	1281	6	6	0,1271	195
DDT1b-2xChol-N vs. DDT1a-N-T	1966	2118	-152,0	1281	6	6	0,1677	195
DDT1b-2xChol-N vs. DDT1a-W	1966	2582	-615,2	1281	6	6	0,6789	195
DDT1b-2xChol-N vs. DDT1a-W-T	1966	3132	-1165	1281	6	6	1286	195
DDT1b-2xChol-N vs. DDT1a-T	1966	151,0	1815	1281	6	6	2003	195
DDT1b-2xChol-N vs. DDT2	1966	524,7	1442	1281	6	6	1591	195
DDT1b-2xChol-N vs. DDT2-DNP-N	1966	8528	-6562	1281	6	6	7242	195
DDT1b-2xChol-N vs. DDT2-DNP-N-T	1966	7641	-5675	1281	6	6	6262	195
DDT1b-2xChol-N vs. DDT2-DNP-W	1966	7751	-5785	1281	6	6	6384	195
DDT1b-2xChol-N vs. DDT2-DNP-W-T	1966	7945	-5978	1281	6	6	6597	195
DDT1b-2xChol-N vs. DDT2-T	1966	488,0	1478	1281	6	6	1631	195
DDT1b-2xChol-N vs. DDT3	1966	307,3	1659	1281	6	6	1831	195
DDT1b-2xChol-N vs. DDT3-DNP-N	1966	7571	-5605	1281	6	6	6185	195
DDT1b-2xChol-N vs. DDT3-DNP-N-T	1966	8689	-6722	1281	6	6	7419	195
DDT1b-2xChol-N vs. DDT3-DNP-W	1966	7248	-5282	1281	6	6	5829	195
DDT1b-2xChol-N vs. DDT3-DNP-W-T	1966	7135	-5169	1281	6	6	5704	195
DDT1b-2xChol-N vs. DDT3-T	1966	451,7	1515	1281	6	6	1672	195
DDT1b-2xChol-N vs. DDT4	1966	632,8	1334	1281	6	6	1472	195
DDT1b-2xChol-N vs. DDT4-DNP-N	1966	9837	-7870	1281	6	6	8686	195
DDT1b-2xChol-N vs. DDT4-DNP-N-T	1966	9263	-7297	1281	6	6	8053	195
DDT1b-2xChol-N vs. DDT4-DNP-W	1966	6860	-4894	1281	6	6	5400	195
DDT1b-2xChol-N vs. DDT4-DNP-W-T	1966	6053	-4087	1281	6	6	4510	195
DDT1b-2xChol-N vs. DDT4-T	1966	236,8	1730	1281	6	6	1909	195
DDT1b-2xChol-N vs. DDT5	1966	632,0	1334	1281	6	6	1473	195
DDT1b-2xChol-N vs. DDT5-DNP-N	1966	10060	-8094	1281	6	6	8932	195
DDT1b-2xChol-N vs. DDT5-DNP-N-T	1966	9675	-7709	1281	6	6	8507	195
DDT1b-2xChol-N vs. DDT5-DNP-W	1966	7073	-5107	1281	6	6	5636	195
DDT1b-2xChol-N vs. DDT5-DNP-W-T	1966	6945	-4979	1281	6	6	5494	195
DDT1b-2xChol-N vs. DDT5-T	1966	1324	642,8	1281	6	6	0,7094	195
DDT1b-2xChol-N vs. DDT6	1966	329,5	1637	1281	6	6	1806	195
DDT1b-2xChol-N vs. DDT6-DNP-N	1966	11042	-9076	1281	6	6	10,02	195
DDT1b-2xChol-N vs. DDT6-DNP-N-T	1966	11783	-9817	1281	6	6	10,83	195
DDT1b-2xChol-N vs. DDT6-DNP-W	1966	6350	-4384	1281	6	6	4838	195
DDT1b-2xChol-N vs. DDT6-DNP-W-T	1966	5406	-3440	1281	6	6	3796	195
DDT1b-2xChol-N vs. DDT6-T	1966	420,5	1546	1281	6	6	1706	195
DDT1b-2xChol-N vs. - Control	1966	340,0	1626	1281	6	6	1795	195
DDT1a-N-T vs. DDT1a-W	2118	2582	-463,2	1281	6	6	0,5111	195
DDT1a-N-T vs. DDT1a-W-T	2118	3132	-1013	1281	6	6	1118	195
DDT1a-N-T vs. DDT1a-T	2118	151,0	1967	1281	6	6	2171	195
DDT1a-N-T vs. DDT2	2118	524,7	1594	1281	6	6	1759	195
DDT1a-N-T vs. DDT2-DNP-N	2118	8528	-6410	1281	6	6	7074	195
DDT1a-N-T vs. DDT2-DNP-N-T	2118	7641	-5523	1281	6	6	6095	195
DDT1a-N-T vs. DDT2-DNP-W	2118	7751	-5633	1281	6	6	6217	195
DDT1a-N-T vs. DDT2-DNP-W-T	2118	7945	-5826	1281	6	6	6430	195
DDT1a-N-T vs. DDT2-T	2118	488,0	1630	1281	6	6	1799	195
DDT1a-N-T vs. DDT3	2118	307,3	1811	1281	6	6	1999	195
DDT1a-N-T vs. DDT3-DNP-N	2118	7571	-5453	1281	6	6	6017	195
DDT1a-N-T vs. DDT3-DNP-N-T	2118	8689	-6570	1281	6	6	7251	195
DDT1a-N-T vs. DDT3-DNP-W	2118	7248	-5130	1281	6	6	5661	195
DDT1a-N-T vs. DDT3-DNP-W-T	2118	7135	-5017	1281	6	6	5537	195
DDT1a-N-T vs. DDT3-T	2118	451,7	1667	1281	6	6	1839	195
DDT1a-N-T vs. DDT4	2118	632,8	1486	1281	6	6	1639	195
DDT1a-N-T vs. DDT4-DNP-N	2118	9837	-7718	1281	6	6	8518	195
DDT1a-N-T vs. DDT4-DNP-N-T	2118	9263	-7145	1281	6	6	7885	195
DDT1a-N-T vs. DDT4-DNP-W	2118	6860	-4742	1281	6	6	5233	195
DDT1a-N-T vs. DDT4-DNP-W-T	2118	6053	-3935	1281	6	6	4343	195
DDT1a-N-T vs. DDT4-T	2118	236,8	1882	1281	6	6	2076	195
DDT1a-N-T vs. DDT5	2118	632,0	1486	1281	6	6	1640	195
DDT1a-N-T vs. DDT5-DNP-N	2118	10060	-7942	1281	6	6	8764	195
DDT1a-N-T vs. DDT5-DNP-N-T	2118	9675	-7557	1281	6	6	8340	195
DDT1a-N-T vs. DDT5-DNP-W	2118	7073	-4955	1281	6	6	5468	195
DDT1a-N-T vs. DDT5-DNP-W-T	2118	6945	-4827	1281	6	6	5327	195
DDT1a-N-T vs. DDT5-T	2118	1324	794,8	1281	6	6	0,8772	195
DDT1a-N-T vs. DDT6	2118	329,5	1789	1281	6	6	1974	195
DDT1a-N-T vs. DDT6-DNP-N	2118	11042	-8924	1281	6	6	9848	195
DDT1a-N-T vs. DDT6-DNP-N-T	2118	11783	-9665	1281	6	6	10,67	195
DDT1a-N-T vs. DDT6-DNP-W	2118	6350	-4232	1281	6	6	4670	195
DDT1a-N-T vs. DDT6-DNP-W-T	2118	5406	-3288	1281	6	6	3628	195
DDT1a-N-T vs. DDT6-T	2118	420,5	1698	1281	6	6	1874	195
DDT1a-N-T vs. - Control	2118	340,0	1778	1281	6	6	1963	195
DDT1a-W vs. DDT1a-W-T	2582	3132	-550,2	1281	6	6	0,6072	195
DDT1a-W vs. DDT1a-T	2582	151,0	2431	1281	6	6	2682	195
DDT1a-W vs. DDT2	2582	524,7	2057	1281	6	6	2270	195
DDT1a-W vs. DDT2-DNP-N	2582	8528	-5947	1281	6	6	6563	195
DDT1a-W vs. DDT2-DNP-N-T	2582	7641	-5059	1281	6	6	5583	195
DDT1a-W vs. DDT2-DNP-W	2582	7751	-5170	1281	6	6	5705	195
DDT1a-W vs. DDT2-DNP-W-T	2582	7945	-5363	1281	6	6	5919	195
DDT1a-W vs. DDT2-T	2582	488,0	2094	1281	6	6	2310	195
DDT1a-W vs. DDT3	2582	307,3	2274	1281	6	6	2510	195
DDT1a-W vs. DDT3-DNP-N	2582	7571	-4989	1281	6	6	5506	195
DDT1a-W vs. DDT3-DNP-N-T	2582	8689	-6107	1281	6	6	6740	195
DDT1a-W vs. DDT3-DNP-W	2582	7248	-4666	1281	6	6	5150	195
DDT1a-W vs. DDT3-DNP-W-T	2582	7135	-4554	1281	6	6	5026	195
DDT1a-W vs. DDT3-T	2582	451,7	2130	1281	6	6	2350	195
DDT1a-W vs. DDT4	2582	632,8	1949	1281	6	6	2151	195
DDT1a-W vs. DDT4-DNP-N	2582	9837	-7255	1281	6	6	8007	195
DDT1a-W vs. DDT4-DNP-N-T	2582	9263	-6682	1281	6	6	7374	195
DDT1a-W vs. DDT4-DNP-W	2582	6860	-4278	1281	6	6	4722	195
DDT1a-W vs. DDT4-DNP-W-T	2582	6053	-3472	1281	6	6	3831	195
DDT1a-W vs. DDT4-T	2582	236,8	2345	1281	6	6	2588	195
DDT1a-W vs. DDT5	2582	632,0	1950	1281	6	6	2151	195
DDT1a-W vs. DDT5-DNP-N	2582	10060	-7478	1281	6	6	8253	195
DDT1a-W vs. DDT5-DNP-N-T	2582	9675	-7094	1281	6	6	7828	195
DDT1a-W vs. DDT5-DNP-W	2582	7073	-4492	1281	6	6	4957	195
DDT1a-W vs. DDT5-DNP-W-T	2582	6945	-4363	1281	6	6	4815	195
DDT1a-W vs. DDT5-T	2582	1324	1258	1281	6	6	1388	195
DDT1a-W vs. DDT6	2582	329,5	2252	1281	6	6	2485	195
DDT1a-W vs. DDT6-DNP-N	2582	11042	-8460	1281	6	6	9337	195
DDT1a-W vs. DDT6-DNP-N-T	2582	11783	-9202	1281	6	6	10,16	195
DDT1a-W vs. DDT6-DNP-W	2582	6350	-3769	1281	6	6	4159	195
DDT1a-W vs. DDT6-DNP-W-T	2582	5406	-2824	1281	6	6	3117	195
DDT1a-W vs. DDT6-T	2582	420,5	2161	1281	6	6	2385	195
DDT1a-W vs. - Control	2582	340,0	2242	1281	6	6	2474	195
DDT1a-W-T vs. DDT1a-T	3132	151,0	2981	1281	6	6	3289	195
DDT1a-W-T vs. DDT2	3132	524,7	2607	1281	6	6	2877	195
DDT1a-W-T vs. DDT2-DNP-N	3132	8528	-5397	1281	6	6	5956	195
DDT1a-W-T vs. DDT2-DNP-N-T	3132	7641	-4509	1281	6	6	4976	195
DDT1a-W-T vs. DDT2-DNP-W	3132	7751	-4620	1281	6	6	5098	195
DDT1a-W-T vs. DDT2-DNP-W-T	3132	7945	-4813	1281	6	6	5311	195
DDT1a-W-T vs. DDT2-T	3132	488,0	2644	1281	6	6	2918	195
DDT1a-W-T vs. DDT3	3132	307,3	2824	1281	6	6	3117	195
DDT1a-W-T vs. DDT3-DNP-N	3132	7571	-4439	1281	6	6	4899	195
DDT1a-W-T vs. DDT3-DNP-N-T	3132	8689	-5557	1281	6	6	6132	195
DDT1a-W-T vs. DDT3-DNP-W	3132	7248	-4116	1281	6	6	4543	195
DDT1a-W-T vs. DDT3-DNP-W-T	3132	7135	-4004	1281	6	6	4418	195
DDT1a-W-T vs. DDT3-T	3132	451,7	2680	1281	6	6	2958	195
DDT1a-W-T vs. DDT4	3132	632,8	2499	1281	6	6	2758	195
DDT1a-W-T vs. DDT4-DNP-N	3132	9837	-6705	1281	6	6	7400	195
DDT1a-W-T vs. DDT4-DNP-N-T	3132	9263	-6132	1281	6	6	6767	195
DDT1a-W-T vs. DDT4-DNP-W	3132	6860	-3728	1281	6	6	4114	195
DDT1a-W-T vs. DDT4-DNP-W-T	3132	6053	-2922	1281	6	6	3224	195
DDT1a-W-T vs. DDT4-T	3132	236,8	2895	1281	6	6	3195	195
DDT1a-W-T vs. DDT5	3132	632,0	2500	1281	6	6	2759	195
DDT1a-W-T vs. DDT5-DNP-N	3132	10060	-6928	1281	6	6	7646	195
DDT1a-W-T vs. DDT5-DNP-N-T	3132	9675	-6543	1281	6	6	7221	195
DDT1a-W-T vs. DDT5-DNP-W	3132	7073	-3942	1281	6	6	4350	195
DDT1a-W-T vs. DDT5-DNP-W-T	3132	6945	-3813	1281	6	6	4208	195
DDT1a-W-T vs. DDT5-T	3132	1324	1808	1281	6	6	1995	195
DDT1a-W-T vs. DDT6	3132	329,5	2802	1281	6	6	3092	195
DDT1a-W-T vs. DDT6-DNP-N	3132	11042	-7910	1281	6	6	8730	195
DDT1a-W-T vs. DDT6-DNP-N-T	3132	11783	-8652	1281	6	6	9548	195
DDT1a-W-T vs. DDT6-DNP-W	3132	6350	-3218	1281	6	6	3552	195
DDT1a-W-T vs. DDT6-DNP-W-T	3132	5406	-2274	1281	6	6	2510	195
DDT1a-W-T vs. DDT6-T	3132	420,5	2711	1281	6	6	2992	195
DDT1a-W-T vs. - Control	3132	340,0	2792	1281	6	6	3081	195
DDT1a-T vs. DDT2	151,0	524,7	-373,7	1281	6	6	0,4124	195
DDT1a-T vs. DDT2-DNP-N	151,0	8528	-8377	1281	6	6	9245	195
DDT1a-T vs. DDT2-DNP-N-T	151,0	7641	-7490	1281	6	6	8266	195
DDT1a-T vs. DDT2-DNP-W	151,0	7751	-7600	1281	6	6	8388	195
DDT1a-T vs. DDT2-DNP-W-T	151,0	7945	-7794	1281	6	6	8601	195
DDT1a-T vs. DDT2-T	151,0	488,0	-337,0	1281	6	6	0,3719	195
DDT1a-T vs. DDT3	151,0	307,3	-156,3	1281	6	6	0,1725	195
DDT1a-T vs. DDT3-DNP-N	151,0	7571	-7420	1281	6	6	8188	195
DDT1a-T vs. DDT3-DNP-N-T	151,0	8689	-8538	1281	6	6	9422	195
DDT1a-T vs. DDT3-DNP-W	151,0	7248	-7097	1281	6	6	7832	195
DDT1a-T vs. DDT3-DNP-W-T	151,0	7135	-6984	1281	6	6	7708	195
DDT1a-T vs. DDT3-T	151,0	451,7	-300,7	1281	6	6	0,3318	195
DDT1a-T vs. DDT4	151,0	632,8	-481,8	1281	6	6	0,5317	195
DDT1a-T vs. DDT4-DNP-N	151,0	9837	-9686	1281	6	6	10,69	195
DDT1a-T vs. DDT4-DNP-N-T	151,0	9263	-9112	1281	6	6	10,06	195
DDT1a-T vs. DDT4-DNP-W	151,0	6860	-6709	1281	6	6	7404	195
DDT1a-T vs. DDT4-DNP-W-T	151,0	6053	-5902	1281	6	6	6514	195
DDT1a-T vs. DDT4-T	151,0	236,8	-85,83	1281	6	6	0,09473	195
DDT1a-T vs. DDT5	151,0	632,0	-481,0	1281	6	6	0,5308	195
DDT1a-T vs. DDT5-DNP-N	151,0	10060	-9909	1281	6	6	10,94	195
DDT1a-T vs. DDT5-DNP-N-T	151,0	9675	-9524	1281	6	6	10,51	195
DDT1a-T vs. DDT5-DNP-W	151,0	7073	-6922	1281	6	6	7639	195
DDT1a-T vs. DDT5-DNP-W-T	151,0	6945	-6794	1281	6	6	7498	195
DDT1a-T vs. DDT5-T	151,0	1324	-1173	1281	6	6	1294	195
DDT1a-T vs. DDT6	151,0	329,5	-178,5	1281	6	6	0,1970	195
DDT1a-T vs. DDT6-DNP-N	151,0	11042	-10891	1281	6	6	12,02	195
DDT1a-T vs. DDT6-DNP-N-T	151,0	11783	-11632	1281	6	6	12,84	195
DDT1a-T vs. DDT6-DNP-W	151,0	6350	-6199	1281	6	6	6841	195
DDT1a-T vs. DDT6-DNP-W-T	151,0	5406	-5255	1281	6	6	5799	195
DDT1a-T vs. DDT6-T	151,0	420,5	-269,5	1281	6	6	0,2974	195
DDT1a-T vs. - Control	151,0	340,0	-189,0	1281	6	6	0,2086	195
DDT2 vs. DDT2-DNP-N	524,7	8528	-8004	1281	6	6	8833	195
DDT2 vs. DDT2-DNP-N-T	524,7	7641	-7116	1281	6	6	7853	195
DDT2 vs. DDT2-DNP-W	524,7	7751	-7227	1281	6	6	7975	195
DDT2 vs. DDT2-DNP-W-T	524,7	7945	-7420	1281	6	6	8188	195
DDT2 vs. DDT2-T	524,7	488,0	36,67	1281	6	6	0,04047	195
DDT2 vs. DDT3	524,7	307,3	217,3	1281	6	6	0,2398	195
DDT2 vs. DDT3-DNP-N	524,7	7571	-7046	1281	6	6	7776	195
DDT2 vs. DDT3-DNP-N-T	524,7	8689	-8164	1281	6	6	9010	195
DDT2 vs. DDT3-DNP-W	524,7	7248	-6723	1281	6	6	7420	195
DDT2 vs. DDT3-DNP-W-T	524,7	7135	-6611	1281	6	6	7295	195
DDT2 vs. DDT3-T	524,7	451,7	73,00	1281	6	6	0,08056	195
DDT2 vs. DDT4	524,7	632,8	-108,2	1281	6	6	0,1194	195
DDT2 vs. DDT4-DNP-N	524,7	9837	-9312	1281	6	6	10,28	195
DDT2 vs. DDT4-DNP-N-T	524,7	9263	-8739	1281	6	6	9644	195
DDT2 vs. DDT4-DNP-W	524,7	6860	-6335	1281	6	6	6991	195
DDT2 vs. DDT4-DNP-W-T	524,7	6053	-5529	1281	6	6	6101	195
DDT2 vs. DDT4-T	524,7	236,8	287,8	1281	6	6	0,3177	195
DDT2 vs. DDT5	524,7	632,0	-107,3	1281	6	6	0,1185	195
DDT2 vs. DDT5-DNP-N	524,7	10060	-9535	1281	6	6	10,52	195
DDT2 vs. DDT5-DNP-N-T	524,7	9675	-9150	1281	6	6	10,10	195
DDT2 vs. DDT5-DNP-W	524,7	7073	-6549	1281	6	6	7227	195
DDT2 vs. DDT5-DNP-W-T	524,7	6945	-6420	1281	6	6	7085	195
DDT2 vs. DDT5-T	524,7	1324	-798,8	1281	6	6	0,8816	195
DDT2 vs. DDT6	524,7	329,5	195,2	1281	6	6	0,2154	195
DDT2 vs. DDT6-DNP-N	524,7	11042	-10517	1281	6	6	11,61	195
DDT2 vs. DDT6-DNP-N-T	524,7	11783	-11259	1281	6	6	12,43	195
DDT2 vs. DDT6-DNP-W	524,7	6350	-5825	1281	6	6	6429	195
DDT2 vs. DDT6-DNP-W-T	524,7	5406	-4881	1281	6	6	5387	195
DDT2 vs. DDT6-T	524,7	420,5	104,2	1281	6	6	0,1150	195
DDT2 vs. - Control	524,7	340,0	184,7	1281	6	6	0,2038	195
DDT2-DNP-N vs. DDT2-DNP-N-T	8528	7641	887,5	1281	6	6	0,9794	195
DDT2-DNP-N vs. DDT2-DNP-W	8528	7751	777,0	1281	6	6	0,8575	195
DDT2-DNP-N vs. DDT2-DNP-W-T	8528	7945	583,8	1281	6	6	0,6443	195
DDT2-DNP-N vs. DDT2-T	8528	488,0	8040	1281	6	6	8873	195
DDT2-DNP-N vs. DDT3	8528	307,3	8221	1281	6	6	9073	195
DDT2-DNP-N vs. DDT3-DNP-N	8528	7571	957,5	1281	6	6	1057	195
DDT2-DNP-N vs. DDT3-DNP-N-T	8528	8689	-160,2	1281	6	6	0,1768	195
DDT2-DNP-N vs. DDT3-DNP-W	8528	7248	1281	1281	6	6	1413	195
DDT2-DNP-N vs. DDT3-DNP-W-T	8528	7135	1393	1281	6	6	1537	195
DDT2-DNP-N vs. DDT3-T	8528	451,7	8077	1281	6	6	8913	195
DDT2-DNP-N vs. DDT4	8528	632,8	7896	1281	6	6	8713	195
DDT2-DNP-N vs. DDT4-DNP-N	8528	9837	-1308	1281	6	6	1444	195
DDT2-DNP-N vs. DDT4-DNP-N-T	8528	9263	-735,0	1281	6	6	0,8111	195
DDT2-DNP-N vs. DDT4-DNP-W	8528	6860	1669	1281	6	6	1841	195
DDT2-DNP-N vs. DDT4-DNP-W-T	8528	6053	2475	1281	6	6	2731	195
DDT2-DNP-N vs. DDT4-T	8528	236,8	8292	1281	6	6	9150	195
DDT2-DNP-N vs. DDT5	8528	632,0	7896	1281	6	6	8714	195
DDT2-DNP-N vs. DDT5-DNP-N	8528	10060	-1532	1281	6	6	1690	195
DDT2-DNP-N vs. DDT5-DNP-N-T	8528	9675	-1147	1281	6	6	1265	195
DDT2-DNP-N vs. DDT5-DNP-W	8528	7073	1455	1281	6	6	1606	195
DDT2-DNP-N vs. DDT5-DNP-W-T	8528	6945	1584	1281	6	6	1748	195
DDT2-DNP-N vs. DDT5-T	8528	1324	7205	1281	6	6	7951	195
DDT2-DNP-N vs. DDT6	8528	329,5	8199	1281	6	6	9048	195
DDT2-DNP-N vs. DDT6-DNP-N	8528	11042	-2514	1281	6	6	2774	195
DDT2-DNP-N vs. DDT6-DNP-N-T	8528	11783	-3255	1281	6	6	3592	195
DDT2-DNP-N vs. DDT6-DNP-W	8528	6350	2178	1281	6	6	2404	195
DDT2-DNP-N vs. DDT6-DNP-W-T	8528	5406	3123	1281	6	6	3446	195
DDT2-DNP-N vs. DDT6-T	8528	420,5	8108	1281	6	6	8948	195
DDT2-DNP-N vs. - Control	8528	340,0	8188	1281	6	6	9037	195
DDT2-DNP-N-T vs. DDT2-DNP-W	7641	7751	-110,5	1281	6	6	0,1219	195
DDT2-DNP-N-T vs. DDT2-DNP-W-T	7641	7945	-303,7	1281	6	6	0,3351	195
DDT2-DNP-N-T vs. DDT2-T	7641	488,0	7153	1281	6	6	7894	195
DDT2-DNP-N-T vs. DDT3	7641	307,3	7334	1281	6	6	8093	195
DDT2-DNP-N-T vs. DDT3-DNP-N	7641	7571	70,00	1281	6	6	0,07725	195
DDT2-DNP-N-T vs. DDT3-DNP-N-T	7641	8689	-1048	1281	6	6	1156	195
DDT2-DNP-N-T vs. DDT3-DNP-W	7641	7248	393,0	1281	6	6	0,4337	195
DDT2-DNP-N-T vs. DDT3-DNP-W-T	7641	7135	505,5	1281	6	6	0,5579	195
DDT2-DNP-N-T vs. DDT3-T	7641	451,7	7189	1281	6	6	7934	195
DDT2-DNP-N-T vs. DDT4	7641	632,8	7008	1281	6	6	7734	195
DDT2-DNP-N-T vs. DDT4-DNP-N	7641	9837	-2196	1281	6	6	2423	195
DDT2-DNP-N-T vs. DDT4-DNP-N-T	7641	9263	-1623	1281	6	6	1791	195
DDT2-DNP-N-T vs. DDT4-DNP-W	7641	6860	781,0	1281	6	6	0,8619	195
DDT2-DNP-N-T vs. DDT4-DNP-W-T	7641	6053	1588	1281	6	6	1752	195
DDT2-DNP-N-T vs. DDT4-T	7641	236,8	7404	1281	6	6	8171	195
DDT2-DNP-N-T vs. DDT5	7641	632,0	7009	1281	6	6	7735	195
DDT2-DNP-N-T vs. DDT5-DNP-N	7641	10060	-2419	1281	6	6	2670	195
DDT2-DNP-N-T vs. DDT5-DNP-N-T	7641	9675	-2034	1281	6	6	2245	195
DDT2-DNP-N-T vs. DDT5-DNP-W	7641	7073	567,5	1281	6	6	0,6263	195
DDT2-DNP-N-T vs. DDT5-DNP-W-T	7641	6945	696,0	1281	6	6	0,7681	195
DDT2-DNP-N-T vs. DDT5-T	7641	1324	6317	1281	6	6	6972	195
DDT2-DNP-N-T vs. DDT6	7641	329,5	7311	1281	6	6	8069	195
DDT2-DNP-N-T vs. DDT6-DNP-N	7641	11042	-3401	1281	6	6	3753	195
DDT2-DNP-N-T vs. DDT6-DNP-N-T	7641	11783	-4143	1281	6	6	4572	195
DDT2-DNP-N-T vs. DDT6-DNP-W	7641	6350	1291	1281	6	6	1425	195
DDT2-DNP-N-T vs. DDT6-DNP-W-T	7641	5406	2235	1281	6	6	2467	195
DDT2-DNP-N-T vs. DDT6-T	7641	420,5	7220	1281	6	6	7968	195
DDT2-DNP-N-T vs. - Control	7641	340,0	7301	1281	6	6	8057	195
DDT2-DNP-W vs. DDT2-DNP-W-T	7751	7945	-193,2	1281	6	6	0,2132	195
DDT2-DNP-W vs. DDT2-T	7751	488,0	7263	1281	6	6	8016	195
DDT2-DNP-W vs. DDT3	7751	307,3	7444	1281	6	6	8215	195
DDT2-DNP-W vs. DDT3-DNP-N	7751	7571	180,5	1281	6	6	0,1992	195
DDT2-DNP-W vs. DDT3-DNP-N-T	7751	8689	-937,2	1281	6	6	1034	195
DDT2-DNP-W vs. DDT3-DNP-W	7751	7248	503,5	1281	6	6	0,5557	195
DDT2-DNP-W vs. DDT3-DNP-W-T	7751	7135	616,0	1281	6	6	0,6798	195
DDT2-DNP-W vs. DDT3-T	7751	451,7	7300	1281	6	6	8056	195
DDT2-DNP-W vs. DDT4	7751	632,8	7119	1281	6	6	7856	195
DDT2-DNP-W vs. DDT4-DNP-N	7751	9837	-2085	1281	6	6	2301	195
DDT2-DNP-W vs. DDT4-DNP-N-T	7751	9263	-1512	1281	6	6	1669	195
DDT2-DNP-W vs. DDT4-DNP-W	7751	6860	891,5	1281	6	6	0,9839	195
DDT2-DNP-W vs. DDT4-DNP-W-T	7751	6053	1698	1281	6	6	1874	195
DDT2-DNP-W vs. DDT4-T	7751	236,8	7515	1281	6	6	8293	195
DDT2-DNP-W vs. DDT5	7751	632,0	7119	1281	6	6	7857	195
DDT2-DNP-W vs. DDT5-DNP-N	7751	10060	-2309	1281	6	6	2548	195
DDT2-DNP-W vs. DDT5-DNP-N-T	7751	9675	-1924	1281	6	6	2123	195
DDT2-DNP-W vs. DDT5-DNP-W	7751	7073	678,0	1281	6	6	0,7482	195
DDT2-DNP-W vs. DDT5-DNP-W-T	7751	6945	806,5	1281	6	6	0,8900	195
DDT2-DNP-W vs. DDT5-T	7751	1324	6428	1281	6	6	7094	195
DDT2-DNP-W vs. DDT6	7751	329,5	7422	1281	6	6	8191	195
DDT2-DNP-W vs. DDT6-DNP-N	7751	11042	-3291	1281	6	6	3631	195
DDT2-DNP-W vs. DDT6-DNP-N-T	7751	11783	-4032	1281	6	6	4450	195
DDT2-DNP-W vs. DDT6-DNP-W	7751	6350	1401	1281	6	6	1547	195
DDT2-DNP-W vs. DDT6-DNP-W-T	7751	5406	2346	1281	6	6	2588	195
DDT2-DNP-W vs. DDT6-T	7751	420,5	7331	1281	6	6	8090	195
DDT2-DNP-W vs. - Control	7751	340,0	7411	1281	6	6	8179	195
DDT2-DNP-W-T vs. DDT2-T	7945	488,0	7457	1281	6	6	8229	195
DDT2-DNP-W-T vs. DDT3	7945	307,3	7637	1281	6	6	8428	195
DDT2-DNP-W-T vs. DDT3-DNP-N	7945	7571	373,7	1281	6	6	0,4124	195
DDT2-DNP-W-T vs. DDT3-DNP-N-T	7945	8689	-744,0	1281	6	6	0,8211	195
DDT2-DNP-W-T vs. DDT3-DNP-W	7945	7248	696,7	1281	6	6	0,7688	195
DDT2-DNP-W-T vs. DDT3-DNP-W-T	7945	7135	809,2	1281	6	6	0,8930	195
DDT2-DNP-W-T vs. DDT3-T	7945	451,7	7493	1281	6	6	8269	195
DDT2-DNP-W-T vs. DDT4	7945	632,8	7312	1281	6	6	8069	195
DDT2-DNP-W-T vs. DDT4-DNP-N	7945	9837	-1892	1281	6	6	2088	195
DDT2-DNP-W-T vs. DDT4-DNP-N-T	7945	9263	-1319	1281	6	6	1455	195
DDT2-DNP-W-T vs. DDT4-DNP-W	7945	6860	1085	1281	6	6	1197	195
DDT2-DNP-W-T vs. DDT4-DNP-W-T	7945	6053	1891	1281	6	6	2087	195
DDT2-DNP-W-T vs. DDT4-T	7945	236,8	7708	1281	6	6	8506	195
DDT2-DNP-W-T vs. DDT5	7945	632,0	7313	1281	6	6	8070	195
DDT2-DNP-W-T vs. DDT5-DNP-N	7945	10060	-2115	1281	6	6	2334	195
DDT2-DNP-W-T vs. DDT5-DNP-N-T	7945	9675	-1731	1281	6	6	1910	195
DDT2-DNP-W-T vs. DDT5-DNP-W	7945	7073	871,2	1281	6	6	0,9614	195
DDT2-DNP-W-T vs. DDT5-DNP-W-T	7945	6945	999,7	1281	6	6	1103	195
DDT2-DNP-W-T vs. DDT5-T	7945	1324	6621	1281	6	6	7307	195
DDT2-DNP-W-T vs. DDT6	7945	329,5	7615	1281	6	6	8404	195
DDT2-DNP-W-T vs. DDT6-DNP-N	7945	11042	-3097	1281	6	6	3418	195
DDT2-DNP-W-T vs. DDT6-DNP-N-T	7945	11783	-3839	1281	6	6	4237	195
DDT2-DNP-W-T vs. DDT6-DNP-W	7945	6350	1595	1281	6	6	1760	195
DDT2-DNP-W-T vs. DDT6-DNP-W-T	7945	5406	2539	1281	6	6	2802	195
DDT2-DNP-W-T vs. DDT6-T	7945	420,5	7524	1281	6	6	8303	195
DDT2-DNP-W-T vs. - Control	7945	340,0	7605	1281	6	6	8392	195
DDT2-T vs. DDT3	488,0	307,3	180,7	1281	6	6	0,1994	195
DDT2-T vs. DDT3-DNP-N	488,0	7571	-7083	1281	6	6	7817	195
DDT2-T vs. DDT3-DNP-N-T	488,0	8689	-8201	1281	6	6	9050	195
DDT2-T vs. DDT3-DNP-W	488,0	7248	-6760	1281	6	6	7460	195
DDT2-T vs. DDT3-DNP-W-T	488,0	7135	-6647	1281	6	6	7336	195
DDT2-T vs. DDT3-T	488,0	451,7	36,33	1281	6	6	0,04010	195
DDT2-T vs. DDT4	488,0	632,8	-144,8	1281	6	6	0,1598	195
DDT2-T vs. DDT4-DNP-N	488,0	9837	-9349	1281	6	6	10,32	195
DDT2-T vs. DDT4-DNP-N-T	488,0	9263	-8775	1281	6	6	9684	195
DDT2-T vs. DDT4-DNP-W	488,0	6860	-6372	1281	6	6	7032	195
DDT2-T vs. DDT4-DNP-W-T	488,0	6053	-5565	1281	6	6	6142	195
DDT2-T vs. DDT4-T	488,0	236,8	251,2	1281	6	6	0,2772	195
DDT2-T vs. DDT5	488,0	632,0	-144,0	1281	6	6	0,1589	195
DDT2-T vs. DDT5-DNP-N	488,0	10060	-9572	1281	6	6	10,56	195
DDT2-T vs. DDT5-DNP-N-T	488,0	9675	-9187	1281	6	6	10,14	195
DDT2-T vs. DDT5-DNP-W	488,0	7073	-6585	1281	6	6	7268	195
DDT2-T vs. DDT5-DNP-W-T	488,0	6945	-6457	1281	6	6	7126	195
DDT2-T vs. DDT5-T	488,0	1324	-835,5	1281	6	6	0,9221	195
DDT2-T vs. DDT6	488,0	329,5	158,5	1281	6	6	0,1749	195
DDT2-T vs. DDT6-DNP-N	488,0	11042	-10554	1281	6	6	11,65	195
DDT2-T vs. DDT6-DNP-N-T	488,0	11783	-11295	1281	6	6	12,47	195
DDT2-T vs. DDT6-DNP-W	488,0	6350	-5862	1281	6	6	6469	195
DDT2-T vs. DDT6-DNP-W-T	488,0	5406	-4918	1281	6	6	5427	195
DDT2-T vs. DDT6-T	488,0	420,5	67,50	1281	6	6	0,07449	195
DDT2-T vs. - Control	488,0	340,0	148,0	1281	6	6	0,1633	195
DDT3 vs. DDT3-DNP-N	307,3	7571	-7264	1281	6	6	8016	195
DDT3 vs. DDT3-DNP-N-T	307,3	8689	-8381	1281	6	6	9249	195
DDT3 vs. DDT3-DNP-W	307,3	7248	-6941	1281	6	6	7660	195
DDT3 vs. DDT3-DNP-W-T	307,3	7135	-6828	1281	6	6	7535	195
DDT3 vs. DDT3-T	307,3	451,7	-144,3	1281	6	6	0,1593	195
DDT3 vs. DDT4	307,3	632,8	-325,5	1281	6	6	0,3592	195
DDT3 vs. DDT4-DNP-N	307,3	9837	-9529	1281	6	6	10,52	195
DDT3 vs. DDT4-DNP-N-T	307,3	9263	-8956	1281	6	6	9884	195
DDT3 vs. DDT4-DNP-W	307,3	6860	-6553	1281	6	6	7231	195
DDT3 vs. DDT4-DNP-W-T	307,3	6053	-5746	1281	6	6	6341	195
DDT3 vs. DDT4-T	307,3	236,8	70,50	1281	6	6	0,07780	195
DDT3 vs. DDT5	307,3	632,0	-324,7	1281	6	6	0,3583	195
DDT3 vs. DDT5-DNP-N	307,3	10060	-9753	1281	6	6	10,76	195
DDT3 vs. DDT5-DNP-N-T	307,3	9675	-9368	1281	6	6	10,34	195
DDT3 vs. DDT5-DNP-W	307,3	7073	-6766	1281	6	6	7467	195
DDT3 vs. DDT5-DNP-W-T	307,3	6945	-6638	1281	6	6	7325	195
DDT3 vs. DDT5-T	307,3	1324	-1016	1281	6	6	1121	195
DDT3 vs. DDT6	307,3	329,5	-22,17	1281	6	6	0,02446	195
DDT3 vs. DDT6-DNP-N	307,3	11042	-10735	1281	6	6	11,85	195
DDT3 vs. DDT6-DNP-N-T	307,3	11783	-11476	1281	6	6	12,66	195
DDT3 vs. DDT6-DNP-W	307,3	6350	-6043	1281	6	6	6669	195
DDT3 vs. DDT6-DNP-W-T	307,3	5406	-5099	1281	6	6	5627	195
DDT3 vs. DDT6-T	307,3	420,5	-113,2	1281	6	6	0,1249	195
DDT3 vs. - Control	307,3	340,0	-32,67	1281	6	6	0,03605	195
DDT3-DNP-N vs. DDT3-DNP-N-T	7571	8689	-1118	1281	6	6	1233	195
DDT3-DNP-N vs. DDT3-DNP-W	7571	7248	323,0	1281	6	6	0,3565	195
DDT3-DNP-N vs. DDT3-DNP-W-T	7571	7135	435,5	1281	6	6	0,4806	195
DDT3-DNP-N vs. DDT3-T	7571	451,7	7119	1281	6	6	7857	195
DDT3-DNP-N vs. DDT4	7571	632,8	6938	1281	6	6	7657	195
DDT3-DNP-N vs. DDT4-DNP-N	7571	9837	-2266	1281	6	6	2501	195
DDT3-DNP-N vs. DDT4-DNP-N-T	7571	9263	-1693	1281	6	6	1868	195
DDT3-DNP-N vs. DDT4-DNP-W	7571	6860	711,0	1281	6	6	0,7847	195
DDT3-DNP-N vs. DDT4-DNP-W-T	7571	6053	1518	1281	6	6	1675	195
DDT3-DNP-N vs. DDT4-T	7571	236,8	7334	1281	6	6	8094	195
DDT3-DNP-N vs. DDT5	7571	632,0	6939	1281	6	6	7658	195
DDT3-DNP-N vs. DDT5-DNP-N	7571	10060	-2489	1281	6	6	2747	195
DDT3-DNP-N vs. DDT5-DNP-N-T	7571	9675	-2104	1281	6	6	2322	195
DDT3-DNP-N vs. DDT5-DNP-W	7571	7073	497,5	1281	6	6	0,5490	195
DDT3-DNP-N vs. DDT5-DNP-W-T	7571	6945	626,0	1281	6	6	0,6909	195
DDT3-DNP-N vs. DDT5-T	7571	1324	6247	1281	6	6	6895	195
DDT3-DNP-N vs. DDT6	7571	329,5	7241	1281	6	6	7992	195
DDT3-DNP-N vs. DDT6-DNP-N	7571	11042	-3471	1281	6	6	3831	195
DDT3-DNP-N vs. DDT6-DNP-N-T	7571	11783	-4213	1281	6	6	4649	195
DDT3-DNP-N vs. DDT6-DNP-W	7571	6350	1221	1281	6	6	1347	195
DDT3-DNP-N vs. DDT6-DNP-W-T	7571	5406	2165	1281	6	6	2389	195
DDT3-DNP-N vs. DDT6-T	7571	420,5	7150	1281	6	6	7891	195
DDT3-DNP-N vs. - Control	7571	340,0	7231	1281	6	6	7980	195
DDT3-DNP-N-T vs. DDT3-DNP-W	8689	7248	1441	1281	6	6	1590	195
DDT3-DNP-N-T vs. DDT3-DNP-W-T	8689	7135	1553	1281	6	6	1714	195
DDT3-DNP-N-T vs. DDT3-T	8689	451,7	8237	1281	6	6	9090	195
DDT3-DNP-N-T vs. DDT4	8689	632,8	8056	1281	6	6	8890	195
DDT3-DNP-N-T vs. DDT4-DNP-N	8689	9837	-1148	1281	6	6	1267	195
DDT3-DNP-N-T vs. DDT4-DNP-N-T	8689	9263	-574,8	1281	6	6	0,6344	195
DDT3-DNP-N-T vs. DDT4-DNP-W	8689	6860	1829	1281	6	6	2018	195
DDT3-DNP-N-T vs. DDT4-DNP-W-T	8689	6053	2635	1281	6	6	2908	195
DDT3-DNP-N-T vs. DDT4-T	8689	236,8	8452	1281	6	6	9327	195
DDT3-DNP-N-T vs. DDT5	8689	632,0	8057	1281	6	6	8891	195
DDT3-DNP-N-T vs. DDT5-DNP-N	8689	10060	-1371	1281	6	6	1513	195
DDT3-DNP-N-T vs. DDT5-DNP-N-T	8689	9675	-986,5	1281	6	6	1089	195
DDT3-DNP-N-T vs. DDT5-DNP-W	8689	7073	1615	1281	6	6	1782	195
DDT3-DNP-N-T vs. DDT5-DNP-W-T	8689	6945	1744	1281	6	6	1924	195
DDT3-DNP-N-T vs. DDT5-T	8689	1324	7365	1281	6	6	8128	195
DDT3-DNP-N-T vs. DDT6	8689	329,5	8359	1281	6	6	9225	195
DDT3-DNP-N-T vs. DDT6-DNP-N	8689	11042	-2353	1281	6	6	2597	195
DDT3-DNP-N-T vs. DDT6-DNP-N-T	8689	11783	-3095	1281	6	6	3415	195
DDT3-DNP-N-T vs. DDT6-DNP-W	8689	6350	2339	1281	6	6	2581	195
DDT3-DNP-N-T vs. DDT6-DNP-W-T	8689	5406	3283	1281	6	6	3623	195
DDT3-DNP-N-T vs. DDT6-T	8689	420,5	8268	1281	6	6	9125	195
DDT3-DNP-N-T vs. - Control	8689	340,0	8349	1281	6	6	9213	195
DDT3-DNP-W vs. DDT3-DNP-W-T	7248	7135	112,5	1281	6	6	0,1242	195
DDT3-DNP-W vs. DDT3-T	7248	451,7	6796	1281	6	6	7500	195
DDT3-DNP-W vs. DDT4	7248	632,8	6615	1281	6	6	7300	195
DDT3-DNP-W vs. DDT4-DNP-N	7248	9837	-2589	1281	6	6	2857	195
DDT3-DNP-W vs. DDT4-DNP-N-T	7248	9263	-2016	1281	6	6	2224	195
DDT3-DNP-W vs. DDT4-DNP-W	7248	6860	388,0	1281	6	6	0,4282	195
DDT3-DNP-W vs. DDT4-DNP-W-T	7248	6053	1195	1281	6	6	1318	195
DDT3-DNP-W vs. DDT4-T	7248	236,8	7011	1281	6	6	7737	195
DDT3-DNP-W vs. DDT5	7248	632,0	6616	1281	6	6	7301	195
DDT3-DNP-W vs. DDT5-DNP-N	7248	10060	-2812	1281	6	6	3103	195
DDT3-DNP-W vs. DDT5-DNP-N-T	7248	9675	-2427	1281	6	6	2679	195
DDT3-DNP-W vs. DDT5-DNP-W	7248	7073	174,5	1281	6	6	0,1926	195
DDT3-DNP-W vs. DDT5-DNP-W-T	7248	6945	303,0	1281	6	6	0,3344	195
DDT3-DNP-W vs. DDT5-T	7248	1324	5924	1281	6	6	6538	195
DDT3-DNP-W vs. DDT6	7248	329,5	6918	1281	6	6	7635	195
DDT3-DNP-W vs. DDT6-DNP-N	7248	11042	-3794	1281	6	6	4187	195
DDT3-DNP-W vs. DDT6-DNP-N-T	7248	11783	-4536	1281	6	6	5005	195
DDT3-DNP-W vs. DDT6-DNP-W	7248	6350	897,8	1281	6	6	0,9908	195
DDT3-DNP-W vs. DDT6-DNP-W-T	7248	5406	1842	1281	6	6	2033	195
DDT3-DNP-W vs. DDT6-T	7248	420,5	6827	1281	6	6	7535	195
DDT3-DNP-W vs. - Control	7248	340,0	6908	1281	6	6	7623	195
DDT3-DNP-W-T vs. DDT3-T	7135	451,7	6684	1281	6	6	7376	195
DDT3-DNP-W-T vs. DDT4	7135	632,8	6503	1281	6	6	7176	195
DDT3-DNP-W-T vs. DDT4-DNP-N	7135	9837	-2701	1281	6	6	2981	195
DDT3-DNP-W-T vs. DDT4-DNP-N-T	7135	9263	-2128	1281	6	6	2348	195
DDT3-DNP-W-T vs. DDT4-DNP-W	7135	6860	275,5	1281	6	6	0,3040	195
DDT3-DNP-W-T vs. DDT4-DNP-W-T	7135	6053	1082	1281	6	6	1194	195
DDT3-DNP-W-T vs. DDT4-T	7135	236,8	6899	1281	6	6	7613	195
DDT3-DNP-W-T vs. DDT5	7135	632,0	6503	1281	6	6	7177	195
DDT3-DNP-W-T vs. DDT5-DNP-N	7135	10060	-2925	1281	6	6	3227	195
DDT3-DNP-W-T vs. DDT5-DNP-N-T	7135	9675	-2540	1281	6	6	2803	195
DDT3-DNP-W-T vs. DDT5-DNP-W	7135	7073	62,00	1281	6	6	0,06842	195
DDT3-DNP-W-T vs. DDT5-DNP-W-T	7135	6945	190,5	1281	6	6	0,2102	195
DDT3-DNP-W-T vs. DDT5-T	7135	1324	5812	1281	6	6	6414	195
DDT3-DNP-W-T vs. DDT6	7135	329,5	6806	1281	6	6	7511	195
DDT3-DNP-W-T vs. DDT6-DNP-N	7135	11042	-3907	1281	6	6	4311	195
DDT3-DNP-W-T vs. DDT6-DNP-N-T	7135	11783	-4648	1281	6	6	5130	195
DDT3-DNP-W-T vs. DDT6-DNP-W	7135	6350	785,3	1281	6	6	0,8667	195
DDT3-DNP-W-T vs. DDT6-DNP-W-T	7135	5406	1730	1281	6	6	1909	195
DDT3-DNP-W-T vs. DDT6-T	7135	420,5	6715	1281	6	6	7410	195
DDT3-DNP-W-T vs. - Control	7135	340,0	6795	1281	6	6	7499	195
DDT3-T vs. DDT4	451,7	632,8	-181,2	1281	6	6	0,1999	195
DDT3-T vs. DDT4-DNP-N	451,7	9837	-9385	1281	6	6	10,36	195
DDT3-T vs. DDT4-DNP-N-T	451,7	9263	-8812	1281	6	6	9725	195
DDT3-T vs. DDT4-DNP-W	451,7	6860	-6408	1281	6	6	7072	195
DDT3-T vs. DDT4-DNP-W-T	451,7	6053	-5602	1281	6	6	6182	195
DDT3-T vs. DDT4-T	451,7	236,8	214,8	1281	6	6	0,2371	195
DDT3-T vs. DDT5	451,7	632,0	-180,3	1281	6	6	0,1990	195
DDT3-T vs. DDT5-DNP-N	451,7	10060	-9608	1281	6	6	10,60	195
DDT3-T vs. DDT5-DNP-N-T	451,7	9675	-9223	1281	6	6	10,18	195
DDT3-T vs. DDT5-DNP-W	451,7	7073	-6622	1281	6	6	7308	195
DDT3-T vs. DDT5-DNP-W-T	451,7	6945	-6493	1281	6	6	7166	195
DDT3-T vs. DDT5-T	451,7	1324	-871,8	1281	6	6	0,9622	195
DDT3-T vs. DDT6	451,7	329,5	122,2	1281	6	6	0,1348	195
DDT3-T vs. DDT6-DNP-N	451,7	11042	-10590	1281	6	6	11,69	195
DDT3-T vs. DDT6-DNP-N-T	451,7	11783	-11332	1281	6	6	12,51	195
DDT3-T vs. DDT6-DNP-W	451,7	6350	-5898	1281	6	6	6509	195
DDT3-T vs. DDT6-DNP-W-T	451,7	5406	-4954	1281	6	6	5467	195
DDT3-T vs. DDT6-T	451,7	420,5	31,17	1281	6	6	0,03440	195
DDT3-T vs. - Control	451,7	340,0	111,7	1281	6	6	0,1232	195
DDT4 vs. DDT4-DNP-N	632,8	9837	-9204	1281	6	6	10,16	195
DDT4 vs. DDT4-DNP-N-T	632,8	9263	-8631	1281	6	6	9525	195
DDT4 vs. DDT4-DNP-W	632,8	6860	-6227	1281	6	6	6872	195
DDT4 vs. DDT4-DNP-W-T	632,8	6053	-5421	1281	6	6	5982	195
DDT4 vs. DDT4-T	632,8	236,8	396,0	1281	6	6	0,4370	195
DDT4 vs. DDT5	632,8	632,0	0,8333	1281	6	6	0,0009197	195
DDT4 vs. DDT5-DNP-N	632,8	10060	-9427	1281	6	6	10,40	195
DDT4 vs. DDT5-DNP-N-T	632,8	9675	-9042	1281	6	6	9979	195
DDT4 vs. DDT5-DNP-W	632,8	7073	-6441	1281	6	6	7108	195
DDT4 vs. DDT5-DNP-W-T	632,8	6945	-6312	1281	6	6	6966	195
DDT4 vs. DDT5-T	632,8	1324	-690,7	1281	6	6	0,7622	195
DDT4 vs. DDT6	632,8	329,5	303,3	1281	6	6	0,3348	195
DDT4 vs. DDT6-DNP-N	632,8	11042	-10409	1281	6	6	11,49	195
DDT4 vs. DDT6-DNP-N-T	632,8	11783	-11151	1281	6	6	12,31	195
DDT4 vs. DDT6-DNP-W	632,8	6350	-5717	1281	6	6	6309	195
DDT4 vs. DDT6-DNP-W-T	632,8	5406	-4773	1281	6	6	5267	195
DDT4 vs. DDT6-T	632,8	420,5	212,3	1281	6	6	0,2343	195
DDT4 vs. - Control	632,8	340,0	292,8	1281	6	6	0,3232	195
DDT4-DNP-N vs. DDT4-DNP-N-T	9837	9263	573,3	1281	6	6	0,6327	195
DDT4-DNP-N vs. DDT4-DNP-W	9837	6860	2977	1281	6	6	3285	195
DDT4-DNP-N vs. DDT4-DNP-W-T	9837	6053	3783	1281	6	6	4175	195
DDT4-DNP-N vs. DDT4-T	9837	236,8	9600	1281	6	6	10,59	195
DDT4-DNP-N vs. DDT5	9837	632,0	9205	1281	6	6	10,16	195
DDT4-DNP-N vs. DDT5-DNP-N	9837	10060	-223,2	1281	6	6	0,2463	195
DDT4-DNP-N vs. DDT5-DNP-N-T	9837	9675	161,7	1281	6	6	0,1784	195
DDT4-DNP-N vs. DDT5-DNP-W	9837	7073	2763	1281	6	6	3050	195
DDT4-DNP-N vs. DDT5-DNP-W-T	9837	6945	2892	1281	6	6	3191	195
DDT4-DNP-N vs. DDT5-T	9837	1324	8513	1281	6	6	9395	195
DDT4-DNP-N vs. DDT6	9837	329,5	9507	1281	6	6	10,49	195
DDT4-DNP-N vs. DDT6-DNP-N	9837	11042	-1205	1281	6	6	1330	195
DDT4-DNP-N vs. DDT6-DNP-N-T	9837	11783	-1947	1281	6	6	2148	195
DDT4-DNP-N vs. DDT6-DNP-W	9837	6350	3487	1281	6	6	3848	195
DDT4-DNP-N vs. DDT6-DNP-W-T	9837	5406	4431	1281	6	6	4890	195
DDT4-DNP-N vs. DDT6-T	9837	420,5	9416	1281	6	6	10,39	195
DDT4-DNP-N vs. - Control	9837	340,0	9497	1281	6	6	10,48	195
DDT4-DNP-N-T vs. DDT4-DNP-W	9263	6860	2404	1281	6	6	2652	195
DDT4-DNP-N-T vs. DDT4-DNP-W-T	9263	6053	3210	1281	6	6	3543	195
DDT4-DNP-N-T vs. DDT4-T	9263	236,8	9027	1281	6	6	9962	195
DDT4-DNP-N-T vs. DDT5	9263	632,0	8631	1281	6	6	9525	195
DDT4-DNP-N-T vs. DDT5-DNP-N	9263	10060	-796,5	1281	6	6	0,8790	195
DDT4-DNP-N-T vs. DDT5-DNP-N-T	9263	9675	-411,7	1281	6	6	0,4543	195
DDT4-DNP-N-T vs. DDT5-DNP-W	9263	7073	2190	1281	6	6	2417	195
DDT4-DNP-N-T vs. DDT5-DNP-W-T	9263	6945	2319	1281	6	6	2559	195
DDT4-DNP-N-T vs. DDT5-T	9263	1324	7940	1281	6	6	8762	195
DDT4-DNP-N-T vs. DDT6	9263	329,5	8934	1281	6	6	9859	195
DDT4-DNP-N-T vs. DDT6-DNP-N	9263	11042	-1779	1281	6	6	1963	195
DDT4-DNP-N-T vs. DDT6-DNP-N-T	9263	11783	-2520	1281	6	6	2781	195
DDT4-DNP-N-T vs. DDT6-DNP-W	9263	6350	2913	1281	6	6	3215	195
DDT4-DNP-N-T vs. DDT6-DNP-W-T	9263	5406	3858	1281	6	6	4257	195
DDT4-DNP-N-T vs. DDT6-T	9263	420,5	8843	1281	6	6	9759	195
DDT4-DNP-N-T vs. - Control	9263	340,0	8923	1281	6	6	9848	195
DDT4-DNP-W vs. DDT4-DNP-W-T	6860	6053	806,5	1281	6	6	0,8900	195
DDT4-DNP-W vs. DDT4-T	6860	236,8	6623	1281	6	6	7309	195
DDT4-DNP-W vs. DDT5	6860	632,0	6228	1281	6	6	6873	195
DDT4-DNP-W vs. DDT5-DNP-N	6860	10060	-3200	1281	6	6	3532	195
DDT4-DNP-W vs. DDT5-DNP-N-T	6860	9675	-2815	1281	6	6	3107	195
DDT4-DNP-W vs. DDT5-DNP-W	6860	7073	-213,5	1281	6	6	0,2356	195
DDT4-DNP-W vs. DDT5-DNP-W-T	6860	6945	-85,00	1281	6	6	0,09381	195
DDT4-DNP-W vs. DDT5-T	6860	1324	5536	1281	6	6	6110	195
DDT4-DNP-W vs. DDT6	6860	329,5	6530	1281	6	6	7207	195
DDT4-DNP-W vs. DDT6-DNP-N	6860	11042	-4182	1281	6	6	4615	195
DDT4-DNP-W vs. DDT6-DNP-N-T	6860	11783	-4924	1281	6	6	5434	195
DDT4-DNP-W vs. DDT6-DNP-W	6860	6350	509,8	1281	6	6	0,5626	195
DDT4-DNP-W vs. DDT6-DNP-W-T	6860	5406	1454	1281	6	6	1605	195
DDT4-DNP-W vs. DDT6-T	6860	420,5	6439	1281	6	6	7106	195
DDT4-DNP-W vs. - Control	6860	340,0	6520	1281	6	6	7195	195
DDT4-DNP-W-T vs. DDT4-T	6053	236,8	5817	1281	6	6	6419	195
DDT4-DNP-W-T vs. DDT5	6053	632,0	5421	1281	6	6	5983	195
DDT4-DNP-W-T vs. DDT5-DNP-N	6053	10060	-4007	1281	6	6	4422	195
DDT4-DNP-W-T vs. DDT5-DNP-N-T	6053	9675	-3622	1281	6	6	3997	195
DDT4-DNP-W-T vs. DDT5-DNP-W	6053	7073	-1020	1281	6	6	1126	195
DDT4-DNP-W-T vs. DDT5-DNP-W-T	6053	6945	-891,5	1281	6	6	0,9839	195
DDT4-DNP-W-T vs. DDT5-T	6053	1324	4730	1281	6	6	5220	195
DDT4-DNP-W-T vs. DDT6	6053	329,5	5724	1281	6	6	6317	195
DDT4-DNP-W-T vs. DDT6-DNP-N	6053	11042	-4989	1281	6	6	5505	195
DDT4-DNP-W-T vs. DDT6-DNP-N-T	6053	11783	-5730	1281	6	6	6324	195
DDT4-DNP-W-T vs. DDT6-DNP-W	6053	6350	-296,7	1281	6	6	0,3274	195
DDT4-DNP-W-T vs. DDT6-DNP-W-T	6053	5406	647,5	1281	6	6	0,7146	195
DDT4-DNP-W-T vs. DDT6-T	6053	420,5	5633	1281	6	6	6216	195
DDT4-DNP-W-T vs. - Control	6053	340,0	5713	1281	6	6	6305	195
DDT4-T vs. DDT5	236,8	632,0	-395,2	1281	6	6	0,4361	195
DDT4-T vs. DDT5-DNP-N	236,8	10060	-9823	1281	6	6	10,84	195
DDT4-T vs. DDT5-DNP-N-T	236,8	9675	-9438	1281	6	6	10,42	195
DDT4-T vs. DDT5-DNP-W	236,8	7073	-6837	1281	6	6	7545	195
DDT4-T vs. DDT5-DNP-W-T	236,8	6945	-6708	1281	6	6	7403	195
DDT4-T vs. DDT5-T	236,8	1324	-1087	1281	6	6	1199	195
DDT4-T vs. DDT6	236,8	329,5	-92,67	1281	6	6	0,1023	195
DDT4-T vs. DDT6-DNP-N	236,8	11042	-10805	1281	6	6	11,92	195
DDT4-T vs. DDT6-DNP-N-T	236,8	11783	-11547	1281	6	6	12,74	195
DDT4-T vs. DDT6-DNP-W	236,8	6350	-6113	1281	6	6	6746	195
DDT4-T vs. DDT6-DNP-W-T	236,8	5406	-5169	1281	6	6	5704	195
DDT4-T vs. DDT6-T	236,8	420,5	-183,7	1281	6	6	0,2027	195
DDT4-T vs. - Control	236,8	340,0	-103,2	1281	6	6	0,1139	195
DDT5 vs. DDT5-DNP-N	632,0	10060	-9428	1281	6	6	10,40	195
DDT5 vs. DDT5-DNP-N-T	632,0	9675	-9043	1281	6	6	9980	195
DDT5 vs. DDT5-DNP-W	632,0	7073	-6441	1281	6	6	7109	195
DDT5 vs. DDT5-DNP-W-T	632,0	6945	-6313	1281	6	6	6967	195
DDT5 vs. DDT5-T	632,0	1324	-691,5	1281	6	6	0,7631	195
DDT5 vs. DDT6	632,0	329,5	302,5	1281	6	6	0,3338	195
DDT5 vs. DDT6-DNP-N	632,0	11042	-10410	1281	6	6	11,49	195
DDT5 vs. DDT6-DNP-N-T	632,0	11783	-11151	1281	6	6	12,31	195
DDT5 vs. DDT6-DNP-W	632,0	6350	-5718	1281	6	6	6310	195
DDT5 vs. DDT6-DNP-W-T	632,0	5406	-4774	1281	6	6	5268	195
DDT5 vs. DDT6-T	632,0	420,5	211,5	1281	6	6	0,2334	195
DDT5 vs. - Control	632,0	340,0	292,0	1281	6	6	0,3222	195
DDT5-DNP-N vs. DDT5-DNP-N-T	10060	9675	384,8	1281	6	6	0,4247	195
DDT5-DNP-N vs. DDT5-DNP-W	10060	7073	2987	1281	6	6	3296	195
DDT5-DNP-N vs. DDT5-DNP-W-T	10060	6945	3115	1281	6	6	3438	195
DDT5-DNP-N vs. DDT5-T	10060	1324	8736	1281	6	6	9641	195
DDT5-DNP-N vs. DDT6	10060	329,5	9730	1281	6	6	10,74	195
DDT5-DNP-N vs. DDT6-DNP-N	10060	11042	-982,0	1281	6	6	1084	195
DDT5-DNP-N vs. DDT6-DNP-N-T	10060	11783	-1724	1281	6	6	1902	195
DDT5-DNP-N vs. DDT6-DNP-W	10060	6350	3710	1281	6	6	4094	195
DDT5-DNP-N vs. DDT6-DNP-W-T	10060	5406	4654	1281	6	6	5136	195
DDT5-DNP-N vs. DDT6-T	10060	420,5	9639	1281	6	6	10,64	195
DDT5-DNP-N vs. - Control	10060	340,0	9720	1281	6	6	10,73	195
DDT5-DNP-N-T vs. DDT5-DNP-W	9675	7073	2602	1281	6	6	2871	195
DDT5-DNP-N-T vs. DDT5-DNP-W-T	9675	6945	2730	1281	6	6	3013	195
DDT5-DNP-N-T vs. DDT5-T	9675	1324	8352	1281	6	6	9217	195
DDT5-DNP-N-T vs. DDT6	9675	329,5	9346	1281	6	6	10,31	195
DDT5-DNP-N-T vs. DDT6-DNP-N	9675	11042	-1367	1281	6	6	1508	195
DDT5-DNP-N-T vs. DDT6-DNP-N-T	9675	11783	-2108	1281	6	6	2327	195
DDT5-DNP-N-T vs. DDT6-DNP-W	9675	6350	3325	1281	6	6	3669	195
DDT5-DNP-N-T vs. DDT6-DNP-W-T	9675	5406	4269	1281	6	6	4711	195
DDT5-DNP-N-T vs. DDT6-T	9675	420,5	9255	1281	6	6	10,21	195
DDT5-DNP-N-T vs. - Control	9675	340,0	9335	1281	6	6	10,30	195
DDT5-DNP-W vs. DDT5-DNP-W-T	7073	6945	128,5	1281	6	6	0,1418	195
DDT5-DNP-W vs. DDT5-T	7073	1324	5750	1281	6	6	6345	195
DDT5-DNP-W vs. DDT6	7073	329,5	6744	1281	6	6	7442	195
DDT5-DNP-W vs. DDT6-DNP-N	7073	11042	-3969	1281	6	6	4380	195
DDT5-DNP-W vs. DDT6-DNP-N-T	7073	11783	-4710	1281	6	6	5198	195
DDT5-DNP-W vs. DDT6-DNP-W	7073	6350	723,3	1281	6	6	0,7983	195
DDT5-DNP-W vs. DDT6-DNP-W-T	7073	5406	1668	1281	6	6	1840	195
DDT5-DNP-W vs. DDT6-T	7073	420,5	6653	1281	6	6	7342	195
DDT5-DNP-W vs. - Control	7073	340,0	6733	1281	6	6	7431	195
DDT5-DNP-W-T vs. DDT5-T	6945	1324	5621	1281	6	6	6204	195
DDT5-DNP-W-T vs. DDT6	6945	329,5	6615	1281	6	6	7301	195
DDT5-DNP-W-T vs. DDT6-DNP-N	6945	11042	-4097	1281	6	6	4521	195
DDT5-DNP-W-T vs. DDT6-DNP-N-T	6945	11783	-4839	1281	6	6	5340	195
DDT5-DNP-W-T vs. DDT6-DNP-W	6945	6350	594,8	1281	6	6	0,6565	195
DDT5-DNP-W-T vs. DDT6-DNP-W-T	6945	5406	1539	1281	6	6	1698	195
DDT5-DNP-W-T vs. DDT6-T	6945	420,5	6524	1281	6	6	7200	195
DDT5-DNP-W-T vs. - Control	6945	340,0	6605	1281	6	6	7289	195
DDT5-T vs. DDT6	1324	329,5	994,0	1281	6	6	1097	195
DDT5-T vs. DDT6-DNP-N	1324	11042	-9718	1281	6	6	10,73	195
DDT5-T vs. DDT6-DNP-N-T	1324	11783	-10460	1281	6	6	11,54	195
DDT5-T vs. DDT6-DNP-W	1324	6350	-5027	1281	6	6	5547	195
DDT5-T vs. DDT6-DNP-W-T	1324	5406	-4082	1281	6	6	4505	195
DDT5-T vs. DDT6-T	1324	420,5	903,0	1281	6	6	0,9965	195
DDT5-T vs. - Control	1324	340,0	983,5	1281	6	6	1085	195
DDT6 vs. DDT6-DNP-N	329,5	11042	-10712	1281	6	6	11,82	195
DDT6 vs. DDT6-DNP-N-T	329,5	11783	-11454	1281	6	6	12,64	195
DDT6 vs. DDT6-DNP-W	329,5	6350	-6021	1281	6	6	6644	195
DDT6 vs. DDT6-DNP-W-T	329,5	5406	-5076	1281	6	6	5602	195
DDT6 vs. DDT6-T	329,5	420,5	-91,00	1281	6	6	0,1004	195
DDT6 vs. - Control	329,5	340,0	-10,50	1281	6	6	0,01159	195
DDT6-DNP-N vs. DDT6-DNP-N-T	11042	11783	-741,5	1281	6	6	0,8183	195
DDT6-DNP-N vs. DDT6-DNP-W	11042	6350	4692	1281	6	6	5178	195
DDT6-DNP-N vs. DDT6-DNP-W-T	11042	5406	5636	1281	6	6	6220	195
DDT6-DNP-N vs. DDT6-T	11042	420,5	10621	1281	6	6	11,72	195
DDT6-DNP-N vs. - Control	11042	340,0	10702	1281	6	6	11,81	195
DDT6-DNP-N-T vs. DDT6-DNP-W	11783	6350	5433	1281	6	6	5996	195
DDT6-DNP-N-T vs. DDT6-DNP-W-T	11783	5406	6378	1281	6	6	7038	195
DDT6-DNP-N-T vs. DDT6-T	11783	420,5	11363	1281	6	6	12,54	195
DDT6-DNP-N-T vs. - Control	11783	340,0	11443	1281	6	6	12,63	195
DDT6-DNP-W vs. DDT6-DNP-W-T	6350	5406	944,2	1281	6	6	1042	195
DDT6-DNP-W vs. DDT6-T	6350	420,5	5930	1281	6	6	6544	195
DDT6-DNP-W vs. - Control	6350	340,0	6010	1281	6	6	6633	195
DDT6-DNP-W-T vs. DDT6-T	5406	420,5	4985	1281	6	6	5502	195
DDT6-DNP-W-T vs. - Control	5406	340,0	5066	1281	6	6	5591	195
DDT6-T vs. - Control	420,5	340,0	80,50	1281	6	6	0,08884	195
