# Supplementary material for: DNA Nanostructure-Templated Antibody Complexes Provide Insights into the Geometric Requirements of Human Complement Cascade Activation
Source: J Am Chem Soc. 2024 May 4;146(19):13455–66. doi: 10.1021/jacs.4c02772 (PMC11099972; doi:10.1021/jacs.4c02772)
Supplement: Supplementary file 1 — ja4c02772_si_001.zip [file ja4c02772_si_001.zip › ANOVA/Ordinary one-way ANOVA of 15 min 75 nM.xlsx]

## Sheet: Ordinary one-way ANOVA of 15 mi
Number of families	1
Number of comparisons per family	741
Alpha	0,05
Tukey's multiple comparisons test	Mean Diff,	95,00% CI of diff,	Below threshold?	Summary	Adjusted P Value
DDT1a vs. DDT1a-N	-5515	-11133 to 103,4	No	ns	0,0630	A-B
DDT1a vs. DDT1b noChol-N	-81,83	-6963 to 6799	No	ns	>0,9999	A-C
DDT1a vs. DDT1b-2xChol-N	-4502	-11383 to 2380	No	ns	0,8294	A-D
DDT1a vs. DDT1a-N-T	-5661	-11279 to -42,30	Yes	*	0,0454	A-E
DDT1a vs. DDT1a-W	-6575	-12193 to -956,6	Yes	**	0,0043	A-F
DDT1a vs. DDT1a-W-T	-6293	-11911 to -674,6	Yes	**	0,0093	A-G
DDT1a vs. DDT1a-T	15,00	-5603 to 5633	No	ns	>0,9999	A-H
DDT1a vs. DDT2	-551,0	-6169 to 5067	No	ns	>0,9999	A-I
DDT1a vs. DDT2-DNP-N	-10327	-15946 to -4709	Yes	****	<0,0001	A-J
DDT1a vs. DDT2-DNP-N-T	-8886	-14505 to -3268	Yes	****	<0,0001	A-K
DDT1a vs. DDT2-DNP-W	-9711	-15330 to -4093	Yes	****	<0,0001	A-L
DDT1a vs. DDT2-DNP-W-T	-8408	-14026 to -2790	Yes	****	<0,0001	A-M
DDT1a vs. DDT2-T	-141,0	-5759 to 5477	No	ns	>0,9999	A-N
DDT1a vs. DDT3	-109,0	-5727 to 5509	No	ns	>0,9999	A-O
DDT1a vs. DDT3-DNP-N	-10361	-15979 to -4742	Yes	****	<0,0001	A-P
DDT1a vs. DDT3-DNP-N-T	-10529	-16147 to -4910	Yes	****	<0,0001	A-Q
DDT1a vs. DDT3-DNP-W	-10653	-16272 to -5035	Yes	****	<0,0001	A-R
DDT1a vs. DDT3-DNP-W-T	-9745	-15364 to -4127	Yes	****	<0,0001	A-S
DDT1a vs. DDT3-T	-977,0	-6595 to 4641	No	ns	>0,9999	A-T
DDT1a vs. DDT4	93,50	-5525 to 5712	No	ns	>0,9999	A-U
DDT1a vs. DDT4-DNP-N	-11984	-17602 to -6365	Yes	****	<0,0001	A-V
DDT1a vs. DDT4-DNP-N-T	-12885	-18504 to -7267	Yes	****	<0,0001	A-W
DDT1a vs. DDT4-DNP-W	-8765	-15046 to -2483	Yes	****	<0,0001	A-X
DDT1a vs. DDT4-DNP-W-T	-9393	-15012 to -3775	Yes	****	<0,0001	A-Y
DDT1a vs. DDT4-T	269,7	-5349 to 5888	No	ns	>0,9999	A-Z
DDT1a vs. DDT5	-330,0	-5948 to 5288	No	ns	>0,9999	A-AA
DDT1a vs. DDT5-DNP-N	-13649	-19267 to -8030	Yes	****	<0,0001	A-AB
DDT1a vs. DDT5-DNP-N-T	-12514	-18133 to -6896	Yes	****	<0,0001	A-AC
DDT1a vs. DDT5-DNP-W	-12230	-17848 to -6611	Yes	****	<0,0001	A-AD
DDT1a vs. DDT5-DNP-W-T	-11474	-17092 to -5856	Yes	****	<0,0001	A-AE
DDT1a vs. DDT5-T	-1771	-7389 to 3848	No	ns	>0,9999	A-AF
DDT1a vs. DDT6	39,17	-5579 to 5658	No	ns	>0,9999	A-AG
DDT1a vs. DDT6-DNP-N	-17902	-23520 to -12284	Yes	****	<0,0001	A-AH
DDT1a vs. DDT6-DNP-N-T	-16404	-22022 to -10786	Yes	****	<0,0001	A-AI
DDT1a vs. DDT6-DNP-W	-10979	-16597 to -5360	Yes	****	<0,0001	A-AJ
DDT1a vs. DDT6-DNP-W-T	-11683	-17301 to -6064	Yes	****	<0,0001	A-AK
DDT1a vs. DDT6-T	-1654	-7272 to 3964	No	ns	>0,9999	A-AL
DDT1a vs. - Control	684,5	-4934 to 6303	No	ns	>0,9999	A-AN
DDT1a-N vs. DDT1b noChol-N	5433	-1448 to 12314	No	ns	0,4235	B-C
DDT1a-N vs. DDT1b-2xChol-N	1014	-5868 to 7895	No	ns	>0,9999	B-D
DDT1a-N vs. DDT1a-N-T	-145,7	-5764 to 5473	No	ns	>0,9999	B-E
DDT1a-N vs. DDT1a-W	-1060	-6678 to 4558	No	ns	>0,9999	B-F
DDT1a-N vs. DDT1a-W-T	-778,0	-6396 to 4840	No	ns	>0,9999	B-G
DDT1a-N vs. DDT1a-T	5530	-88,36 to 11148	No	ns	0,0610	B-H
DDT1a-N vs. DDT2	4964	-654,4 to 10582	No	ns	0,1890	B-I
DDT1a-N vs. DDT2-DNP-N	-4812	-10431 to 806,0	No	ns	0,2447	B-J
DDT1a-N vs. DDT2-DNP-N-T	-3371	-8990 to 2247	No	ns	0,9295	B-K
DDT1a-N vs. DDT2-DNP-W	-4196	-9815 to 1422	No	ns	0,5582	B-L
DDT1a-N vs. DDT2-DNP-W-T	-2893	-8511 to 2725	No	ns	0,9914	B-M
DDT1a-N vs. DDT2-T	5374	-244,4 to 10992	No	ns	0,0853	B-N
DDT1a-N vs. DDT3	5406	-212,4 to 11024	No	ns	0,0798	B-O
DDT1a-N vs. DDT3-DNP-N	-4846	-10464 to 772,9	No	ns	0,2317	B-P
DDT1a-N vs. DDT3-DNP-N-T	-5014	-10632 to 604,5	No	ns	0,1729	B-Q
DDT1a-N vs. DDT3-DNP-W	-5138	-10757 to 480,0	No	ns	0,1370	B-R
DDT1a-N vs. DDT3-DNP-W-T	-4230	-9849 to 1388	No	ns	0,5387	B-S
DDT1a-N vs. DDT3-T	4538	-1080 to 10156	No	ns	0,3701	B-T
DDT1a-N vs. DDT4	5609	-9,865 to 11227	No	ns	0,0511	B-U
DDT1a-N vs. DDT4-DNP-N	-6469	-12087 to -850,1	Yes	**	0,0058	B-V
DDT1a-N vs. DDT4-DNP-N-T	-7370	-12989 to -1752	Yes	***	0,0004	B-W
DDT1a-N vs. DDT4-DNP-W	-3250	-9531 to 3032	No	ns	0,9907	B-X
DDT1a-N vs. DDT4-DNP-W-T	-3878	-9497 to 1740	No	ns	0,7344	B-Y
DDT1a-N vs. DDT4-T	5785	166,3 to 11403	Yes	*	0,0339	B-Z
DDT1a-N vs. DDT5	5185	-433,4 to 10803	No	ns	0,1252	B-AA
DDT1a-N vs. DDT5-DNP-N	-8134	-13752 to -2515	Yes	****	<0,0001	B-AB
DDT1a-N vs. DDT5-DNP-N-T	-6999	-12618 to -1381	Yes	**	0,0012	B-AC
DDT1a-N vs. DDT5-DNP-W	-6715	-12333 to -1096	Yes	**	0,0029	B-AD
DDT1a-N vs. DDT5-DNP-W-T	-5959	-11577 to -340,6	Yes	*	0,0222	B-AE
DDT1a-N vs. DDT5-T	3744	-1874 to 9363	No	ns	0,7994	B-AF
DDT1a-N vs. DDT6	5554	-64,20 to 11173	No	ns	0,0578	B-AG
DDT1a-N vs. DDT6-DNP-N	-12387	-18005 to -6769	Yes	****	<0,0001	B-AH
DDT1a-N vs. DDT6-DNP-N-T	-10889	-16507 to -5271	Yes	****	<0,0001	B-AI
DDT1a-N vs. DDT6-DNP-W	-5464	-11082 to 154,5	No	ns	0,0705	B-AJ
DDT1a-N vs. DDT6-DNP-W-T	-6168	-11786 to -549,1	Yes	*	0,0130	B-AK
DDT1a-N vs. DDT6-T	3861	-1757 to 9479	No	ns	0,7432	B-AL
DDT1a-N vs. - Control	6200	581,1 to 11818	Yes	*	0,0120	B-AN
DDT1b noChol-N vs. DDT1b-2xChol-N	-4420	-12365 to 3526	No	ns	0,9729	C-D
DDT1b noChol-N vs. DDT1a-N-T	-5579	-12460 to 1302	No	ns	0,3614	C-E
DDT1b noChol-N vs. DDT1a-W	-6493	-13374 to 387,9	No	ns	0,0992	C-F
DDT1b noChol-N vs. DDT1a-W-T	-6211	-13092 to 669,9	No	ns	0,1555	C-G
DDT1b noChol-N vs. DDT1a-T	96,83	-6784 to 6978	No	ns	>0,9999	C-H
DDT1b noChol-N vs. DDT2	-469,2	-7350 to 6412	No	ns	>0,9999	C-I
DDT1b noChol-N vs. DDT2-DNP-N	-10246	-17127 to -3364	Yes	****	<0,0001	C-J
DDT1b noChol-N vs. DDT2-DNP-N-T	-8805	-15686 to -1923	Yes	***	0,0007	C-K
DDT1b noChol-N vs. DDT2-DNP-W	-9630	-16511 to -2748	Yes	****	<0,0001	C-L
DDT1b noChol-N vs. DDT2-DNP-W-T	-8326	-15207 to -1445	Yes	**	0,0023	C-M
DDT1b noChol-N vs. DDT2-T	-59,17	-6940 to 6822	No	ns	>0,9999	C-N
DDT1b noChol-N vs. DDT3	-27,17	-6908 to 6854	No	ns	>0,9999	C-O
DDT1b noChol-N vs. DDT3-DNP-N	-10279	-17160 to -3398	Yes	****	<0,0001	C-P
DDT1b noChol-N vs. DDT3-DNP-N-T	-10447	-17328 to -3566	Yes	****	<0,0001	C-Q
DDT1b noChol-N vs. DDT3-DNP-W	-10572	-17453 to -3690	Yes	****	<0,0001	C-R
DDT1b noChol-N vs. DDT3-DNP-W-T	-9664	-16545 to -2782	Yes	****	<0,0001	C-S
DDT1b noChol-N vs. DDT3-T	-895,2	-7776 to 5986	No	ns	>0,9999	C-T
DDT1b noChol-N vs. DDT4	175,3	-6706 to 7056	No	ns	>0,9999	C-U
DDT1b noChol-N vs. DDT4-DNP-N	-11902	-18783 to -5021	Yes	****	<0,0001	C-V
DDT1b noChol-N vs. DDT4-DNP-N-T	-12804	-19685 to -5922	Yes	****	<0,0001	C-W
DDT1b noChol-N vs. DDT4-DNP-W	-8683	-16115 to -1250	Yes	**	0,0044	C-X
DDT1b noChol-N vs. DDT4-DNP-W-T	-9312	-16193 to -2430	Yes	***	0,0002	C-Y
DDT1b noChol-N vs. DDT4-T	351,5	-6530 to 7233	No	ns	>0,9999	C-Z
DDT1b noChol-N vs. DDT5	-248,2	-7129 to 6633	No	ns	>0,9999	C-AA
DDT1b noChol-N vs. DDT5-DNP-N	-13567	-20448 to -6686	Yes	****	<0,0001	C-AB
DDT1b noChol-N vs. DDT5-DNP-N-T	-12433	-19314 to -5551	Yes	****	<0,0001	C-AC
DDT1b noChol-N vs. DDT5-DNP-W	-12148	-19029 to -5267	Yes	****	<0,0001	C-AD
DDT1b noChol-N vs. DDT5-DNP-W-T	-11392	-18273 to -4511	Yes	****	<0,0001	C-AE
DDT1b noChol-N vs. DDT5-T	-1689	-8570 to 5192	No	ns	>0,9999	C-AF
DDT1b noChol-N vs. DDT6	121,0	-6760 to 7002	No	ns	>0,9999	C-AG
DDT1b noChol-N vs. DDT6-DNP-N	-17820	-24701 to -10939	Yes	****	<0,0001	C-AH
DDT1b noChol-N vs. DDT6-DNP-N-T	-16322	-23203 to -9441	Yes	****	<0,0001	C-AI
DDT1b noChol-N vs. DDT6-DNP-W	-10897	-17778 to -4016	Yes	****	<0,0001	C-AJ
DDT1b noChol-N vs. DDT6-DNP-W-T	-11601	-18482 to -4720	Yes	****	<0,0001	C-AK
DDT1b noChol-N vs. DDT6-T	-1572	-8453 to 5309	No	ns	>0,9999	C-AL
DDT1b noChol-N vs. - Control	766,3	-6115 to 7647	No	ns	>0,9999	C-AN
DDT1b-2xChol-N vs. DDT1a-N-T	-1159	-8040 to 5722	No	ns	>0,9999	D-E
DDT1b-2xChol-N vs. DDT1a-W	-2074	-8955 to 4808	No	ns	>0,9999	D-F
DDT1b-2xChol-N vs. DDT1a-W-T	-1792	-8673 to 5090	No	ns	>0,9999	D-G
DDT1b-2xChol-N vs. DDT1a-T	4517	-2365 to 11398	No	ns	0,8242	D-H
DDT1b-2xChol-N vs. DDT2	3951	-2931 to 10832	No	ns	0,9588	D-I
DDT1b-2xChol-N vs. DDT2-DNP-N	-5826	-12707 to 1055	No	ns	0,2676	D-J
DDT1b-2xChol-N vs. DDT2-DNP-N-T	-4385	-11266 to 2496	No	ns	0,8666	D-K
DDT1b-2xChol-N vs. DDT2-DNP-W	-5210	-12091 to 1671	No	ns	0,5253	D-L
DDT1b-2xChol-N vs. DDT2-DNP-W-T	-3907	-10788 to 2975	No	ns	0,9644	D-M
DDT1b-2xChol-N vs. DDT2-T	4361	-2521 to 11242	No	ns	0,8737	D-N
DDT1b-2xChol-N vs. DDT3	4393	-2489 to 11274	No	ns	0,8643	D-O
DDT1b-2xChol-N vs. DDT3-DNP-N	-5859	-12740 to 1022	No	ns	0,2563	D-P
DDT1b-2xChol-N vs. DDT3-DNP-N-T	-6027	-12908 to 853,7	No	ns	0,2037	D-Q
DDT1b-2xChol-N vs. DDT3-DNP-W	-6152	-13033 to 729,2	No	ns	0,1700	D-R
DDT1b-2xChol-N vs. DDT3-DNP-W-T	-5244	-12125 to 1637	No	ns	0,5095	D-S
DDT1b-2xChol-N vs. DDT3-T	3525	-3357 to 10406	No	ns	0,9921	D-T
DDT1b-2xChol-N vs. DDT4	4595	-2286 to 11476	No	ns	0,7960	D-U
DDT1b-2xChol-N vs. DDT4-DNP-N	-7482	-14363 to -600,9	Yes	*	0,0152	D-V
DDT1b-2xChol-N vs. DDT4-DNP-N-T	-8384	-15265 to -1503	Yes	**	0,0020	D-W
DDT1b-2xChol-N vs. DDT4-DNP-W	-4263	-11696 to 3169	No	ns	0,9593	D-X
DDT1b-2xChol-N vs. DDT4-DNP-W-T	-4892	-11773 to 1989	No	ns	0,6726	D-Y
DDT1b-2xChol-N vs. DDT4-T	4771	-2110 to 11652	No	ns	0,7254	D-Z
DDT1b-2xChol-N vs. DDT5	4172	-2710 to 11053	No	ns	0,9209	D-AA
DDT1b-2xChol-N vs. DDT5-DNP-N	-9147	-16028 to -2266	Yes	***	0,0003	D-AB
DDT1b-2xChol-N vs. DDT5-DNP-N-T	-8013	-14894 to -1132	Yes	**	0,0047	D-AC
DDT1b-2xChol-N vs. DDT5-DNP-W	-7728	-14609 to -847,1	Yes	**	0,0089	D-AD
DDT1b-2xChol-N vs. DDT5-DNP-W-T	-6973	-13854 to -91,44	Yes	*	0,0421	D-AE
DDT1b-2xChol-N vs. DDT5-T	2731	-4150 to 9612	No	ns	>0,9999	D-AF
DDT1b-2xChol-N vs. DDT6	4541	-2340 to 11422	No	ns	0,8158	D-AG
DDT1b-2xChol-N vs. DDT6-DNP-N	-13401	-20282 to -6519	Yes	****	<0,0001	D-AH
DDT1b-2xChol-N vs. DDT6-DNP-N-T	-11903	-18784 to -5021	Yes	****	<0,0001	D-AI
DDT1b-2xChol-N vs. DDT6-DNP-W	-6477	-13358 to 403,7	No	ns	0,1018	D-AJ
DDT1b-2xChol-N vs. DDT6-DNP-W-T	-7181	-14062 to -299,9	Yes	*	0,0281	D-AK
DDT1b-2xChol-N vs. DDT6-T	2848	-4034 to 9729	No	ns	0,9999	D-AL
DDT1b-2xChol-N vs. - Control	5186	-1695 to 12067	No	ns	0,5364	D-AN
DDT1a-N-T vs. DDT1a-W	-914,3	-6533 to 4704	No	ns	>0,9999	E-F
DDT1a-N-T vs. DDT1a-W-T	-632,3	-6251 to 4986	No	ns	>0,9999	E-G
DDT1a-N-T vs. DDT1a-T	5676	57,30 to 11294	Yes	*	0,0438	E-H
DDT1a-N-T vs. DDT2	5110	-508,7 to 10728	No	ns	0,1447	E-I
DDT1a-N-T vs. DDT2-DNP-N	-4667	-10285 to 951,7	No	ns	0,3076	E-J
DDT1a-N-T vs. DDT2-DNP-N-T	-3226	-8844 to 2393	No	ns	0,9588	E-K
DDT1a-N-T vs. DDT2-DNP-W	-4051	-9669 to 1568	No	ns	0,6412	E-L
DDT1a-N-T vs. DDT2-DNP-W-T	-2747	-8366 to 2871	No	ns	0,9964	E-M
DDT1a-N-T vs. DDT2-T	5520	-98,70 to 11138	No	ns	0,0624	E-N
DDT1a-N-T vs. DDT3	5552	-66,70 to 11170	No	ns	0,0581	E-O
DDT1a-N-T vs. DDT3-DNP-N	-4700	-10318 to 918,5	No	ns	0,2925	E-P
DDT1a-N-T vs. DDT3-DNP-N-T	-4868	-10487 to 750,2	No	ns	0,2231	E-Q
DDT1a-N-T vs. DDT3-DNP-W	-4993	-10611 to 625,7	No	ns	0,1796	E-R
DDT1a-N-T vs. DDT3-DNP-W-T	-4085	-9703 to 1534	No	ns	0,6220	E-S
DDT1a-N-T vs. DDT3-T	4684	-934,7 to 10302	No	ns	0,2998	E-T
DDT1a-N-T vs. DDT4	5754	135,8 to 11373	Yes	*	0,0365	E-U
DDT1a-N-T vs. DDT4-DNP-N	-6323	-11941 to -704,5	Yes	**	0,0086	E-V
DDT1a-N-T vs. DDT4-DNP-N-T	-7225	-12843 to -1606	Yes	***	0,0006	E-W
DDT1a-N-T vs. DDT4-DNP-W	-3104	-9386 to 3178	No	ns	0,9956	E-X
DDT1a-N-T vs. DDT4-DNP-W-T	-3733	-9351 to 1886	No	ns	0,8046	E-Y
DDT1a-N-T vs. DDT4-T	5930	312,0 to 11549	Yes	*	0,0238	E-Z
DDT1a-N-T vs. DDT5	5331	-287,7 to 10949	No	ns	0,0934	E-AA
DDT1a-N-T vs. DDT5-DNP-N	-7988	-13606 to -2369	Yes	****	<0,0001	E-AB
DDT1a-N-T vs. DDT5-DNP-N-T	-6854	-12472 to -1235	Yes	**	0,0019	E-AC
DDT1a-N-T vs. DDT5-DNP-W	-6569	-12187 to -950,6	Yes	**	0,0044	E-AD
DDT1a-N-T vs. DDT5-DNP-W-T	-5813	-11432 to -195,0	Yes	*	0,0317	E-AE
DDT1a-N-T vs. DDT5-T	3890	-1728 to 9508	No	ns	0,7283	E-AF
DDT1a-N-T vs. DDT6	5700	81,47 to 11318	Yes	*	0,0415	E-AG
DDT1a-N-T vs. DDT6-DNP-N	-12241	-17860 to -6623	Yes	****	<0,0001	E-AH
DDT1a-N-T vs. DDT6-DNP-N-T	-10743	-16362 to -5125	Yes	****	<0,0001	E-AI
DDT1a-N-T vs. DDT6-DNP-W	-5318	-10937 to 300,2	No	ns	0,0958	E-AJ
DDT1a-N-T vs. DDT6-DNP-W-T	-6022	-11640 to -403,5	Yes	*	0,0190	E-AK
DDT1a-N-T vs. DDT6-T	4007	-1612 to 9625	No	ns	0,6657	E-AL
DDT1a-N-T vs. - Control	6345	726,8 to 11964	Yes	**	0,0081	E-AN
DDT1a-W vs. DDT1a-W-T	282,0	-5336 to 5900	No	ns	>0,9999	F-G
DDT1a-W vs. DDT1a-T	6590	971,6 to 12208	Yes	**	0,0041	F-H
DDT1a-W vs. DDT2	6024	405,6 to 11642	Yes	*	0,0188	F-I
DDT1a-W vs. DDT2-DNP-N	-3752	-9371 to 1866	No	ns	0,7957	F-J
DDT1a-W vs. DDT2-DNP-N-T	-2311	-7930 to 3307	No	ns	0,9999	F-K
DDT1a-W vs. DDT2-DNP-W	-3136	-8755 to 2482	No	ns	0,9715	F-L
DDT1a-W vs. DDT2-DNP-W-T	-1833	-7451 to 3785	No	ns	>0,9999	F-M
DDT1a-W vs. DDT2-T	6434	815,6 to 12052	Yes	**	0,0064	F-N
DDT1a-W vs. DDT3	6466	847,6 to 12084	Yes	**	0,0058	F-O
DDT1a-W vs. DDT3-DNP-N	-3786	-9404 to 1833	No	ns	0,7803	F-P
DDT1a-W vs. DDT3-DNP-N-T	-3954	-9572 to 1665	No	ns	0,6946	F-Q
DDT1a-W vs. DDT3-DNP-W	-4078	-9697 to 1540	No	ns	0,6256	F-R
DDT1a-W vs. DDT3-DNP-W-T	-3170	-8789 to 2448	No	ns	0,9671	F-S
DDT1a-W vs. DDT3-T	5598	-20,36 to 11216	No	ns	0,0524	F-T
DDT1a-W vs. DDT4	6669	1050 to 12287	Yes	**	0,0033	F-U
DDT1a-W vs. DDT4-DNP-N	-5409	-11027 to 209,9	No	ns	0,0793	F-V
DDT1a-W vs. DDT4-DNP-N-T	-6310	-11929 to -692,0	Yes	**	0,0089	F-W
DDT1a-W vs. DDT4-DNP-W	-2190	-8471 to 4092	No	ns	>0,9999	F-X
DDT1a-W vs. DDT4-DNP-W-T	-2818	-8437 to 2800	No	ns	0,9944	F-Y
DDT1a-W vs. DDT4-T	6845	1226 to 12463	Yes	**	0,0020	F-Z
DDT1a-W vs. DDT5	6245	626,6 to 11863	Yes	*	0,0106	F-AA
DDT1a-W vs. DDT5-DNP-N	-7074	-12692 to -1455	Yes	***	0,0010	F-AB
DDT1a-W vs. DDT5-DNP-N-T	-5939	-11558 to -321,0	Yes	*	0,0233	F-AC
DDT1a-W vs. DDT5-DNP-W	-5655	-11273 to -36,30	Yes	*	0,0460	F-AD
DDT1a-W vs. DDT5-DNP-W-T	-4899	-10517 to 719,4	No	ns	0,2117	F-AE
DDT1a-W vs. DDT5-T	4804	-814,0 to 10423	No	ns	0,2480	F-AF
DDT1a-W vs. DDT6	6614	995,8 to 12233	Yes	**	0,0038	F-AG
DDT1a-W vs. DDT6-DNP-N	-11327	-16945 to -5709	Yes	****	<0,0001	F-AH
DDT1a-W vs. DDT6-DNP-N-T	-9829	-15447 to -4211	Yes	****	<0,0001	F-AI
DDT1a-W vs. DDT6-DNP-W	-4404	-10022 to 1215	No	ns	0,4411	F-AJ
DDT1a-W vs. DDT6-DNP-W-T	-5108	-10726 to 510,9	No	ns	0,1453	F-AK
DDT1a-W vs. DDT6-T	4921	-697,4 to 10539	No	ns	0,2038	F-AL
DDT1a-W vs. - Control	7260	1641 to 12878	Yes	***	0,0006	F-AN
DDT1a-W-T vs. DDT1a-T	6308	689,6 to 11926	Yes	**	0,0090	G-H
DDT1a-W-T vs. DDT2	5742	123,6 to 11360	Yes	*	0,0376	G-I
DDT1a-W-T vs. DDT2-DNP-N	-4034	-9653 to 1584	No	ns	0,6504	G-J
DDT1a-W-T vs. DDT2-DNP-N-T	-2593	-8212 to 3025	No	ns	0,9987	G-K
DDT1a-W-T vs. DDT2-DNP-W	-3418	-9037 to 2200	No	ns	0,9176	G-L
DDT1a-W-T vs. DDT2-DNP-W-T	-2115	-7733 to 3503	No	ns	>0,9999	G-M
DDT1a-W-T vs. DDT2-T	6152	533,6 to 11770	Yes	*	0,0136	G-N
DDT1a-W-T vs. DDT3	6184	565,6 to 11802	Yes	*	0,0125	G-O
DDT1a-W-T vs. DDT3-DNP-N	-4068	-9686 to 1551	No	ns	0,6317	G-P
DDT1a-W-T vs. DDT3-DNP-N-T	-4236	-9854 to 1383	No	ns	0,5356	G-Q
DDT1a-W-T vs. DDT3-DNP-W	-4360	-9979 to 1258	No	ns	0,4651	G-R
DDT1a-W-T vs. DDT3-DNP-W-T	-3452	-9071 to 2166	No	ns	0,9082	G-S
DDT1a-W-T vs. DDT3-T	5316	-302,4 to 10934	No	ns	0,0963	G-T
DDT1a-W-T vs. DDT4	6387	768,1 to 12005	Yes	**	0,0073	G-U
DDT1a-W-T vs. DDT4-DNP-N	-5691	-11309 to -72,14	Yes	*	0,0424	G-V
DDT1a-W-T vs. DDT4-DNP-N-T	-6592	-12211 to -974,0	Yes	**	0,0041	G-W
DDT1a-W-T vs. DDT4-DNP-W	-2472	-8753 to 3810	No	ns	>0,9999	G-X
DDT1a-W-T vs. DDT4-DNP-W-T	-3100	-8719 to 2518	No	ns	0,9757	G-Y
DDT1a-W-T vs. DDT4-T	6563	944,3 to 12181	Yes	**	0,0045	G-Z
DDT1a-W-T vs. DDT5	5963	344,6 to 11581	Yes	*	0,0220	G-AA
DDT1a-W-T vs. DDT5-DNP-N	-7356	-12974 to -1737	Yes	***	0,0004	G-AB
DDT1a-W-T vs. DDT5-DNP-N-T	-6221	-11840 to -603,0	Yes	*	0,0113	G-AC
DDT1a-W-T vs. DDT5-DNP-W	-5937	-11555 to -318,3	Yes	*	0,0235	G-AD
DDT1a-W-T vs. DDT5-DNP-W-T	-5181	-10799 to 437,4	No	ns	0,1262	G-AE
DDT1a-W-T vs. DDT5-T	4522	-1096 to 10141	No	ns	0,3781	G-AF
DDT1a-W-T vs. DDT6	6332	713,8 to 11951	Yes	**	0,0084	G-AG
DDT1a-W-T vs. DDT6-DNP-N	-11609	-17227 to -5991	Yes	****	<0,0001	G-AH
DDT1a-W-T vs. DDT6-DNP-N-T	-10111	-15729 to -4493	Yes	****	<0,0001	G-AI
DDT1a-W-T vs. DDT6-DNP-W	-4686	-10304 to 932,5	No	ns	0,2988	G-AJ
DDT1a-W-T vs. DDT6-DNP-W-T	-5390	-11008 to 228,9	No	ns	0,0826	G-AK
DDT1a-W-T vs. DDT6-T	4639	-979,4 to 10257	No	ns	0,3205	G-AL
DDT1a-W-T vs. - Control	6978	1359 to 12596	Yes	**	0,0013	G-AN
DDT1a-T vs. DDT2	-566,0	-6184 to 5052	No	ns	>0,9999	H-I
DDT1a-T vs. DDT2-DNP-N	-10342	-15961 to -4724	Yes	****	<0,0001	H-J
DDT1a-T vs. DDT2-DNP-N-T	-8901	-14520 to -3283	Yes	****	<0,0001	H-K
DDT1a-T vs. DDT2-DNP-W	-9726	-15345 to -4108	Yes	****	<0,0001	H-L
DDT1a-T vs. DDT2-DNP-W-T	-8423	-14041 to -2805	Yes	****	<0,0001	H-M
DDT1a-T vs. DDT2-T	-156,0	-5774 to 5462	No	ns	>0,9999	H-N
DDT1a-T vs. DDT3	-124,0	-5742 to 5494	No	ns	>0,9999	H-O
DDT1a-T vs. DDT3-DNP-N	-10376	-15994 to -4757	Yes	****	<0,0001	H-P
DDT1a-T vs. DDT3-DNP-N-T	-10544	-16162 to -4925	Yes	****	<0,0001	H-Q
DDT1a-T vs. DDT3-DNP-W	-10668	-16287 to -5050	Yes	****	<0,0001	H-R
DDT1a-T vs. DDT3-DNP-W-T	-9760	-15379 to -4142	Yes	****	<0,0001	H-S
DDT1a-T vs. DDT3-T	-992,0	-6610 to 4626	No	ns	>0,9999	H-T
DDT1a-T vs. DDT4	78,50	-5540 to 5697	No	ns	>0,9999	H-U
DDT1a-T vs. DDT4-DNP-N	-11999	-17617 to -6380	Yes	****	<0,0001	H-V
DDT1a-T vs. DDT4-DNP-N-T	-12900	-18519 to -7282	Yes	****	<0,0001	H-W
DDT1a-T vs. DDT4-DNP-W	-8780	-15061 to -2498	Yes	****	<0,0001	H-X
DDT1a-T vs. DDT4-DNP-W-T	-9408	-15027 to -3790	Yes	****	<0,0001	H-Y
DDT1a-T vs. DDT4-T	254,7	-5364 to 5873	No	ns	>0,9999	H-Z
DDT1a-T vs. DDT5	-345,0	-5963 to 5273	No	ns	>0,9999	H-AA
DDT1a-T vs. DDT5-DNP-N	-13664	-19282 to -8045	Yes	****	<0,0001	H-AB
DDT1a-T vs. DDT5-DNP-N-T	-12529	-18148 to -6911	Yes	****	<0,0001	H-AC
DDT1a-T vs. DDT5-DNP-W	-12245	-17863 to -6626	Yes	****	<0,0001	H-AD
DDT1a-T vs. DDT5-DNP-W-T	-11489	-17107 to -5871	Yes	****	<0,0001	H-AE
DDT1a-T vs. DDT5-T	-1786	-7404 to 3833	No	ns	>0,9999	H-AF
DDT1a-T vs. DDT6	24,17	-5594 to 5643	No	ns	>0,9999	H-AG
DDT1a-T vs. DDT6-DNP-N	-17917	-23535 to -12299	Yes	****	<0,0001	H-AH
DDT1a-T vs. DDT6-DNP-N-T	-16419	-22037 to -10801	Yes	****	<0,0001	H-AI
DDT1a-T vs. DDT6-DNP-W	-10994	-16612 to -5375	Yes	****	<0,0001	H-AJ
DDT1a-T vs. DDT6-DNP-W-T	-11698	-17316 to -6079	Yes	****	<0,0001	H-AK
DDT1a-T vs. DDT6-T	-1669	-7287 to 3949	No	ns	>0,9999	H-AL
DDT1a-T vs. - Control	669,5	-4949 to 6288	No	ns	>0,9999	H-AN
DDT2 vs. DDT2-DNP-N	-9776	-15395 to -4158	Yes	****	<0,0001	I-J
DDT2 vs. DDT2-DNP-N-T	-8335	-13954 to -2717	Yes	****	<0,0001	I-K
DDT2 vs. DDT2-DNP-W	-9160	-14779 to -3542	Yes	****	<0,0001	I-L
DDT2 vs. DDT2-DNP-W-T	-7857	-13475 to -2239	Yes	****	<0,0001	I-M
DDT2 vs. DDT2-T	410,0	-5208 to 6028	No	ns	>0,9999	I-N
DDT2 vs. DDT3	442,0	-5176 to 6060	No	ns	>0,9999	I-O
DDT2 vs. DDT3-DNP-N	-9810	-15428 to -4191	Yes	****	<0,0001	I-P
DDT2 vs. DDT3-DNP-N-T	-9978	-15596 to -4359	Yes	****	<0,0001	I-Q
DDT2 vs. DDT3-DNP-W	-10102	-15721 to -4484	Yes	****	<0,0001	I-R
DDT2 vs. DDT3-DNP-W-T	-9194	-14813 to -3576	Yes	****	<0,0001	I-S
DDT2 vs. DDT3-T	-426,0	-6044 to 5192	No	ns	>0,9999	I-T
DDT2 vs. DDT4	644,5	-4974 to 6263	No	ns	>0,9999	I-U
DDT2 vs. DDT4-DNP-N	-11433	-17051 to -5814	Yes	****	<0,0001	I-V
DDT2 vs. DDT4-DNP-N-T	-12334	-17953 to -6716	Yes	****	<0,0001	I-W
DDT2 vs. DDT4-DNP-W	-8214	-14495 to -1932	Yes	***	0,0004	I-X
DDT2 vs. DDT4-DNP-W-T	-8842	-14461 to -3224	Yes	****	<0,0001	I-Y
DDT2 vs. DDT4-T	820,7	-4798 to 6439	No	ns	>0,9999	I-Z
DDT2 vs. DDT5	221,0	-5397 to 5839	No	ns	>0,9999	I-AA
DDT2 vs. DDT5-DNP-N	-13098	-18716 to -7479	Yes	****	<0,0001	I-AB
DDT2 vs. DDT5-DNP-N-T	-11963	-17582 to -6345	Yes	****	<0,0001	I-AC
DDT2 vs. DDT5-DNP-W	-11679	-17297 to -6060	Yes	****	<0,0001	I-AD
DDT2 vs. DDT5-DNP-W-T	-10923	-16541 to -5305	Yes	****	<0,0001	I-AE
DDT2 vs. DDT5-T	-1220	-6838 to 4399	No	ns	>0,9999	I-AF
DDT2 vs. DDT6	590,2	-5028 to 6209	No	ns	>0,9999	I-AG
DDT2 vs. DDT6-DNP-N	-17351	-22969 to -11733	Yes	****	<0,0001	I-AH
DDT2 vs. DDT6-DNP-N-T	-15853	-21471 to -10235	Yes	****	<0,0001	I-AI
DDT2 vs. DDT6-DNP-W	-10428	-16046 to -4809	Yes	****	<0,0001	I-AJ
DDT2 vs. DDT6-DNP-W-T	-11132	-16750 to -5513	Yes	****	<0,0001	I-AK
DDT2 vs. DDT6-T	-1103	-6721 to 4515	No	ns	>0,9999	I-AL
DDT2 vs. - Control	1236	-4383 to 6854	No	ns	>0,9999	I-AN
DDT2-DNP-N vs. DDT2-DNP-N-T	1441	-4177 to 7059	No	ns	>0,9999	J-K
DDT2-DNP-N vs. DDT2-DNP-W	616,0	-5002 to 6234	No	ns	>0,9999	J-L
DDT2-DNP-N vs. DDT2-DNP-W-T	1919	-3699 to 7538	No	ns	>0,9999	J-M
DDT2-DNP-N vs. DDT2-T	10186	4568 to 15805	Yes	****	<0,0001	J-N
DDT2-DNP-N vs. DDT3	10218	4600 to 15837	Yes	****	<0,0001	J-O
DDT2-DNP-N vs. DDT3-DNP-N	-33,17	-5652 to 5585	No	ns	>0,9999	J-P
DDT2-DNP-N vs. DDT3-DNP-N-T	-201,5	-5820 to 5417	No	ns	>0,9999	J-Q
DDT2-DNP-N vs. DDT3-DNP-W	-326,0	-5944 to 5292	No	ns	>0,9999	J-R
DDT2-DNP-N vs. DDT3-DNP-W-T	582,0	-5036 to 6200	No	ns	>0,9999	J-S
DDT2-DNP-N vs. DDT3-T	9350	3732 to 14969	Yes	****	<0,0001	J-T
DDT2-DNP-N vs. DDT4	10421	4802 to 16039	Yes	****	<0,0001	J-U
DDT2-DNP-N vs. DDT4-DNP-N	-1656	-7275 to 3962	No	ns	>0,9999	J-V
DDT2-DNP-N vs. DDT4-DNP-N-T	-2558	-8176 to 3060	No	ns	0,9990	J-W
DDT2-DNP-N vs. DDT4-DNP-W	1563	-4719 to 7844	No	ns	>0,9999	J-X
DDT2-DNP-N vs. DDT4-DNP-W-T	934,0	-4684 to 6552	No	ns	>0,9999	J-Y
DDT2-DNP-N vs. DDT4-T	10597	4979 to 16215	Yes	****	<0,0001	J-Z
DDT2-DNP-N vs. DDT5	9997	4379 to 15616	Yes	****	<0,0001	J-AA
DDT2-DNP-N vs. DDT5-DNP-N	-3321	-8940 to 2297	No	ns	0,9409	J-AB
DDT2-DNP-N vs. DDT5-DNP-N-T	-2187	-7805 to 3431	No	ns	>0,9999	J-AC
DDT2-DNP-N vs. DDT5-DNP-W	-1902	-7521 to 3716	No	ns	>0,9999	J-AD
DDT2-DNP-N vs. DDT5-DNP-W-T	-1147	-6765 to 4472	No	ns	>0,9999	J-AE
DDT2-DNP-N vs. DDT5-T	8557	2938 to 14175	Yes	****	<0,0001	J-AF
DDT2-DNP-N vs. DDT6	10367	4748 to 15985	Yes	****	<0,0001	J-AG
DDT2-DNP-N vs. DDT6-DNP-N	-7575	-13193 to -1956	Yes	***	0,0002	J-AH
DDT2-DNP-N vs. DDT6-DNP-N-T	-6077	-11695 to -458,3	Yes	*	0,0165	J-AI
DDT2-DNP-N vs. DDT6-DNP-W	-651,5	-6270 to 4967	No	ns	>0,9999	J-AJ
DDT2-DNP-N vs. DDT6-DNP-W-T	-1355	-6974 to 4263	No	ns	>0,9999	J-AK
DDT2-DNP-N vs. DDT6-T	8673	3055 to 14292	Yes	****	<0,0001	J-AL
DDT2-DNP-N vs. - Control	11012	5393 to 16630	Yes	****	<0,0001	J-AN
DDT2-DNP-N-T vs. DDT2-DNP-W	-825,0	-6443 to 4793	No	ns	>0,9999	K-L
DDT2-DNP-N-T vs. DDT2-DNP-W-T	478,3	-5140 to 6097	No	ns	>0,9999	K-M
DDT2-DNP-N-T vs. DDT2-T	8745	3127 to 14364	Yes	****	<0,0001	K-N
DDT2-DNP-N-T vs. DDT3	8777	3159 to 14396	Yes	****	<0,0001	K-O
DDT2-DNP-N-T vs. DDT3-DNP-N	-1474	-7093 to 4144	No	ns	>0,9999	K-P
DDT2-DNP-N-T vs. DDT3-DNP-N-T	-1643	-7261 to 3976	No	ns	>0,9999	K-Q
DDT2-DNP-N-T vs. DDT3-DNP-W	-1767	-7385 to 3851	No	ns	>0,9999	K-R
DDT2-DNP-N-T vs. DDT3-DNP-W-T	-859,0	-6477 to 4759	No	ns	>0,9999	K-S
DDT2-DNP-N-T vs. DDT3-T	7909	2291 to 13528	Yes	****	<0,0001	K-T
DDT2-DNP-N-T vs. DDT4	8980	3361 to 14598	Yes	****	<0,0001	K-U
DDT2-DNP-N-T vs. DDT4-DNP-N	-3097	-8716 to 2521	No	ns	0,9761	K-V
DDT2-DNP-N-T vs. DDT4-DNP-N-T	-3999	-9617 to 1619	No	ns	0,6700	K-W
DDT2-DNP-N-T vs. DDT4-DNP-W	121,7	-6160 to 6403	No	ns	>0,9999	K-X
DDT2-DNP-N-T vs. DDT4-DNP-W-T	-507,0	-6125 to 5111	No	ns	>0,9999	K-Y
DDT2-DNP-N-T vs. DDT4-T	9156	3538 to 14774	Yes	****	<0,0001	K-Z
DDT2-DNP-N-T vs. DDT5	8556	2938 to 14175	Yes	****	<0,0001	K-AA
DDT2-DNP-N-T vs. DDT5-DNP-N	-4762	-10381 to 856,2	No	ns	0,2654	K-AB
DDT2-DNP-N-T vs. DDT5-DNP-N-T	-3628	-9246 to 1990	No	ns	0,8486	K-AC
DDT2-DNP-N-T vs. DDT5-DNP-W	-3343	-8962 to 2275	No	ns	0,9360	K-AD
DDT2-DNP-N-T vs. DDT5-DNP-W-T	-2588	-8206 to 3031	No	ns	0,9988	K-AE
DDT2-DNP-N-T vs. DDT5-T	7116	1497 to 12734	Yes	***	0,0009	K-AF
DDT2-DNP-N-T vs. DDT6	8926	3307 to 14544	Yes	****	<0,0001	K-AG
DDT2-DNP-N-T vs. DDT6-DNP-N	-9016	-14634 to -3397	Yes	****	<0,0001	K-AH
DDT2-DNP-N-T vs. DDT6-DNP-N-T	-7518	-13136 to -1899	Yes	***	0,0002	K-AI
DDT2-DNP-N-T vs. DDT6-DNP-W	-2093	-7711 to 3526	No	ns	>0,9999	K-AJ
DDT2-DNP-N-T vs. DDT6-DNP-W-T	-2796	-8415 to 2822	No	ns	0,9951	K-AK
DDT2-DNP-N-T vs. DDT6-T	7232	1614 to 12851	Yes	***	0,0006	K-AL
DDT2-DNP-N-T vs. - Control	9571	3952 to 15189	Yes	****	<0,0001	K-AN
DDT2-DNP-W vs. DDT2-DNP-W-T	1303	-4315 to 6922	No	ns	>0,9999	L-M
DDT2-DNP-W vs. DDT2-T	9570	3952 to 15189	Yes	****	<0,0001	L-N
DDT2-DNP-W vs. DDT3	9602	3984 to 15221	Yes	****	<0,0001	L-O
DDT2-DNP-W vs. DDT3-DNP-N	-649,2	-6268 to 4969	No	ns	>0,9999	L-P
DDT2-DNP-W vs. DDT3-DNP-N-T	-817,5	-6436 to 4801	No	ns	>0,9999	L-Q
DDT2-DNP-W vs. DDT3-DNP-W	-942,0	-6560 to 4676	No	ns	>0,9999	L-R
DDT2-DNP-W vs. DDT3-DNP-W-T	-34,00	-5652 to 5584	No	ns	>0,9999	L-S
DDT2-DNP-W vs. DDT3-T	8734	3116 to 14353	Yes	****	<0,0001	L-T
DDT2-DNP-W vs. DDT4	9805	4186 to 15423	Yes	****	<0,0001	L-U
DDT2-DNP-W vs. DDT4-DNP-N	-2272	-7891 to 3346	No	ns	>0,9999	L-V
DDT2-DNP-W vs. DDT4-DNP-N-T	-3174	-8792 to 2444	No	ns	0,9666	L-W
DDT2-DNP-W vs. DDT4-DNP-W	946,7	-5335 to 7228	No	ns	>0,9999	L-X
DDT2-DNP-W vs. DDT4-DNP-W-T	318,0	-5300 to 5936	No	ns	>0,9999	L-Y
DDT2-DNP-W vs. DDT4-T	9981	4363 to 15599	Yes	****	<0,0001	L-Z
DDT2-DNP-W vs. DDT5	9381	3763 to 15000	Yes	****	<0,0001	L-AA
DDT2-DNP-W vs. DDT5-DNP-N	-3937	-9556 to 1681	No	ns	0,7035	L-AB
DDT2-DNP-W vs. DDT5-DNP-N-T	-2803	-8421 to 2815	No	ns	0,9949	L-AC
DDT2-DNP-W vs. DDT5-DNP-W	-2518	-8137 to 3100	No	ns	0,9993	L-AD
DDT2-DNP-W vs. DDT5-DNP-W-T	-1763	-7381 to 3856	No	ns	>0,9999	L-AE
DDT2-DNP-W vs. DDT5-T	7941	2322 to 13559	Yes	****	<0,0001	L-AF
DDT2-DNP-W vs. DDT6	9751	4132 to 15369	Yes	****	<0,0001	L-AG
DDT2-DNP-W vs. DDT6-DNP-N	-8191	-13809 to -2572	Yes	****	<0,0001	L-AH
DDT2-DNP-W vs. DDT6-DNP-N-T	-6693	-12311 to -1074	Yes	**	0,0031	L-AI
DDT2-DNP-W vs. DDT6-DNP-W	-1268	-6886 to 4351	No	ns	>0,9999	L-AJ
DDT2-DNP-W vs. DDT6-DNP-W-T	-1971	-7590 to 3647	No	ns	>0,9999	L-AK
DDT2-DNP-W vs. DDT6-T	8057	2439 to 13676	Yes	****	<0,0001	L-AL
DDT2-DNP-W vs. - Control	10396	4777 to 16014	Yes	****	<0,0001	L-AN
DDT2-DNP-W-T vs. DDT2-T	8267	2649 to 13885	Yes	****	<0,0001	M-N
DDT2-DNP-W-T vs. DDT3	8299	2681 to 13917	Yes	****	<0,0001	M-O
DDT2-DNP-W-T vs. DDT3-DNP-N	-1953	-7571 to 3666	No	ns	>0,9999	M-P
DDT2-DNP-W-T vs. DDT3-DNP-N-T	-2121	-7739 to 3498	No	ns	>0,9999	M-Q
DDT2-DNP-W-T vs. DDT3-DNP-W	-2245	-7864 to 3373	No	ns	>0,9999	M-R
DDT2-DNP-W-T vs. DDT3-DNP-W-T	-1337	-6956 to 4281	No	ns	>0,9999	M-S
DDT2-DNP-W-T vs. DDT3-T	7431	1813 to 13049	Yes	***	0,0003	M-T
DDT2-DNP-W-T vs. DDT4	8502	2883 to 14120	Yes	****	<0,0001	M-U
DDT2-DNP-W-T vs. DDT4-DNP-N	-3576	-9194 to 2043	No	ns	0,8683	M-V
DDT2-DNP-W-T vs. DDT4-DNP-N-T	-4477	-10096 to 1141	No	ns	0,4015	M-W
DDT2-DNP-W-T vs. DDT4-DNP-W	-356,7	-6638 to 5925	No	ns	>0,9999	M-X
DDT2-DNP-W-T vs. DDT4-DNP-W-T	-985,3	-6604 to 4633	No	ns	>0,9999	M-Y
DDT2-DNP-W-T vs. DDT4-T	8678	3059 to 14296	Yes	****	<0,0001	M-Z
DDT2-DNP-W-T vs. DDT5	8078	2460 to 13696	Yes	****	<0,0001	M-AA
DDT2-DNP-W-T vs. DDT5-DNP-N	-5241	-10859 to 377,9	No	ns	0,1122	M-AB
DDT2-DNP-W-T vs. DDT5-DNP-N-T	-4106	-9725 to 1512	No	ns	0,6097	M-AC
DDT2-DNP-W-T vs. DDT5-DNP-W	-3822	-9440 to 1797	No	ns	0,7628	M-AD
DDT2-DNP-W-T vs. DDT5-DNP-W-T	-3066	-8684 to 2552	No	ns	0,9793	M-AE
DDT2-DNP-W-T vs. DDT5-T	6637	1019 to 12256	Yes	**	0,0036	M-AF
DDT2-DNP-W-T vs. DDT6	8447	2829 to 14066	Yes	****	<0,0001	M-AG
DDT2-DNP-W-T vs. DDT6-DNP-N	-9494	-15112 to -3876	Yes	****	<0,0001	M-AH
DDT2-DNP-W-T vs. DDT6-DNP-N-T	-7996	-13614 to -2378	Yes	****	<0,0001	M-AI
DDT2-DNP-W-T vs. DDT6-DNP-W	-2571	-8189 to 3048	No	ns	0,9989	M-AJ
DDT2-DNP-W-T vs. DDT6-DNP-W-T	-3275	-8893 to 2344	No	ns	0,9502	M-AK
DDT2-DNP-W-T vs. DDT6-T	6754	1136 to 12372	Yes	**	0,0026	M-AL
DDT2-DNP-W-T vs. - Control	9093	3474 to 14711	Yes	****	<0,0001	M-AN
DDT2-T vs. DDT3	32,00	-5586 to 5650	No	ns	>0,9999	N-O
DDT2-T vs. DDT3-DNP-N	-10220	-15838 to -4601	Yes	****	<0,0001	N-P
DDT2-T vs. DDT3-DNP-N-T	-10388	-16006 to -4769	Yes	****	<0,0001	N-Q
DDT2-T vs. DDT3-DNP-W	-10512	-16131 to -4894	Yes	****	<0,0001	N-R
DDT2-T vs. DDT3-DNP-W-T	-9604	-15223 to -3986	Yes	****	<0,0001	N-S
DDT2-T vs. DDT3-T	-836,0	-6454 to 4782	No	ns	>0,9999	N-T
DDT2-T vs. DDT4	234,5	-5384 to 5853	No	ns	>0,9999	N-U
DDT2-T vs. DDT4-DNP-N	-11843	-17461 to -6224	Yes	****	<0,0001	N-V
DDT2-T vs. DDT4-DNP-N-T	-12744	-18363 to -7126	Yes	****	<0,0001	N-W
DDT2-T vs. DDT4-DNP-W	-8624	-14905 to -2342	Yes	***	0,0001	N-X
DDT2-T vs. DDT4-DNP-W-T	-9252	-14871 to -3634	Yes	****	<0,0001	N-Y
DDT2-T vs. DDT4-T	410,7	-5208 to 6029	No	ns	>0,9999	N-Z
DDT2-T vs. DDT5	-189,0	-5807 to 5429	No	ns	>0,9999	N-AA
DDT2-T vs. DDT5-DNP-N	-13508	-19126 to -7889	Yes	****	<0,0001	N-AB
DDT2-T vs. DDT5-DNP-N-T	-12373	-17992 to -6755	Yes	****	<0,0001	N-AC
DDT2-T vs. DDT5-DNP-W	-12089	-17707 to -6470	Yes	****	<0,0001	N-AD
DDT2-T vs. DDT5-DNP-W-T	-11333	-16951 to -5715	Yes	****	<0,0001	N-AE
DDT2-T vs. DDT5-T	-1630	-7248 to 3989	No	ns	>0,9999	N-AF
DDT2-T vs. DDT6	180,2	-5438 to 5799	No	ns	>0,9999	N-AG
DDT2-T vs. DDT6-DNP-N	-17761	-23379 to -12143	Yes	****	<0,0001	N-AH
DDT2-T vs. DDT6-DNP-N-T	-16263	-21881 to -10645	Yes	****	<0,0001	N-AI
DDT2-T vs. DDT6-DNP-W	-10838	-16456 to -5219	Yes	****	<0,0001	N-AJ
DDT2-T vs. DDT6-DNP-W-T	-11542	-17160 to -5923	Yes	****	<0,0001	N-AK
DDT2-T vs. DDT6-T	-1513	-7131 to 4105	No	ns	>0,9999	N-AL
DDT2-T vs. - Control	825,5	-4793 to 6444	No	ns	>0,9999	N-AN
DDT3 vs. DDT3-DNP-N	-10252	-15870 to -4633	Yes	****	<0,0001	O-P
DDT3 vs. DDT3-DNP-N-T	-10420	-16038 to -4801	Yes	****	<0,0001	O-Q
DDT3 vs. DDT3-DNP-W	-10544	-16163 to -4926	Yes	****	<0,0001	O-R
DDT3 vs. DDT3-DNP-W-T	-9636	-15255 to -4018	Yes	****	<0,0001	O-S
DDT3 vs. DDT3-T	-868,0	-6486 to 4750	No	ns	>0,9999	O-T
DDT3 vs. DDT4	202,5	-5416 to 5821	No	ns	>0,9999	O-U
DDT3 vs. DDT4-DNP-N	-11875	-17493 to -6256	Yes	****	<0,0001	O-V
DDT3 vs. DDT4-DNP-N-T	-12776	-18395 to -7158	Yes	****	<0,0001	O-W
DDT3 vs. DDT4-DNP-W	-8656	-14937 to -2374	Yes	***	0,0001	O-X
DDT3 vs. DDT4-DNP-W-T	-9284	-14903 to -3666	Yes	****	<0,0001	O-Y
DDT3 vs. DDT4-T	378,7	-5240 to 5997	No	ns	>0,9999	O-Z
DDT3 vs. DDT5	-221,0	-5839 to 5397	No	ns	>0,9999	O-AA
DDT3 vs. DDT5-DNP-N	-13540	-19158 to -7921	Yes	****	<0,0001	O-AB
DDT3 vs. DDT5-DNP-N-T	-12405	-18024 to -6787	Yes	****	<0,0001	O-AC
DDT3 vs. DDT5-DNP-W	-12121	-17739 to -6502	Yes	****	<0,0001	O-AD
DDT3 vs. DDT5-DNP-W-T	-11365	-16983 to -5747	Yes	****	<0,0001	O-AE
DDT3 vs. DDT5-T	-1662	-7280 to 3957	No	ns	>0,9999	O-AF
DDT3 vs. DDT6	148,2	-5470 to 5767	No	ns	>0,9999	O-AG
DDT3 vs. DDT6-DNP-N	-17793	-23411 to -12175	Yes	****	<0,0001	O-AH
DDT3 vs. DDT6-DNP-N-T	-16295	-21913 to -10677	Yes	****	<0,0001	O-AI
DDT3 vs. DDT6-DNP-W	-10870	-16488 to -5251	Yes	****	<0,0001	O-AJ
DDT3 vs. DDT6-DNP-W-T	-11574	-17192 to -5955	Yes	****	<0,0001	O-AK
DDT3 vs. DDT6-T	-1545	-7163 to 4073	No	ns	>0,9999	O-AL
DDT3 vs. - Control	793,5	-4825 to 6412	No	ns	>0,9999	O-AN
DDT3-DNP-N vs. DDT3-DNP-N-T	-168,3	-5787 to 5450	No	ns	>0,9999	P-Q
DDT3-DNP-N vs. DDT3-DNP-W	-292,8	-5911 to 5326	No	ns	>0,9999	P-R
DDT3-DNP-N vs. DDT3-DNP-W-T	615,2	-5003 to 6234	No	ns	>0,9999	P-S
DDT3-DNP-N vs. DDT3-T	9384	3765 to 15002	Yes	****	<0,0001	P-T
DDT3-DNP-N vs. DDT4	10454	4836 to 16072	Yes	****	<0,0001	P-U
DDT3-DNP-N vs. DDT4-DNP-N	-1623	-7241 to 3995	No	ns	>0,9999	P-V
DDT3-DNP-N vs. DDT4-DNP-N-T	-2525	-8143 to 3094	No	ns	0,9992	P-W
DDT3-DNP-N vs. DDT4-DNP-W	1596	-4686 to 7877	No	ns	>0,9999	P-X
DDT3-DNP-N vs. DDT4-DNP-W-T	967,2	-4651 to 6586	No	ns	>0,9999	P-Y
DDT3-DNP-N vs. DDT4-T	10630	5012 to 16249	Yes	****	<0,0001	P-Z
DDT3-DNP-N vs. DDT5	10031	4412 to 15649	Yes	****	<0,0001	P-AA
DDT3-DNP-N vs. DDT5-DNP-N	-3288	-8906 to 2330	No	ns	0,9476	P-AB
DDT3-DNP-N vs. DDT5-DNP-N-T	-2154	-7772 to 3465	No	ns	>0,9999	P-AC
DDT3-DNP-N vs. DDT5-DNP-W	-1869	-7488 to 3749	No	ns	>0,9999	P-AD
DDT3-DNP-N vs. DDT5-DNP-W-T	-1114	-6732 to 4505	No	ns	>0,9999	P-AE
DDT3-DNP-N vs. DDT5-T	8590	2971 to 14208	Yes	****	<0,0001	P-AF
DDT3-DNP-N vs. DDT6	10400	4781 to 16018	Yes	****	<0,0001	P-AG
DDT3-DNP-N vs. DDT6-DNP-N	-7542	-13160 to -1923	Yes	***	0,0002	P-AH
DDT3-DNP-N vs. DDT6-DNP-N-T	-6044	-11662 to -425,1	Yes	*	0,0179	P-AI
DDT3-DNP-N vs. DDT6-DNP-W	-618,3	-6237 to 5000	No	ns	>0,9999	P-AJ
DDT3-DNP-N vs. DDT6-DNP-W-T	-1322	-6940 to 4296	No	ns	>0,9999	P-AK
DDT3-DNP-N vs. DDT6-T	8707	3088 to 14325	Yes	****	<0,0001	P-AL
DDT3-DNP-N vs. - Control	11045	5427 to 16663	Yes	****	<0,0001	P-AN
DDT3-DNP-N-T vs. DDT3-DNP-W	-124,5	-5743 to 5494	No	ns	>0,9999	Q-R
DDT3-DNP-N-T vs. DDT3-DNP-W-T	783,5	-4835 to 6402	No	ns	>0,9999	Q-S
DDT3-DNP-N-T vs. DDT3-T	9552	3933 to 15170	Yes	****	<0,0001	Q-T
DDT3-DNP-N-T vs. DDT4	10622	5004 to 16241	Yes	****	<0,0001	Q-U
DDT3-DNP-N-T vs. DDT4-DNP-N	-1455	-7073 to 4164	No	ns	>0,9999	Q-V
DDT3-DNP-N-T vs. DDT4-DNP-N-T	-2357	-7975 to 3262	No	ns	0,9998	Q-W
DDT3-DNP-N-T vs. DDT4-DNP-W	1764	-4517 to 8046	No	ns	>0,9999	Q-X
DDT3-DNP-N-T vs. DDT4-DNP-W-T	1136	-4483 to 6754	No	ns	>0,9999	Q-Y
DDT3-DNP-N-T vs. DDT4-T	10799	5180 to 16417	Yes	****	<0,0001	Q-Z
DDT3-DNP-N-T vs. DDT5	10199	4580 to 15817	Yes	****	<0,0001	Q-AA
DDT3-DNP-N-T vs. DDT5-DNP-N	-3120	-8738 to 2499	No	ns	0,9735	Q-AB
DDT3-DNP-N-T vs. DDT5-DNP-N-T	-1986	-7604 to 3633	No	ns	>0,9999	Q-AC
DDT3-DNP-N-T vs. DDT5-DNP-W	-1701	-7319 to 3918	No	ns	>0,9999	Q-AD
DDT3-DNP-N-T vs. DDT5-DNP-W-T	-945,2	-6564 to 4673	No	ns	>0,9999	Q-AE
DDT3-DNP-N-T vs. DDT5-T	8758	3140 to 14377	Yes	****	<0,0001	Q-AF
DDT3-DNP-N-T vs. DDT6	10568	4950 to 16186	Yes	****	<0,0001	Q-AG
DDT3-DNP-N-T vs. DDT6-DNP-N	-7373	-12992 to -1755	Yes	***	0,0004	Q-AH
DDT3-DNP-N-T vs. DDT6-DNP-N-T	-5875	-11494 to -256,8	Yes	*	0,0273	Q-AI
DDT3-DNP-N-T vs. DDT6-DNP-W	-450,0	-6068 to 5168	No	ns	>0,9999	Q-AJ
DDT3-DNP-N-T vs. DDT6-DNP-W-T	-1154	-6772 to 4465	No	ns	>0,9999	Q-AK
DDT3-DNP-N-T vs. DDT6-T	8875	3256 to 14493	Yes	****	<0,0001	Q-AL
DDT3-DNP-N-T vs. - Control	11213	5595 to 16832	Yes	****	<0,0001	Q-AN
DDT3-DNP-W vs. DDT3-DNP-W-T	908,0	-4710 to 6526	No	ns	>0,9999	R-S
DDT3-DNP-W vs. DDT3-T	9676	4058 to 15295	Yes	****	<0,0001	R-T
DDT3-DNP-W vs. DDT4	10747	5128 to 16365	Yes	****	<0,0001	R-U
DDT3-DNP-W vs. DDT4-DNP-N	-1330	-6949 to 4288	No	ns	>0,9999	R-V
DDT3-DNP-W vs. DDT4-DNP-N-T	-2232	-7850 to 3386	No	ns	>0,9999	R-W
DDT3-DNP-W vs. DDT4-DNP-W	1889	-4393 to 8170	No	ns	>0,9999	R-X
DDT3-DNP-W vs. DDT4-DNP-W-T	1260	-4358 to 6878	No	ns	>0,9999	R-Y
DDT3-DNP-W vs. DDT4-T	10923	5305 to 16541	Yes	****	<0,0001	R-Z
DDT3-DNP-W vs. DDT5	10323	4705 to 15942	Yes	****	<0,0001	R-AA
DDT3-DNP-W vs. DDT5-DNP-N	-2995	-8614 to 2623	No	ns	0,9853	R-AB
DDT3-DNP-W vs. DDT5-DNP-N-T	-1861	-7479 to 3757	No	ns	>0,9999	R-AC
DDT3-DNP-W vs. DDT5-DNP-W	-1576	-7195 to 4042	No	ns	>0,9999	R-AD
DDT3-DNP-W vs. DDT5-DNP-W-T	-820,7	-6439 to 4798	No	ns	>0,9999	R-AE
DDT3-DNP-W vs. DDT5-T	8883	3264 to 14501	Yes	****	<0,0001	R-AF
DDT3-DNP-W vs. DDT6	10693	5074 to 16311	Yes	****	<0,0001	R-AG
DDT3-DNP-W vs. DDT6-DNP-N	-7249	-12867 to -1630	Yes	***	0,0006	R-AH
DDT3-DNP-W vs. DDT6-DNP-N-T	-5751	-11369 to -132,3	Yes	*	0,0368	R-AI
DDT3-DNP-W vs. DDT6-DNP-W	-325,5	-5944 to 5293	No	ns	>0,9999	R-AJ
DDT3-DNP-W vs. DDT6-DNP-W-T	-1029	-6648 to 4589	No	ns	>0,9999	R-AK
DDT3-DNP-W vs. DDT6-T	8999	3381 to 14618	Yes	****	<0,0001	R-AL
DDT3-DNP-W vs. - Control	11338	5719 to 16956	Yes	****	<0,0001	R-AN
DDT3-DNP-W-T vs. DDT3-T	8768	3150 to 14387	Yes	****	<0,0001	S-T
DDT3-DNP-W-T vs. DDT4	9839	4220 to 15457	Yes	****	<0,0001	S-U
DDT3-DNP-W-T vs. DDT4-DNP-N	-2238	-7857 to 3380	No	ns	>0,9999	S-V
DDT3-DNP-W-T vs. DDT4-DNP-N-T	-3140	-8758 to 2478	No	ns	0,9711	S-W
DDT3-DNP-W-T vs. DDT4-DNP-W	980,7	-5301 to 7262	No	ns	>0,9999	S-X
DDT3-DNP-W-T vs. DDT4-DNP-W-T	352,0	-5266 to 5970	No	ns	>0,9999	S-Y
DDT3-DNP-W-T vs. DDT4-T	10015	4397 to 15633	Yes	****	<0,0001	S-Z
DDT3-DNP-W-T vs. DDT5	9415	3797 to 15034	Yes	****	<0,0001	S-AA
DDT3-DNP-W-T vs. DDT5-DNP-N	-3903	-9522 to 1715	No	ns	0,7215	S-AB
DDT3-DNP-W-T vs. DDT5-DNP-N-T	-2769	-8387 to 2849	No	ns	0,9958	S-AC
DDT3-DNP-W-T vs. DDT5-DNP-W	-2484	-8103 to 3134	No	ns	0,9994	S-AD
DDT3-DNP-W-T vs. DDT5-DNP-W-T	-1729	-7347 to 3890	No	ns	>0,9999	S-AE
DDT3-DNP-W-T vs. DDT5-T	7975	2356 to 13593	Yes	****	<0,0001	S-AF
DDT3-DNP-W-T vs. DDT6	9785	4166 to 15403	Yes	****	<0,0001	S-AG
DDT3-DNP-W-T vs. DDT6-DNP-N	-8157	-13775 to -2538	Yes	****	<0,0001	S-AH
DDT3-DNP-W-T vs. DDT6-DNP-N-T	-6659	-12277 to -1040	Yes	**	0,0034	S-AI
DDT3-DNP-W-T vs. DDT6-DNP-W	-1234	-6852 to 4385	No	ns	>0,9999	S-AJ
DDT3-DNP-W-T vs. DDT6-DNP-W-T	-1937	-7556 to 3681	No	ns	>0,9999	S-AK
DDT3-DNP-W-T vs. DDT6-T	8091	2473 to 13710	Yes	****	<0,0001	S-AL
DDT3-DNP-W-T vs. - Control	10430	4811 to 16048	Yes	****	<0,0001	S-AN
DDT3-T vs. DDT4	1071	-4548 to 6689	No	ns	>0,9999	T-U
DDT3-T vs. DDT4-DNP-N	-11007	-16625 to -5388	Yes	****	<0,0001	T-V
DDT3-T vs. DDT4-DNP-N-T	-11908	-17527 to -6290	Yes	****	<0,0001	T-W
DDT3-T vs. DDT4-DNP-W	-7788	-14069 to -1506	Yes	**	0,0014	T-X
DDT3-T vs. DDT4-DNP-W-T	-8416	-14035 to -2798	Yes	****	<0,0001	T-Y
DDT3-T vs. DDT4-T	1247	-4372 to 6865	No	ns	>0,9999	T-Z
DDT3-T vs. DDT5	647,0	-4971 to 6265	No	ns	>0,9999	T-AA
DDT3-T vs. DDT5-DNP-N	-12672	-18290 to -7053	Yes	****	<0,0001	T-AB
DDT3-T vs. DDT5-DNP-N-T	-11537	-17156 to -5919	Yes	****	<0,0001	T-AC
DDT3-T vs. DDT5-DNP-W	-11253	-16871 to -5634	Yes	****	<0,0001	T-AD
DDT3-T vs. DDT5-DNP-W-T	-10497	-16115 to -4879	Yes	****	<0,0001	T-AE
DDT3-T vs. DDT5-T	-793,7	-6412 to 4825	No	ns	>0,9999	T-AF
DDT3-T vs. DDT6	1016	-4602 to 6635	No	ns	>0,9999	T-AG
DDT3-T vs. DDT6-DNP-N	-16925	-22543 to -11307	Yes	****	<0,0001	T-AH
DDT3-T vs. DDT6-DNP-N-T	-15427	-21045 to -9809	Yes	****	<0,0001	T-AI
DDT3-T vs. DDT6-DNP-W	-10002	-15620 to -4383	Yes	****	<0,0001	T-AJ
DDT3-T vs. DDT6-DNP-W-T	-10706	-16324 to -5087	Yes	****	<0,0001	T-AK
DDT3-T vs. DDT6-T	-677,0	-6295 to 4941	No	ns	>0,9999	T-AL
DDT3-T vs. - Control	1662	-3957 to 7280	No	ns	>0,9999	T-AN
DDT4 vs. DDT4-DNP-N	-12077	-17695 to -6459	Yes	****	<0,0001	U-V
DDT4 vs. DDT4-DNP-N-T	-12979	-18597 to -7360	Yes	****	<0,0001	U-W
DDT4 vs. DDT4-DNP-W	-8858	-15140 to -2577	Yes	****	<0,0001	U-X
DDT4 vs. DDT4-DNP-W-T	-9487	-15105 to -3868	Yes	****	<0,0001	U-Y
DDT4 vs. DDT4-T	176,2	-5442 to 5795	No	ns	>0,9999	U-Z
DDT4 vs. DDT5	-423,5	-6042 to 5195	No	ns	>0,9999	U-AA
DDT4 vs. DDT5-DNP-N	-13742	-19360 to -8124	Yes	****	<0,0001	U-AB
DDT4 vs. DDT5-DNP-N-T	-12608	-18226 to -6989	Yes	****	<0,0001	U-AC
DDT4 vs. DDT5-DNP-W	-12323	-17942 to -6705	Yes	****	<0,0001	U-AD
DDT4 vs. DDT5-DNP-W-T	-11568	-17186 to -5949	Yes	****	<0,0001	U-AE
DDT4 vs. DDT5-T	-1864	-7483 to 3754	No	ns	>0,9999	U-AF
DDT4 vs. DDT6	-54,33	-5673 to 5564	No	ns	>0,9999	U-AG
DDT4 vs. DDT6-DNP-N	-17996	-23614 to -12377	Yes	****	<0,0001	U-AH
DDT4 vs. DDT6-DNP-N-T	-16498	-22116 to -10879	Yes	****	<0,0001	U-AI
DDT4 vs. DDT6-DNP-W	-11072	-16691 to -5454	Yes	****	<0,0001	U-AJ
DDT4 vs. DDT6-DNP-W-T	-11776	-17394 to -6158	Yes	****	<0,0001	U-AK
DDT4 vs. DDT6-T	-1748	-7366 to 3871	No	ns	>0,9999	U-AL
DDT4 vs. - Control	591,0	-5027 to 6209	No	ns	>0,9999	U-AN
DDT4-DNP-N vs. DDT4-DNP-N-T	-901,8	-6520 to 4717	No	ns	>0,9999	V-W
DDT4-DNP-N vs. DDT4-DNP-W	3219	-3063 to 9500	No	ns	0,9920	V-X
DDT4-DNP-N vs. DDT4-DNP-W-T	2590	-3028 to 8209	No	ns	0,9988	V-Y
DDT4-DNP-N vs. DDT4-T	12253	6635 to 17872	Yes	****	<0,0001	V-Z
DDT4-DNP-N vs. DDT5	11654	6035 to 17272	Yes	****	<0,0001	V-AA
DDT4-DNP-N vs. DDT5-DNP-N	-1665	-7283 to 3953	No	ns	>0,9999	V-AB
DDT4-DNP-N vs. DDT5-DNP-N-T	-530,8	-6149 to 5088	No	ns	>0,9999	V-AC
DDT4-DNP-N vs. DDT5-DNP-W	-246,2	-5865 to 5372	No	ns	>0,9999	V-AD
DDT4-DNP-N vs. DDT5-DNP-W-T	509,5	-5109 to 6128	No	ns	>0,9999	V-AE
DDT4-DNP-N vs. DDT5-T	10213	4594 to 15831	Yes	****	<0,0001	V-AF
DDT4-DNP-N vs. DDT6	12023	6404 to 17641	Yes	****	<0,0001	V-AG
DDT4-DNP-N vs. DDT6-DNP-N	-5919	-11537 to -300,1	Yes	*	0,0245	V-AH
DDT4-DNP-N vs. DDT6-DNP-N-T	-4421	-10039 to 1198	No	ns	0,4320	V-AI
DDT4-DNP-N vs. DDT6-DNP-W	1005	-4614 to 6623	No	ns	>0,9999	V-AJ
DDT4-DNP-N vs. DDT6-DNP-W-T	301,0	-5317 to 5919	No	ns	>0,9999	V-AK
DDT4-DNP-N vs. DDT6-T	10330	4711 to 15948	Yes	****	<0,0001	V-AL
DDT4-DNP-N vs. - Control	12668	7050 to 18286	Yes	****	<0,0001	V-AN
DDT4-DNP-N-T vs. DDT4-DNP-W	4121	-2161 to 10402	No	ns	0,8251	W-X
DDT4-DNP-N-T vs. DDT4-DNP-W-T	3492	-2126 to 9110	No	ns	0,8963	W-Y
DDT4-DNP-N-T vs. DDT4-T	13155	7537 to 18773	Yes	****	<0,0001	W-Z
DDT4-DNP-N-T vs. DDT5	12555	6937 to 18174	Yes	****	<0,0001	W-AA
DDT4-DNP-N-T vs. DDT5-DNP-N	-763,2	-6382 to 4855	No	ns	>0,9999	W-AB
DDT4-DNP-N-T vs. DDT5-DNP-N-T	371,0	-5247 to 5989	No	ns	>0,9999	W-AC
DDT4-DNP-N-T vs. DDT5-DNP-W	655,7	-4963 to 6274	No	ns	>0,9999	W-AD
DDT4-DNP-N-T vs. DDT5-DNP-W-T	1411	-4207 to 7030	No	ns	>0,9999	W-AE
DDT4-DNP-N-T vs. DDT5-T	11115	5496 to 16733	Yes	****	<0,0001	W-AF
DDT4-DNP-N-T vs. DDT6	12925	7306 to 18543	Yes	****	<0,0001	W-AG
DDT4-DNP-N-T vs. DDT6-DNP-N	-5017	-10635 to 601,7	No	ns	0,1720	W-AH
DDT4-DNP-N-T vs. DDT6-DNP-N-T	-3519	-9137 to 2100	No	ns	0,8878	W-AI
DDT4-DNP-N-T vs. DDT6-DNP-W	1907	-3712 to 7525	No	ns	>0,9999	W-AJ
DDT4-DNP-N-T vs. DDT6-DNP-W-T	1203	-4416 to 6821	No	ns	>0,9999	W-AK
DDT4-DNP-N-T vs. DDT6-T	11231	5613 to 16850	Yes	****	<0,0001	W-AL
DDT4-DNP-N-T vs. - Control	13570	7951 to 19188	Yes	****	<0,0001	W-AN
DDT4-DNP-W vs. DDT4-DNP-W-T	-628,7	-6910 to 5653	No	ns	>0,9999	X-Y
DDT4-DNP-W vs. DDT4-T	9034	2753 to 15316	Yes	****	<0,0001	X-Z
DDT4-DNP-W vs. DDT5	8435	2153 to 14716	Yes	***	0,0002	X-AA
DDT4-DNP-W vs. DDT5-DNP-N	-4884	-11165 to 1398	No	ns	0,4607	X-AB
DDT4-DNP-W vs. DDT5-DNP-N-T	-3750	-10031 to 2532	No	ns	0,9337	X-AC
DDT4-DNP-W vs. DDT5-DNP-W	-3465	-9747 to 2817	No	ns	0,9759	X-AD
DDT4-DNP-W vs. DDT5-DNP-W-T	-2709	-8991 to 3572	No	ns	0,9997	X-AE
DDT4-DNP-W vs. DDT5-T	6994	712,5 to 13276	Yes	*	0,0103	X-AF
DDT4-DNP-W vs. DDT6	8804	2522 to 15085	Yes	****	<0,0001	X-AG
DDT4-DNP-W vs. DDT6-DNP-N	-9137	-15419 to -2856	Yes	****	<0,0001	X-AH
DDT4-DNP-W vs. DDT6-DNP-N-T	-7639	-13921 to -1358	Yes	**	0,0020	X-AI
DDT4-DNP-W vs. DDT6-DNP-W	-2214	-8496 to 4067	No	ns	>0,9999	X-AJ
DDT4-DNP-W vs. DDT6-DNP-W-T	-2918	-9199 to 3364	No	ns	0,9986	X-AK
DDT4-DNP-W vs. DDT6-T	7111	829,1 to 13392	Yes	**	0,0078	X-AL
DDT4-DNP-W vs. - Control	9449	3168 to 15731	Yes	****	<0,0001	X-AN
DDT4-DNP-W-T vs. DDT4-T	9663	4045 to 15281	Yes	****	<0,0001	Y-Z
DDT4-DNP-W-T vs. DDT5	9063	3445 to 14682	Yes	****	<0,0001	Y-AA
DDT4-DNP-W-T vs. DDT5-DNP-N	-4255	-9874 to 1363	No	ns	0,5245	Y-AB
DDT4-DNP-W-T vs. DDT5-DNP-N-T	-3121	-8739 to 2497	No	ns	0,9734	Y-AC
DDT4-DNP-W-T vs. DDT5-DNP-W	-2836	-8455 to 2782	No	ns	0,9937	Y-AD
DDT4-DNP-W-T vs. DDT5-DNP-W-T	-2081	-7699 to 3538	No	ns	>0,9999	Y-AE
DDT4-DNP-W-T vs. DDT5-T	7623	2004 to 13241	Yes	***	0,0002	Y-AF
DDT4-DNP-W-T vs. DDT6	9433	3814 to 15051	Yes	****	<0,0001	Y-AG
DDT4-DNP-W-T vs. DDT6-DNP-N	-8509	-14127 to -2890	Yes	****	<0,0001	Y-AH
DDT4-DNP-W-T vs. DDT6-DNP-N-T	-7011	-12629 to -1392	Yes	**	0,0012	Y-AI
DDT4-DNP-W-T vs. DDT6-DNP-W	-1586	-7204 to 4033	No	ns	>0,9999	Y-AJ
DDT4-DNP-W-T vs. DDT6-DNP-W-T	-2289	-7908 to 3329	No	ns	>0,9999	Y-AK
DDT4-DNP-W-T vs. DDT6-T	7739	2121 to 13358	Yes	***	0,0001	Y-AL
DDT4-DNP-W-T vs. - Control	10078	4459 to 15696	Yes	****	<0,0001	Y-AN
DDT4-T vs. DDT5	-599,7	-6218 to 5019	No	ns	>0,9999	Z-AA
DDT4-T vs. DDT5-DNP-N	-13918	-19537 to -8300	Yes	****	<0,0001	Z-AB
DDT4-T vs. DDT5-DNP-N-T	-12784	-18402 to -7166	Yes	****	<0,0001	Z-AC
DDT4-T vs. DDT5-DNP-W	-12499	-18118 to -6881	Yes	****	<0,0001	Z-AD
DDT4-T vs. DDT5-DNP-W-T	-11744	-17362 to -6125	Yes	****	<0,0001	Z-AE
DDT4-T vs. DDT5-T	-2040	-7659 to 3578	No	ns	>0,9999	Z-AF
DDT4-T vs. DDT6	-230,5	-5849 to 5388	No	ns	>0,9999	Z-AG
DDT4-T vs. DDT6-DNP-N	-18172	-23790 to -12553	Yes	****	<0,0001	Z-AH
DDT4-T vs. DDT6-DNP-N-T	-16674	-22292 to -11055	Yes	****	<0,0001	Z-AI
DDT4-T vs. DDT6-DNP-W	-11249	-16867 to -5630	Yes	****	<0,0001	Z-AJ
DDT4-T vs. DDT6-DNP-W-T	-11952	-17571 to -6334	Yes	****	<0,0001	Z-AK
DDT4-T vs. DDT6-T	-1924	-7542 to 3695	No	ns	>0,9999	Z-AL
DDT4-T vs. - Control	414,8	-5204 to 6033	No	ns	>0,9999	Z-AN
DDT5 vs. DDT5-DNP-N	-13319	-18937 to -7700	Yes	****	<0,0001	AA-AB
DDT5 vs. DDT5-DNP-N-T	-12184	-17803 to -6566	Yes	****	<0,0001	AA-AC
DDT5 vs. DDT5-DNP-W	-11900	-17518 to -6281	Yes	****	<0,0001	AA-AD
DDT5 vs. DDT5-DNP-W-T	-11144	-16762 to -5526	Yes	****	<0,0001	AA-AE
DDT5 vs. DDT5-T	-1441	-7059 to 4178	No	ns	>0,9999	AA-AF
DDT5 vs. DDT6	369,2	-5249 to 5988	No	ns	>0,9999	AA-AG
DDT5 vs. DDT6-DNP-N	-17572	-23190 to -11954	Yes	****	<0,0001	AA-AH
DDT5 vs. DDT6-DNP-N-T	-16074	-21692 to -10456	Yes	****	<0,0001	AA-AI
DDT5 vs. DDT6-DNP-W	-10649	-16267 to -5030	Yes	****	<0,0001	AA-AJ
DDT5 vs. DDT6-DNP-W-T	-11353	-16971 to -5734	Yes	****	<0,0001	AA-AK
DDT5 vs. DDT6-T	-1324	-6942 to 4294	No	ns	>0,9999	AA-AL
DDT5 vs. - Control	1015	-4604 to 6633	No	ns	>0,9999	AA-AN
DDT5-DNP-N vs. DDT5-DNP-N-T	1134	-4484 to 6753	No	ns	>0,9999	AB-AC
DDT5-DNP-N vs. DDT5-DNP-W	1419	-4200 to 7037	No	ns	>0,9999	AB-AD
DDT5-DNP-N vs. DDT5-DNP-W-T	2175	-3444 to 7793	No	ns	>0,9999	AB-AE
DDT5-DNP-N vs. DDT5-T	11878	6259 to 17496	Yes	****	<0,0001	AB-AF
DDT5-DNP-N vs. DDT6	13688	8069 to 19306	Yes	****	<0,0001	AB-AG
DDT5-DNP-N vs. DDT6-DNP-N	-4254	-9872 to 1365	No	ns	0,5255	AB-AH
DDT5-DNP-N vs. DDT6-DNP-N-T	-2756	-8374 to 2863	No	ns	0,9962	AB-AI
DDT5-DNP-N vs. DDT6-DNP-W	2670	-2949 to 8288	No	ns	0,9978	AB-AJ
DDT5-DNP-N vs. DDT6-DNP-W-T	1966	-3652 to 7584	No	ns	>0,9999	AB-AK
DDT5-DNP-N vs. DDT6-T	11995	6376 to 17613	Yes	****	<0,0001	AB-AL
DDT5-DNP-N vs. - Control	14333	8715 to 19951	Yes	****	<0,0001	AB-AN
DDT5-DNP-N-T vs. DDT5-DNP-W	284,7	-5334 to 5903	No	ns	>0,9999	AC-AD
DDT5-DNP-N-T vs. DDT5-DNP-W-T	1040	-4578 to 6659	No	ns	>0,9999	AC-AE
DDT5-DNP-N-T vs. DDT5-T	10744	5125 to 16362	Yes	****	<0,0001	AC-AF
DDT5-DNP-N-T vs. DDT6	12554	6935 to 18172	Yes	****	<0,0001	AC-AG
DDT5-DNP-N-T vs. DDT6-DNP-N	-5388	-11006 to 230,7	No	ns	0,0829	AC-AH
DDT5-DNP-N-T vs. DDT6-DNP-N-T	-3890	-9508 to 1729	No	ns	0,7285	AC-AI
DDT5-DNP-N-T vs. DDT6-DNP-W	1536	-4083 to 7154	No	ns	>0,9999	AC-AJ
DDT5-DNP-N-T vs. DDT6-DNP-W-T	831,8	-4787 to 6450	No	ns	>0,9999	AC-AK
DDT5-DNP-N-T vs. DDT6-T	10860	5242 to 16479	Yes	****	<0,0001	AC-AL
DDT5-DNP-N-T vs. - Control	13199	7580 to 18817	Yes	****	<0,0001	AC-AN
DDT5-DNP-W vs. DDT5-DNP-W-T	755,7	-4863 to 6374	No	ns	>0,9999	AD-AE
DDT5-DNP-W vs. DDT5-T	10459	4841 to 16077	Yes	****	<0,0001	AD-AF
DDT5-DNP-W vs. DDT6	12269	6650 to 17887	Yes	****	<0,0001	AD-AG
DDT5-DNP-W vs. DDT6-DNP-N	-5672	-11291 to -53,97	Yes	*	0,0442	AD-AH
DDT5-DNP-W vs. DDT6-DNP-N-T	-4174	-9793 to 1444	No	ns	0,5708	AD-AI
DDT5-DNP-W vs. DDT6-DNP-W	1251	-4368 to 6869	No	ns	>0,9999	AD-AJ
DDT5-DNP-W vs. DDT6-DNP-W-T	547,2	-5071 to 6166	No	ns	>0,9999	AD-AK
DDT5-DNP-W vs. DDT6-T	10576	4957 to 16194	Yes	****	<0,0001	AD-AL
DDT5-DNP-W vs. - Control	12914	7296 to 18533	Yes	****	<0,0001	AD-AN
DDT5-DNP-W-T vs. DDT5-T	9703	4085 to 15322	Yes	****	<0,0001	AE-AF
DDT5-DNP-W-T vs. DDT6	11513	5895 to 17132	Yes	****	<0,0001	AE-AG
DDT5-DNP-W-T vs. DDT6-DNP-N	-6428	-12046 to -809,6	Yes	**	0,0065	AE-AH
DDT5-DNP-W-T vs. DDT6-DNP-N-T	-4930	-10548 to 688,4	No	ns	0,2006	AE-AI
DDT5-DNP-W-T vs. DDT6-DNP-W	495,2	-5123 to 6114	No	ns	>0,9999	AE-AJ
DDT5-DNP-W-T vs. DDT6-DNP-W-T	-208,5	-5827 to 5410	No	ns	>0,9999	AE-AK
DDT5-DNP-W-T vs. DDT6-T	9820	4202 to 15438	Yes	****	<0,0001	AE-AL
DDT5-DNP-W-T vs. - Control	12159	6540 to 17777	Yes	****	<0,0001	AE-AN
DDT5-T vs. DDT6	1810	-3809 to 7428	No	ns	>0,9999	AF-AG
DDT5-T vs. DDT6-DNP-N	-16131	-21750 to -10513	Yes	****	<0,0001	AF-AH
DDT5-T vs. DDT6-DNP-N-T	-14633	-20252 to -9015	Yes	****	<0,0001	AF-AI
DDT5-T vs. DDT6-DNP-W	-9208	-14827 to -3590	Yes	****	<0,0001	AF-AJ
DDT5-T vs. DDT6-DNP-W-T	-9912	-15530 to -4293	Yes	****	<0,0001	AF-AK
DDT5-T vs. DDT6-T	116,7	-5502 to 5735	No	ns	>0,9999	AF-AL
DDT5-T vs. - Control	2455	-3163 to 8074	No	ns	0,9996	AF-AN
DDT6 vs. DDT6-DNP-N	-17941	-23560 to -12323	Yes	****	<0,0001	AG-AH
DDT6 vs. DDT6-DNP-N-T	-16443	-22062 to -10825	Yes	****	<0,0001	AG-AI
DDT6 vs. DDT6-DNP-W	-11018	-16636 to -5400	Yes	****	<0,0001	AG-AJ
DDT6 vs. DDT6-DNP-W-T	-11722	-17340 to -6103	Yes	****	<0,0001	AG-AK
DDT6 vs. DDT6-T	-1693	-7312 to 3925	No	ns	>0,9999	AG-AL
DDT6 vs. - Control	645,3	-4973 to 6264	No	ns	>0,9999	AG-AN
DDT6-DNP-N vs. DDT6-DNP-N-T	1498	-4120 to 7116	No	ns	>0,9999	AH-AI
DDT6-DNP-N vs. DDT6-DNP-W	6923	1305 to 12542	Yes	**	0,0016	AH-AJ
DDT6-DNP-N vs. DDT6-DNP-W-T	6220	601,1 to 11838	Yes	*	0,0114	AH-AK
DDT6-DNP-N vs. DDT6-T	16248	10630 to 21866	Yes	****	<0,0001	AH-AL
DDT6-DNP-N vs. - Control	18587	12968 to 24205	Yes	****	<0,0001	AH-AN
DDT6-DNP-N-T vs. DDT6-DNP-W	5425	-193,2 to 11044	No	ns	0,0766	AI-AJ
DDT6-DNP-N-T vs. DDT6-DNP-W-T	4722	-896,9 to 10340	No	ns	0,2829	AI-AK
DDT6-DNP-N-T vs. DDT6-T	14750	9132 to 20368	Yes	****	<0,0001	AI-AL
DDT6-DNP-N-T vs. - Control	17089	11470 to 22707	Yes	****	<0,0001	AI-AN
DDT6-DNP-W vs. DDT6-DNP-W-T	-703,7	-6322 to 4915	No	ns	>0,9999	AJ-AK
DDT6-DNP-W vs. DDT6-T	9325	3706 to 14943	Yes	****	<0,0001	AJ-AL
DDT6-DNP-W vs. - Control	11663	6045 to 17282	Yes	****	<0,0001	AJ-AN
DDT6-DNP-W-T vs. DDT6-T	10029	4410 to 15647	Yes	****	<0,0001	AK-AL
DDT6-DNP-W-T vs. - Control	12367	6749 to 17985	Yes	****	<0,0001	AK-AN
DDT6-T vs. - Control	2339	-3280 to 7957	No	ns	0,9998	AL-AN
Test details	Mean 1	Mean 2	Mean Diff,	SE of diff,	n1	n2	q	DF
DDT1a vs. DDT1a-N	1019	6534	-5515	1426	6	6	5471	187
DDT1a vs. DDT1b noChol-N	1019	1101	-81,83	1746	6	3	0,06628	187
DDT1a vs. DDT1b-2xChol-N	1019	5520	-4502	1746	6	3	3646	187
DDT1a vs. DDT1a-N-T	1019	6680	-5661	1426	6	6	5616	187
DDT1a vs. DDT1a-W	1019	7594	-6575	1426	6	6	6523	187
DDT1a vs. DDT1a-W-T	1019	7312	-6293	1426	6	6	6243	187
DDT1a vs. DDT1a-T	1019	1004	15,00	1426	6	6	0,01488	187
DDT1a vs. DDT2	1019	1570	-551,0	1426	6	6	0,5466	187
DDT1a vs. DDT2-DNP-N	1019	11346	-10327	1426	6	6	10,25	187
DDT1a vs. DDT2-DNP-N-T	1019	9905	-8886	1426	6	6	8816	187
DDT1a vs. DDT2-DNP-W	1019	10730	-9711	1426	6	6	9634	187
DDT1a vs. DDT2-DNP-W-T	1019	9427	-8408	1426	6	6	8341	187
DDT1a vs. DDT2-T	1019	1160	-141,0	1426	6	6	0,1399	187
DDT1a vs. DDT3	1019	1128	-109,0	1426	6	6	0,1081	187
DDT1a vs. DDT3-DNP-N	1019	11379	-10361	1426	6	6	10,28	187
DDT1a vs. DDT3-DNP-N-T	1019	11548	-10529	1426	6	6	10,44	187
DDT1a vs. DDT3-DNP-W	1019	11672	-10653	1426	6	6	10,57	187
DDT1a vs. DDT3-DNP-W-T	1019	10764	-9745	1426	6	6	9668	187
DDT1a vs. DDT3-T	1019	1996	-977,0	1426	6	6	0,9692	187
DDT1a vs. DDT4	1019	925,3	93,50	1426	6	6	0,09276	187
DDT1a vs. DDT4-DNP-N	1019	13002	-11984	1426	6	6	11,89	187
DDT1a vs. DDT4-DNP-N-T	1019	13904	-12885	1426	6	6	12,78	187
DDT1a vs. DDT4-DNP-W	1019	9784	-8765	1594	6	4	7777	187
DDT1a vs. DDT4-DNP-W-T	1019	10412	-9393	1426	6	6	9318	187
DDT1a vs. DDT4-T	1019	749,2	269,7	1426	6	6	0,2675	187
DDT1a vs. DDT5	1019	1349	-330,0	1426	6	6	0,3274	187
DDT1a vs. DDT5-DNP-N	1019	14667	-13649	1426	6	6	13,54	187
DDT1a vs. DDT5-DNP-N-T	1019	13533	-12514	1426	6	6	12,41	187
DDT1a vs. DDT5-DNP-W	1019	13249	-12230	1426	6	6	12,13	187
DDT1a vs. DDT5-DNP-W-T	1019	12493	-11474	1426	6	6	11,38	187
DDT1a vs. DDT5-T	1019	2790	-1771	1426	6	6	1757	187
DDT1a vs. DDT6	1019	979,7	39,17	1426	6	6	0,03885	187
DDT1a vs. DDT6-DNP-N	1019	18921	-17902	1426	6	6	17,76	187
DDT1a vs. DDT6-DNP-N-T	1019	17423	-16404	1426	6	6	16,27	187
DDT1a vs. DDT6-DNP-W	1019	11998	-10979	1426	6	6	10,89	187
DDT1a vs. DDT6-DNP-W-T	1019	12701	-11683	1426	6	6	11,59	187
DDT1a vs. DDT6-T	1019	2673	-1654	1426	6	6	1641	187
DDT1a vs. - Control	1019	334,3	684,5	1426	6	6	0,6790	187
DDT1a-N vs. DDT1b noChol-N	6534	1101	5433	1746	6	3	4401	187
DDT1a-N vs. DDT1b-2xChol-N	6534	5520	1014	1746	6	3	0,8209	187
DDT1a-N vs. DDT1a-N-T	6534	6680	-145,7	1426	6	6	0,1445	187
DDT1a-N vs. DDT1a-W	6534	7594	-1060	1426	6	6	1052	187
DDT1a-N vs. DDT1a-W-T	6534	7312	-778,0	1426	6	6	0,7718	187
DDT1a-N vs. DDT1a-T	6534	1004	5530	1426	6	6	5486	187
DDT1a-N vs. DDT2	6534	1570	4964	1426	6	6	4924	187
DDT1a-N vs. DDT2-DNP-N	6534	11346	-4812	1426	6	6	4774	187
DDT1a-N vs. DDT2-DNP-N-T	6534	9905	-3371	1426	6	6	3344	187
DDT1a-N vs. DDT2-DNP-W	6534	10730	-4196	1426	6	6	4163	187
DDT1a-N vs. DDT2-DNP-W-T	6534	9427	-2893	1426	6	6	2870	187
DDT1a-N vs. DDT2-T	6534	1160	5374	1426	6	6	5331	187
DDT1a-N vs. DDT3	6534	1128	5406	1426	6	6	5363	187
DDT1a-N vs. DDT3-DNP-N	6534	11379	-4846	1426	6	6	4807	187
DDT1a-N vs. DDT3-DNP-N-T	6534	11548	-5014	1426	6	6	4974	187
DDT1a-N vs. DDT3-DNP-W	6534	11672	-5138	1426	6	6	5097	187
DDT1a-N vs. DDT3-DNP-W-T	6534	10764	-4230	1426	6	6	4197	187
DDT1a-N vs. DDT3-T	6534	1996	4538	1426	6	6	4502	187
DDT1a-N vs. DDT4	6534	925,3	5609	1426	6	6	5564	187
DDT1a-N vs. DDT4-DNP-N	6534	13002	-6469	1426	6	6	6417	187
DDT1a-N vs. DDT4-DNP-N-T	6534	13904	-7370	1426	6	6	7312	187
DDT1a-N vs. DDT4-DNP-W	6534	9784	-3250	1594	6	4	2883	187
DDT1a-N vs. DDT4-DNP-W-T	6534	10412	-3878	1426	6	6	3847	187
DDT1a-N vs. DDT4-T	6534	749,2	5785	1426	6	6	5739	187
DDT1a-N vs. DDT5	6534	1349	5185	1426	6	6	5144	187
DDT1a-N vs. DDT5-DNP-N	6534	14667	-8134	1426	6	6	8069	187
DDT1a-N vs. DDT5-DNP-N-T	6534	13533	-6999	1426	6	6	6944	187
DDT1a-N vs. DDT5-DNP-W	6534	13249	-6715	1426	6	6	6661	187
DDT1a-N vs. DDT5-DNP-W-T	6534	12493	-5959	1426	6	6	5912	187
DDT1a-N vs. DDT5-T	6534	2790	3744	1426	6	6	3715	187
DDT1a-N vs. DDT6	6534	979,7	5554	1426	6	6	5510	187
DDT1a-N vs. DDT6-DNP-N	6534	18921	-12387	1426	6	6	12,29	187
DDT1a-N vs. DDT6-DNP-N-T	6534	17423	-10889	1426	6	6	10,80	187
DDT1a-N vs. DDT6-DNP-W	6534	11998	-5464	1426	6	6	5420	187
DDT1a-N vs. DDT6-DNP-W-T	6534	12701	-6168	1426	6	6	6118	187
DDT1a-N vs. DDT6-T	6534	2673	3861	1426	6	6	3830	187
DDT1a-N vs. - Control	6534	334,3	6200	1426	6	6	6150	187
DDT1b noChol-N vs. DDT1b-2xChol-N	1101	5520	-4420	2016	3	3	3100	187
DDT1b noChol-N vs. DDT1a-N-T	1101	6680	-5579	1746	3	6	4519	187
DDT1b noChol-N vs. DDT1a-W	1101	7594	-6493	1746	3	6	5259	187
DDT1b noChol-N vs. DDT1a-W-T	1101	7312	-6211	1746	3	6	5031	187
DDT1b noChol-N vs. DDT1a-T	1101	1004	96,83	1746	3	6	0,07843	187
DDT1b noChol-N vs. DDT2	1101	1570	-469,2	1746	3	6	0,3800	187
DDT1b noChol-N vs. DDT2-DNP-N	1101	11346	-10246	1746	3	6	8299	187
DDT1b noChol-N vs. DDT2-DNP-N-T	1101	9905	-8805	1746	3	6	7132	187
DDT1b noChol-N vs. DDT2-DNP-W	1101	10730	-9630	1746	3	6	7800	187
DDT1b noChol-N vs. DDT2-DNP-W-T	1101	9427	-8326	1746	3	6	6744	187
DDT1b noChol-N vs. DDT2-T	1101	1160	-59,17	1746	3	6	0,04792	187
DDT1b noChol-N vs. DDT3	1101	1128	-27,17	1746	3	6	0,02200	187
DDT1b noChol-N vs. DDT3-DNP-N	1101	11379	-10279	1746	3	6	8326	187
DDT1b noChol-N vs. DDT3-DNP-N-T	1101	11548	-10447	1746	3	6	8462	187
DDT1b noChol-N vs. DDT3-DNP-W	1101	11672	-10572	1746	3	6	8563	187
DDT1b noChol-N vs. DDT3-DNP-W-T	1101	10764	-9664	1746	3	6	7827	187
DDT1b noChol-N vs. DDT3-T	1101	1996	-895,2	1746	3	6	0,7251	187
DDT1b noChol-N vs. DDT4	1101	925,3	175,3	1746	3	6	0,1420	187
DDT1b noChol-N vs. DDT4-DNP-N	1101	13002	-11902	1746	3	6	9640	187
DDT1b noChol-N vs. DDT4-DNP-N-T	1101	13904	-12804	1746	3	6	10,37	187
DDT1b noChol-N vs. DDT4-DNP-W	1101	9784	-8683	1886	3	4	6511	187
DDT1b noChol-N vs. DDT4-DNP-W-T	1101	10412	-9312	1746	3	6	7542	187
DDT1b noChol-N vs. DDT4-T	1101	749,2	351,5	1746	3	6	0,2847	187
DDT1b noChol-N vs. DDT5	1101	1349	-248,2	1746	3	6	0,2010	187
DDT1b noChol-N vs. DDT5-DNP-N	1101	14667	-13567	1746	3	6	10,99	187
DDT1b noChol-N vs. DDT5-DNP-N-T	1101	13533	-12433	1746	3	6	10,07	187
DDT1b noChol-N vs. DDT5-DNP-W	1101	13249	-12148	1746	3	6	9840	187
DDT1b noChol-N vs. DDT5-DNP-W-T	1101	12493	-11392	1746	3	6	9228	187
DDT1b noChol-N vs. DDT5-T	1101	2790	-1689	1746	3	6	1368	187
DDT1b noChol-N vs. DDT6	1101	979,7	121,0	1746	3	6	0,09801	187
DDT1b noChol-N vs. DDT6-DNP-N	1101	18921	-17820	1746	3	6	14,43	187
DDT1b noChol-N vs. DDT6-DNP-N-T	1101	17423	-16322	1746	3	6	13,22	187
DDT1b noChol-N vs. DDT6-DNP-W	1101	11998	-10897	1746	3	6	8826	187
DDT1b noChol-N vs. DDT6-DNP-W-T	1101	12701	-11601	1746	3	6	9396	187
DDT1b noChol-N vs. DDT6-T	1101	2673	-1572	1746	3	6	1273	187
DDT1b noChol-N vs. - Control	1101	334,3	766,3	1746	3	6	0,6207	187
DDT1b-2xChol-N vs. DDT1a-N-T	5520	6680	-1159	1746	3	6	0,9389	187
DDT1b-2xChol-N vs. DDT1a-W	5520	7594	-2074	1746	3	6	1680	187
DDT1b-2xChol-N vs. DDT1a-W-T	5520	7312	-1792	1746	3	6	1451	187
DDT1b-2xChol-N vs. DDT1a-T	5520	1004	4517	1746	3	6	3658	187
DDT1b-2xChol-N vs. DDT2	5520	1570	3951	1746	3	6	3200	187
DDT1b-2xChol-N vs. DDT2-DNP-N	5520	11346	-5826	1746	3	6	4719	187
DDT1b-2xChol-N vs. DDT2-DNP-N-T	5520	9905	-4385	1746	3	6	3552	187
DDT1b-2xChol-N vs. DDT2-DNP-W	5520	10730	-5210	1746	3	6	4220	187
DDT1b-2xChol-N vs. DDT2-DNP-W-T	5520	9427	-3907	1746	3	6	3164	187
DDT1b-2xChol-N vs. DDT2-T	5520	1160	4361	1746	3	6	3532	187
DDT1b-2xChol-N vs. DDT3	5520	1128	4393	1746	3	6	3558	187
DDT1b-2xChol-N vs. DDT3-DNP-N	5520	11379	-5859	1746	3	6	4746	187
DDT1b-2xChol-N vs. DDT3-DNP-N-T	5520	11548	-6027	1746	3	6	4882	187
DDT1b-2xChol-N vs. DDT3-DNP-W	5520	11672	-6152	1746	3	6	4983	187
DDT1b-2xChol-N vs. DDT3-DNP-W-T	5520	10764	-5244	1746	3	6	4247	187
DDT1b-2xChol-N vs. DDT3-T	5520	1996	3525	1746	3	6	2855	187
DDT1b-2xChol-N vs. DDT4	5520	925,3	4595	1746	3	6	3722	187
DDT1b-2xChol-N vs. DDT4-DNP-N	5520	13002	-7482	1746	3	6	6060	187
DDT1b-2xChol-N vs. DDT4-DNP-N-T	5520	13904	-8384	1746	3	6	6791	187
DDT1b-2xChol-N vs. DDT4-DNP-W	5520	9784	-4263	1886	3	4	3197	187
DDT1b-2xChol-N vs. DDT4-DNP-W-T	5520	10412	-4892	1746	3	6	3962	187
DDT1b-2xChol-N vs. DDT4-T	5520	749,2	4771	1746	3	6	3865	187
DDT1b-2xChol-N vs. DDT5	5520	1349	4172	1746	3	6	3379	187
DDT1b-2xChol-N vs. DDT5-DNP-N	5520	14667	-9147	1746	3	6	7409	187
DDT1b-2xChol-N vs. DDT5-DNP-N-T	5520	13533	-8013	1746	3	6	6490	187
DDT1b-2xChol-N vs. DDT5-DNP-W	5520	13249	-7728	1746	3	6	6260	187
DDT1b-2xChol-N vs. DDT5-DNP-W-T	5520	12493	-6973	1746	3	6	5648	187
DDT1b-2xChol-N vs. DDT5-T	5520	2790	2731	1746	3	6	2212	187
DDT1b-2xChol-N vs. DDT6	5520	979,7	4541	1746	3	6	3678	187
DDT1b-2xChol-N vs. DDT6-DNP-N	5520	18921	-13401	1746	3	6	10,85	187
DDT1b-2xChol-N vs. DDT6-DNP-N-T	5520	17423	-11903	1746	3	6	9641	187
DDT1b-2xChol-N vs. DDT6-DNP-W	5520	11998	-6477	1746	3	6	5247	187
DDT1b-2xChol-N vs. DDT6-DNP-W-T	5520	12701	-7181	1746	3	6	5817	187
DDT1b-2xChol-N vs. DDT6-T	5520	2673	2848	1746	3	6	2306	187
DDT1b-2xChol-N vs. - Control	5520	334,3	5186	1746	3	6	4201	187
DDT1a-N-T vs. DDT1a-W	6680	7594	-914,3	1426	6	6	0,9070	187
DDT1a-N-T vs. DDT1a-W-T	6680	7312	-632,3	1426	6	6	0,6273	187
DDT1a-N-T vs. DDT1a-T	6680	1004	5676	1426	6	6	5630	187
DDT1a-N-T vs. DDT2	6680	1570	5110	1426	6	6	5069	187
DDT1a-N-T vs. DDT2-DNP-N	6680	11346	-4667	1426	6	6	4629	187
DDT1a-N-T vs. DDT2-DNP-N-T	6680	9905	-3226	1426	6	6	3200	187
DDT1a-N-T vs. DDT2-DNP-W	6680	10730	-4051	1426	6	6	4018	187
DDT1a-N-T vs. DDT2-DNP-W-T	6680	9427	-2747	1426	6	6	2725	187
DDT1a-N-T vs. DDT2-T	6680	1160	5520	1426	6	6	5476	187
DDT1a-N-T vs. DDT3	6680	1128	5552	1426	6	6	5507	187
DDT1a-N-T vs. DDT3-DNP-N	6680	11379	-4700	1426	6	6	4662	187
DDT1a-N-T vs. DDT3-DNP-N-T	6680	11548	-4868	1426	6	6	4829	187
DDT1a-N-T vs. DDT3-DNP-W	6680	11672	-4993	1426	6	6	4953	187
DDT1a-N-T vs. DDT3-DNP-W-T	6680	10764	-4085	1426	6	6	4052	187
DDT1a-N-T vs. DDT3-T	6680	1996	4684	1426	6	6	4646	187
DDT1a-N-T vs. DDT4	6680	925,3	5754	1426	6	6	5708	187
DDT1a-N-T vs. DDT4-DNP-N	6680	13002	-6323	1426	6	6	6272	187
DDT1a-N-T vs. DDT4-DNP-N-T	6680	13904	-7225	1426	6	6	7167	187
DDT1a-N-T vs. DDT4-DNP-W	6680	9784	-3104	1594	6	4	2754	187
DDT1a-N-T vs. DDT4-DNP-W-T	6680	10412	-3733	1426	6	6	3703	187
DDT1a-N-T vs. DDT4-T	6680	749,2	5930	1426	6	6	5883	187
DDT1a-N-T vs. DDT5	6680	1349	5331	1426	6	6	5288	187
DDT1a-N-T vs. DDT5-DNP-N	6680	14667	-7988	1426	6	6	7924	187
DDT1a-N-T vs. DDT5-DNP-N-T	6680	13533	-6854	1426	6	6	6799	187
DDT1a-N-T vs. DDT5-DNP-W	6680	13249	-6569	1426	6	6	6517	187
DDT1a-N-T vs. DDT5-DNP-W-T	6680	12493	-5813	1426	6	6	5767	187
DDT1a-N-T vs. DDT5-T	6680	2790	3890	1426	6	6	3859	187
DDT1a-N-T vs. DDT6	6680	979,7	5700	1426	6	6	5654	187
DDT1a-N-T vs. DDT6-DNP-N	6680	18921	-12241	1426	6	6	12,14	187
DDT1a-N-T vs. DDT6-DNP-N-T	6680	17423	-10743	1426	6	6	10,66	187
DDT1a-N-T vs. DDT6-DNP-W	6680	11998	-5318	1426	6	6	5276	187
DDT1a-N-T vs. DDT6-DNP-W-T	6680	12701	-6022	1426	6	6	5974	187
DDT1a-N-T vs. DDT6-T	6680	2673	4007	1426	6	6	3975	187
DDT1a-N-T vs. - Control	6680	334,3	6345	1426	6	6	6295	187
DDT1a-W vs. DDT1a-W-T	7594	7312	282,0	1426	6	6	0,2798	187
DDT1a-W vs. DDT1a-T	7594	1004	6590	1426	6	6	6537	187
DDT1a-W vs. DDT2	7594	1570	6024	1426	6	6	5976	187
DDT1a-W vs. DDT2-DNP-N	7594	11346	-3752	1426	6	6	3722	187
DDT1a-W vs. DDT2-DNP-N-T	7594	9905	-2311	1426	6	6	2293	187
DDT1a-W vs. DDT2-DNP-W	7594	10730	-3136	1426	6	6	3111	187
DDT1a-W vs. DDT2-DNP-W-T	7594	9427	-1833	1426	6	6	1818	187
DDT1a-W vs. DDT2-T	7594	1160	6434	1426	6	6	6383	187
DDT1a-W vs. DDT3	7594	1128	6466	1426	6	6	6414	187
DDT1a-W vs. DDT3-DNP-N	7594	11379	-3786	1426	6	6	3755	187
DDT1a-W vs. DDT3-DNP-N-T	7594	11548	-3954	1426	6	6	3922	187
DDT1a-W vs. DDT3-DNP-W	7594	11672	-4078	1426	6	6	4046	187
DDT1a-W vs. DDT3-DNP-W-T	7594	10764	-3170	1426	6	6	3145	187
DDT1a-W vs. DDT3-T	7594	1996	5598	1426	6	6	5553	187
DDT1a-W vs. DDT4	7594	925,3	6669	1426	6	6	6615	187
DDT1a-W vs. DDT4-DNP-N	7594	13002	-5409	1426	6	6	5365	187
DDT1a-W vs. DDT4-DNP-N-T	7594	13904	-6310	1426	6	6	6260	187
DDT1a-W vs. DDT4-DNP-W	7594	9784	-2190	1594	6	4	1943	187
DDT1a-W vs. DDT4-DNP-W-T	7594	10412	-2818	1426	6	6	2796	187
DDT1a-W vs. DDT4-T	7594	749,2	6845	1426	6	6	6790	187
DDT1a-W vs. DDT5	7594	1349	6245	1426	6	6	6195	187
DDT1a-W vs. DDT5-DNP-N	7594	14667	-7074	1426	6	6	7017	187
DDT1a-W vs. DDT5-DNP-N-T	7594	13533	-5939	1426	6	6	5892	187
DDT1a-W vs. DDT5-DNP-W	7594	13249	-5655	1426	6	6	5610	187
DDT1a-W vs. DDT5-DNP-W-T	7594	12493	-4899	1426	6	6	4860	187
DDT1a-W vs. DDT5-T	7594	2790	4804	1426	6	6	4766	187
DDT1a-W vs. DDT6	7594	979,7	6614	1426	6	6	6561	187
DDT1a-W vs. DDT6-DNP-N	7594	18921	-11327	1426	6	6	11,24	187
DDT1a-W vs. DDT6-DNP-N-T	7594	17423	-9829	1426	6	6	9751	187
DDT1a-W vs. DDT6-DNP-W	7594	11998	-4404	1426	6	6	4369	187
DDT1a-W vs. DDT6-DNP-W-T	7594	12701	-5108	1426	6	6	5067	187
DDT1a-W vs. DDT6-T	7594	2673	4921	1426	6	6	4882	187
DDT1a-W vs. - Control	7594	334,3	7260	1426	6	6	7202	187
DDT1a-W-T vs. DDT1a-T	7312	1004	6308	1426	6	6	6258	187
DDT1a-W-T vs. DDT2	7312	1570	5742	1426	6	6	5696	187
DDT1a-W-T vs. DDT2-DNP-N	7312	11346	-4034	1426	6	6	4002	187
DDT1a-W-T vs. DDT2-DNP-N-T	7312	9905	-2593	1426	6	6	2573	187
DDT1a-W-T vs. DDT2-DNP-W	7312	10730	-3418	1426	6	6	3391	187
DDT1a-W-T vs. DDT2-DNP-W-T	7312	9427	-2115	1426	6	6	2098	187
DDT1a-W-T vs. DDT2-T	7312	1160	6152	1426	6	6	6103	187
DDT1a-W-T vs. DDT3	7312	1128	6184	1426	6	6	6135	187
DDT1a-W-T vs. DDT3-DNP-N	7312	11379	-4068	1426	6	6	4035	187
DDT1a-W-T vs. DDT3-DNP-N-T	7312	11548	-4236	1426	6	6	4202	187
DDT1a-W-T vs. DDT3-DNP-W	7312	11672	-4360	1426	6	6	4326	187
DDT1a-W-T vs. DDT3-DNP-W-T	7312	10764	-3452	1426	6	6	3425	187
DDT1a-W-T vs. DDT3-T	7312	1996	5316	1426	6	6	5274	187
DDT1a-W-T vs. DDT4	7312	925,3	6387	1426	6	6	6336	187
DDT1a-W-T vs. DDT4-DNP-N	7312	13002	-5691	1426	6	6	5645	187
DDT1a-W-T vs. DDT4-DNP-N-T	7312	13904	-6592	1426	6	6	6540	187
DDT1a-W-T vs. DDT4-DNP-W	7312	9784	-2472	1594	6	4	2193	187
DDT1a-W-T vs. DDT4-DNP-W-T	7312	10412	-3100	1426	6	6	3076	187
DDT1a-W-T vs. DDT4-T	7312	749,2	6563	1426	6	6	6510	187
DDT1a-W-T vs. DDT5	7312	1349	5963	1426	6	6	5915	187
DDT1a-W-T vs. DDT5-DNP-N	7312	14667	-7356	1426	6	6	7297	187
DDT1a-W-T vs. DDT5-DNP-N-T	7312	13533	-6221	1426	6	6	6172	187
DDT1a-W-T vs. DDT5-DNP-W	7312	13249	-5937	1426	6	6	5889	187
DDT1a-W-T vs. DDT5-DNP-W-T	7312	12493	-5181	1426	6	6	5140	187
DDT1a-W-T vs. DDT5-T	7312	2790	4522	1426	6	6	4486	187
DDT1a-W-T vs. DDT6	7312	979,7	6332	1426	6	6	6282	187
DDT1a-W-T vs. DDT6-DNP-N	7312	18921	-11609	1426	6	6	11,52	187
DDT1a-W-T vs. DDT6-DNP-N-T	7312	17423	-10111	1426	6	6	10,03	187
DDT1a-W-T vs. DDT6-DNP-W	7312	11998	-4686	1426	6	6	4648	187
DDT1a-W-T vs. DDT6-DNP-W-T	7312	12701	-5390	1426	6	6	5347	187
DDT1a-W-T vs. DDT6-T	7312	2673	4639	1426	6	6	4602	187
DDT1a-W-T vs. - Control	7312	334,3	6978	1426	6	6	6922	187
DDT1a-T vs. DDT2	1004	1570	-566,0	1426	6	6	0,5615	187
DDT1a-T vs. DDT2-DNP-N	1004	11346	-10342	1426	6	6	10,26	187
DDT1a-T vs. DDT2-DNP-N-T	1004	9905	-8901	1426	6	6	8830	187
DDT1a-T vs. DDT2-DNP-W	1004	10730	-9726	1426	6	6	9649	187
DDT1a-T vs. DDT2-DNP-W-T	1004	9427	-8423	1426	6	6	8356	187
DDT1a-T vs. DDT2-T	1004	1160	-156,0	1426	6	6	0,1548	187
DDT1a-T vs. DDT3	1004	1128	-124,0	1426	6	6	0,1230	187
DDT1a-T vs. DDT3-DNP-N	1004	11379	-10376	1426	6	6	10,29	187
DDT1a-T vs. DDT3-DNP-N-T	1004	11548	-10544	1426	6	6	10,46	187
DDT1a-T vs. DDT3-DNP-W	1004	11672	-10668	1426	6	6	10,58	187
DDT1a-T vs. DDT3-DNP-W-T	1004	10764	-9760	1426	6	6	9683	187
DDT1a-T vs. DDT3-T	1004	1996	-992,0	1426	6	6	0,9841	187
DDT1a-T vs. DDT4	1004	925,3	78,50	1426	6	6	0,07787	187
DDT1a-T vs. DDT4-DNP-N	1004	13002	-11999	1426	6	6	11,90	187
DDT1a-T vs. DDT4-DNP-N-T	1004	13904	-12900	1426	6	6	12,80	187
DDT1a-T vs. DDT4-DNP-W	1004	9784	-8780	1594	6	4	7790	187
DDT1a-T vs. DDT4-DNP-W-T	1004	10412	-9408	1426	6	6	9333	187
DDT1a-T vs. DDT4-T	1004	749,2	254,7	1426	6	6	0,2526	187
DDT1a-T vs. DDT5	1004	1349	-345,0	1426	6	6	0,3423	187
DDT1a-T vs. DDT5-DNP-N	1004	14667	-13664	1426	6	6	13,55	187
DDT1a-T vs. DDT5-DNP-N-T	1004	13533	-12529	1426	6	6	12,43	187
DDT1a-T vs. DDT5-DNP-W	1004	13249	-12245	1426	6	6	12,15	187
DDT1a-T vs. DDT5-DNP-W-T	1004	12493	-11489	1426	6	6	11,40	187
DDT1a-T vs. DDT5-T	1004	2790	-1786	1426	6	6	1771	187
DDT1a-T vs. DDT6	1004	979,7	24,17	1426	6	6	0,02397	187
DDT1a-T vs. DDT6-DNP-N	1004	18921	-17917	1426	6	6	17,77	187
DDT1a-T vs. DDT6-DNP-N-T	1004	17423	-16419	1426	6	6	16,29	187
DDT1a-T vs. DDT6-DNP-W	1004	11998	-10994	1426	6	6	10,91	187
DDT1a-T vs. DDT6-DNP-W-T	1004	12701	-11698	1426	6	6	11,60	187
DDT1a-T vs. DDT6-T	1004	2673	-1669	1426	6	6	1656	187
DDT1a-T vs. - Control	1004	334,3	669,5	1426	6	6	0,6642	187
DDT2 vs. DDT2-DNP-N	1570	11346	-9776	1426	6	6	9698	187
DDT2 vs. DDT2-DNP-N-T	1570	9905	-8335	1426	6	6	8269	187
DDT2 vs. DDT2-DNP-W	1570	10730	-9160	1426	6	6	9087	187
DDT2 vs. DDT2-DNP-W-T	1570	9427	-7857	1426	6	6	7794	187
DDT2 vs. DDT2-T	1570	1160	410,0	1426	6	6	0,4067	187
DDT2 vs. DDT3	1570	1128	442,0	1426	6	6	0,4385	187
DDT2 vs. DDT3-DNP-N	1570	11379	-9810	1426	6	6	9731	187
DDT2 vs. DDT3-DNP-N-T	1570	11548	-9978	1426	6	6	9898	187
DDT2 vs. DDT3-DNP-W	1570	11672	-10102	1426	6	6	10,02	187
DDT2 vs. DDT3-DNP-W-T	1570	10764	-9194	1426	6	6	9121	187
DDT2 vs. DDT3-T	1570	1996	-426,0	1426	6	6	0,4226	187
DDT2 vs. DDT4	1570	925,3	644,5	1426	6	6	0,6394	187
DDT2 vs. DDT4-DNP-N	1570	13002	-11433	1426	6	6	11,34	187
DDT2 vs. DDT4-DNP-N-T	1570	13904	-12334	1426	6	6	12,24	187
DDT2 vs. DDT4-DNP-W	1570	9784	-8214	1594	6	4	7288	187
DDT2 vs. DDT4-DNP-W-T	1570	10412	-8842	1426	6	6	8772	187
DDT2 vs. DDT4-T	1570	749,2	820,7	1426	6	6	0,8141	187
DDT2 vs. DDT5	1570	1349	221,0	1426	6	6	0,2192	187
DDT2 vs. DDT5-DNP-N	1570	14667	-13098	1426	6	6	12,99	187
DDT2 vs. DDT5-DNP-N-T	1570	13533	-11963	1426	6	6	11,87	187
DDT2 vs. DDT5-DNP-W	1570	13249	-11679	1426	6	6	11,59	187
DDT2 vs. DDT5-DNP-W-T	1570	12493	-10923	1426	6	6	10,84	187
DDT2 vs. DDT5-T	1570	2790	-1220	1426	6	6	1210	187
DDT2 vs. DDT6	1570	979,7	590,2	1426	6	6	0,5855	187
DDT2 vs. DDT6-DNP-N	1570	18921	-17351	1426	6	6	17,21	187
DDT2 vs. DDT6-DNP-N-T	1570	17423	-15853	1426	6	6	15,73	187
DDT2 vs. DDT6-DNP-W	1570	11998	-10428	1426	6	6	10,34	187
DDT2 vs. DDT6-DNP-W-T	1570	12701	-11132	1426	6	6	11,04	187
DDT2 vs. DDT6-T	1570	2673	-1103	1426	6	6	1094	187
DDT2 vs. - Control	1570	334,3	1236	1426	6	6	1226	187
DDT2-DNP-N vs. DDT2-DNP-N-T	11346	9905	1441	1426	6	6	1430	187
DDT2-DNP-N vs. DDT2-DNP-W	11346	10730	616,0	1426	6	6	0,6111	187
DDT2-DNP-N vs. DDT2-DNP-W-T	11346	9427	1919	1426	6	6	1904	187
DDT2-DNP-N vs. DDT2-T	11346	1160	10186	1426	6	6	10,11	187
DDT2-DNP-N vs. DDT3	11346	1128	10218	1426	6	6	10,14	187
DDT2-DNP-N vs. DDT3-DNP-N	11346	11379	-33,17	1426	6	6	0,03290	187
DDT2-DNP-N vs. DDT3-DNP-N-T	11346	11548	-201,5	1426	6	6	0,1999	187
DDT2-DNP-N vs. DDT3-DNP-W	11346	11672	-326,0	1426	6	6	0,3234	187
DDT2-DNP-N vs. DDT3-DNP-W-T	11346	10764	582,0	1426	6	6	0,5774	187
DDT2-DNP-N vs. DDT3-T	11346	1996	9350	1426	6	6	9276	187
DDT2-DNP-N vs. DDT4	11346	925,3	10421	1426	6	6	10,34	187
DDT2-DNP-N vs. DDT4-DNP-N	11346	13002	-1656	1426	6	6	1643	187
DDT2-DNP-N vs. DDT4-DNP-N-T	11346	13904	-2558	1426	6	6	2538	187
DDT2-DNP-N vs. DDT4-DNP-W	11346	9784	1563	1594	6	4	1387	187
DDT2-DNP-N vs. DDT4-DNP-W-T	11346	10412	934,0	1426	6	6	0,9266	187
DDT2-DNP-N vs. DDT4-T	11346	749,2	10597	1426	6	6	10,51	187
DDT2-DNP-N vs. DDT5	11346	1349	9997	1426	6	6	9918	187
DDT2-DNP-N vs. DDT5-DNP-N	11346	14667	-3321	1426	6	6	3295	187
DDT2-DNP-N vs. DDT5-DNP-N-T	11346	13533	-2187	1426	6	6	2170	187
DDT2-DNP-N vs. DDT5-DNP-W	11346	13249	-1902	1426	6	6	1887	187
DDT2-DNP-N vs. DDT5-DNP-W-T	11346	12493	-1147	1426	6	6	1138	187
DDT2-DNP-N vs. DDT5-T	11346	2790	8557	1426	6	6	8488	187
DDT2-DNP-N vs. DDT6	11346	979,7	10367	1426	6	6	10,28	187
DDT2-DNP-N vs. DDT6-DNP-N	11346	18921	-7575	1426	6	6	7514	187
DDT2-DNP-N vs. DDT6-DNP-N-T	11346	17423	-6077	1426	6	6	6028	187
DDT2-DNP-N vs. DDT6-DNP-W	11346	11998	-651,5	1426	6	6	0,6463	187
DDT2-DNP-N vs. DDT6-DNP-W-T	11346	12701	-1355	1426	6	6	1344	187
DDT2-DNP-N vs. DDT6-T	11346	2673	8673	1426	6	6	8604	187
DDT2-DNP-N vs. - Control	11346	334,3	11012	1426	6	6	10,92	187
DDT2-DNP-N-T vs. DDT2-DNP-W	9905	10730	-825,0	1426	6	6	0,8184	187
DDT2-DNP-N-T vs. DDT2-DNP-W-T	9905	9427	478,3	1426	6	6	0,4745	187
DDT2-DNP-N-T vs. DDT2-T	9905	1160	8745	1426	6	6	8676	187
DDT2-DNP-N-T vs. DDT3	9905	1128	8777	1426	6	6	8707	187
DDT2-DNP-N-T vs. DDT3-DNP-N	9905	11379	-1474	1426	6	6	1462	187
DDT2-DNP-N-T vs. DDT3-DNP-N-T	9905	11548	-1643	1426	6	6	1629	187
DDT2-DNP-N-T vs. DDT3-DNP-W	9905	11672	-1767	1426	6	6	1753	187
DDT2-DNP-N-T vs. DDT3-DNP-W-T	9905	10764	-859,0	1426	6	6	0,8522	187
DDT2-DNP-N-T vs. DDT3-T	9905	1996	7909	1426	6	6	7846	187
DDT2-DNP-N-T vs. DDT4	9905	925,3	8980	1426	6	6	8908	187
DDT2-DNP-N-T vs. DDT4-DNP-N	9905	13002	-3097	1426	6	6	3072	187
DDT2-DNP-N-T vs. DDT4-DNP-N-T	9905	13904	-3999	1426	6	6	3967	187
DDT2-DNP-N-T vs. DDT4-DNP-W	9905	9784	121,7	1594	6	4	0,1080	187
DDT2-DNP-N-T vs. DDT4-DNP-W-T	9905	10412	-507,0	1426	6	6	0,5030	187
DDT2-DNP-N-T vs. DDT4-T	9905	749,2	9156	1426	6	6	9083	187
DDT2-DNP-N-T vs. DDT5	9905	1349	8556	1426	6	6	8488	187
DDT2-DNP-N-T vs. DDT5-DNP-N	9905	14667	-4762	1426	6	6	4724	187
DDT2-DNP-N-T vs. DDT5-DNP-N-T	9905	13533	-3628	1426	6	6	3599	187
DDT2-DNP-N-T vs. DDT5-DNP-W	9905	13249	-3343	1426	6	6	3317	187
DDT2-DNP-N-T vs. DDT5-DNP-W-T	9905	12493	-2588	1426	6	6	2567	187
DDT2-DNP-N-T vs. DDT5-T	9905	2790	7116	1426	6	6	7059	187
DDT2-DNP-N-T vs. DDT6	9905	979,7	8926	1426	6	6	8854	187
DDT2-DNP-N-T vs. DDT6-DNP-N	9905	18921	-9016	1426	6	6	8944	187
DDT2-DNP-N-T vs. DDT6-DNP-N-T	9905	17423	-7518	1426	6	6	7458	187
DDT2-DNP-N-T vs. DDT6-DNP-W	9905	11998	-2093	1426	6	6	2076	187
DDT2-DNP-N-T vs. DDT6-DNP-W-T	9905	12701	-2796	1426	6	6	2774	187
DDT2-DNP-N-T vs. DDT6-T	9905	2673	7232	1426	6	6	7175	187
DDT2-DNP-N-T vs. - Control	9905	334,3	9571	1426	6	6	9495	187
DDT2-DNP-W vs. DDT2-DNP-W-T	10730	9427	1303	1426	6	6	1293	187
DDT2-DNP-W vs. DDT2-T	10730	1160	9570	1426	6	6	9494	187
DDT2-DNP-W vs. DDT3	10730	1128	9602	1426	6	6	9526	187
DDT2-DNP-W vs. DDT3-DNP-N	10730	11379	-649,2	1426	6	6	0,6440	187
DDT2-DNP-W vs. DDT3-DNP-N-T	10730	11548	-817,5	1426	6	6	0,8110	187
DDT2-DNP-W vs. DDT3-DNP-W	10730	11672	-942,0	1426	6	6	0,9345	187
DDT2-DNP-W vs. DDT3-DNP-W-T	10730	10764	-34,00	1426	6	6	0,03373	187
DDT2-DNP-W vs. DDT3-T	10730	1996	8734	1426	6	6	8665	187
DDT2-DNP-W vs. DDT4	10730	925,3	9805	1426	6	6	9727	187
DDT2-DNP-W vs. DDT4-DNP-N	10730	13002	-2272	1426	6	6	2254	187
DDT2-DNP-W vs. DDT4-DNP-N-T	10730	13904	-3174	1426	6	6	3149	187
DDT2-DNP-W vs. DDT4-DNP-W	10730	9784	946,7	1594	6	4	0,8400	187
DDT2-DNP-W vs. DDT4-DNP-W-T	10730	10412	318,0	1426	6	6	0,3155	187
DDT2-DNP-W vs. DDT4-T	10730	749,2	9981	1426	6	6	9901	187
DDT2-DNP-W vs. DDT5	10730	1349	9381	1426	6	6	9307	187
DDT2-DNP-W vs. DDT5-DNP-N	10730	14667	-3937	1426	6	6	3906	187
DDT2-DNP-W vs. DDT5-DNP-N-T	10730	13533	-2803	1426	6	6	2781	187
DDT2-DNP-W vs. DDT5-DNP-W	10730	13249	-2518	1426	6	6	2498	187
DDT2-DNP-W vs. DDT5-DNP-W-T	10730	12493	-1763	1426	6	6	1749	187
DDT2-DNP-W vs. DDT5-T	10730	2790	7941	1426	6	6	7877	187
DDT2-DNP-W vs. DDT6	10730	979,7	9751	1426	6	6	9673	187
DDT2-DNP-W vs. DDT6-DNP-N	10730	18921	-8191	1426	6	6	8125	187
DDT2-DNP-W vs. DDT6-DNP-N-T	10730	17423	-6693	1426	6	6	6639	187
DDT2-DNP-W vs. DDT6-DNP-W	10730	11998	-1268	1426	6	6	1257	187
DDT2-DNP-W vs. DDT6-DNP-W-T	10730	12701	-1971	1426	6	6	1955	187
DDT2-DNP-W vs. DDT6-T	10730	2673	8057	1426	6	6	7993	187
DDT2-DNP-W vs. - Control	10730	334,3	10396	1426	6	6	10,31	187
DDT2-DNP-W-T vs. DDT2-T	9427	1160	8267	1426	6	6	8201	187
DDT2-DNP-W-T vs. DDT3	9427	1128	8299	1426	6	6	8233	187
DDT2-DNP-W-T vs. DDT3-DNP-N	9427	11379	-1953	1426	6	6	1937	187
DDT2-DNP-W-T vs. DDT3-DNP-N-T	9427	11548	-2121	1426	6	6	2104	187
DDT2-DNP-W-T vs. DDT3-DNP-W	9427	11672	-2245	1426	6	6	2227	187
DDT2-DNP-W-T vs. DDT3-DNP-W-T	9427	10764	-1337	1426	6	6	1327	187
DDT2-DNP-W-T vs. DDT3-T	9427	1996	7431	1426	6	6	7372	187
DDT2-DNP-W-T vs. DDT4	9427	925,3	8502	1426	6	6	8434	187
DDT2-DNP-W-T vs. DDT4-DNP-N	9427	13002	-3576	1426	6	6	3547	187
DDT2-DNP-W-T vs. DDT4-DNP-N-T	9427	13904	-4477	1426	6	6	4442	187
DDT2-DNP-W-T vs. DDT4-DNP-W	9427	9784	-356,7	1594	6	4	0,3165	187
DDT2-DNP-W-T vs. DDT4-DNP-W-T	9427	10412	-985,3	1426	6	6	0,9775	187
DDT2-DNP-W-T vs. DDT4-T	9427	749,2	8678	1426	6	6	8609	187
DDT2-DNP-W-T vs. DDT5	9427	1349	8078	1426	6	6	8014	187
DDT2-DNP-W-T vs. DDT5-DNP-N	9427	14667	-5241	1426	6	6	5199	187
DDT2-DNP-W-T vs. DDT5-DNP-N-T	9427	13533	-4106	1426	6	6	4074	187
DDT2-DNP-W-T vs. DDT5-DNP-W	9427	13249	-3822	1426	6	6	3791	187
DDT2-DNP-W-T vs. DDT5-DNP-W-T	9427	12493	-3066	1426	6	6	3042	187
DDT2-DNP-W-T vs. DDT5-T	9427	2790	6637	1426	6	6	6584	187
DDT2-DNP-W-T vs. DDT6	9427	979,7	8447	1426	6	6	8380	187
DDT2-DNP-W-T vs. DDT6-DNP-N	9427	18921	-9494	1426	6	6	9418	187
DDT2-DNP-W-T vs. DDT6-DNP-N-T	9427	17423	-7996	1426	6	6	7932	187
DDT2-DNP-W-T vs. DDT6-DNP-W	9427	11998	-2571	1426	6	6	2550	187
DDT2-DNP-W-T vs. DDT6-DNP-W-T	9427	12701	-3275	1426	6	6	3248	187
DDT2-DNP-W-T vs. DDT6-T	9427	2673	6754	1426	6	6	6700	187
DDT2-DNP-W-T vs. - Control	9427	334,3	9093	1426	6	6	9020	187
DDT2-T vs. DDT3	1160	1128	32,00	1426	6	6	0,03175	187
DDT2-T vs. DDT3-DNP-N	1160	11379	-10220	1426	6	6	10,14	187
DDT2-T vs. DDT3-DNP-N-T	1160	11548	-10388	1426	6	6	10,31	187
DDT2-T vs. DDT3-DNP-W	1160	11672	-10512	1426	6	6	10,43	187
DDT2-T vs. DDT3-DNP-W-T	1160	10764	-9604	1426	6	6	9528	187
DDT2-T vs. DDT3-T	1160	1996	-836,0	1426	6	6	0,8293	187
DDT2-T vs. DDT4	1160	925,3	234,5	1426	6	6	0,2326	187
DDT2-T vs. DDT4-DNP-N	1160	13002	-11843	1426	6	6	11,75	187
DDT2-T vs. DDT4-DNP-N-T	1160	13904	-12744	1426	6	6	12,64	187
DDT2-T vs. DDT4-DNP-W	1160	9784	-8624	1594	6	4	7652	187
DDT2-T vs. DDT4-DNP-W-T	1160	10412	-9252	1426	6	6	9179	187
DDT2-T vs. DDT4-T	1160	749,2	410,7	1426	6	6	0,4074	187
DDT2-T vs. DDT5	1160	1349	-189,0	1426	6	6	0,1875	187
DDT2-T vs. DDT5-DNP-N	1160	14667	-13508	1426	6	6	13,40	187
DDT2-T vs. DDT5-DNP-N-T	1160	13533	-12373	1426	6	6	12,27	187
DDT2-T vs. DDT5-DNP-W	1160	13249	-12089	1426	6	6	11,99	187
DDT2-T vs. DDT5-DNP-W-T	1160	12493	-11333	1426	6	6	11,24	187
DDT2-T vs. DDT5-T	1160	2790	-1630	1426	6	6	1617	187
DDT2-T vs. DDT6	1160	979,7	180,2	1426	6	6	0,1787	187
DDT2-T vs. DDT6-DNP-N	1160	18921	-17761	1426	6	6	17,62	187
DDT2-T vs. DDT6-DNP-N-T	1160	17423	-16263	1426	6	6	16,13	187
DDT2-T vs. DDT6-DNP-W	1160	11998	-10838	1426	6	6	10,75	187
DDT2-T vs. DDT6-DNP-W-T	1160	12701	-11542	1426	6	6	11,45	187
DDT2-T vs. DDT6-T	1160	2673	-1513	1426	6	6	1501	187
DDT2-T vs. - Control	1160	334,3	825,5	1426	6	6	0,8189	187
DDT3 vs. DDT3-DNP-N	1128	11379	-10252	1426	6	6	10,17	187
DDT3 vs. DDT3-DNP-N-T	1128	11548	-10420	1426	6	6	10,34	187
DDT3 vs. DDT3-DNP-W	1128	11672	-10544	1426	6	6	10,46	187
DDT3 vs. DDT3-DNP-W-T	1128	10764	-9636	1426	6	6	9560	187
DDT3 vs. DDT3-T	1128	1996	-868,0	1426	6	6	0,8611	187
DDT3 vs. DDT4	1128	925,3	202,5	1426	6	6	0,2009	187
DDT3 vs. DDT4-DNP-N	1128	13002	-11875	1426	6	6	11,78	187
DDT3 vs. DDT4-DNP-N-T	1128	13904	-12776	1426	6	6	12,67	187
DDT3 vs. DDT4-DNP-W	1128	9784	-8656	1594	6	4	7680	187
DDT3 vs. DDT4-DNP-W-T	1128	10412	-9284	1426	6	6	9210	187
DDT3 vs. DDT4-T	1128	749,2	378,7	1426	6	6	0,3756	187
DDT3 vs. DDT5	1128	1349	-221,0	1426	6	6	0,2192	187
DDT3 vs. DDT5-DNP-N	1128	14667	-13540	1426	6	6	13,43	187
DDT3 vs. DDT5-DNP-N-T	1128	13533	-12405	1426	6	6	12,31	187
DDT3 vs. DDT5-DNP-W	1128	13249	-12121	1426	6	6	12,02	187
DDT3 vs. DDT5-DNP-W-T	1128	12493	-11365	1426	6	6	11,27	187
DDT3 vs. DDT5-T	1128	2790	-1662	1426	6	6	1648	187
DDT3 vs. DDT6	1128	979,7	148,2	1426	6	6	0,1470	187
DDT3 vs. DDT6-DNP-N	1128	18921	-17793	1426	6	6	17,65	187
DDT3 vs. DDT6-DNP-N-T	1128	17423	-16295	1426	6	6	16,17	187
DDT3 vs. DDT6-DNP-W	1128	11998	-10870	1426	6	6	10,78	187
DDT3 vs. DDT6-DNP-W-T	1128	12701	-11574	1426	6	6	11,48	187
DDT3 vs. DDT6-T	1128	2673	-1545	1426	6	6	1533	187
DDT3 vs. - Control	1128	334,3	793,5	1426	6	6	0,7872	187
DDT3-DNP-N vs. DDT3-DNP-N-T	11379	11548	-168,3	1426	6	6	0,1670	187
DDT3-DNP-N vs. DDT3-DNP-W	11379	11672	-292,8	1426	6	6	0,2905	187
DDT3-DNP-N vs. DDT3-DNP-W-T	11379	10764	615,2	1426	6	6	0,6103	187
DDT3-DNP-N vs. DDT3-T	11379	1996	9384	1426	6	6	9309	187
DDT3-DNP-N vs. DDT4	11379	925,3	10454	1426	6	6	10,37	187
DDT3-DNP-N vs. DDT4-DNP-N	11379	13002	-1623	1426	6	6	1610	187
DDT3-DNP-N vs. DDT4-DNP-N-T	11379	13904	-2525	1426	6	6	2505	187
DDT3-DNP-N vs. DDT4-DNP-W	11379	9784	1596	1594	6	4	1416	187
DDT3-DNP-N vs. DDT4-DNP-W-T	11379	10412	967,2	1426	6	6	0,9595	187
DDT3-DNP-N vs. DDT4-T	11379	749,2	10630	1426	6	6	10,55	187
DDT3-DNP-N vs. DDT5	11379	1349	10031	1426	6	6	9951	187
DDT3-DNP-N vs. DDT5-DNP-N	11379	14667	-3288	1426	6	6	3262	187
DDT3-DNP-N vs. DDT5-DNP-N-T	11379	13533	-2154	1426	6	6	2137	187
DDT3-DNP-N vs. DDT5-DNP-W	11379	13249	-1869	1426	6	6	1854	187
DDT3-DNP-N vs. DDT5-DNP-W-T	11379	12493	-1114	1426	6	6	1105	187
DDT3-DNP-N vs. DDT5-T	11379	2790	8590	1426	6	6	8521	187
DDT3-DNP-N vs. DDT6	11379	979,7	10400	1426	6	6	10,32	187
DDT3-DNP-N vs. DDT6-DNP-N	11379	18921	-7542	1426	6	6	7481	187
DDT3-DNP-N vs. DDT6-DNP-N-T	11379	17423	-6044	1426	6	6	5995	187
DDT3-DNP-N vs. DDT6-DNP-W	11379	11998	-618,3	1426	6	6	0,6134	187
DDT3-DNP-N vs. DDT6-DNP-W-T	11379	12701	-1322	1426	6	6	1311	187
DDT3-DNP-N vs. DDT6-T	11379	2673	8707	1426	6	6	8637	187
DDT3-DNP-N vs. - Control	11379	334,3	11045	1426	6	6	10,96	187
DDT3-DNP-N-T vs. DDT3-DNP-W	11548	11672	-124,5	1426	6	6	0,1235	187
DDT3-DNP-N-T vs. DDT3-DNP-W-T	11548	10764	783,5	1426	6	6	0,7773	187
DDT3-DNP-N-T vs. DDT3-T	11548	1996	9552	1426	6	6	9476	187
DDT3-DNP-N-T vs. DDT4	11548	925,3	10622	1426	6	6	10,54	187
DDT3-DNP-N-T vs. DDT4-DNP-N	11548	13002	-1455	1426	6	6	1443	187
DDT3-DNP-N-T vs. DDT4-DNP-N-T	11548	13904	-2357	1426	6	6	2338	187
DDT3-DNP-N-T vs. DDT4-DNP-W	11548	9784	1764	1594	6	4	1565	187
DDT3-DNP-N-T vs. DDT4-DNP-W-T	11548	10412	1136	1426	6	6	1126	187
DDT3-DNP-N-T vs. DDT4-T	11548	749,2	10799	1426	6	6	10,71	187
DDT3-DNP-N-T vs. DDT5	11548	1349	10199	1426	6	6	10,12	187
DDT3-DNP-N-T vs. DDT5-DNP-N	11548	14667	-3120	1426	6	6	3095	187
DDT3-DNP-N-T vs. DDT5-DNP-N-T	11548	13533	-1986	1426	6	6	1970	187
DDT3-DNP-N-T vs. DDT5-DNP-W	11548	13249	-1701	1426	6	6	1687	187
DDT3-DNP-N-T vs. DDT5-DNP-W-T	11548	12493	-945,2	1426	6	6	0,9376	187
DDT3-DNP-N-T vs. DDT5-T	11548	2790	8758	1426	6	6	8688	187
DDT3-DNP-N-T vs. DDT6	11548	979,7	10568	1426	6	6	10,48	187
DDT3-DNP-N-T vs. DDT6-DNP-N	11548	18921	-7373	1426	6	6	7314	187
DDT3-DNP-N-T vs. DDT6-DNP-N-T	11548	17423	-5875	1426	6	6	5828	187
DDT3-DNP-N-T vs. DDT6-DNP-W	11548	11998	-450,0	1426	6	6	0,4464	187
DDT3-DNP-N-T vs. DDT6-DNP-W-T	11548	12701	-1154	1426	6	6	1144	187
DDT3-DNP-N-T vs. DDT6-T	11548	2673	8875	1426	6	6	8804	187
DDT3-DNP-N-T vs. - Control	11548	334,3	11213	1426	6	6	11,12	187
DDT3-DNP-W vs. DDT3-DNP-W-T	11672	10764	908,0	1426	6	6	0,9008	187
DDT3-DNP-W vs. DDT3-T	11672	1996	9676	1426	6	6	9599	187
DDT3-DNP-W vs. DDT4	11672	925,3	10747	1426	6	6	10,66	187
DDT3-DNP-W vs. DDT4-DNP-N	11672	13002	-1330	1426	6	6	1320	187
DDT3-DNP-W vs. DDT4-DNP-N-T	11672	13904	-2232	1426	6	6	2214	187
DDT3-DNP-W vs. DDT4-DNP-W	11672	9784	1889	1594	6	4	1676	187
DDT3-DNP-W vs. DDT4-DNP-W-T	11672	10412	1260	1426	6	6	1250	187
DDT3-DNP-W vs. DDT4-T	11672	749,2	10923	1426	6	6	10,84	187
DDT3-DNP-W vs. DDT5	11672	1349	10323	1426	6	6	10,24	187
DDT3-DNP-W vs. DDT5-DNP-N	11672	14667	-2995	1426	6	6	2971	187
DDT3-DNP-W vs. DDT5-DNP-N-T	11672	13533	-1861	1426	6	6	1846	187
DDT3-DNP-W vs. DDT5-DNP-W	11672	13249	-1576	1426	6	6	1564	187
DDT3-DNP-W vs. DDT5-DNP-W-T	11672	12493	-820,7	1426	6	6	0,8141	187
DDT3-DNP-W vs. DDT5-T	11672	2790	8883	1426	6	6	8812	187
DDT3-DNP-W vs. DDT6	11672	979,7	10693	1426	6	6	10,61	187
DDT3-DNP-W vs. DDT6-DNP-N	11672	18921	-7249	1426	6	6	7191	187
DDT3-DNP-W vs. DDT6-DNP-N-T	11672	17423	-5751	1426	6	6	5705	187
DDT3-DNP-W vs. DDT6-DNP-W	11672	11998	-325,5	1426	6	6	0,3229	187
DDT3-DNP-W vs. DDT6-DNP-W-T	11672	12701	-1029	1426	6	6	1021	187
DDT3-DNP-W vs. DDT6-T	11672	2673	8999	1426	6	6	8928	187
DDT3-DNP-W vs. - Control	11672	334,3	11338	1426	6	6	11,25	187
DDT3-DNP-W-T vs. DDT3-T	10764	1996	8768	1426	6	6	8698	187
DDT3-DNP-W-T vs. DDT4	10764	925,3	9839	1426	6	6	9760	187
DDT3-DNP-W-T vs. DDT4-DNP-N	10764	13002	-2238	1426	6	6	2220	187
DDT3-DNP-W-T vs. DDT4-DNP-N-T	10764	13904	-3140	1426	6	6	3115	187
DDT3-DNP-W-T vs. DDT4-DNP-W	10764	9784	980,7	1594	6	4	0,8701	187
DDT3-DNP-W-T vs. DDT4-DNP-W-T	10764	10412	352,0	1426	6	6	0,3492	187
DDT3-DNP-W-T vs. DDT4-T	10764	749,2	10015	1426	6	6	9935	187
DDT3-DNP-W-T vs. DDT5	10764	1349	9415	1426	6	6	9340	187
DDT3-DNP-W-T vs. DDT5-DNP-N	10764	14667	-3903	1426	6	6	3872	187
DDT3-DNP-W-T vs. DDT5-DNP-N-T	10764	13533	-2769	1426	6	6	2747	187
DDT3-DNP-W-T vs. DDT5-DNP-W	10764	13249	-2484	1426	6	6	2465	187
DDT3-DNP-W-T vs. DDT5-DNP-W-T	10764	12493	-1729	1426	6	6	1715	187
DDT3-DNP-W-T vs. DDT5-T	10764	2790	7975	1426	6	6	7911	187
DDT3-DNP-W-T vs. DDT6	10764	979,7	9785	1426	6	6	9707	187
DDT3-DNP-W-T vs. DDT6-DNP-N	10764	18921	-8157	1426	6	6	8092	187
DDT3-DNP-W-T vs. DDT6-DNP-N-T	10764	17423	-6659	1426	6	6	6606	187
DDT3-DNP-W-T vs. DDT6-DNP-W	10764	11998	-1234	1426	6	6	1224	187
DDT3-DNP-W-T vs. DDT6-DNP-W-T	10764	12701	-1937	1426	6	6	1922	187
DDT3-DNP-W-T vs. DDT6-T	10764	2673	8091	1426	6	6	8027	187
DDT3-DNP-W-T vs. - Control	10764	334,3	10430	1426	6	6	10,35	187
DDT3-T vs. DDT4	1996	925,3	1071	1426	6	6	1062	187
DDT3-T vs. DDT4-DNP-N	1996	13002	-11007	1426	6	6	10,92	187
DDT3-T vs. DDT4-DNP-N-T	1996	13904	-11908	1426	6	6	11,81	187
DDT3-T vs. DDT4-DNP-W	1996	9784	-7788	1594	6	4	6910	187
DDT3-T vs. DDT4-DNP-W-T	1996	10412	-8416	1426	6	6	8349	187
DDT3-T vs. DDT4-T	1996	749,2	1247	1426	6	6	1237	187
DDT3-T vs. DDT5	1996	1349	647,0	1426	6	6	0,6418	187
DDT3-T vs. DDT5-DNP-N	1996	14667	-12672	1426	6	6	12,57	187
DDT3-T vs. DDT5-DNP-N-T	1996	13533	-11537	1426	6	6	11,45	187
DDT3-T vs. DDT5-DNP-W	1996	13249	-11253	1426	6	6	11,16	187
DDT3-T vs. DDT5-DNP-W-T	1996	12493	-10497	1426	6	6	10,41	187
DDT3-T vs. DDT5-T	1996	2790	-793,7	1426	6	6	0,7873	187
DDT3-T vs. DDT6	1996	979,7	1016	1426	6	6	1008	187
DDT3-T vs. DDT6-DNP-N	1996	18921	-16925	1426	6	6	16,79	187
DDT3-T vs. DDT6-DNP-N-T	1996	17423	-15427	1426	6	6	15,30	187
DDT3-T vs. DDT6-DNP-W	1996	11998	-10002	1426	6	6	9922	187
DDT3-T vs. DDT6-DNP-W-T	1996	12701	-10706	1426	6	6	10,62	187
DDT3-T vs. DDT6-T	1996	2673	-677,0	1426	6	6	0,6716	187
DDT3-T vs. - Control	1996	334,3	1662	1426	6	6	1648	187
DDT4 vs. DDT4-DNP-N	925,3	13002	-12077	1426	6	6	11,98	187
DDT4 vs. DDT4-DNP-N-T	925,3	13904	-12979	1426	6	6	12,88	187
DDT4 vs. DDT4-DNP-W	925,3	9784	-8858	1594	6	4	7860	187
DDT4 vs. DDT4-DNP-W-T	925,3	10412	-9487	1426	6	6	9411	187
DDT4 vs. DDT4-T	925,3	749,2	176,2	1426	6	6	0,1748	187
DDT4 vs. DDT5	925,3	1349	-423,5	1426	6	6	0,4201	187
DDT4 vs. DDT5-DNP-N	925,3	14667	-13742	1426	6	6	13,63	187
DDT4 vs. DDT5-DNP-N-T	925,3	13533	-12608	1426	6	6	12,51	187
DDT4 vs. DDT5-DNP-W	925,3	13249	-12323	1426	6	6	12,22	187
DDT4 vs. DDT5-DNP-W-T	925,3	12493	-11568	1426	6	6	11,48	187
DDT4 vs. DDT5-T	925,3	2790	-1864	1426	6	6	1849	187
DDT4 vs. DDT6	925,3	979,7	-54,33	1426	6	6	0,05390	187
DDT4 vs. DDT6-DNP-N	925,3	18921	-17996	1426	6	6	17,85	187
DDT4 vs. DDT6-DNP-N-T	925,3	17423	-16498	1426	6	6	16,37	187
DDT4 vs. DDT6-DNP-W	925,3	11998	-11072	1426	6	6	10,98	187
DDT4 vs. DDT6-DNP-W-T	925,3	12701	-11776	1426	6	6	11,68	187
DDT4 vs. DDT6-T	925,3	2673	-1748	1426	6	6	1734	187
DDT4 vs. - Control	925,3	334,3	591,0	1426	6	6	0,5863	187
DDT4-DNP-N vs. DDT4-DNP-N-T	13002	13904	-901,8	1426	6	6	0,8946	187
DDT4-DNP-N vs. DDT4-DNP-W	13002	9784	3219	1594	6	4	2856	187
DDT4-DNP-N vs. DDT4-DNP-W-T	13002	10412	2590	1426	6	6	2570	187
DDT4-DNP-N vs. DDT4-T	13002	749,2	12253	1426	6	6	12,16	187
DDT4-DNP-N vs. DDT5	13002	1349	11654	1426	6	6	11,56	187
DDT4-DNP-N vs. DDT5-DNP-N	13002	14667	-1665	1426	6	6	1652	187
DDT4-DNP-N vs. DDT5-DNP-N-T	13002	13533	-530,8	1426	6	6	0,5266	187
DDT4-DNP-N vs. DDT5-DNP-W	13002	13249	-246,2	1426	6	6	0,2442	187
DDT4-DNP-N vs. DDT5-DNP-W-T	13002	12493	509,5	1426	6	6	0,5054	187
DDT4-DNP-N vs. DDT5-T	13002	2790	10213	1426	6	6	10,13	187
DDT4-DNP-N vs. DDT6	13002	979,7	12023	1426	6	6	11,93	187
DDT4-DNP-N vs. DDT6-DNP-N	13002	18921	-5919	1426	6	6	5871	187
DDT4-DNP-N vs. DDT6-DNP-N-T	13002	17423	-4421	1426	6	6	4385	187
DDT4-DNP-N vs. DDT6-DNP-W	13002	11998	1005	1426	6	6	0,9967	187
DDT4-DNP-N vs. DDT6-DNP-W-T	13002	12701	301,0	1426	6	6	0,2986	187
DDT4-DNP-N vs. DDT6-T	13002	2673	10330	1426	6	6	10,25	187
DDT4-DNP-N vs. - Control	13002	334,3	12668	1426	6	6	12,57	187
DDT4-DNP-N-T vs. DDT4-DNP-W	13904	9784	4121	1594	6	4	3656	187
DDT4-DNP-N-T vs. DDT4-DNP-W-T	13904	10412	3492	1426	6	6	3464	187
DDT4-DNP-N-T vs. DDT4-T	13904	749,2	13155	1426	6	6	13,05	187
DDT4-DNP-N-T vs. DDT5	13904	1349	12555	1426	6	6	12,46	187
DDT4-DNP-N-T vs. DDT5-DNP-N	13904	14667	-763,2	1426	6	6	0,7571	187
DDT4-DNP-N-T vs. DDT5-DNP-N-T	13904	13533	371,0	1426	6	6	0,3680	187
DDT4-DNP-N-T vs. DDT5-DNP-W	13904	13249	655,7	1426	6	6	0,6504	187
DDT4-DNP-N-T vs. DDT5-DNP-W-T	13904	12493	1411	1426	6	6	1400	187
DDT4-DNP-N-T vs. DDT5-T	13904	2790	11115	1426	6	6	11,03	187
DDT4-DNP-N-T vs. DDT6	13904	979,7	12925	1426	6	6	12,82	187
DDT4-DNP-N-T vs. DDT6-DNP-N	13904	18921	-5017	1426	6	6	4977	187
DDT4-DNP-N-T vs. DDT6-DNP-N-T	13904	17423	-3519	1426	6	6	3491	187
DDT4-DNP-N-T vs. DDT6-DNP-W	13904	11998	1907	1426	6	6	1891	187
DDT4-DNP-N-T vs. DDT6-DNP-W-T	13904	12701	1203	1426	6	6	1193	187
DDT4-DNP-N-T vs. DDT6-T	13904	2673	11231	1426	6	6	11,14	187
DDT4-DNP-N-T vs. - Control	13904	334,3	13570	1426	6	6	13,46	187
DDT4-DNP-W vs. DDT4-DNP-W-T	9784	10412	-628,7	1594	4	6	0,5578	187
DDT4-DNP-W vs. DDT4-T	9784	749,2	9034	1594	4	6	8016	187
DDT4-DNP-W vs. DDT5	9784	1349	8435	1594	4	6	7484	187
DDT4-DNP-W vs. DDT5-DNP-N	9784	14667	-4884	1594	4	6	4333	187
DDT4-DNP-W vs. DDT5-DNP-N-T	9784	13533	-3750	1594	4	6	3327	187
DDT4-DNP-W vs. DDT5-DNP-W	9784	13249	-3465	1594	4	6	3074	187
DDT4-DNP-W vs. DDT5-DNP-W-T	9784	12493	-2709	1594	4	6	2404	187
DDT4-DNP-W vs. DDT5-T	9784	2790	6994	1594	4	6	6206	187
DDT4-DNP-W vs. DDT6	9784	979,7	8804	1594	4	6	7812	187
DDT4-DNP-W vs. DDT6-DNP-N	9784	18921	-9137	1594	4	6	8108	187
DDT4-DNP-W vs. DDT6-DNP-N-T	9784	17423	-7639	1594	4	6	6778	187
DDT4-DNP-W vs. DDT6-DNP-W	9784	11998	-2214	1594	4	6	1965	187
DDT4-DNP-W vs. DDT6-DNP-W-T	9784	12701	-2918	1594	4	6	2589	187
DDT4-DNP-W vs. DDT6-T	9784	2673	7111	1594	4	6	6309	187
DDT4-DNP-W vs. - Control	9784	334,3	9449	1594	4	6	8384	187
DDT4-DNP-W-T vs. DDT4-T	10412	749,2	9663	1426	6	6	9586	187
DDT4-DNP-W-T vs. DDT5	10412	1349	9063	1426	6	6	8991	187
DDT4-DNP-W-T vs. DDT5-DNP-N	10412	14667	-4255	1426	6	6	4221	187
DDT4-DNP-W-T vs. DDT5-DNP-N-T	10412	13533	-3121	1426	6	6	3096	187
DDT4-DNP-W-T vs. DDT5-DNP-W	10412	13249	-2836	1426	6	6	2814	187
DDT4-DNP-W-T vs. DDT5-DNP-W-T	10412	12493	-2081	1426	6	6	2064	187
DDT4-DNP-W-T vs. DDT5-T	10412	2790	7623	1426	6	6	7562	187
DDT4-DNP-W-T vs. DDT6	10412	979,7	9433	1426	6	6	9357	187
DDT4-DNP-W-T vs. DDT6-DNP-N	10412	18921	-8509	1426	6	6	8441	187
DDT4-DNP-W-T vs. DDT6-DNP-N-T	10412	17423	-7011	1426	6	6	6955	187
DDT4-DNP-W-T vs. DDT6-DNP-W	10412	11998	-1586	1426	6	6	1573	187
DDT4-DNP-W-T vs. DDT6-DNP-W-T	10412	12701	-2289	1426	6	6	2271	187
DDT4-DNP-W-T vs. DDT6-T	10412	2673	7739	1426	6	6	7678	187
DDT4-DNP-W-T vs. - Control	10412	334,3	10078	1426	6	6	9998	187
DDT4-T vs. DDT5	749,2	1349	-599,7	1426	6	6	0,5949	187
DDT4-T vs. DDT5-DNP-N	749,2	14667	-13918	1426	6	6	13,81	187
DDT4-T vs. DDT5-DNP-N-T	749,2	13533	-12784	1426	6	6	12,68	187
DDT4-T vs. DDT5-DNP-W	749,2	13249	-12499	1426	6	6	12,40	187
DDT4-T vs. DDT5-DNP-W-T	749,2	12493	-11744	1426	6	6	11,65	187
DDT4-T vs. DDT5-T	749,2	2790	-2040	1426	6	6	2024	187
DDT4-T vs. DDT6	749,2	979,7	-230,5	1426	6	6	0,2287	187
DDT4-T vs. DDT6-DNP-N	749,2	18921	-18172	1426	6	6	18,03	187
DDT4-T vs. DDT6-DNP-N-T	749,2	17423	-16674	1426	6	6	16,54	187
DDT4-T vs. DDT6-DNP-W	749,2	11998	-11249	1426	6	6	11,16	187
DDT4-T vs. DDT6-DNP-W-T	749,2	12701	-11952	1426	6	6	11,86	187
DDT4-T vs. DDT6-T	749,2	2673	-1924	1426	6	6	1908	187
DDT4-T vs. - Control	749,2	334,3	414,8	1426	6	6	0,4115	187
DDT5 vs. DDT5-DNP-N	1349	14667	-13319	1426	6	6	13,21	187
DDT5 vs. DDT5-DNP-N-T	1349	13533	-12184	1426	6	6	12,09	187
DDT5 vs. DDT5-DNP-W	1349	13249	-11900	1426	6	6	11,80	187
DDT5 vs. DDT5-DNP-W-T	1349	12493	-11144	1426	6	6	11,06	187
DDT5 vs. DDT5-T	1349	2790	-1441	1426	6	6	1429	187
DDT5 vs. DDT6	1349	979,7	369,2	1426	6	6	0,3662	187
DDT5 vs. DDT6-DNP-N	1349	18921	-17572	1426	6	6	17,43	187
DDT5 vs. DDT6-DNP-N-T	1349	17423	-16074	1426	6	6	15,95	187
DDT5 vs. DDT6-DNP-W	1349	11998	-10649	1426	6	6	10,56	187
DDT5 vs. DDT6-DNP-W-T	1349	12701	-11353	1426	6	6	11,26	187
DDT5 vs. DDT6-T	1349	2673	-1324	1426	6	6	1313	187
DDT5 vs. - Control	1349	334,3	1015	1426	6	6	1006	187
DDT5-DNP-N vs. DDT5-DNP-N-T	14667	13533	1134	1426	6	6	1125	187
DDT5-DNP-N vs. DDT5-DNP-W	14667	13249	1419	1426	6	6	1408	187
DDT5-DNP-N vs. DDT5-DNP-W-T	14667	12493	2175	1426	6	6	2157	187
DDT5-DNP-N vs. DDT5-T	14667	2790	11878	1426	6	6	11,78	187
DDT5-DNP-N vs. DDT6	14667	979,7	13688	1426	6	6	13,58	187
DDT5-DNP-N vs. DDT6-DNP-N	14667	18921	-4254	1426	6	6	4220	187
DDT5-DNP-N vs. DDT6-DNP-N-T	14667	17423	-2756	1426	6	6	2734	187
DDT5-DNP-N vs. DDT6-DNP-W	14667	11998	2670	1426	6	6	2648	187
DDT5-DNP-N vs. DDT6-DNP-W-T	14667	12701	1966	1426	6	6	1950	187
DDT5-DNP-N vs. DDT6-T	14667	2673	11995	1426	6	6	11,90	187
DDT5-DNP-N vs. - Control	14667	334,3	14333	1426	6	6	14,22	187
DDT5-DNP-N-T vs. DDT5-DNP-W	13533	13249	284,7	1426	6	6	0,2824	187
DDT5-DNP-N-T vs. DDT5-DNP-W-T	13533	12493	1040	1426	6	6	1032	187
DDT5-DNP-N-T vs. DDT5-T	13533	2790	10744	1426	6	6	10,66	187
DDT5-DNP-N-T vs. DDT6	13533	979,7	12554	1426	6	6	12,45	187
DDT5-DNP-N-T vs. DDT6-DNP-N	13533	18921	-5388	1426	6	6	5345	187
DDT5-DNP-N-T vs. DDT6-DNP-N-T	13533	17423	-3890	1426	6	6	3859	187
DDT5-DNP-N-T vs. DDT6-DNP-W	13533	11998	1536	1426	6	6	1523	187
DDT5-DNP-N-T vs. DDT6-DNP-W-T	13533	12701	831,8	1426	6	6	0,8252	187
DDT5-DNP-N-T vs. DDT6-T	13533	2673	10860	1426	6	6	10,77	187
DDT5-DNP-N-T vs. - Control	13533	334,3	13199	1426	6	6	13,09	187
DDT5-DNP-W vs. DDT5-DNP-W-T	13249	12493	755,7	1426	6	6	0,7496	187
DDT5-DNP-W vs. DDT5-T	13249	2790	10459	1426	6	6	10,38	187
DDT5-DNP-W vs. DDT6	13249	979,7	12269	1426	6	6	12,17	187
DDT5-DNP-W vs. DDT6-DNP-N	13249	18921	-5672	1426	6	6	5627	187
DDT5-DNP-W vs. DDT6-DNP-N-T	13249	17423	-4174	1426	6	6	4141	187
DDT5-DNP-W vs. DDT6-DNP-W	13249	11998	1251	1426	6	6	1241	187
DDT5-DNP-W vs. DDT6-DNP-W-T	13249	12701	547,2	1426	6	6	0,5428	187
DDT5-DNP-W vs. DDT6-T	13249	2673	10576	1426	6	6	10,49	187
DDT5-DNP-W vs. - Control	13249	334,3	12914	1426	6	6	12,81	187
DDT5-DNP-W-T vs. DDT5-T	12493	2790	9703	1426	6	6	9626	187
DDT5-DNP-W-T vs. DDT6	12493	979,7	11513	1426	6	6	11,42	187
DDT5-DNP-W-T vs. DDT6-DNP-N	12493	18921	-6428	1426	6	6	6377	187
DDT5-DNP-W-T vs. DDT6-DNP-N-T	12493	17423	-4930	1426	6	6	4891	187
DDT5-DNP-W-T vs. DDT6-DNP-W	12493	11998	495,2	1426	6	6	0,4912	187
DDT5-DNP-W-T vs. DDT6-DNP-W-T	12493	12701	-208,5	1426	6	6	0,2068	187
DDT5-DNP-W-T vs. DDT6-T	12493	2673	9820	1426	6	6	9742	187
DDT5-DNP-W-T vs. - Control	12493	334,3	12159	1426	6	6	12,06	187
DDT5-T vs. DDT6	2790	979,7	1810	1426	6	6	1795	187
DDT5-T vs. DDT6-DNP-N	2790	18921	-16131	1426	6	6	16,00	187
DDT5-T vs. DDT6-DNP-N-T	2790	17423	-14633	1426	6	6	14,52	187
DDT5-T vs. DDT6-DNP-W	2790	11998	-9208	1426	6	6	9135	187
DDT5-T vs. DDT6-DNP-W-T	2790	12701	-9912	1426	6	6	9833	187
DDT5-T vs. DDT6-T	2790	2673	116,7	1426	6	6	0,1157	187
DDT5-T vs. - Control	2790	334,3	2455	1426	6	6	2436	187
DDT6 vs. DDT6-DNP-N	979,7	18921	-17941	1426	6	6	17,80	187
DDT6 vs. DDT6-DNP-N-T	979,7	17423	-16443	1426	6	6	16,31	187
DDT6 vs. DDT6-DNP-W	979,7	11998	-11018	1426	6	6	10,93	187
DDT6 vs. DDT6-DNP-W-T	979,7	12701	-11722	1426	6	6	11,63	187
DDT6 vs. DDT6-T	979,7	2673	-1693	1426	6	6	1680	187
DDT6 vs. - Control	979,7	334,3	645,3	1426	6	6	0,6402	187
DDT6-DNP-N vs. DDT6-DNP-N-T	18921	17423	1498	1426	6	6	1486	187
DDT6-DNP-N vs. DDT6-DNP-W	18921	11998	6923	1426	6	6	6868	187
DDT6-DNP-N vs. DDT6-DNP-W-T	18921	12701	6220	1426	6	6	6170	187
DDT6-DNP-N vs. DDT6-T	18921	2673	16248	1426	6	6	16,12	187
DDT6-DNP-N vs. - Control	18921	334,3	18587	1426	6	6	18,44	187
DDT6-DNP-N-T vs. DDT6-DNP-W	17423	11998	5425	1426	6	6	5382	187
DDT6-DNP-N-T vs. DDT6-DNP-W-T	17423	12701	4722	1426	6	6	4684	187
DDT6-DNP-N-T vs. DDT6-T	17423	2673	14750	1426	6	6	14,63	187
DDT6-DNP-N-T vs. - Control	17423	334,3	17089	1426	6	6	16,95	187
DDT6-DNP-W vs. DDT6-DNP-W-T	11998	12701	-703,7	1426	6	6	0,6981	187
DDT6-DNP-W vs. DDT6-T	11998	2673	9325	1426	6	6	9251	187
DDT6-DNP-W vs. - Control	11998	334,3	11663	1426	6	6	11,57	187
DDT6-DNP-W-T vs. DDT6-T	12701	2673	10029	1426	6	6	9949	187
DDT6-DNP-W-T vs. - Control	12701	334,3	12367	1426	6	6	12,27	187
DDT6-T vs. - Control	2673	334,3	2339	1426	6	6	2320	187
