# Supplementary material for: DNA Nanostructure-Templated Antibody Complexes Provide Insights into the Geometric Requirements of Human Complement Cascade Activation
Source: J Am Chem Soc. 2024 May 4;146(19):13455–66. doi: 10.1021/jacs.4c02772 (PMC11099972; doi:10.1021/jacs.4c02772)
Supplement: Supplementary file 1 — ja4c02772_si_001.zip [file ja4c02772_si_001.zip › ANOVA/Ordinary one-way ANOVA of 5 min 75 nM.xlsx]

## Sheet: Ordinary one-way ANOVA of 5 min
Number of families	1
Number of comparisons per family	741
Alpha	0,05
Tukey's multiple comparisons test	Mean Diff,	95,00% CI of diff,	Below threshold?	Summary	Adjusted P Value
DDT1a vs. DDT1a-N	-4264	-10061 to 1534	No	ns	0,5951	A-B
DDT1a vs. DDT1b noChol-N	-83,83	-7184 to 7017	No	ns	>0,9999	A-C
DDT1a vs. DDT1b-2xChol-N	-3513	-10613 to 3588	No	ns	0,9956	A-D
DDT1a vs. DDT1a-N-T	-3602	-9400 to 2195	No	ns	0,8966	A-E
DDT1a vs. DDT1a-W	-3312	-9110 to 2485	No	ns	0,9613	A-F
DDT1a vs. DDT1a-W-T	-2841	-8638 to 2957	No	ns	0,9962	A-G
DDT1a vs. DDT1a-T	-48,67	-5846 to 5749	No	ns	>0,9999	A-H
DDT1a vs. DDT2	-41,83	-5839 to 5756	No	ns	>0,9999	A-I
DDT1a vs. DDT2-DNP-N	-7939	-13736 to -2141	Yes	***	0,0001	A-J
DDT1a vs. DDT2-DNP-N-T	-6101	-11898 to -303,4	Yes	*	0,0249	A-K
DDT1a vs. DDT2-DNP-W	-7238	-13035 to -1440	Yes	**	0,0012	A-L
DDT1a vs. DDT2-DNP-W-T	-5517	-11314 to 280,8	No	ns	0,0904	A-M
DDT1a vs. DDT2-T	-131,5	-5929 to 5666	No	ns	>0,9999	A-N
DDT1a vs. DDT3	18,67	-5779 to 5816	No	ns	>0,9999	A-O
DDT1a vs. DDT3-DNP-N	-7922	-13719 to -2125	Yes	***	0,0001	A-P
DDT1a vs. DDT3-DNP-N-T	-8710	-14508 to -2913	Yes	****	<0,0001	A-Q
DDT1a vs. DDT3-DNP-W	-7629	-13426 to -1831	Yes	***	0,0004	A-R
DDT1a vs. DDT3-DNP-W-T	-6905	-12702 to -1108	Yes	**	0,0031	A-S
DDT1a vs. DDT3-T	-769,2	-6567 to 5028	No	ns	>0,9999	A-T
DDT1a vs. DDT4	35,00	-5762 to 5832	No	ns	>0,9999	A-U
DDT1a vs. DDT4-DNP-N	-8228	-14025 to -2430	Yes	****	<0,0001	A-V
DDT1a vs. DDT4-DNP-N-T	-8981	-14778 to -3184	Yes	****	<0,0001	A-W
DDT1a vs. DDT4-DNP-W	-3909	-10391 to 2573	No	ns	0,9253	A-X
DDT1a vs. DDT4-DNP-W-T	-5245	-11043 to 552,1	No	ns	0,1521	A-Y
DDT1a vs. DDT4-T	83,67	-5714 to 5881	No	ns	>0,9999	A-Z
DDT1a vs. DDT5	-231,7	-6029 to 5566	No	ns	>0,9999	A-AA
DDT1a vs. DDT5-DNP-N	-11052	-16850 to -5255	Yes	****	<0,0001	A-AB
DDT1a vs. DDT5-DNP-N-T	-9810	-15607 to -4012	Yes	****	<0,0001	A-AC
DDT1a vs. DDT5-DNP-W	-8165	-13962 to -2367	Yes	****	<0,0001	A-AD
DDT1a vs. DDT5-DNP-W-T	-7488	-13285 to -1690	Yes	***	0,0006	A-AE
DDT1a vs. DDT5-T	-1657	-7455 to 4140	No	ns	>0,9999	A-AF
DDT1a vs. DDT6	6167	-5791 to 5804	No	ns	>0,9999	A-AG
DDT1a vs. DDT6-DNP-N	-15879	-21676 to -10081	Yes	****	<0,0001	A-AH
DDT1a vs. DDT6-DNP-N-T	-14902	-20699 to -9104	Yes	****	<0,0001	A-AI
DDT1a vs. DDT6-DNP-W	-7343	-13140 to -1545	Yes	***	0,0009	A-AJ
DDT1a vs. DDT6-DNP-W-T	-6637	-12435 to -839,7	Yes	**	0,0064	A-AK
DDT1a vs. DDT6-T	-1383	-7180 to 4414	No	ns	>0,9999	A-AL
DDT1a vs. - Control	265,0	-5532 to 6062	No	ns	>0,9999	A-AN
DDT1a-N vs. DDT1b noChol-N	4180	-2921 to 11280	No	ns	0,9438	B-C
DDT1a-N vs. DDT1b-2xChol-N	751,2	-6349 to 7852	No	ns	>0,9999	B-D
DDT1a-N vs. DDT1a-N-T	661,3	-5136 to 6459	No	ns	>0,9999	B-E
DDT1a-N vs. DDT1a-W	951,5	-4846 to 6749	No	ns	>0,9999	B-F
DDT1a-N vs. DDT1a-W-T	1423	-4374 to 7220	No	ns	>0,9999	B-G
DDT1a-N vs. DDT1a-T	4215	-1582 to 10012	No	ns	0,6220	B-H
DDT1a-N vs. DDT2	4222	-1576 to 10019	No	ns	0,6182	B-I
DDT1a-N vs. DDT2-DNP-N	-3675	-9472 to 2123	No	ns	0,8734	B-J
DDT1a-N vs. DDT2-DNP-N-T	-1837	-7635 to 3960	No	ns	>0,9999	B-K
DDT1a-N vs. DDT2-DNP-W	-2974	-8771 to 2823	No	ns	0,9919	B-L
DDT1a-N vs. DDT2-DNP-W-T	-1253	-7050 to 4544	No	ns	>0,9999	B-M
DDT1a-N vs. DDT2-T	4132	-1665 to 9930	No	ns	0,6669	B-N
DDT1a-N vs. DDT3	4282	-1515 to 10080	No	ns	0,5848	B-O
DDT1a-N vs. DDT3-DNP-N	-3658	-9456 to 2139	No	ns	0,8789	B-P
DDT1a-N vs. DDT3-DNP-N-T	-4447	-10244 to 1351	No	ns	0,4938	B-Q
DDT1a-N vs. DDT3-DNP-W	-3365	-9163 to 2432	No	ns	0,9527	B-R
DDT1a-N vs. DDT3-DNP-W-T	-2641	-8439 to 3156	No	ns	0,9990	B-S
DDT1a-N vs. DDT3-T	3495	-2303 to 9292	No	ns	0,9258	B-T
DDT1a-N vs. DDT4	4299	-1499 to 10096	No	ns	0,5757	B-U
DDT1a-N vs. DDT4-DNP-N	-3964	-9761 to 1834	No	ns	0,7531	B-V
DDT1a-N vs. DDT4-DNP-N-T	-4717	-10515 to 1080	No	ns	0,3532	B-W
DDT1a-N vs. DDT4-DNP-W	354,5	-6127 to 6836	No	ns	>0,9999	B-X
DDT1a-N vs. DDT4-DNP-W-T	-981,7	-6779 to 4816	No	ns	>0,9999	B-Y
DDT1a-N vs. DDT4-T	4347	-1450 to 10145	No	ns	0,5486	B-Z
DDT1a-N vs. DDT5	4032	-1765 to 9829	No	ns	0,7193	B-AA
DDT1a-N vs. DDT5-DNP-N	-6789	-12586 to -991,2	Yes	**	0,0043	B-AB
DDT1a-N vs. DDT5-DNP-N-T	-5546	-11344 to 251,3	No	ns	0,0852	B-AC
DDT1a-N vs. DDT5-DNP-W	-3901	-9699 to 1896	No	ns	0,7826	B-AD
DDT1a-N vs. DDT5-DNP-W-T	-3224	-9021 to 2574	No	ns	0,9730	B-AE
DDT1a-N vs. DDT5-T	2606	-3191 to 8404	No	ns	0,9992	B-AF
DDT1a-N vs. DDT6	4270	-1528 to 10067	No	ns	0,5917	B-AG
DDT1a-N vs. DDT6-DNP-N	-11615	-17412 to -5818	Yes	****	<0,0001	B-AH
DDT1a-N vs. DDT6-DNP-N-T	-10638	-16436 to -4841	Yes	****	<0,0001	B-AI
DDT1a-N vs. DDT6-DNP-W	-3079	-8877 to 2718	No	ns	0,9861	B-AJ
DDT1a-N vs. DDT6-DNP-W-T	-2374	-8171 to 3424	No	ns	0,9999	B-AK
DDT1a-N vs. DDT6-T	2881	-2917 to 8678	No	ns	0,9952	B-AL
DDT1a-N vs. - Control	4529	-1269 to 10326	No	ns	0,4494	B-AN
DDT1b noChol-N vs. DDT1b-2xChol-N	-3429	-11628 to 4770	No	ns	0,9998	C-D
DDT1b noChol-N vs. DDT1a-N-T	-3519	-10619 to 3582	No	ns	0,9954	C-E
DDT1b noChol-N vs. DDT1a-W	-3228	-10329 to 3872	No	ns	0,9990	C-F
DDT1b noChol-N vs. DDT1a-W-T	-2757	-9857 to 4344	No	ns	>0,9999	C-G
DDT1b noChol-N vs. DDT1a-T	35,17	-7065 to 7136	No	ns	>0,9999	C-H
DDT1b noChol-N vs. DDT2	42,00	-7058 to 7142	No	ns	>0,9999	C-I
DDT1b noChol-N vs. DDT2-DNP-N	-7855	-14955 to -754,2	Yes	*	0,0115	C-J
DDT1b noChol-N vs. DDT2-DNP-N-T	-6017	-13117 to 1083	No	ns	0,2658	C-K
DDT1b noChol-N vs. DDT2-DNP-W	-7154	-14254 to -53,41	Yes	*	0,0454	C-L
DDT1b noChol-N vs. DDT2-DNP-W-T	-5433	-12533 to 1668	No	ns	0,4997	C-M
DDT1b noChol-N vs. DDT2-T	-47,67	-7148 to 7053	No	ns	>0,9999	C-N
DDT1b noChol-N vs. DDT3	102,5	-6998 to 7203	No	ns	>0,9999	C-O
DDT1b noChol-N vs. DDT3-DNP-N	-7838	-14939 to -737,7	Yes	*	0,0119	C-P
DDT1b noChol-N vs. DDT3-DNP-N-T	-8627	-15727 to -1526	Yes	**	0,0021	C-Q
DDT1b noChol-N vs. DDT3-DNP-W	-7545	-14645 to -444,6	Yes	*	0,0216	C-R
DDT1b noChol-N vs. DDT3-DNP-W-T	-6821	-13922 to 279,3	No	ns	0,0812	C-S
DDT1b noChol-N vs. DDT3-T	-685,3	-7786 to 6415	No	ns	>0,9999	C-T
DDT1b noChol-N vs. DDT4	118,8	-6982 to 7219	No	ns	>0,9999	C-U
DDT1b noChol-N vs. DDT4-DNP-N	-8144	-15244 to -1043	Yes	**	0,0062	C-V
DDT1b noChol-N vs. DDT4-DNP-N-T	-8897	-15998 to -1797	Yes	**	0,0011	C-W
DDT1b noChol-N vs. DDT4-DNP-W	-3825	-11495 to 3844	No	ns	0,9949	C-X
DDT1b noChol-N vs. DDT4-DNP-W-T	-5162	-12262 to 1939	No	ns	0,6223	C-Y
DDT1b noChol-N vs. DDT4-T	167,5	-6933 to 7268	No	ns	>0,9999	C-Z
DDT1b noChol-N vs. DDT5	-147,8	-7248 to 6953	No	ns	>0,9999	C-AA
DDT1b noChol-N vs. DDT5-DNP-N	-10969	-18069 to -3868	Yes	****	<0,0001	C-AB
DDT1b noChol-N vs. DDT5-DNP-N-T	-9726	-16826 to -2626	Yes	***	0,0001	C-AC
DDT1b noChol-N vs. DDT5-DNP-W	-8081	-15181 to -980,6	Yes	**	0,0071	C-AD
DDT1b noChol-N vs. DDT5-DNP-W-T	-7404	-14504 to -303,2	Yes	*	0,0284	C-AE
DDT1b noChol-N vs. DDT5-T	-1574	-8674 to 5527	No	ns	>0,9999	C-AF
DDT1b noChol-N vs. DDT6	90,00	-7010 to 7190	No	ns	>0,9999	C-AG
DDT1b noChol-N vs. DDT6-DNP-N	-15795	-22895 to -8694	Yes	****	<0,0001	C-AH
DDT1b noChol-N vs. DDT6-DNP-N-T	-14818	-21918 to -7718	Yes	****	<0,0001	C-AI
DDT1b noChol-N vs. DDT6-DNP-W	-7259	-14359 to -158,6	Yes	*	0,0374	C-AJ
DDT1b noChol-N vs. DDT6-DNP-W-T	-6553	-13654 to 547,1	No	ns	0,1251	C-AK
DDT1b noChol-N vs. DDT6-T	-1299	-8400 to 5801	No	ns	>0,9999	C-AL
DDT1b noChol-N vs. - Control	348,8	-6752 to 7449	No	ns	>0,9999	C-AN
DDT1b-2xChol-N vs. DDT1a-N-T	-89,83	-7190 to 7011	No	ns	>0,9999	D-E
DDT1b-2xChol-N vs. DDT1a-W	200,3	-6900 to 7301	No	ns	>0,9999	D-F
DDT1b-2xChol-N vs. DDT1a-W-T	671,8	-6429 to 7772	No	ns	>0,9999	D-G
DDT1b-2xChol-N vs. DDT1a-T	3464	-3637 to 10564	No	ns	0,9965	D-H
DDT1b-2xChol-N vs. DDT2	3471	-3630 to 10571	No	ns	0,9964	D-I
DDT1b-2xChol-N vs. DDT2-DNP-N	-4426	-11526 to 2674	No	ns	0,8931	D-J
DDT1b-2xChol-N vs. DDT2-DNP-N-T	-2588	-9689 to 4512	No	ns	>0,9999	D-K
DDT1b-2xChol-N vs. DDT2-DNP-W	-3725	-10826 to 3375	No	ns	0,9884	D-L
DDT1b-2xChol-N vs. DDT2-DNP-W-T	-2004	-9105 to 5096	No	ns	>0,9999	D-M
DDT1b-2xChol-N vs. DDT2-T	3381	-3719 to 10481	No	ns	0,9977	D-N
DDT1b-2xChol-N vs. DDT3	3531	-3569 to 10632	No	ns	0,9951	D-O
DDT1b-2xChol-N vs. DDT3-DNP-N	-4410	-11510 to 2691	No	ns	0,8972	D-P
DDT1b-2xChol-N vs. DDT3-DNP-N-T	-5198	-12298 to 1903	No	ns	0,6060	D-Q
DDT1b-2xChol-N vs. DDT3-DNP-W	-4116	-11217 to 2984	No	ns	0,9534	D-R
DDT1b-2xChol-N vs. DDT3-DNP-W-T	-3393	-10493 to 3708	No	ns	0,9976	D-S
DDT1b-2xChol-N vs. DDT3-T	2743	-4357 to 9844	No	ns	>0,9999	D-T
DDT1b-2xChol-N vs. DDT4	3548	-3553 to 10648	No	ns	0,9947	D-U
DDT1b-2xChol-N vs. DDT4-DNP-N	-4715	-11815 to 2385	No	ns	0,8054	D-V
DDT1b-2xChol-N vs. DDT4-DNP-N-T	-5469	-12569 to 1632	No	ns	0,4837	D-W
DDT1b-2xChol-N vs. DDT4-DNP-W	-396,7	-8066 to 7273	No	ns	>0,9999	D-X
DDT1b-2xChol-N vs. DDT4-DNP-W-T	-1733	-8833 to 5368	No	ns	>0,9999	D-Y
DDT1b-2xChol-N vs. DDT4-T	3596	-3504 to 10697	No	ns	0,9934	D-Z
DDT1b-2xChol-N vs. DDT5	3281	-3820 to 10381	No	ns	0,9987	D-AA
DDT1b-2xChol-N vs. DDT5-DNP-N	-7540	-14640 to -439,4	Yes	*	0,0218	D-AB
DDT1b-2xChol-N vs. DDT5-DNP-N-T	-6297	-13398 to 803,1	No	ns	0,1828	D-AC
DDT1b-2xChol-N vs. DDT5-DNP-W	-4652	-11753 to 2448	No	ns	0,8270	D-AD
DDT1b-2xChol-N vs. DDT5-DNP-W-T	-3975	-11075 to 3125	No	ns	0,9704	D-AE
DDT1b-2xChol-N vs. DDT5-T	1855	-5245 to 8956	No	ns	>0,9999	D-AF
DDT1b-2xChol-N vs. DDT6	3519	-3582 to 10619	No	ns	0,9954	D-AG
DDT1b-2xChol-N vs. DDT6-DNP-N	-12366	-19467 to -5266	Yes	****	<0,0001	D-AH
DDT1b-2xChol-N vs. DDT6-DNP-N-T	-11389	-18490 to -4289	Yes	****	<0,0001	D-AI
DDT1b-2xChol-N vs. DDT6-DNP-W	-3830	-10931 to 3270	No	ns	0,9824	D-AJ
DDT1b-2xChol-N vs. DDT6-DNP-W-T	-3125	-10225 to 3976	No	ns	0,9995	D-AK
DDT1b-2xChol-N vs. DDT6-T	2130	-4971 to 9230	No	ns	>0,9999	D-AL
DDT1b-2xChol-N vs. - Control	3778	-3323 to 10878	No	ns	0,9857	D-AN
DDT1a-N-T vs. DDT1a-W	290,2	-5507 to 6088	No	ns	>0,9999	E-F
DDT1a-N-T vs. DDT1a-W-T	761,7	-5036 to 6559	No	ns	>0,9999	E-G
DDT1a-N-T vs. DDT1a-T	3554	-2244 to 9351	No	ns	0,9106	E-H
DDT1a-N-T vs. DDT2	3561	-2237 to 9358	No	ns	0,9087	E-I
DDT1a-N-T vs. DDT2-DNP-N	-4336	-10134 to 1461	No	ns	0,5548	E-J
DDT1a-N-T vs. DDT2-DNP-N-T	-2499	-8296 to 3299	No	ns	0,9997	E-K
DDT1a-N-T vs. DDT2-DNP-W	-3635	-9433 to 2162	No	ns	0,8864	E-L
DDT1a-N-T vs. DDT2-DNP-W-T	-1914	-7712 to 3883	No	ns	>0,9999	E-M
DDT1a-N-T vs. DDT2-T	3471	-2327 to 9268	No	ns	0,9314	E-N
DDT1a-N-T vs. DDT3	3621	-2176 to 9418	No	ns	0,8909	E-O
DDT1a-N-T vs. DDT3-DNP-N	-4320	-10117 to 1478	No	ns	0,5640	E-P
DDT1a-N-T vs. DDT3-DNP-N-T	-5108	-10905 to 689,5	No	ns	0,1937	E-Q
DDT1a-N-T vs. DDT3-DNP-W	-4027	-9824 to 1771	No	ns	0,7220	E-R
DDT1a-N-T vs. DDT3-DNP-W-T	-3303	-9100 to 2495	No	ns	0,9627	E-S
DDT1a-N-T vs. DDT3-T	2833	-2964 to 8631	No	ns	0,9964	E-T
DDT1a-N-T vs. DDT4	3637	-2160 to 9435	No	ns	0,8858	E-U
DDT1a-N-T vs. DDT4-DNP-N	-4625	-10423 to 1172	No	ns	0,3989	E-V
DDT1a-N-T vs. DDT4-DNP-N-T	-5379	-11176 to 418,8	No	ns	0,1186	E-W
DDT1a-N-T vs. DDT4-DNP-W	-306,8	-6789 to 6175	No	ns	>0,9999	E-X
DDT1a-N-T vs. DDT4-DNP-W-T	-1643	-7440 to 4154	No	ns	>0,9999	E-Y
DDT1a-N-T vs. DDT4-T	3686	-2111 to 9483	No	ns	0,8695	E-Z
DDT1a-N-T vs. DDT5	3371	-2427 to 9168	No	ns	0,9517	E-AA
DDT1a-N-T vs. DDT5-DNP-N	-7450	-13247 to -1653	Yes	***	0,0006	E-AB
DDT1a-N-T vs. DDT5-DNP-N-T	-6208	-12005 to -410,0	Yes	*	0,0192	E-AC
DDT1a-N-T vs. DDT5-DNP-W	-4563	-10360 to 1235	No	ns	0,4314	E-AD
DDT1a-N-T vs. DDT5-DNP-W-T	-3885	-9683 to 1912	No	ns	0,7898	E-AE
DDT1a-N-T vs. DDT5-T	1945	-3852 to 7742	No	ns	>0,9999	E-AF
DDT1a-N-T vs. DDT6	3609	-2189 to 9406	No	ns	0,8948	E-AG
DDT1a-N-T vs. DDT6-DNP-N	-12276	-18074 to -6479	Yes	****	<0,0001	E-AH
DDT1a-N-T vs. DDT6-DNP-N-T	-11300	-17097 to -5502	Yes	****	<0,0001	E-AI
DDT1a-N-T vs. DDT6-DNP-W	-3741	-9538 to 2057	No	ns	0,8498	E-AJ
DDT1a-N-T vs. DDT6-DNP-W-T	-3035	-8832 to 2763	No	ns	0,9888	E-AK
DDT1a-N-T vs. DDT6-T	2219	-3578 to 8017	No	ns	>0,9999	E-AL
DDT1a-N-T vs. - Control	3867	-1930 to 9665	No	ns	0,7978	E-AN
DDT1a-W vs. DDT1a-W-T	471,5	-5326 to 6269	No	ns	>0,9999	F-G
DDT1a-W vs. DDT1a-T	3264	-2534 to 9061	No	ns	0,9681	F-H
DDT1a-W vs. DDT2	3270	-2527 to 9068	No	ns	0,9672	F-I
DDT1a-W vs. DDT2-DNP-N	-4626	-10424 to 1171	No	ns	0,3983	F-J
DDT1a-W vs. DDT2-DNP-N-T	-2789	-8586 to 3009	No	ns	0,9973	F-K
DDT1a-W vs. DDT2-DNP-W	-3926	-9723 to 1872	No	ns	0,7713	F-L
DDT1a-W vs. DDT2-DNP-W-T	-2205	-8002 to 3593	No	ns	>0,9999	F-M
DDT1a-W vs. DDT2-T	3181	-2617 to 8978	No	ns	0,9776	F-N
DDT1a-W vs. DDT3	3331	-2467 to 9128	No	ns	0,9584	F-O
DDT1a-W vs. DDT3-DNP-N	-4610	-10407 to 1188	No	ns	0,4068	F-P
DDT1a-W vs. DDT3-DNP-N-T	-5398	-11196 to 399,3	No	ns	0,1143	F-Q
DDT1a-W vs. DDT3-DNP-W	-4317	-10114 to 1481	No	ns	0,5657	F-R
DDT1a-W vs. DDT3-DNP-W-T	-3593	-9390 to 2205	No	ns	0,8994	F-S
DDT1a-W vs. DDT3-T	2543	-3254 to 8340	No	ns	0,9995	F-T
DDT1a-W vs. DDT4	3347	-2450 to 9145	No	ns	0,9557	F-U
DDT1a-W vs. DDT4-DNP-N	-4915	-10713 to 882,1	No	ns	0,2648	F-V
DDT1a-W vs. DDT4-DNP-N-T	-5669	-11466 to 128,6	No	ns	0,0660	F-W
DDT1a-W vs. DDT4-DNP-W	-597,0	-7079 to 5885	No	ns	>0,9999	F-X
DDT1a-W vs. DDT4-DNP-W-T	-1933	-7731 to 3864	No	ns	>0,9999	F-Y
DDT1a-W vs. DDT4-T	3396	-2402 to 9193	No	ns	0,9471	F-Z
DDT1a-W vs. DDT5	3081	-2717 to 8878	No	ns	0,9860	F-AA
DDT1a-W vs. DDT5-DNP-N	-7740	-13538 to -1943	Yes	***	0,0003	F-AB
DDT1a-W vs. DDT5-DNP-N-T	-6498	-12295 to -700,2	Yes	**	0,0093	F-AC
DDT1a-W vs. DDT5-DNP-W	-4853	-10650 to 944,8	No	ns	0,2912	F-AD
DDT1a-W vs. DDT5-DNP-W-T	-4175	-9973 to 1622	No	ns	0,6436	F-AE
DDT1a-W vs. DDT5-T	1655	-4143 to 7452	No	ns	>0,9999	F-AF
DDT1a-W vs. DDT6	3318	-2479 to 9116	No	ns	0,9604	F-AG
DDT1a-W vs. DDT6-DNP-N	-12567	-18364 to -6769	Yes	****	<0,0001	F-AH
DDT1a-W vs. DDT6-DNP-N-T	-11590	-17387 to -5792	Yes	****	<0,0001	F-AI
DDT1a-W vs. DDT6-DNP-W	-4031	-9828 to 1767	No	ns	0,7199	F-AJ
DDT1a-W vs. DDT6-DNP-W-T	-3325	-9122 to 2472	No	ns	0,9593	F-AK
DDT1a-W vs. DDT6-T	1929	-3868 to 7727	No	ns	>0,9999	F-AL
DDT1a-W vs. - Control	3577	-2220 to 9375	No	ns	0,9040	F-AN
DDT1a-W-T vs. DDT1a-T	2792	-3005 to 8589	No	ns	0,9972	G-H
DDT1a-W-T vs. DDT2	2799	-2999 to 8596	No	ns	0,9971	G-I
DDT1a-W-T vs. DDT2-DNP-N	-5098	-10895 to 699,6	No	ns	0,1970	G-J
DDT1a-W-T vs. DDT2-DNP-N-T	-3260	-9058 to 2537	No	ns	0,9686	G-K
DDT1a-W-T vs. DDT2-DNP-W	-4397	-10194 to 1400	No	ns	0,5211	G-L
DDT1a-W-T vs. DDT2-DNP-W-T	-2676	-8473 to 3121	No	ns	0,9987	G-M
DDT1a-W-T vs. DDT2-T	2709	-3088 to 8507	No	ns	0,9984	G-N
DDT1a-W-T vs. DDT3	2859	-2938 to 8657	No	ns	0,9958	G-O
DDT1a-W-T vs. DDT3-DNP-N	-5081	-10879 to 716,1	No	ns	0,2026	G-P
DDT1a-W-T vs. DDT3-DNP-N-T	-5870	-11667 to -72,19	Yes	*	0,0426	G-Q
DDT1a-W-T vs. DDT3-DNP-W	-4788	-10586 to 1009	No	ns	0,3199	G-R
DDT1a-W-T vs. DDT3-DNP-W-T	-4064	-9862 to 1733	No	ns	0,7027	G-S
DDT1a-W-T vs. DDT3-T	2072	-3726 to 7869	No	ns	>0,9999	G-T
DDT1a-W-T vs. DDT4	2876	-2922 to 8673	No	ns	0,9953	G-U
DDT1a-W-T vs. DDT4-DNP-N	-5387	-11184 to 410,6	No	ns	0,1168	G-V
DDT1a-W-T vs. DDT4-DNP-N-T	-6140	-11938 to -342,9	Yes	*	0,0227	G-W
DDT1a-W-T vs. DDT4-DNP-W	-1069	-7550 to 5413	No	ns	>0,9999	G-X
DDT1a-W-T vs. DDT4-DNP-W-T	-2405	-8202 to 3393	No	ns	0,9999	G-Y
DDT1a-W-T vs. DDT4-T	2924	-2873 to 8722	No	ns	0,9938	G-Z
DDT1a-W-T vs. DDT5	2609	-3188 to 8406	No	ns	0,9992	G-AA
DDT1a-W-T vs. DDT5-DNP-N	-8212	-14009 to -2414	Yes	****	<0,0001	G-AB
DDT1a-W-T vs. DDT5-DNP-N-T	-6969	-12767 to -1172	Yes	**	0,0026	G-AC
DDT1a-W-T vs. DDT5-DNP-W	-5324	-11122 to 473,3	No	ns	0,1315	G-AD
DDT1a-W-T vs. DDT5-DNP-W-T	-4647	-10444 to 1151	No	ns	0,3879	G-AE
DDT1a-W-T vs. DDT5-T	1183	-4614 to 6981	No	ns	>0,9999	G-AF
DDT1a-W-T vs. DDT6	2847	-2951 to 8644	No	ns	0,9961	G-AG
DDT1a-W-T vs. DDT6-DNP-N	-13038	-18835 to -7241	Yes	****	<0,0001	G-AH
DDT1a-W-T vs. DDT6-DNP-N-T	-12061	-17859 to -6264	Yes	****	<0,0001	G-AI
DDT1a-W-T vs. DDT6-DNP-W	-4502	-10300 to 1295	No	ns	0,4636	G-AJ
DDT1a-W-T vs. DDT6-DNP-W-T	-3797	-9594 to 2001	No	ns	0,8278	G-AK
DDT1a-W-T vs. DDT6-T	1458	-4340 to 7255	No	ns	>0,9999	G-AL
DDT1a-W-T vs. - Control	3106	-2692 to 8903	No	ns	0,9842	G-AN
DDT1a-T vs. DDT2	6833	-5791 to 5804	No	ns	>0,9999	H-I
DDT1a-T vs. DDT2-DNP-N	-7890	-13687 to -2092	Yes	***	0,0002	H-J
DDT1a-T vs. DDT2-DNP-N-T	-6052	-11850 to -254,7	Yes	*	0,0280	H-K
DDT1a-T vs. DDT2-DNP-W	-7189	-12986 to -1392	Yes	**	0,0014	H-L
DDT1a-T vs. DDT2-DNP-W-T	-5468	-11265 to 329,5	No	ns	0,0997	H-M
DDT1a-T vs. DDT2-T	-82,83	-5880 to 5715	No	ns	>0,9999	H-N
DDT1a-T vs. DDT3	67,33	-5730 to 5865	No	ns	>0,9999	H-O
DDT1a-T vs. DDT3-DNP-N	-7873	-13671 to -2076	Yes	***	0,0002	H-P
DDT1a-T vs. DDT3-DNP-N-T	-8662	-14459 to -2864	Yes	****	<0,0001	H-Q
DDT1a-T vs. DDT3-DNP-W	-7580	-13378 to -1783	Yes	***	0,0004	H-R
DDT1a-T vs. DDT3-DNP-W-T	-6856	-12654 to -1059	Yes	**	0,0035	H-S
DDT1a-T vs. DDT3-T	-720,5	-6518 to 5077	No	ns	>0,9999	H-T
DDT1a-T vs. DDT4	83,67	-5714 to 5881	No	ns	>0,9999	H-U
DDT1a-T vs. DDT4-DNP-N	-8179	-13976 to -2381	Yes	****	<0,0001	H-V
DDT1a-T vs. DDT4-DNP-N-T	-8932	-14730 to -3135	Yes	****	<0,0001	H-W
DDT1a-T vs. DDT4-DNP-W	-3861	-10342 to 2621	No	ns	0,9354	H-X
DDT1a-T vs. DDT4-DNP-W-T	-5197	-10994 to 600,8	No	ns	0,1660	H-Y
DDT1a-T vs. DDT4-T	132,3	-5665 to 5930	No	ns	>0,9999	H-Z
DDT1a-T vs. DDT5	-183,0	-5980 to 5614	No	ns	>0,9999	H-AA
DDT1a-T vs. DDT5-DNP-N	-11004	-16801 to -5206	Yes	****	<0,0001	H-AB
DDT1a-T vs. DDT5-DNP-N-T	-9761	-15559 to -3964	Yes	****	<0,0001	H-AC
DDT1a-T vs. DDT5-DNP-W	-8116	-13914 to -2319	Yes	****	<0,0001	H-AD
DDT1a-T vs. DDT5-DNP-W-T	-7439	-13236 to -1641	Yes	***	0,0007	H-AE
DDT1a-T vs. DDT5-T	-1609	-7406 to 4189	No	ns	>0,9999	H-AF
DDT1a-T vs. DDT6	54,83	-5743 to 5852	No	ns	>0,9999	H-AG
DDT1a-T vs. DDT6-DNP-N	-15830	-21627 to -10033	Yes	****	<0,0001	H-AH
DDT1a-T vs. DDT6-DNP-N-T	-14853	-20651 to -9056	Yes	****	<0,0001	H-AI
DDT1a-T vs. DDT6-DNP-W	-7294	-13092 to -1497	Yes	**	0,0010	H-AJ
DDT1a-T vs. DDT6-DNP-W-T	-6589	-12386 to -791,0	Yes	**	0,0073	H-AK
DDT1a-T vs. DDT6-T	-1334	-7132 to 4463	No	ns	>0,9999	H-AL
DDT1a-T vs. - Control	313,7	-5484 to 6111	No	ns	>0,9999	H-AN
DDT2 vs. DDT2-DNP-N	-7897	-13694 to -2099	Yes	***	0,0002	I-J
DDT2 vs. DDT2-DNP-N-T	-6059	-11856 to -261,5	Yes	*	0,0275	I-K
DDT2 vs. DDT2-DNP-W	-7196	-12993 to -1398	Yes	**	0,0013	I-L
DDT2 vs. DDT2-DNP-W-T	-5475	-11272 to 322,6	No	ns	0,0983	I-M
DDT2 vs. DDT2-T	-89,67	-5887 to 5708	No	ns	>0,9999	I-N
DDT2 vs. DDT3	60,50	-5737 to 5858	No	ns	>0,9999	I-O
DDT2 vs. DDT3-DNP-N	-7880	-13678 to -2083	Yes	***	0,0002	I-P
DDT2 vs. DDT3-DNP-N-T	-8669	-14466 to -2871	Yes	****	<0,0001	I-Q
DDT2 vs. DDT3-DNP-W	-7587	-13384 to -1790	Yes	***	0,0004	I-R
DDT2 vs. DDT3-DNP-W-T	-6863	-12661 to -1066	Yes	**	0,0035	I-S
DDT2 vs. DDT3-T	-727,3	-6525 to 5070	No	ns	>0,9999	I-T
DDT2 vs. DDT4	76,83	-5721 to 5874	No	ns	>0,9999	I-U
DDT2 vs. DDT4-DNP-N	-8186	-13983 to -2388	Yes	****	<0,0001	I-V
DDT2 vs. DDT4-DNP-N-T	-8939	-14737 to -3142	Yes	****	<0,0001	I-W
DDT2 vs. DDT4-DNP-W	-3867	-10349 to 2614	No	ns	0,9340	I-X
DDT2 vs. DDT4-DNP-W-T	-5204	-11001 to 594,0	No	ns	0,1640	I-Y
DDT2 vs. DDT4-T	125,5	-5672 to 5923	No	ns	>0,9999	I-Z
DDT2 vs. DDT5	-189,8	-5987 to 5608	No	ns	>0,9999	I-AA
DDT2 vs. DDT5-DNP-N	-11011	-16808 to -5213	Yes	****	<0,0001	I-AB
DDT2 vs. DDT5-DNP-N-T	-9768	-15565 to -3971	Yes	****	<0,0001	I-AC
DDT2 vs. DDT5-DNP-W	-8123	-13920 to -2326	Yes	****	<0,0001	I-AD
DDT2 vs. DDT5-DNP-W-T	-7446	-13243 to -1648	Yes	***	0,0006	I-AE
DDT2 vs. DDT5-T	-1616	-7413 to 4182	No	ns	>0,9999	I-AF
DDT2 vs. DDT6	48,00	-5749 to 5845	No	ns	>0,9999	I-AG
DDT2 vs. DDT6-DNP-N	-15837	-21634 to -10039	Yes	****	<0,0001	I-AH
DDT2 vs. DDT6-DNP-N-T	-14860	-20657 to -9063	Yes	****	<0,0001	I-AI
DDT2 vs. DDT6-DNP-W	-7301	-13098 to -1504	Yes	***	0,0010	I-AJ
DDT2 vs. DDT6-DNP-W-T	-6595	-12393 to -797,9	Yes	**	0,0072	I-AK
DDT2 vs. DDT6-T	-1341	-7139 to 4456	No	ns	>0,9999	I-AL
DDT2 vs. - Control	306,8	-5491 to 6104	No	ns	>0,9999	I-AN
DDT2-DNP-N vs. DDT2-DNP-N-T	1838	-3960 to 7635	No	ns	>0,9999	J-K
DDT2-DNP-N vs. DDT2-DNP-W	700,8	-5097 to 6498	No	ns	>0,9999	J-L
DDT2-DNP-N vs. DDT2-DNP-W-T	2422	-3376 to 8219	No	ns	0,9998	J-M
DDT2-DNP-N vs. DDT2-T	7807	2010 to 13604	Yes	***	0,0002	J-N
DDT2-DNP-N vs. DDT3	7957	2160 to 13755	Yes	***	0,0001	J-O
DDT2-DNP-N vs. DDT3-DNP-N	16,50	-5781 to 5814	No	ns	>0,9999	J-P
DDT2-DNP-N vs. DDT3-DNP-N-T	-771,8	-6569 to 5026	No	ns	>0,9999	J-Q
DDT2-DNP-N vs. DDT3-DNP-W	309,7	-5488 to 6107	No	ns	>0,9999	J-R
DDT2-DNP-N vs. DDT3-DNP-W-T	1034	-4764 to 6831	No	ns	>0,9999	J-S
DDT2-DNP-N vs. DDT3-T	7169	1372 to 12967	Yes	**	0,0014	J-T
DDT2-DNP-N vs. DDT4	7974	2176 to 13771	Yes	***	0,0001	J-U
DDT2-DNP-N vs. DDT4-DNP-N	-289,0	-6086 to 5508	No	ns	>0,9999	J-V
DDT2-DNP-N vs. DDT4-DNP-N-T	-1043	-6840 to 4755	No	ns	>0,9999	J-W
DDT2-DNP-N vs. DDT4-DNP-W	4029	-2452 to 10511	No	ns	0,8961	J-X
DDT2-DNP-N vs. DDT4-DNP-W-T	2693	-3104 to 8491	No	ns	0,9986	J-Y
DDT2-DNP-N vs. DDT4-T	8022	2225 to 13820	Yes	***	0,0001	J-Z
DDT2-DNP-N vs. DDT5	7707	1909 to 13504	Yes	***	0,0003	J-AA
DDT2-DNP-N vs. DDT5-DNP-N	-3114	-8911 to 2684	No	ns	0,9835	J-AB
DDT2-DNP-N vs. DDT5-DNP-N-T	-1871	-7669 to 3926	No	ns	>0,9999	J-AC
DDT2-DNP-N vs. DDT5-DNP-W	-226,3	-6024 to 5571	No	ns	>0,9999	J-AD
DDT2-DNP-N vs. DDT5-DNP-W-T	451,0	-5346 to 6248	No	ns	>0,9999	J-AE
DDT2-DNP-N vs. DDT5-T	6281	483,7 to 12079	Yes	*	0,0160	J-AF
DDT2-DNP-N vs. DDT6	7945	2147 to 13742	Yes	***	0,0001	J-AG
DDT2-DNP-N vs. DDT6-DNP-N	-7940	-13738 to -2143	Yes	***	0,0001	J-AH
DDT2-DNP-N vs. DDT6-DNP-N-T	-6963	-12761 to -1166	Yes	**	0,0026	J-AI
DDT2-DNP-N vs. DDT6-DNP-W	595,7	-5202 to 6393	No	ns	>0,9999	J-AJ
DDT2-DNP-N vs. DDT6-DNP-W-T	1301	-4496 to 7099	No	ns	>0,9999	J-AK
DDT2-DNP-N vs. DDT6-T	6556	758,0 to 12353	Yes	**	0,0080	J-AL
DDT2-DNP-N vs. - Control	8204	2406 to 14001	Yes	****	<0,0001	J-AN
DDT2-DNP-N-T vs. DDT2-DNP-W	-1137	-6934 to 4661	No	ns	>0,9999	K-L
DDT2-DNP-N-T vs. DDT2-DNP-W-T	584,2	-5213 to 6382	No	ns	>0,9999	K-M
DDT2-DNP-N-T vs. DDT2-T	5969	171,9 to 11767	Yes	*	0,0339	K-N
DDT2-DNP-N-T vs. DDT3	6120	322,0 to 11917	Yes	*	0,0238	K-O
DDT2-DNP-N-T vs. DDT3-DNP-N	-1821	-7619 to 3976	No	ns	>0,9999	K-P
DDT2-DNP-N-T vs. DDT3-DNP-N-T	-2610	-8407 to 3188	No	ns	0,9992	K-Q
DDT2-DNP-N-T vs. DDT3-DNP-W	-1528	-7325 to 4269	No	ns	>0,9999	K-R
DDT2-DNP-N-T vs. DDT3-DNP-W-T	-804,2	-6602 to 4993	No	ns	>0,9999	K-S
DDT2-DNP-N-T vs. DDT3-T	5332	-465,8 to 11129	No	ns	0,1297	K-T
DDT2-DNP-N-T vs. DDT4	6136	338,4 to 11933	Yes	*	0,0229	K-U
DDT2-DNP-N-T vs. DDT4-DNP-N	-2127	-7924 to 3671	No	ns	>0,9999	K-V
DDT2-DNP-N-T vs. DDT4-DNP-N-T	-2880	-8678 to 2917	No	ns	0,9952	K-W
DDT2-DNP-N-T vs. DDT4-DNP-W	2192	-4290 to 8673	No	ns	>0,9999	K-X
DDT2-DNP-N-T vs. DDT4-DNP-W-T	855,5	-4942 to 6653	No	ns	>0,9999	K-Y
DDT2-DNP-N-T vs. DDT4-T	6185	387,0 to 11982	Yes	*	0,0204	K-Z
DDT2-DNP-N-T vs. DDT5	5869	71,69 to 11667	Yes	*	0,0426	K-AA
DDT2-DNP-N-T vs. DDT5-DNP-N	-4952	-10749 to 846,0	No	ns	0,2503	K-AB
DDT2-DNP-N-T vs. DDT5-DNP-N-T	-3709	-9506 to 2088	No	ns	0,8614	K-AC
DDT2-DNP-N-T vs. DDT5-DNP-W	-2064	-7861 to 3733	No	ns	>0,9999	K-AD
DDT2-DNP-N-T vs. DDT5-DNP-W-T	-1387	-7184 to 4411	No	ns	>0,9999	K-AE
DDT2-DNP-N-T vs. DDT5-T	4444	-1354 to 10241	No	ns	0,4955	K-AF
DDT2-DNP-N-T vs. DDT6	6107	309,5 to 11904	Yes	*	0,0245	K-AG
DDT2-DNP-N-T vs. DDT6-DNP-N	-9778	-15575 to -3980	Yes	****	<0,0001	K-AH
DDT2-DNP-N-T vs. DDT6-DNP-N-T	-8801	-14598 to -3004	Yes	****	<0,0001	K-AI
DDT2-DNP-N-T vs. DDT6-DNP-W	-1242	-7039 to 4555	No	ns	>0,9999	K-AJ
DDT2-DNP-N-T vs. DDT6-DNP-W-T	-536,3	-6334 to 5261	No	ns	>0,9999	K-AK
DDT2-DNP-N-T vs. DDT6-T	4718	-1080 to 10515	No	ns	0,3529	K-AL
DDT2-DNP-N-T vs. - Control	6366	568,4 to 12163	Yes	*	0,0130	K-AN
DDT2-DNP-W vs. DDT2-DNP-W-T	1721	-4076 to 7518	No	ns	>0,9999	L-M
DDT2-DNP-W vs. DDT2-T	7106	1309 to 12904	Yes	**	0,0017	L-N
DDT2-DNP-W vs. DDT3	7256	1459 to 13054	Yes	**	0,0011	L-O
DDT2-DNP-W vs. DDT3-DNP-N	-684,3	-6482 to 5113	No	ns	>0,9999	L-P
DDT2-DNP-W vs. DDT3-DNP-N-T	-1473	-7270 to 4325	No	ns	>0,9999	L-Q
DDT2-DNP-W vs. DDT3-DNP-W	-391,2	-6189 to 5406	No	ns	>0,9999	L-R
DDT2-DNP-W vs. DDT3-DNP-W-T	332,7	-5465 to 6130	No	ns	>0,9999	L-S
DDT2-DNP-W vs. DDT3-T	6469	671,0 to 12266	Yes	**	0,0100	L-T
DDT2-DNP-W vs. DDT4	7273	1475 to 13070	Yes	**	0,0011	L-U
DDT2-DNP-W vs. DDT4-DNP-N	-989,8	-6787 to 4808	No	ns	>0,9999	L-V
DDT2-DNP-W vs. DDT4-DNP-N-T	-1743	-7541 to 4054	No	ns	>0,9999	L-W
DDT2-DNP-W vs. DDT4-DNP-W	3329	-3153 to 9810	No	ns	0,9917	L-X
DDT2-DNP-W vs. DDT4-DNP-W-T	1992	-3805 to 7790	No	ns	>0,9999	L-Y
DDT2-DNP-W vs. DDT4-T	7321	1524 to 13119	Yes	***	0,0009	L-Z
DDT2-DNP-W vs. DDT5	7006	1209 to 12803	Yes	**	0,0023	L-AA
DDT2-DNP-W vs. DDT5-DNP-N	-3815	-9612 to 1983	No	ns	0,8203	L-AB
DDT2-DNP-W vs. DDT5-DNP-N-T	-2572	-8370 to 3225	No	ns	0,9994	L-AC
DDT2-DNP-W vs. DDT5-DNP-W	-927,2	-6725 to 4870	No	ns	>0,9999	L-AD
DDT2-DNP-W vs. DDT5-DNP-W-T	-249,8	-6047 to 5548	No	ns	>0,9999	L-AE
DDT2-DNP-W vs. DDT5-T	5580	-217,1 to 11378	No	ns	0,0794	L-AF
DDT2-DNP-W vs. DDT6	7244	1446 to 13041	Yes	**	0,0012	L-AG
DDT2-DNP-W vs. DDT6-DNP-N	-8641	-14438 to -2844	Yes	****	<0,0001	L-AH
DDT2-DNP-W vs. DDT6-DNP-N-T	-7664	-13462 to -1867	Yes	***	0,0003	L-AI
DDT2-DNP-W vs. DDT6-DNP-W	-105,2	-5903 to 5692	No	ns	>0,9999	L-AJ
DDT2-DNP-W vs. DDT6-DNP-W-T	600,5	-5197 to 6398	No	ns	>0,9999	L-AK
DDT2-DNP-W vs. DDT6-T	5855	57,19 to 11652	Yes	*	0,0440	L-AL
DDT2-DNP-W vs. - Control	7503	1705 to 13300	Yes	***	0,0005	L-AN
DDT2-DNP-W-T vs. DDT2-T	5385	-412,3 to 11183	No	ns	0,1171	M-N
DDT2-DNP-W-T vs. DDT3	5535	-262,1 to 11333	No	ns	0,0871	M-O
DDT2-DNP-W-T vs. DDT3-DNP-N	-2405	-8203 to 3392	No	ns	0,9999	M-P
DDT2-DNP-W-T vs. DDT3-DNP-N-T	-3194	-8991 to 2604	No	ns	0,9763	M-Q
DDT2-DNP-W-T vs. DDT3-DNP-W	-2112	-7910 to 3685	No	ns	>0,9999	M-R
DDT2-DNP-W-T vs. DDT3-DNP-W-T	-1388	-7186 to 4409	No	ns	>0,9999	M-S
DDT2-DNP-W-T vs. DDT3-T	4748	-1050 to 10545	No	ns	0,3388	M-T
DDT2-DNP-W-T vs. DDT4	5552	-245,8 to 11349	No	ns	0,0842	M-U
DDT2-DNP-W-T vs. DDT4-DNP-N	-2711	-8508 to 3087	No	ns	0,9984	M-V
DDT2-DNP-W-T vs. DDT4-DNP-N-T	-3464	-9262 to 2333	No	ns	0,9328	M-W
DDT2-DNP-W-T vs. DDT4-DNP-W	1608	-4874 to 8089	No	ns	>0,9999	M-X
DDT2-DNP-W-T vs. DDT4-DNP-W-T	271,3	-5526 to 6069	No	ns	>0,9999	M-Y
DDT2-DNP-W-T vs. DDT4-T	5600	-197,1 to 11398	No	ns	0,0762	M-Z
DDT2-DNP-W-T vs. DDT5	5285	-512,5 to 11082	No	ns	0,1415	M-AA
DDT2-DNP-W-T vs. DDT5-DNP-N	-5536	-11333 to 261,8	No	ns	0,0870	M-AB
DDT2-DNP-W-T vs. DDT5-DNP-N-T	-4293	-10091 to 1504	No	ns	0,5787	M-AC
DDT2-DNP-W-T vs. DDT5-DNP-W	-2648	-8446 to 3149	No	ns	0,9990	M-AD
DDT2-DNP-W-T vs. DDT5-DNP-W-T	-1971	-7768 to 3827	No	ns	>0,9999	M-AE
DDT2-DNP-W-T vs. DDT5-T	3859	-1938 to 9657	No	ns	0,8013	M-AF
DDT2-DNP-W-T vs. DDT6	5523	-274,6 to 11320	No	ns	0,0893	M-AG
DDT2-DNP-W-T vs. DDT6-DNP-N	-10362	-16159 to -4565	Yes	****	<0,0001	M-AH
DDT2-DNP-W-T vs. DDT6-DNP-N-T	-9385	-15183 to -3588	Yes	****	<0,0001	M-AI
DDT2-DNP-W-T vs. DDT6-DNP-W	-1826	-7624 to 3971	No	ns	>0,9999	M-AJ
DDT2-DNP-W-T vs. DDT6-DNP-W-T	-1121	-6918 to 4677	No	ns	>0,9999	M-AK
DDT2-DNP-W-T vs. DDT6-T	4134	-1664 to 9931	No	ns	0,6661	M-AL
DDT2-DNP-W-T vs. - Control	5782	-15,81 to 11579	No	ns	0,0518	M-AN
DDT2-T vs. DDT3	150,2	-5647 to 5948	No	ns	>0,9999	N-O
DDT2-T vs. DDT3-DNP-N	-7791	-13588 to -1993	Yes	***	0,0002	N-P
DDT2-T vs. DDT3-DNP-N-T	-8579	-14376 to -2781	Yes	****	<0,0001	N-Q
DDT2-T vs. DDT3-DNP-W	-7497	-13295 to -1700	Yes	***	0,0005	N-R
DDT2-T vs. DDT3-DNP-W-T	-6774	-12571 to -976,0	Yes	**	0,0044	N-S
DDT2-T vs. DDT3-T	-637,7	-6435 to 5160	No	ns	>0,9999	N-T
DDT2-T vs. DDT4	166,5	-5631 to 5964	No	ns	>0,9999	N-U
DDT2-T vs. DDT4-DNP-N	-8096	-13893 to -2299	Yes	****	<0,0001	N-V
DDT2-T vs. DDT4-DNP-N-T	-8850	-14647 to -3052	Yes	****	<0,0001	N-W
DDT2-T vs. DDT4-DNP-W	-3778	-10259 to 2704	No	ns	0,9502	N-X
DDT2-T vs. DDT4-DNP-W-T	-5114	-10911 to 683,6	No	ns	0,1917	N-Y
DDT2-T vs. DDT4-T	215,2	-5582 to 6013	No	ns	>0,9999	N-Z
DDT2-T vs. DDT5	-100,2	-5898 to 5697	No	ns	>0,9999	N-AA
DDT2-T vs. DDT5-DNP-N	-10921	-16718 to -5123	Yes	****	<0,0001	N-AB
DDT2-T vs. DDT5-DNP-N-T	-9678	-15476 to -3881	Yes	****	<0,0001	N-AC
DDT2-T vs. DDT5-DNP-W	-8033	-13831 to -2236	Yes	***	0,0001	N-AD
DDT2-T vs. DDT5-DNP-W-T	-7356	-13153 to -1559	Yes	***	0,0008	N-AE
DDT2-T vs. DDT5-T	-1526	-7323 to 4272	No	ns	>0,9999	N-AF
DDT2-T vs. DDT6	137,7	-5660 to 5935	No	ns	>0,9999	N-AG
DDT2-T vs. DDT6-DNP-N	-15747	-21545 to -9950	Yes	****	<0,0001	N-AH
DDT2-T vs. DDT6-DNP-N-T	-14770	-20568 to -8973	Yes	****	<0,0001	N-AI
DDT2-T vs. DDT6-DNP-W	-7211	-13009 to -1414	Yes	**	0,0013	N-AJ
DDT2-T vs. DDT6-DNP-W-T	-6506	-12303 to -708,2	Yes	**	0,0091	N-AK
DDT2-T vs. DDT6-T	-1252	-7049 to 4546	No	ns	>0,9999	N-AL
DDT2-T vs. - Control	396,5	-5401 to 6194	No	ns	>0,9999	N-AN
DDT3 vs. DDT3-DNP-N	-7941	-13738 to -2143	Yes	***	0,0001	O-P
DDT3 vs. DDT3-DNP-N-T	-8729	-14526 to -2932	Yes	****	<0,0001	O-Q
DDT3 vs. DDT3-DNP-W	-7648	-13445 to -1850	Yes	***	0,0003	O-R
DDT3 vs. DDT3-DNP-W-T	-6924	-12721 to -1126	Yes	**	0,0029	O-S
DDT3 vs. DDT3-T	-787,8	-6585 to 5010	No	ns	>0,9999	O-T
DDT3 vs. DDT4	16,33	-5781 to 5814	No	ns	>0,9999	O-U
DDT3 vs. DDT4-DNP-N	-8246	-14044 to -2449	Yes	****	<0,0001	O-V
DDT3 vs. DDT4-DNP-N-T	-9000	-14797 to -3202	Yes	****	<0,0001	O-W
DDT3 vs. DDT4-DNP-W	-3928	-10410 to 2554	No	ns	0,9212	O-X
DDT3 vs. DDT4-DNP-W-T	-5264	-11061 to 533,5	No	ns	0,1470	O-Y
DDT3 vs. DDT4-T	65,00	-5732 to 5862	No	ns	>0,9999	O-Z
DDT3 vs. DDT5	-250,3	-6048 to 5547	No	ns	>0,9999	O-AA
DDT3 vs. DDT5-DNP-N	-11071	-16868 to -5274	Yes	****	<0,0001	O-AB
DDT3 vs. DDT5-DNP-N-T	-9829	-15626 to -4031	Yes	****	<0,0001	O-AC
DDT3 vs. DDT5-DNP-W	-8184	-13981 to -2386	Yes	****	<0,0001	O-AD
DDT3 vs. DDT5-DNP-W-T	-7506	-13304 to -1709	Yes	***	0,0005	O-AE
DDT3 vs. DDT5-T	-1676	-7473 to 4121	No	ns	>0,9999	O-AF
DDT3 vs. DDT6	-12,50	-5810 to 5785	No	ns	>0,9999	O-AG
DDT3 vs. DDT6-DNP-N	-15897	-21695 to -10100	Yes	****	<0,0001	O-AH
DDT3 vs. DDT6-DNP-N-T	-14921	-20718 to -9123	Yes	****	<0,0001	O-AI
DDT3 vs. DDT6-DNP-W	-7362	-13159 to -1564	Yes	***	0,0008	O-AJ
DDT3 vs. DDT6-DNP-W-T	-6656	-12453 to -858,4	Yes	**	0,0061	O-AK
DDT3 vs. DDT6-T	-1402	-7199 to 4396	No	ns	>0,9999	O-AL
DDT3 vs. - Control	246,3	-5551 to 6044	No	ns	>0,9999	O-AN
DDT3-DNP-N vs. DDT3-DNP-N-T	-788,3	-6586 to 5009	No	ns	>0,9999	P-Q
DDT3-DNP-N vs. DDT3-DNP-W	293,2	-5504 to 6091	No	ns	>0,9999	P-R
DDT3-DNP-N vs. DDT3-DNP-W-T	1017	-4780 to 6814	No	ns	>0,9999	P-S
DDT3-DNP-N vs. DDT3-T	7153	1355 to 12950	Yes	**	0,0015	P-T
DDT3-DNP-N vs. DDT4	7957	2160 to 13754	Yes	***	0,0001	P-U
DDT3-DNP-N vs. DDT4-DNP-N	-305,5	-6103 to 5492	No	ns	>0,9999	P-V
DDT3-DNP-N vs. DDT4-DNP-N-T	-1059	-6856 to 4738	No	ns	>0,9999	P-W
DDT3-DNP-N vs. DDT4-DNP-W	4013	-2469 to 10495	No	ns	0,9005	P-X
DDT3-DNP-N vs. DDT4-DNP-W-T	2677	-3121 to 8474	No	ns	0,9987	P-Y
DDT3-DNP-N vs. DDT4-T	8006	2208 to 13803	Yes	***	0,0001	P-Z
DDT3-DNP-N vs. DDT5	7690	1893 to 13488	Yes	***	0,0003	P-AA
DDT3-DNP-N vs. DDT5-DNP-N	-3130	-8928 to 2667	No	ns	0,9822	P-AB
DDT3-DNP-N vs. DDT5-DNP-N-T	-1888	-7685 to 3910	No	ns	>0,9999	P-AC
DDT3-DNP-N vs. DDT5-DNP-W	-242,8	-6040 to 5555	No	ns	>0,9999	P-AD
DDT3-DNP-N vs. DDT5-DNP-W-T	434,5	-5363 to 6232	No	ns	>0,9999	P-AE
DDT3-DNP-N vs. DDT5-T	6265	467,2 to 12062	Yes	*	0,0167	P-AF
DDT3-DNP-N vs. DDT6	7928	2131 to 13726	Yes	***	0,0001	P-AG
DDT3-DNP-N vs. DDT6-DNP-N	-7957	-13754 to -2159	Yes	***	0,0001	P-AH
DDT3-DNP-N vs. DDT6-DNP-N-T	-6980	-12777 to -1182	Yes	**	0,0025	P-AI
DDT3-DNP-N vs. DDT6-DNP-W	579,2	-5218 to 6377	No	ns	>0,9999	P-AJ
DDT3-DNP-N vs. DDT6-DNP-W-T	1285	-4513 to 7082	No	ns	>0,9999	P-AK
DDT3-DNP-N vs. DDT6-T	6539	741,5 to 12336	Yes	**	0,0083	P-AL
DDT3-DNP-N vs. - Control	8187	2390 to 13984	Yes	****	<0,0001	P-AN
DDT3-DNP-N-T vs. DDT3-DNP-W	1082	-4716 to 6879	No	ns	>0,9999	Q-R
DDT3-DNP-N-T vs. DDT3-DNP-W-T	1805	-3992 to 7603	No	ns	>0,9999	Q-S
DDT3-DNP-N-T vs. DDT3-T	7941	2144 to 13739	Yes	***	0,0001	Q-T
DDT3-DNP-N-T vs. DDT4	8745	2948 to 14543	Yes	****	<0,0001	Q-U
DDT3-DNP-N-T vs. DDT4-DNP-N	482,8	-5315 to 6280	No	ns	>0,9999	Q-V
DDT3-DNP-N-T vs. DDT4-DNP-N-T	-270,7	-6068 to 5527	No	ns	>0,9999	Q-W
DDT3-DNP-N-T vs. DDT4-DNP-W	4801	-1681 to 11283	No	ns	0,5781	Q-X
DDT3-DNP-N-T vs. DDT4-DNP-W-T	3465	-2332 to 9262	No	ns	0,9327	Q-Y
DDT3-DNP-N-T vs. DDT4-T	8794	2997 to 14591	Yes	****	<0,0001	Q-Z
DDT3-DNP-N-T vs. DDT5	8479	2681 to 14276	Yes	****	<0,0001	Q-AA
DDT3-DNP-N-T vs. DDT5-DNP-N	-2342	-8139 to 3455	No	ns	>0,9999	Q-AB
DDT3-DNP-N-T vs. DDT5-DNP-N-T	-1100	-6897 to 4698	No	ns	>0,9999	Q-AC
DDT3-DNP-N-T vs. DDT5-DNP-W	545,5	-5252 to 6343	No	ns	>0,9999	Q-AD
DDT3-DNP-N-T vs. DDT5-DNP-W-T	1223	-4575 to 7020	No	ns	>0,9999	Q-AE
DDT3-DNP-N-T vs. DDT5-T	7053	1256 to 12850	Yes	**	0,0020	Q-AF
DDT3-DNP-N-T vs. DDT6	8717	2919 to 14514	Yes	****	<0,0001	Q-AG
DDT3-DNP-N-T vs. DDT6-DNP-N	-7168	-12966 to -1371	Yes	**	0,0015	Q-AH
DDT3-DNP-N-T vs. DDT6-DNP-N-T	-6192	-11989 to -394,0	Yes	*	0,0200	Q-AI
DDT3-DNP-N-T vs. DDT6-DNP-W	1368	-4430 to 7165	No	ns	>0,9999	Q-AJ
DDT3-DNP-N-T vs. DDT6-DNP-W-T	2073	-3724 to 7871	No	ns	>0,9999	Q-AK
DDT3-DNP-N-T vs. DDT6-T	7327	1530 to 13125	Yes	***	0,0009	Q-AL
DDT3-DNP-N-T vs. - Control	8975	3178 to 14773	Yes	****	<0,0001	Q-AN
DDT3-DNP-W vs. DDT3-DNP-W-T	723,8	-5074 to 6521	No	ns	>0,9999	R-S
DDT3-DNP-W vs. DDT3-T	6860	1062 to 12657	Yes	**	0,0035	R-T
DDT3-DNP-W vs. DDT4	7664	1866 to 13461	Yes	***	0,0003	R-U
DDT3-DNP-W vs. DDT4-DNP-N	-598,7	-6396 to 5199	No	ns	>0,9999	R-V
DDT3-DNP-W vs. DDT4-DNP-N-T	-1352	-7150 to 4445	No	ns	>0,9999	R-W
DDT3-DNP-W vs. DDT4-DNP-W	3720	-2762 to 10201	No	ns	0,9590	R-X
DDT3-DNP-W vs. DDT4-DNP-W-T	2384	-3414 to 8181	No	ns	0,9999	R-Y
DDT3-DNP-W vs. DDT4-T	7713	1915 to 13510	Yes	***	0,0003	R-Z
DDT3-DNP-W vs. DDT5	7397	1600 to 13195	Yes	***	0,0007	R-AA
DDT3-DNP-W vs. DDT5-DNP-N	-3424	-9221 to 2374	No	ns	0,9416	R-AB
DDT3-DNP-W vs. DDT5-DNP-N-T	-2181	-7978 to 3616	No	ns	>0,9999	R-AC
DDT3-DNP-W vs. DDT5-DNP-W	-536,0	-6333 to 5261	No	ns	>0,9999	R-AD
DDT3-DNP-W vs. DDT5-DNP-W-T	141,3	-5656 to 5939	No	ns	>0,9999	R-AE
DDT3-DNP-W vs. DDT5-T	5972	174,0 to 11769	Yes	*	0,0338	R-AF
DDT3-DNP-W vs. DDT6	7635	1838 to 13432	Yes	***	0,0004	R-AG
DDT3-DNP-W vs. DDT6-DNP-N	-8250	-14047 to -2452	Yes	****	<0,0001	R-AH
DDT3-DNP-W vs. DDT6-DNP-N-T	-7273	-13070 to -1476	Yes	**	0,0011	R-AI
DDT3-DNP-W vs. DDT6-DNP-W	286,0	-5511 to 6083	No	ns	>0,9999	R-AJ
DDT3-DNP-W vs. DDT6-DNP-W-T	991,7	-4806 to 6789	No	ns	>0,9999	R-AK
DDT3-DNP-W vs. DDT6-T	6246	448,4 to 12043	Yes	*	0,0175	R-AL
DDT3-DNP-W vs. - Control	7894	2096 to 13691	Yes	***	0,0002	R-AN
DDT3-DNP-W-T vs. DDT3-T	6136	338,4 to 11933	Yes	*	0,0229	S-T
DDT3-DNP-W-T vs. DDT4	6940	1143 to 12737	Yes	**	0,0028	S-U
DDT3-DNP-W-T vs. DDT4-DNP-N	-1323	-7120 to 4475	No	ns	>0,9999	S-V
DDT3-DNP-W-T vs. DDT4-DNP-N-T	-2076	-7873 to 3721	No	ns	>0,9999	S-W
DDT3-DNP-W-T vs. DDT4-DNP-W	2996	-3486 to 9478	No	ns	0,9987	S-X
DDT3-DNP-W-T vs. DDT4-DNP-W-T	1660	-4138 to 7457	No	ns	>0,9999	S-Y
DDT3-DNP-W-T vs. DDT4-T	6989	1191 to 12786	Yes	**	0,0024	S-Z
DDT3-DNP-W-T vs. DDT5	6673	875,9 to 12471	Yes	**	0,0058	S-AA
DDT3-DNP-W-T vs. DDT5-DNP-N	-4147	-9945 to 1650	No	ns	0,6588	S-AB
DDT3-DNP-W-T vs. DDT5-DNP-N-T	-2905	-8702 to 2893	No	ns	0,9945	S-AC
DDT3-DNP-W-T vs. DDT5-DNP-W	-1260	-7057 to 4538	No	ns	>0,9999	S-AD
DDT3-DNP-W-T vs. DDT5-DNP-W-T	-582,5	-6380 to 5215	No	ns	>0,9999	S-AE
DDT3-DNP-W-T vs. DDT5-T	5248	-549,8 to 11045	No	ns	0,1515	S-AF
DDT3-DNP-W-T vs. DDT6	6911	1114 to 12709	Yes	**	0,0030	S-AG
DDT3-DNP-W-T vs. DDT6-DNP-N	-8974	-14771 to -3176	Yes	****	<0,0001	S-AH
DDT3-DNP-W-T vs. DDT6-DNP-N-T	-7997	-13794 to -2199	Yes	***	0,0001	S-AI
DDT3-DNP-W-T vs. DDT6-DNP-W	-437,8	-6235 to 5360	No	ns	>0,9999	S-AJ
DDT3-DNP-W-T vs. DDT6-DNP-W-T	267,8	-5530 to 6065	No	ns	>0,9999	S-AK
DDT3-DNP-W-T vs. DDT6-T	5522	-275,5 to 11319	No	ns	0,0895	S-AL
DDT3-DNP-W-T vs. - Control	7170	1373 to 12967	Yes	**	0,0014	S-AN
DDT3-T vs. DDT4	804,2	-4993 to 6602	No	ns	>0,9999	T-U
DDT3-T vs. DDT4-DNP-N	-7458	-13256 to -1661	Yes	***	0,0006	T-V
DDT3-T vs. DDT4-DNP-N-T	-8212	-14009 to -2414	Yes	****	<0,0001	T-W
DDT3-T vs. DDT4-DNP-W	-3140	-9622 to 3342	No	ns	0,9969	T-X
DDT3-T vs. DDT4-DNP-W-T	-4476	-10274 to 1321	No	ns	0,4777	T-Y
DDT3-T vs. DDT4-T	852,8	-4945 to 6650	No	ns	>0,9999	T-Z
DDT3-T vs. DDT5	537,5	-5260 to 6335	No	ns	>0,9999	T-AA
DDT3-T vs. DDT5-DNP-N	-10283	-16081 to -4486	Yes	****	<0,0001	T-AB
DDT3-T vs. DDT5-DNP-N-T	-9041	-14838 to -3243	Yes	****	<0,0001	T-AC
DDT3-T vs. DDT5-DNP-W	-7396	-13193 to -1598	Yes	***	0,0007	T-AD
DDT3-T vs. DDT5-DNP-W-T	-6718	-12516 to -920,9	Yes	**	0,0051	T-AE
DDT3-T vs. DDT5-T	-888,2	-6686 to 4909	No	ns	>0,9999	T-AF
DDT3-T vs. DDT6	775,3	-5022 to 6573	No	ns	>0,9999	T-AG
DDT3-T vs. DDT6-DNP-N	-15110	-20907 to -9312	Yes	****	<0,0001	T-AH
DDT3-T vs. DDT6-DNP-N-T	-14133	-19930 to -8335	Yes	****	<0,0001	T-AI
DDT3-T vs. DDT6-DNP-W	-6574	-12371 to -776,2	Yes	**	0,0076	T-AJ
DDT3-T vs. DDT6-DNP-W-T	-5868	-11665 to -70,53	Yes	*	0,0427	T-AK
DDT3-T vs. DDT6-T	-613,8	-6411 to 5184	No	ns	>0,9999	T-AL
DDT3-T vs. - Control	1034	-4763 to 6832	No	ns	>0,9999	T-AN
DDT4 vs. DDT4-DNP-N	-8263	-14060 to -2465	Yes	****	<0,0001	U-V
DDT4 vs. DDT4-DNP-N-T	-9016	-14813 to -3219	Yes	****	<0,0001	U-W
DDT4 vs. DDT4-DNP-W	-3944	-10426 to 2538	No	ns	0,9175	U-X
DDT4 vs. DDT4-DNP-W-T	-5280	-11078 to 517,1	No	ns	0,1427	U-Y
DDT4 vs. DDT4-T	48,67	-5749 to 5846	No	ns	>0,9999	U-Z
DDT4 vs. DDT5	-266,7	-6064 to 5531	No	ns	>0,9999	U-AA
DDT4 vs. DDT5-DNP-N	-11087	-16885 to -5290	Yes	****	<0,0001	U-AB
DDT4 vs. DDT5-DNP-N-T	-9845	-15642 to -4047	Yes	****	<0,0001	U-AC
DDT4 vs. DDT5-DNP-W	-8200	-13997 to -2402	Yes	****	<0,0001	U-AD
DDT4 vs. DDT5-DNP-W-T	-7523	-13320 to -1725	Yes	***	0,0005	U-AE
DDT4 vs. DDT5-T	-1692	-7490 to 4105	No	ns	>0,9999	U-AF
DDT4 vs. DDT6	-28,83	-5826 to 5769	No	ns	>0,9999	U-AG
DDT4 vs. DDT6-DNP-N	-15914	-21711 to -10116	Yes	****	<0,0001	U-AH
DDT4 vs. DDT6-DNP-N-T	-14937	-20734 to -9139	Yes	****	<0,0001	U-AI
DDT4 vs. DDT6-DNP-W	-7378	-13175 to -1580	Yes	***	0,0008	U-AJ
DDT4 vs. DDT6-DNP-W-T	-6672	-12470 to -874,7	Yes	**	0,0058	U-AK
DDT4 vs. DDT6-T	-1418	-7215 to 4379	No	ns	>0,9999	U-AL
DDT4 vs. - Control	230,0	-5567 to 6027	No	ns	>0,9999	U-AN
DDT4-DNP-N vs. DDT4-DNP-N-T	-753,5	-6551 to 5044	No	ns	>0,9999	V-W
DDT4-DNP-N vs. DDT4-DNP-W	4318	-2163 to 10800	No	ns	0,7999	V-X
DDT4-DNP-N vs. DDT4-DNP-W-T	2982	-2815 to 8780	No	ns	0,9915	V-Y
DDT4-DNP-N vs. DDT4-T	8311	2514 to 14109	Yes	****	<0,0001	V-Z
DDT4-DNP-N vs. DDT5	7996	2198 to 13793	Yes	***	0,0001	V-AA
DDT4-DNP-N vs. DDT5-DNP-N	-2825	-8622 to 2973	No	ns	0,9966	V-AB
DDT4-DNP-N vs. DDT5-DNP-N-T	-1582	-7380 to 4215	No	ns	>0,9999	V-AC
DDT4-DNP-N vs. DDT5-DNP-W	62,67	-5735 to 5860	No	ns	>0,9999	V-AD
DDT4-DNP-N vs. DDT5-DNP-W-T	740,0	-5057 to 6537	No	ns	>0,9999	V-AE
DDT4-DNP-N vs. DDT5-T	6570	772,7 to 12368	Yes	**	0,0077	V-AF
DDT4-DNP-N vs. DDT6	8234	2436 to 14031	Yes	****	<0,0001	V-AG
DDT4-DNP-N vs. DDT6-DNP-N	-7651	-13449 to -1854	Yes	***	0,0003	V-AH
DDT4-DNP-N vs. DDT6-DNP-N-T	-6674	-12472 to -876,9	Yes	**	0,0058	V-AI
DDT4-DNP-N vs. DDT6-DNP-W	884,7	-4913 to 6682	No	ns	>0,9999	V-AJ
DDT4-DNP-N vs. DDT6-DNP-W-T	1590	-4207 to 7388	No	ns	>0,9999	V-AK
DDT4-DNP-N vs. DDT6-T	6845	1047 to 12642	Yes	**	0,0036	V-AL
DDT4-DNP-N vs. - Control	8493	2695 to 14290	Yes	****	<0,0001	V-AN
DDT4-DNP-N-T vs. DDT4-DNP-W	5072	-1410 to 11554	No	ns	0,4453	W-X
DDT4-DNP-N-T vs. DDT4-DNP-W-T	3736	-2062 to 9533	No	ns	0,8516	W-Y
DDT4-DNP-N-T vs. DDT4-T	9065	3267 to 14862	Yes	****	<0,0001	W-Z
DDT4-DNP-N-T vs. DDT5	8749	2952 to 14547	Yes	****	<0,0001	W-AA
DDT4-DNP-N-T vs. DDT5-DNP-N	-2071	-7869 to 3726	No	ns	>0,9999	W-AB
DDT4-DNP-N-T vs. DDT5-DNP-N-T	-828,8	-6626 to 4969	No	ns	>0,9999	W-AC
DDT4-DNP-N-T vs. DDT5-DNP-W	816,2	-4981 to 6614	No	ns	>0,9999	W-AD
DDT4-DNP-N-T vs. DDT5-DNP-W-T	1494	-4304 to 7291	No	ns	>0,9999	W-AE
DDT4-DNP-N-T vs. DDT5-T	7324	1526 to 13121	Yes	***	0,0009	W-AF
DDT4-DNP-N-T vs. DDT6	8987	3190 to 14785	Yes	****	<0,0001	W-AG
DDT4-DNP-N-T vs. DDT6-DNP-N	-6898	-12695 to -1100	Yes	**	0,0031	W-AH
DDT4-DNP-N-T vs. DDT6-DNP-N-T	-5921	-11718 to -123,4	Yes	*	0,0379	W-AI
DDT4-DNP-N-T vs. DDT6-DNP-W	1638	-4159 to 7436	No	ns	>0,9999	W-AJ
DDT4-DNP-N-T vs. DDT6-DNP-W-T	2344	-3454 to 8141	No	ns	>0,9999	W-AK
DDT4-DNP-N-T vs. DDT6-T	7598	1801 to 13395	Yes	***	0,0004	W-AL
DDT4-DNP-N-T vs. - Control	9246	3449 to 15043	Yes	****	<0,0001	W-AN
DDT4-DNP-W vs. DDT4-DNP-W-T	-1336	-7818 to 5146	No	ns	>0,9999	X-Y
DDT4-DNP-W vs. DDT4-T	3993	-2489 to 10475	No	ns	0,9057	X-Z
DDT4-DNP-W vs. DDT5	3678	-2804 to 10159	No	ns	0,9647	X-AA
DDT4-DNP-W vs. DDT5-DNP-N	-7143	-13625 to -661,4	Yes	*	0,0122	X-AB
DDT4-DNP-W vs. DDT5-DNP-N-T	-5901	-12382 to 581,1	No	ns	0,1434	X-AC
DDT4-DNP-W vs. DDT5-DNP-W	-4256	-10737 to 2226	No	ns	0,8238	X-AD
DDT4-DNP-W vs. DDT5-DNP-W-T	-3578	-10060 to 2903	No	ns	0,9756	X-AE
DDT4-DNP-W vs. DDT5-T	2252	-4230 to 8734	No	ns	>0,9999	X-AF
DDT4-DNP-W vs. DDT6	3915	-2566 to 10397	No	ns	0,9240	X-AG
DDT4-DNP-W vs. DDT6-DNP-N	-11970	-18451 to -5488	Yes	****	<0,0001	X-AH
DDT4-DNP-W vs. DDT6-DNP-N-T	-10993	-17474 to -4511	Yes	****	<0,0001	X-AI
DDT4-DNP-W vs. DDT6-DNP-W	-3434	-9915 to 3048	No	ns	0,9866	X-AJ
DDT4-DNP-W vs. DDT6-DNP-W-T	-2728	-9210 to 3754	No	ns	0,9998	X-AK
DDT4-DNP-W vs. DDT6-T	2526	-3956 to 9008	No	ns	>0,9999	X-AL
DDT4-DNP-W vs. - Control	4174	-2308 to 10656	No	ns	0,8524	X-AN
DDT4-DNP-W-T vs. DDT4-T	5329	-468,5 to 11126	No	ns	0,1303	Y-Z
DDT4-DNP-W-T vs. DDT5	5014	-783,8 to 10811	No	ns	0,2266	Y-AA
DDT4-DNP-W-T vs. DDT5-DNP-N	-5807	-11604 to -9,528	Yes	*	0,0490	Y-AB
DDT4-DNP-W-T vs. DDT5-DNP-N-T	-4565	-10362 to 1233	No	ns	0,4304	Y-AC
DDT4-DNP-W-T vs. DDT5-DNP-W	-2920	-8717 to 2878	No	ns	0,9940	Y-AD
DDT4-DNP-W-T vs. DDT5-DNP-W-T	-2242	-8040 to 3555	No	ns	>0,9999	Y-AE
DDT4-DNP-W-T vs. DDT5-T	3588	-2209 to 9385	No	ns	0,9009	Y-AF
DDT4-DNP-W-T vs. DDT6	5252	-546,0 to 11049	No	ns	0,1504	Y-AG
DDT4-DNP-W-T vs. DDT6-DNP-N	-10633	-16431 to -4836	Yes	****	<0,0001	Y-AH
DDT4-DNP-W-T vs. DDT6-DNP-N-T	-9657	-15454 to -3859	Yes	****	<0,0001	Y-AI
DDT4-DNP-W-T vs. DDT6-DNP-W	-2098	-7895 to 3700	No	ns	>0,9999	Y-AJ
DDT4-DNP-W-T vs. DDT6-DNP-W-T	-1392	-7189 to 4406	No	ns	>0,9999	Y-AK
DDT4-DNP-W-T vs. DDT6-T	3862	-1935 to 9660	No	ns	0,8000	Y-AL
DDT4-DNP-W-T vs. - Control	5510	-287,1 to 11308	No	ns	0,0916	Y-AN
DDT4-T vs. DDT5	-315,3	-6113 to 5482	No	ns	>0,9999	Z-AA
DDT4-T vs. DDT5-DNP-N	-11136	-16933 to -5339	Yes	****	<0,0001	Z-AB
DDT4-T vs. DDT5-DNP-N-T	-9894	-15691 to -4096	Yes	****	<0,0001	Z-AC
DDT4-T vs. DDT5-DNP-W	-8249	-14046 to -2451	Yes	****	<0,0001	Z-AD
DDT4-T vs. DDT5-DNP-W-T	-7571	-13369 to -1774	Yes	***	0,0004	Z-AE
DDT4-T vs. DDT5-T	-1741	-7538 to 4056	No	ns	>0,9999	Z-AF
DDT4-T vs. DDT6	-77,50	-5875 to 5720	No	ns	>0,9999	Z-AG
DDT4-T vs. DDT6-DNP-N	-15962	-21760 to -10165	Yes	****	<0,0001	Z-AH
DDT4-T vs. DDT6-DNP-N-T	-14986	-20783 to -9188	Yes	****	<0,0001	Z-AI
DDT4-T vs. DDT6-DNP-W	-7427	-13224 to -1629	Yes	***	0,0007	Z-AJ
DDT4-T vs. DDT6-DNP-W-T	-6721	-12518 to -923,4	Yes	**	0,0051	Z-AK
DDT4-T vs. DDT6-T	-1467	-7264 to 4331	No	ns	>0,9999	Z-AL
DDT4-T vs. - Control	181,3	-5616 to 5979	No	ns	>0,9999	Z-AN
DDT5 vs. DDT5-DNP-N	-10821	-16618 to -5023	Yes	****	<0,0001	AA-AB
DDT5 vs. DDT5-DNP-N-T	-9578	-15376 to -3781	Yes	****	<0,0001	AA-AC
DDT5 vs. DDT5-DNP-W	-7933	-13731 to -2136	Yes	***	0,0001	AA-AD
DDT5 vs. DDT5-DNP-W-T	-7256	-13053 to -1458	Yes	**	0,0011	AA-AE
DDT5 vs. DDT5-T	-1426	-7223 to 4372	No	ns	>0,9999	AA-AF
DDT5 vs. DDT6	237,8	-5560 to 6035	No	ns	>0,9999	AA-AG
DDT5 vs. DDT6-DNP-N	-15647	-21444 to -9850	Yes	****	<0,0001	AA-AH
DDT5 vs. DDT6-DNP-N-T	-14670	-20468 to -8873	Yes	****	<0,0001	AA-AI
DDT5 vs. DDT6-DNP-W	-7111	-12909 to -1314	Yes	**	0,0017	AA-AJ
DDT5 vs. DDT6-DNP-W-T	-6406	-12203 to -608,0	Yes	*	0,0117	AA-AK
DDT5 vs. DDT6-T	-1151	-6949 to 4646	No	ns	>0,9999	AA-AL
DDT5 vs. - Control	496,7	-5301 to 6294	No	ns	>0,9999	AA-AN
DDT5-DNP-N vs. DDT5-DNP-N-T	1243	-4555 to 7040	No	ns	>0,9999	AB-AC
DDT5-DNP-N vs. DDT5-DNP-W	2888	-2910 to 8685	No	ns	0,9950	AB-AD
DDT5-DNP-N vs. DDT5-DNP-W-T	3565	-2233 to 9362	No	ns	0,9075	AB-AE
DDT5-DNP-N vs. DDT5-T	9395	3598 to 15192	Yes	****	<0,0001	AB-AF
DDT5-DNP-N vs. DDT6	11059	5261 to 16856	Yes	****	<0,0001	AB-AG
DDT5-DNP-N vs. DDT6-DNP-N	-4826	-10624 to 971,1	No	ns	0,3027	AB-AH
DDT5-DNP-N vs. DDT6-DNP-N-T	-3850	-9647 to 1948	No	ns	0,8056	AB-AI
DDT5-DNP-N vs. DDT6-DNP-W	3710	-2088 to 9507	No	ns	0,8612	AB-AJ
DDT5-DNP-N vs. DDT6-DNP-W-T	4415	-1382 to 10213	No	ns	0,5111	AB-AK
DDT5-DNP-N vs. DDT6-T	9669	3872 to 15467	Yes	****	<0,0001	AB-AL
DDT5-DNP-N vs. - Control	11317	5520 to 17115	Yes	****	<0,0001	AB-AN
DDT5-DNP-N-T vs. DDT5-DNP-W	1645	-4152 to 7442	No	ns	>0,9999	AC-AD
DDT5-DNP-N-T vs. DDT5-DNP-W-T	2322	-3475 to 8120	No	ns	>0,9999	AC-AE
DDT5-DNP-N-T vs. DDT5-T	8153	2355 to 13950	Yes	****	<0,0001	AC-AF
DDT5-DNP-N-T vs. DDT6	9816	4019 to 15613	Yes	****	<0,0001	AC-AG
DDT5-DNP-N-T vs. DDT6-DNP-N	-6069	-11866 to -271,4	Yes	*	0,0269	AC-AH
DDT5-DNP-N-T vs. DDT6-DNP-N-T	-5092	-10889 to 705,5	No	ns	0,1990	AC-AI
DDT5-DNP-N-T vs. DDT6-DNP-W	2467	-3330 to 8264	No	ns	0,9998	AC-AJ
DDT5-DNP-N-T vs. DDT6-DNP-W-T	3173	-2625 to 8970	No	ns	0,9784	AC-AK
DDT5-DNP-N-T vs. DDT6-T	8427	2629 to 14224	Yes	****	<0,0001	AC-AL
DDT5-DNP-N-T vs. - Control	10075	4277 to 15872	Yes	****	<0,0001	AC-AN
DDT5-DNP-W vs. DDT5-DNP-W-T	677,3	-5120 to 6475	No	ns	>0,9999	AD-AE
DDT5-DNP-W vs. DDT5-T	6508	710,0 to 12305	Yes	**	0,0090	AD-AF
DDT5-DNP-W vs. DDT6	8171	2374 to 13968	Yes	****	<0,0001	AD-AG
DDT5-DNP-W vs. DDT6-DNP-N	-7714	-13511 to -1916	Yes	***	0,0003	AD-AH
DDT5-DNP-W vs. DDT6-DNP-N-T	-6737	-12534 to -939,5	Yes	**	0,0049	AD-AI
DDT5-DNP-W vs. DDT6-DNP-W	822,0	-4975 to 6619	No	ns	>0,9999	AD-AJ
DDT5-DNP-W vs. DDT6-DNP-W-T	1528	-4270 to 7325	No	ns	>0,9999	AD-AK
DDT5-DNP-W vs. DDT6-T	6782	984,4 to 12579	Yes	**	0,0043	AD-AL
DDT5-DNP-W vs. - Control	8430	2632 to 14227	Yes	****	<0,0001	AD-AN
DDT5-DNP-W-T vs. DDT5-T	5830	32,69 to 11628	Yes	*	0,0465	AE-AF
DDT5-DNP-W-T vs. DDT6	7494	1696 to 13291	Yes	***	0,0006	AE-AG
DDT5-DNP-W-T vs. DDT6-DNP-N	-8391	-14189 to -2594	Yes	****	<0,0001	AE-AH
DDT5-DNP-W-T vs. DDT6-DNP-N-T	-7414	-13212 to -1617	Yes	***	0,0007	AE-AI
DDT5-DNP-W-T vs. DDT6-DNP-W	144,7	-5653 to 5942	No	ns	>0,9999	AE-AJ
DDT5-DNP-W-T vs. DDT6-DNP-W-T	850,3	-4947 to 6648	No	ns	>0,9999	AE-AK
DDT5-DNP-W-T vs. DDT6-T	6105	307,0 to 11902	Yes	*	0,0247	AE-AL
DDT5-DNP-W-T vs. - Control	7753	1955 to 13550	Yes	***	0,0002	AE-AN
DDT5-T vs. DDT6	1664	-4134 to 7461	No	ns	>0,9999	AF-AG
DDT5-T vs. DDT6-DNP-N	-14221	-20019 to -8424	Yes	****	<0,0001	AF-AH
DDT5-T vs. DDT6-DNP-N-T	-13245	-19042 to -7447	Yes	****	<0,0001	AF-AI
DDT5-T vs. DDT6-DNP-W	-5686	-11483 to 112,0	No	ns	0,0637	AF-AJ
DDT5-T vs. DDT6-DNP-W-T	-4980	-10777 to 817,6	No	ns	0,2393	AF-AK
DDT5-T vs. DDT6-T	274,3	-5523 to 6072	No	ns	>0,9999	AF-AL
DDT5-T vs. - Control	1922	-3875 to 7720	No	ns	>0,9999	AF-AN
DDT6 vs. DDT6-DNP-N	-15885	-21682 to -10087	Yes	****	<0,0001	AG-AH
DDT6 vs. DDT6-DNP-N-T	-14908	-20705 to -9111	Yes	****	<0,0001	AG-AI
DDT6 vs. DDT6-DNP-W	-7349	-13146 to -1552	Yes	***	0,0009	AG-AJ
DDT6 vs. DDT6-DNP-W-T	-6643	-12441 to -845,9	Yes	**	0,0063	AG-AK
DDT6 vs. DDT6-T	-1389	-7187 to 4408	No	ns	>0,9999	AG-AL
DDT6 vs. - Control	258,8	-5539 to 6056	No	ns	>0,9999	AG-AN
DDT6-DNP-N vs. DDT6-DNP-N-T	976,8	-4821 to 6774	No	ns	>0,9999	AH-AI
DDT6-DNP-N vs. DDT6-DNP-W	8536	2738 to 14333	Yes	****	<0,0001	AH-AJ
DDT6-DNP-N vs. DDT6-DNP-W-T	9242	3444 to 15039	Yes	****	<0,0001	AH-AK
DDT6-DNP-N vs. DDT6-T	14496	8698 to 20293	Yes	****	<0,0001	AH-AL
DDT6-DNP-N vs. - Control	16144	10346 to 21941	Yes	****	<0,0001	AH-AN
DDT6-DNP-N-T vs. DDT6-DNP-W	7559	1762 to 13356	Yes	***	0,0005	AI-AJ
DDT6-DNP-N-T vs. DDT6-DNP-W-T	8265	2467 to 14062	Yes	****	<0,0001	AI-AK
DDT6-DNP-N-T vs. DDT6-T	13519	7721 to 19316	Yes	****	<0,0001	AI-AL
DDT6-DNP-N-T vs. - Control	15167	9369 to 20964	Yes	****	<0,0001	AI-AN
DDT6-DNP-W vs. DDT6-DNP-W-T	705,7	-5092 to 6503	No	ns	>0,9999	AJ-AK
DDT6-DNP-W vs. DDT6-T	5960	162,4 to 11757	Yes	*	0,0347	AJ-AL
DDT6-DNP-W vs. - Control	7608	1810 to 13405	Yes	***	0,0004	AJ-AN
DDT6-DNP-W-T vs. DDT6-T	5254	-543,3 to 11052	No	ns	0,1497	AK-AL
DDT6-DNP-W-T vs. - Control	6902	1105 to 12700	Yes	**	0,0031	AK-AN
DDT6-T vs. - Control	1648	-4149 to 7445	No	ns	>0,9999	AL-AN
Test details	Mean 1	Mean 2	Mean Diff,	SE of diff,	n1	n2	q	DF
DDT1a vs. DDT1a-N	430,8	4695	-4264	1471	6	6	4099	187
DDT1a vs. DDT1b noChol-N	430,8	514,7	-83,83	1802	6	3	0,06581	187
DDT1a vs. DDT1b-2xChol-N	430,8	3943	-3513	1802	6	3	2757	187
DDT1a vs. DDT1a-N-T	430,8	4033	-3602	1471	6	6	3463	187
DDT1a vs. DDT1a-W	430,8	3743	-3312	1471	6	6	3184	187
DDT1a vs. DDT1a-W-T	430,8	3272	-2841	1471	6	6	2731	187
DDT1a vs. DDT1a-T	430,8	479,5	-48,67	1471	6	6	0,04679	187
DDT1a vs. DDT2	430,8	472,7	-41,83	1471	6	6	0,04022	187
DDT1a vs. DDT2-DNP-N	430,8	8369	-7939	1471	6	6	7632	187
DDT1a vs. DDT2-DNP-N-T	430,8	6532	-6101	1471	6	6	5865	187
DDT1a vs. DDT2-DNP-W	430,8	7669	-7238	1471	6	6	6958	187
DDT1a vs. DDT2-DNP-W-T	430,8	5948	-5517	1471	6	6	5304	187
DDT1a vs. DDT2-T	430,8	562,3	-131,5	1471	6	6	0,1264	187
DDT1a vs. DDT3	430,8	412,2	18,67	1471	6	6	0,01795	187
DDT1a vs. DDT3-DNP-N	430,8	8353	-7922	1471	6	6	7616	187
DDT1a vs. DDT3-DNP-N-T	430,8	9141	-8710	1471	6	6	8374	187
DDT1a vs. DDT3-DNP-W	430,8	8060	-7629	1471	6	6	7334	187
DDT1a vs. DDT3-DNP-W-T	430,8	7336	-6905	1471	6	6	6638	187
DDT1a vs. DDT3-T	430,8	1200	-769,2	1471	6	6	0,7395	187
DDT1a vs. DDT4	430,8	395,8	35,00	1471	6	6	0,03365	187
DDT1a vs. DDT4-DNP-N	430,8	8658	-8228	1471	6	6	7910	187
DDT1a vs. DDT4-DNP-N-T	430,8	9412	-8981	1471	6	6	8634	187
DDT1a vs. DDT4-DNP-W	430,8	4340	-3909	1645	6	4	3361	187
DDT1a vs. DDT4-DNP-W-T	430,8	5676	-5245	1471	6	6	5043	187
DDT1a vs. DDT4-T	430,8	347,2	83,67	1471	6	6	0,08044	187
DDT1a vs. DDT5	430,8	662,5	-231,7	1471	6	6	0,2227	187
DDT1a vs. DDT5-DNP-N	430,8	11483	-11052	1471	6	6	10,63	187
DDT1a vs. DDT5-DNP-N-T	430,8	10241	-9810	1471	6	6	9431	187
DDT1a vs. DDT5-DNP-W	430,8	8596	-8165	1471	6	6	7850	187
DDT1a vs. DDT5-DNP-W-T	430,8	7918	-7488	1471	6	6	7198	187
DDT1a vs. DDT5-T	430,8	2088	-1657	1471	6	6	1593	187
DDT1a vs. DDT6	430,8	424,7	6167	1471	6	6	0,005929	187
DDT1a vs. DDT6-DNP-N	430,8	16310	-15879	1471	6	6	15,27	187
DDT1a vs. DDT6-DNP-N-T	430,8	15333	-14902	1471	6	6	14,33	187
DDT1a vs. DDT6-DNP-W	430,8	7774	-7343	1471	6	6	7059	187
DDT1a vs. DDT6-DNP-W-T	430,8	7068	-6637	1471	6	6	6381	187
DDT1a vs. DDT6-T	430,8	1814	-1383	1471	6	6	1330	187
DDT1a vs. - Control	430,8	165,8	265,0	1471	6	6	0,2548	187
DDT1a-N vs. DDT1b noChol-N	4695	514,7	4180	1802	6	3	3281	187
DDT1a-N vs. DDT1b-2xChol-N	4695	3943	751,2	1802	6	3	0,5896	187
DDT1a-N vs. DDT1a-N-T	4695	4033	661,3	1471	6	6	0,6358	187
DDT1a-N vs. DDT1a-W	4695	3743	951,5	1471	6	6	0,9148	187
DDT1a-N vs. DDT1a-W-T	4695	3272	1423	1471	6	6	1368	187
DDT1a-N vs. DDT1a-T	4695	479,5	4215	1471	6	6	4052	187
DDT1a-N vs. DDT2	4695	472,7	4222	1471	6	6	4059	187
DDT1a-N vs. DDT2-DNP-N	4695	8369	-3675	1471	6	6	3533	187
DDT1a-N vs. DDT2-DNP-N-T	4695	6532	-1837	1471	6	6	1766	187
DDT1a-N vs. DDT2-DNP-W	4695	7669	-2974	1471	6	6	2859	187
DDT1a-N vs. DDT2-DNP-W-T	4695	5948	-1253	1471	6	6	1205	187
DDT1a-N vs. DDT2-T	4695	562,3	4132	1471	6	6	3973	187
DDT1a-N vs. DDT3	4695	412,2	4282	1471	6	6	4117	187
DDT1a-N vs. DDT3-DNP-N	4695	8353	-3658	1471	6	6	3517	187
DDT1a-N vs. DDT3-DNP-N-T	4695	9141	-4447	1471	6	6	4275	187
DDT1a-N vs. DDT3-DNP-W	4695	8060	-3365	1471	6	6	3235	187
DDT1a-N vs. DDT3-DNP-W-T	4695	7336	-2641	1471	6	6	2539	187
DDT1a-N vs. DDT3-T	4695	1200	3495	1471	6	6	3360	187
DDT1a-N vs. DDT4	4695	395,8	4299	1471	6	6	4133	187
DDT1a-N vs. DDT4-DNP-N	4695	8658	-3964	1471	6	6	3811	187
DDT1a-N vs. DDT4-DNP-N-T	4695	9412	-4717	1471	6	6	4535	187
DDT1a-N vs. DDT4-DNP-W	4695	4340	354,5	1645	6	4	0,3048	187
DDT1a-N vs. DDT4-DNP-W-T	4695	5676	-981,7	1471	6	6	0,9438	187
DDT1a-N vs. DDT4-T	4695	347,2	4347	1471	6	6	4179	187
DDT1a-N vs. DDT5	4695	662,5	4032	1471	6	6	3876	187
DDT1a-N vs. DDT5-DNP-N	4695	11483	-6789	1471	6	6	6527	187
DDT1a-N vs. DDT5-DNP-N-T	4695	10241	-5546	1471	6	6	5332	187
DDT1a-N vs. DDT5-DNP-W	4695	8596	-3901	1471	6	6	3751	187
DDT1a-N vs. DDT5-DNP-W-T	4695	7918	-3224	1471	6	6	3099	187
DDT1a-N vs. DDT5-T	4695	2088	2606	1471	6	6	2506	187
DDT1a-N vs. DDT6	4695	424,7	4270	1471	6	6	4105	187
DDT1a-N vs. DDT6-DNP-N	4695	16310	-11615	1471	6	6	11,17	187
DDT1a-N vs. DDT6-DNP-N-T	4695	15333	-10638	1471	6	6	10,23	187
DDT1a-N vs. DDT6-DNP-W	4695	7774	-3079	1471	6	6	2960	187
DDT1a-N vs. DDT6-DNP-W-T	4695	7068	-2374	1471	6	6	2282	187
DDT1a-N vs. DDT6-T	4695	1814	2881	1471	6	6	2769	187
DDT1a-N vs. - Control	4695	165,8	4529	1471	6	6	4354	187
DDT1b noChol-N vs. DDT1b-2xChol-N	514,7	3943	-3429	2080	3	3	2331	187
DDT1b noChol-N vs. DDT1a-N-T	514,7	4033	-3519	1802	3	6	2762	187
DDT1b noChol-N vs. DDT1a-W	514,7	3743	-3228	1802	3	6	2534	187
DDT1b noChol-N vs. DDT1a-W-T	514,7	3272	-2757	1802	3	6	2164	187
DDT1b noChol-N vs. DDT1a-T	514,7	479,5	35,17	1802	3	6	0,02760	187
DDT1b noChol-N vs. DDT2	514,7	472,7	42,00	1802	3	6	0,03297	187
DDT1b noChol-N vs. DDT2-DNP-N	514,7	8369	-7855	1802	3	6	6166	187
DDT1b noChol-N vs. DDT2-DNP-N-T	514,7	6532	-6017	1802	3	6	4723	187
DDT1b noChol-N vs. DDT2-DNP-W	514,7	7669	-7154	1802	3	6	5616	187
DDT1b noChol-N vs. DDT2-DNP-W-T	514,7	5948	-5433	1802	3	6	4265	187
DDT1b noChol-N vs. DDT2-T	514,7	562,3	-47,67	1802	3	6	0,03742	187
DDT1b noChol-N vs. DDT3	514,7	412,2	102,5	1802	3	6	0,08046	187
DDT1b noChol-N vs. DDT3-DNP-N	514,7	8353	-7838	1802	3	6	6153	187
DDT1b noChol-N vs. DDT3-DNP-N-T	514,7	9141	-8627	1802	3	6	6772	187
DDT1b noChol-N vs. DDT3-DNP-W	514,7	8060	-7545	1802	3	6	5923	187
DDT1b noChol-N vs. DDT3-DNP-W-T	514,7	7336	-6821	1802	3	6	5354	187
DDT1b noChol-N vs. DDT3-T	514,7	1200	-685,3	1802	3	6	0,5380	187
DDT1b noChol-N vs. DDT4	514,7	395,8	118,8	1802	3	6	0,09328	187
DDT1b noChol-N vs. DDT4-DNP-N	514,7	8658	-8144	1802	3	6	6393	187
DDT1b noChol-N vs. DDT4-DNP-N-T	514,7	9412	-8897	1802	3	6	6984	187
DDT1b noChol-N vs. DDT4-DNP-W	514,7	4340	-3825	1946	3	4	2780	187
DDT1b noChol-N vs. DDT4-DNP-W-T	514,7	5676	-5162	1802	3	6	4052	187
DDT1b noChol-N vs. DDT4-T	514,7	347,2	167,5	1802	3	6	0,1315	187
DDT1b noChol-N vs. DDT5	514,7	662,5	-147,8	1802	3	6	0,1160	187
DDT1b noChol-N vs. DDT5-DNP-N	514,7	11483	-10969	1802	3	6	8610	187
DDT1b noChol-N vs. DDT5-DNP-N-T	514,7	10241	-9726	1802	3	6	7635	187
DDT1b noChol-N vs. DDT5-DNP-W	514,7	8596	-8081	1802	3	6	6343	187
DDT1b noChol-N vs. DDT5-DNP-W-T	514,7	7918	-7404	1802	3	6	5812	187
DDT1b noChol-N vs. DDT5-T	514,7	2088	-1574	1802	3	6	1235	187
DDT1b noChol-N vs. DDT6	514,7	424,7	90,00	1802	3	6	0,07065	187
DDT1b noChol-N vs. DDT6-DNP-N	514,7	16310	-15795	1802	3	6	12,40	187
DDT1b noChol-N vs. DDT6-DNP-N-T	514,7	15333	-14818	1802	3	6	11,63	187
DDT1b noChol-N vs. DDT6-DNP-W	514,7	7774	-7259	1802	3	6	5698	187
DDT1b noChol-N vs. DDT6-DNP-W-T	514,7	7068	-6553	1802	3	6	5144	187
DDT1b noChol-N vs. DDT6-T	514,7	1814	-1299	1802	3	6	1020	187
DDT1b noChol-N vs. - Control	514,7	165,8	348,8	1802	3	6	0,2738	187
DDT1b-2xChol-N vs. DDT1a-N-T	3943	4033	-89,83	1802	3	6	0,07052	187
DDT1b-2xChol-N vs. DDT1a-W	3943	3743	200,3	1802	3	6	0,1573	187
DDT1b-2xChol-N vs. DDT1a-W-T	3943	3272	671,8	1802	3	6	0,5274	187
DDT1b-2xChol-N vs. DDT1a-T	3943	479,5	3464	1802	3	6	2719	187
DDT1b-2xChol-N vs. DDT2	3943	472,7	3471	1802	3	6	2724	187
DDT1b-2xChol-N vs. DDT2-DNP-N	3943	8369	-4426	1802	3	6	3474	187
DDT1b-2xChol-N vs. DDT2-DNP-N-T	3943	6532	-2588	1802	3	6	2032	187
DDT1b-2xChol-N vs. DDT2-DNP-W	3943	7669	-3725	1802	3	6	2924	187
DDT1b-2xChol-N vs. DDT2-DNP-W-T	3943	5948	-2004	1802	3	6	1573	187
DDT1b-2xChol-N vs. DDT2-T	3943	562,3	3381	1802	3	6	2654	187
DDT1b-2xChol-N vs. DDT3	3943	412,2	3531	1802	3	6	2772	187
DDT1b-2xChol-N vs. DDT3-DNP-N	3943	8353	-4410	1802	3	6	3461	187
DDT1b-2xChol-N vs. DDT3-DNP-N-T	3943	9141	-5198	1802	3	6	4080	187
DDT1b-2xChol-N vs. DDT3-DNP-W	3943	8060	-4116	1802	3	6	3231	187
DDT1b-2xChol-N vs. DDT3-DNP-W-T	3943	7336	-3393	1802	3	6	2663	187
DDT1b-2xChol-N vs. DDT3-T	3943	1200	2743	1802	3	6	2153	187
DDT1b-2xChol-N vs. DDT4	3943	395,8	3548	1802	3	6	2785	187
DDT1b-2xChol-N vs. DDT4-DNP-N	3943	8658	-4715	1802	3	6	3701	187
DDT1b-2xChol-N vs. DDT4-DNP-N-T	3943	9412	-5469	1802	3	6	4293	187
DDT1b-2xChol-N vs. DDT4-DNP-W	3943	4340	-396,7	1946	3	4	0,2883	187
DDT1b-2xChol-N vs. DDT4-DNP-W-T	3943	5676	-1733	1802	3	6	1360	187
DDT1b-2xChol-N vs. DDT4-T	3943	347,2	3596	1802	3	6	2823	187
DDT1b-2xChol-N vs. DDT5	3943	662,5	3281	1802	3	6	2575	187
DDT1b-2xChol-N vs. DDT5-DNP-N	3943	11483	-7540	1802	3	6	5919	187
DDT1b-2xChol-N vs. DDT5-DNP-N-T	3943	10241	-6297	1802	3	6	4943	187
DDT1b-2xChol-N vs. DDT5-DNP-W	3943	8596	-4652	1802	3	6	3652	187
DDT1b-2xChol-N vs. DDT5-DNP-W-T	3943	7918	-3975	1802	3	6	3120	187
DDT1b-2xChol-N vs. DDT5-T	3943	2088	1855	1802	3	6	1456	187
DDT1b-2xChol-N vs. DDT6	3943	424,7	3519	1802	3	6	2762	187
DDT1b-2xChol-N vs. DDT6-DNP-N	3943	16310	-12366	1802	3	6	9707	187
DDT1b-2xChol-N vs. DDT6-DNP-N-T	3943	15333	-11389	1802	3	6	8940	187
DDT1b-2xChol-N vs. DDT6-DNP-W	3943	7774	-3830	1802	3	6	3007	187
DDT1b-2xChol-N vs. DDT6-DNP-W-T	3943	7068	-3125	1802	3	6	2453	187
DDT1b-2xChol-N vs. DDT6-T	3943	1814	2130	1802	3	6	1672	187
DDT1b-2xChol-N vs. - Control	3943	165,8	3778	1802	3	6	2965	187
DDT1a-N-T vs. DDT1a-W	4033	3743	290,2	1471	6	6	0,2790	187
DDT1a-N-T vs. DDT1a-W-T	4033	3272	761,7	1471	6	6	0,7323	187
DDT1a-N-T vs. DDT1a-T	4033	479,5	3554	1471	6	6	3416	187
DDT1a-N-T vs. DDT2	4033	472,7	3561	1471	6	6	3423	187
DDT1a-N-T vs. DDT2-DNP-N	4033	8369	-4336	1471	6	6	4169	187
DDT1a-N-T vs. DDT2-DNP-N-T	4033	6532	-2499	1471	6	6	2402	187
DDT1a-N-T vs. DDT2-DNP-W	4033	7669	-3635	1471	6	6	3495	187
DDT1a-N-T vs. DDT2-DNP-W-T	4033	5948	-1914	1471	6	6	1840	187
DDT1a-N-T vs. DDT2-T	4033	562,3	3471	1471	6	6	3337	187
DDT1a-N-T vs. DDT3	4033	412,2	3621	1471	6	6	3481	187
DDT1a-N-T vs. DDT3-DNP-N	4033	8353	-4320	1471	6	6	4153	187
DDT1a-N-T vs. DDT3-DNP-N-T	4033	9141	-5108	1471	6	6	4911	187
DDT1a-N-T vs. DDT3-DNP-W	4033	8060	-4027	1471	6	6	3871	187
DDT1a-N-T vs. DDT3-DNP-W-T	4033	7336	-3303	1471	6	6	3175	187
DDT1a-N-T vs. DDT3-T	4033	1200	2833	1471	6	6	2724	187
DDT1a-N-T vs. DDT4	4033	395,8	3637	1471	6	6	3497	187
DDT1a-N-T vs. DDT4-DNP-N	4033	8658	-4625	1471	6	6	4447	187
DDT1a-N-T vs. DDT4-DNP-N-T	4033	9412	-5379	1471	6	6	5171	187
DDT1a-N-T vs. DDT4-DNP-W	4033	4340	-306,8	1645	6	4	0,2638	187
DDT1a-N-T vs. DDT4-DNP-W-T	4033	5676	-1643	1471	6	6	1580	187
DDT1a-N-T vs. DDT4-T	4033	347,2	3686	1471	6	6	3544	187
DDT1a-N-T vs. DDT5	4033	662,5	3371	1471	6	6	3241	187
DDT1a-N-T vs. DDT5-DNP-N	4033	11483	-7450	1471	6	6	7162	187
DDT1a-N-T vs. DDT5-DNP-N-T	4033	10241	-6208	1471	6	6	5968	187
DDT1a-N-T vs. DDT5-DNP-W	4033	8596	-4563	1471	6	6	4386	187
DDT1a-N-T vs. DDT5-DNP-W-T	4033	7918	-3885	1471	6	6	3735	187
DDT1a-N-T vs. DDT5-T	4033	2088	1945	1471	6	6	1870	187
DDT1a-N-T vs. DDT6	4033	424,7	3609	1471	6	6	3469	187
DDT1a-N-T vs. DDT6-DNP-N	4033	16310	-12276	1471	6	6	11,80	187
DDT1a-N-T vs. DDT6-DNP-N-T	4033	15333	-11300	1471	6	6	10,86	187
DDT1a-N-T vs. DDT6-DNP-W	4033	7774	-3741	1471	6	6	3596	187
DDT1a-N-T vs. DDT6-DNP-W-T	4033	7068	-3035	1471	6	6	2918	187
DDT1a-N-T vs. DDT6-T	4033	1814	2219	1471	6	6	2134	187
DDT1a-N-T vs. - Control	4033	165,8	3867	1471	6	6	3718	187
DDT1a-W vs. DDT1a-W-T	3743	3272	471,5	1471	6	6	0,4533	187
DDT1a-W vs. DDT1a-T	3743	479,5	3264	1471	6	6	3137	187
DDT1a-W vs. DDT2	3743	472,7	3270	1471	6	6	3144	187
DDT1a-W vs. DDT2-DNP-N	3743	8369	-4626	1471	6	6	4448	187
DDT1a-W vs. DDT2-DNP-N-T	3743	6532	-2789	1471	6	6	2681	187
DDT1a-W vs. DDT2-DNP-W	3743	7669	-3926	1471	6	6	3774	187
DDT1a-W vs. DDT2-DNP-W-T	3743	5948	-2205	1471	6	6	2119	187
DDT1a-W vs. DDT2-T	3743	562,3	3181	1471	6	6	3058	187
DDT1a-W vs. DDT3	3743	412,2	3331	1471	6	6	3202	187
DDT1a-W vs. DDT3-DNP-N	3743	8353	-4610	1471	6	6	4432	187
DDT1a-W vs. DDT3-DNP-N-T	3743	9141	-5398	1471	6	6	5190	187
DDT1a-W vs. DDT3-DNP-W	3743	8060	-4317	1471	6	6	4150	187
DDT1a-W vs. DDT3-DNP-W-T	3743	7336	-3593	1471	6	6	3454	187
DDT1a-W vs. DDT3-T	3743	1200	2543	1471	6	6	2445	187
DDT1a-W vs. DDT4	3743	395,8	3347	1471	6	6	3218	187
DDT1a-W vs. DDT4-DNP-N	3743	8658	-4915	1471	6	6	4726	187
DDT1a-W vs. DDT4-DNP-N-T	3743	9412	-5669	1471	6	6	5450	187
DDT1a-W vs. DDT4-DNP-W	3743	4340	-597,0	1645	6	4	0,5134	187
DDT1a-W vs. DDT4-DNP-W-T	3743	5676	-1933	1471	6	6	1859	187
DDT1a-W vs. DDT4-T	3743	347,2	3396	1471	6	6	3265	187
DDT1a-W vs. DDT5	3743	662,5	3081	1471	6	6	2962	187
DDT1a-W vs. DDT5-DNP-N	3743	11483	-7740	1471	6	6	7441	187
DDT1a-W vs. DDT5-DNP-N-T	3743	10241	-6498	1471	6	6	6247	187
DDT1a-W vs. DDT5-DNP-W	3743	8596	-4853	1471	6	6	4665	187
DDT1a-W vs. DDT5-DNP-W-T	3743	7918	-4175	1471	6	6	4014	187
DDT1a-W vs. DDT5-T	3743	2088	1655	1471	6	6	1591	187
DDT1a-W vs. DDT6	3743	424,7	3318	1471	6	6	3190	187
DDT1a-W vs. DDT6-DNP-N	3743	16310	-12567	1471	6	6	12,08	187
DDT1a-W vs. DDT6-DNP-N-T	3743	15333	-11590	1471	6	6	11,14	187
DDT1a-W vs. DDT6-DNP-W	3743	7774	-4031	1471	6	6	3875	187
DDT1a-W vs. DDT6-DNP-W-T	3743	7068	-3325	1471	6	6	3197	187
DDT1a-W vs. DDT6-T	3743	1814	1929	1471	6	6	1855	187
DDT1a-W vs. - Control	3743	165,8	3577	1471	6	6	3439	187
DDT1a-W-T vs. DDT1a-T	3272	479,5	2792	1471	6	6	2684	187
DDT1a-W-T vs. DDT2	3272	472,7	2799	1471	6	6	2691	187
DDT1a-W-T vs. DDT2-DNP-N	3272	8369	-5098	1471	6	6	4901	187
DDT1a-W-T vs. DDT2-DNP-N-T	3272	6532	-3260	1471	6	6	3134	187
DDT1a-W-T vs. DDT2-DNP-W	3272	7669	-4397	1471	6	6	4227	187
DDT1a-W-T vs. DDT2-DNP-W-T	3272	5948	-2676	1471	6	6	2573	187
DDT1a-W-T vs. DDT2-T	3272	562,3	2709	1471	6	6	2605	187
DDT1a-W-T vs. DDT3	3272	412,2	2859	1471	6	6	2749	187
DDT1a-W-T vs. DDT3-DNP-N	3272	8353	-5081	1471	6	6	4885	187
DDT1a-W-T vs. DDT3-DNP-N-T	3272	9141	-5870	1471	6	6	5643	187
DDT1a-W-T vs. DDT3-DNP-W	3272	8060	-4788	1471	6	6	4603	187
DDT1a-W-T vs. DDT3-DNP-W-T	3272	7336	-4064	1471	6	6	3907	187
DDT1a-W-T vs. DDT3-T	3272	1200	2072	1471	6	6	1992	187
DDT1a-W-T vs. DDT4	3272	395,8	2876	1471	6	6	2765	187
DDT1a-W-T vs. DDT4-DNP-N	3272	8658	-5387	1471	6	6	5179	187
DDT1a-W-T vs. DDT4-DNP-N-T	3272	9412	-6140	1471	6	6	5903	187
DDT1a-W-T vs. DDT4-DNP-W	3272	4340	-1069	1645	6	4	0,9188	187
DDT1a-W-T vs. DDT4-DNP-W-T	3272	5676	-2405	1471	6	6	2312	187
DDT1a-W-T vs. DDT4-T	3272	347,2	2924	1471	6	6	2811	187
DDT1a-W-T vs. DDT5	3272	662,5	2609	1471	6	6	2508	187
DDT1a-W-T vs. DDT5-DNP-N	3272	11483	-8212	1471	6	6	7895	187
DDT1a-W-T vs. DDT5-DNP-N-T	3272	10241	-6969	1471	6	6	6700	187
DDT1a-W-T vs. DDT5-DNP-W	3272	8596	-5324	1471	6	6	5119	187
DDT1a-W-T vs. DDT5-DNP-W-T	3272	7918	-4647	1471	6	6	4467	187
DDT1a-W-T vs. DDT5-T	3272	2088	1183	1471	6	6	1138	187
DDT1a-W-T vs. DDT6	3272	424,7	2847	1471	6	6	2737	187
DDT1a-W-T vs. DDT6-DNP-N	3272	16310	-13038	1471	6	6	12,53	187
DDT1a-W-T vs. DDT6-DNP-N-T	3272	15333	-12061	1471	6	6	11,60	187
DDT1a-W-T vs. DDT6-DNP-W	3272	7774	-4502	1471	6	6	4328	187
DDT1a-W-T vs. DDT6-DNP-W-T	3272	7068	-3797	1471	6	6	3650	187
DDT1a-W-T vs. DDT6-T	3272	1814	1458	1471	6	6	1401	187
DDT1a-W-T vs. - Control	3272	165,8	3106	1471	6	6	2986	187
DDT1a-T vs. DDT2	479,5	472,7	6833	1471	6	6	0,006569	187
DDT1a-T vs. DDT2-DNP-N	479,5	8369	-7890	1471	6	6	7585	187
DDT1a-T vs. DDT2-DNP-N-T	479,5	6532	-6052	1471	6	6	5818	187
DDT1a-T vs. DDT2-DNP-W	479,5	7669	-7189	1471	6	6	6911	187
DDT1a-T vs. DDT2-DNP-W-T	479,5	5948	-5468	1471	6	6	5257	187
DDT1a-T vs. DDT2-T	479,5	562,3	-82,83	1471	6	6	0,07963	187
DDT1a-T vs. DDT3	479,5	412,2	67,33	1471	6	6	0,06473	187
DDT1a-T vs. DDT3-DNP-N	479,5	8353	-7873	1471	6	6	7569	187
DDT1a-T vs. DDT3-DNP-N-T	479,5	9141	-8662	1471	6	6	8327	187
DDT1a-T vs. DDT3-DNP-W	479,5	8060	-7580	1471	6	6	7287	187
DDT1a-T vs. DDT3-DNP-W-T	479,5	7336	-6856	1471	6	6	6592	187
DDT1a-T vs. DDT3-T	479,5	1200	-720,5	1471	6	6	0,6927	187
DDT1a-T vs. DDT4	479,5	395,8	83,67	1471	6	6	0,08044	187
DDT1a-T vs. DDT4-DNP-N	479,5	8658	-8179	1471	6	6	7863	187
DDT1a-T vs. DDT4-DNP-N-T	479,5	9412	-8932	1471	6	6	8587	187
DDT1a-T vs. DDT4-DNP-W	479,5	4340	-3861	1645	6	4	3320	187
DDT1a-T vs. DDT4-DNP-W-T	479,5	5676	-5197	1471	6	6	4996	187
DDT1a-T vs. DDT4-T	479,5	347,2	132,3	1471	6	6	0,1272	187
DDT1a-T vs. DDT5	479,5	662,5	-183,0	1471	6	6	0,1759	187
DDT1a-T vs. DDT5-DNP-N	479,5	11483	-11004	1471	6	6	10,58	187
DDT1a-T vs. DDT5-DNP-N-T	479,5	10241	-9761	1471	6	6	9384	187
DDT1a-T vs. DDT5-DNP-W	479,5	8596	-8116	1471	6	6	7803	187
DDT1a-T vs. DDT5-DNP-W-T	479,5	7918	-7439	1471	6	6	7152	187
DDT1a-T vs. DDT5-T	479,5	2088	-1609	1471	6	6	1547	187
DDT1a-T vs. DDT6	479,5	424,7	54,83	1471	6	6	0,05272	187
DDT1a-T vs. DDT6-DNP-N	479,5	16310	-15830	1471	6	6	15,22	187
DDT1a-T vs. DDT6-DNP-N-T	479,5	15333	-14853	1471	6	6	14,28	187
DDT1a-T vs. DDT6-DNP-W	479,5	7774	-7294	1471	6	6	7012	187
DDT1a-T vs. DDT6-DNP-W-T	479,5	7068	-6589	1471	6	6	6334	187
DDT1a-T vs. DDT6-T	479,5	1814	-1334	1471	6	6	1283	187
DDT1a-T vs. - Control	479,5	165,8	313,7	1471	6	6	0,3016	187
DDT2 vs. DDT2-DNP-N	472,7	8369	-7897	1471	6	6	7592	187
DDT2 vs. DDT2-DNP-N-T	472,7	6532	-6059	1471	6	6	5825	187
DDT2 vs. DDT2-DNP-W	472,7	7669	-7196	1471	6	6	6918	187
DDT2 vs. DDT2-DNP-W-T	472,7	5948	-5475	1471	6	6	5263	187
DDT2 vs. DDT2-T	472,7	562,3	-89,67	1471	6	6	0,08620	187
DDT2 vs. DDT3	472,7	412,2	60,50	1471	6	6	0,05816	187
DDT2 vs. DDT3-DNP-N	472,7	8353	-7880	1471	6	6	7576	187
DDT2 vs. DDT3-DNP-N-T	472,7	9141	-8669	1471	6	6	8334	187
DDT2 vs. DDT3-DNP-W	472,7	8060	-7587	1471	6	6	7294	187
DDT2 vs. DDT3-DNP-W-T	472,7	7336	-6863	1471	6	6	6598	187
DDT2 vs. DDT3-T	472,7	1200	-727,3	1471	6	6	0,6992	187
DDT2 vs. DDT4	472,7	395,8	76,83	1471	6	6	0,07387	187
DDT2 vs. DDT4-DNP-N	472,7	8658	-8186	1471	6	6	7870	187
DDT2 vs. DDT4-DNP-N-T	472,7	9412	-8939	1471	6	6	8594	187
DDT2 vs. DDT4-DNP-W	472,7	4340	-3867	1645	6	4	3325	187
DDT2 vs. DDT4-DNP-W-T	472,7	5676	-5204	1471	6	6	5003	187
DDT2 vs. DDT4-T	472,7	347,2	125,5	1471	6	6	0,1207	187
DDT2 vs. DDT5	472,7	662,5	-189,8	1471	6	6	0,1825	187
DDT2 vs. DDT5-DNP-N	472,7	11483	-11011	1471	6	6	10,59	187
DDT2 vs. DDT5-DNP-N-T	472,7	10241	-9768	1471	6	6	9391	187
DDT2 vs. DDT5-DNP-W	472,7	8596	-8123	1471	6	6	7809	187
DDT2 vs. DDT5-DNP-W-T	472,7	7918	-7446	1471	6	6	7158	187
DDT2 vs. DDT5-T	472,7	2088	-1616	1471	6	6	1553	187
DDT2 vs. DDT6	472,7	424,7	48,00	1471	6	6	0,04615	187
DDT2 vs. DDT6-DNP-N	472,7	16310	-15837	1471	6	6	15,23	187
DDT2 vs. DDT6-DNP-N-T	472,7	15333	-14860	1471	6	6	14,29	187
DDT2 vs. DDT6-DNP-W	472,7	7774	-7301	1471	6	6	7019	187
DDT2 vs. DDT6-DNP-W-T	472,7	7068	-6595	1471	6	6	6341	187
DDT2 vs. DDT6-T	472,7	1814	-1341	1471	6	6	1289	187
DDT2 vs. - Control	472,7	165,8	306,8	1471	6	6	0,2950	187
DDT2-DNP-N vs. DDT2-DNP-N-T	8369	6532	1838	1471	6	6	1767	187
DDT2-DNP-N vs. DDT2-DNP-W	8369	7669	700,8	1471	6	6	0,6738	187
DDT2-DNP-N vs. DDT2-DNP-W-T	8369	5948	2422	1471	6	6	2328	187
DDT2-DNP-N vs. DDT2-T	8369	562,3	7807	1471	6	6	7506	187
DDT2-DNP-N vs. DDT3	8369	412,2	7957	1471	6	6	7650	187
DDT2-DNP-N vs. DDT3-DNP-N	8369	8353	16,50	1471	6	6	0,01586	187
DDT2-DNP-N vs. DDT3-DNP-N-T	8369	9141	-771,8	1471	6	6	0,7420	187
DDT2-DNP-N vs. DDT3-DNP-W	8369	8060	309,7	1471	6	6	0,2977	187
DDT2-DNP-N vs. DDT3-DNP-W-T	8369	7336	1034	1471	6	6	0,9936	187
DDT2-DNP-N vs. DDT3-T	8369	1200	7169	1471	6	6	6892	187
DDT2-DNP-N vs. DDT4	8369	395,8	7974	1471	6	6	7666	187
DDT2-DNP-N vs. DDT4-DNP-N	8369	8658	-289,0	1471	6	6	0,2778	187
DDT2-DNP-N vs. DDT4-DNP-N-T	8369	9412	-1043	1471	6	6	1002	187
DDT2-DNP-N vs. DDT4-DNP-W	8369	4340	4029	1645	6	4	3465	187
DDT2-DNP-N vs. DDT4-DNP-W-T	8369	5676	2693	1471	6	6	2589	187
DDT2-DNP-N vs. DDT4-T	8369	347,2	8022	1471	6	6	7712	187
DDT2-DNP-N vs. DDT5	8369	662,5	7707	1471	6	6	7409	187
DDT2-DNP-N vs. DDT5-DNP-N	8369	11483	-3114	1471	6	6	2994	187
DDT2-DNP-N vs. DDT5-DNP-N-T	8369	10241	-1871	1471	6	6	1799	187
DDT2-DNP-N vs. DDT5-DNP-W	8369	8596	-226,3	1471	6	6	0,2176	187
DDT2-DNP-N vs. DDT5-DNP-W-T	8369	7918	451,0	1471	6	6	0,4336	187
DDT2-DNP-N vs. DDT5-T	8369	2088	6281	1471	6	6	6039	187
DDT2-DNP-N vs. DDT6	8369	424,7	7945	1471	6	6	7638	187
DDT2-DNP-N vs. DDT6-DNP-N	8369	16310	-7940	1471	6	6	7634	187
DDT2-DNP-N vs. DDT6-DNP-N-T	8369	15333	-6963	1471	6	6	6694	187
DDT2-DNP-N vs. DDT6-DNP-W	8369	7774	595,7	1471	6	6	0,5727	187
DDT2-DNP-N vs. DDT6-DNP-W-T	8369	7068	1301	1471	6	6	1251	187
DDT2-DNP-N vs. DDT6-T	8369	1814	6556	1471	6	6	6302	187
DDT2-DNP-N vs. - Control	8369	165,8	8204	1471	6	6	7887	187
DDT2-DNP-N-T vs. DDT2-DNP-W	6532	7669	-1137	1471	6	6	1093	187
DDT2-DNP-N-T vs. DDT2-DNP-W-T	6532	5948	584,2	1471	6	6	0,5616	187
DDT2-DNP-N-T vs. DDT2-T	6532	562,3	5969	1471	6	6	5739	187
DDT2-DNP-N-T vs. DDT3	6532	412,2	6120	1471	6	6	5883	187
DDT2-DNP-N-T vs. DDT3-DNP-N	6532	8353	-1821	1471	6	6	1751	187
DDT2-DNP-N-T vs. DDT3-DNP-N-T	6532	9141	-2610	1471	6	6	2509	187
DDT2-DNP-N-T vs. DDT3-DNP-W	6532	8060	-1528	1471	6	6	1469	187
DDT2-DNP-N-T vs. DDT3-DNP-W-T	6532	7336	-804,2	1471	6	6	0,7731	187
DDT2-DNP-N-T vs. DDT3-T	6532	1200	5332	1471	6	6	5126	187
DDT2-DNP-N-T vs. DDT4	6532	395,8	6136	1471	6	6	5899	187
DDT2-DNP-N-T vs. DDT4-DNP-N	6532	8658	-2127	1471	6	6	2045	187
DDT2-DNP-N-T vs. DDT4-DNP-N-T	6532	9412	-2880	1471	6	6	2769	187
DDT2-DNP-N-T vs. DDT4-DNP-W	6532	4340	2192	1645	6	4	1885	187
DDT2-DNP-N-T vs. DDT4-DNP-W-T	6532	5676	855,5	1471	6	6	0,8225	187
DDT2-DNP-N-T vs. DDT4-T	6532	347,2	6185	1471	6	6	5946	187
DDT2-DNP-N-T vs. DDT5	6532	662,5	5869	1471	6	6	5643	187
DDT2-DNP-N-T vs. DDT5-DNP-N	6532	11483	-4952	1471	6	6	4760	187
DDT2-DNP-N-T vs. DDT5-DNP-N-T	6532	10241	-3709	1471	6	6	3566	187
DDT2-DNP-N-T vs. DDT5-DNP-W	6532	8596	-2064	1471	6	6	1984	187
DDT2-DNP-N-T vs. DDT5-DNP-W-T	6532	7918	-1387	1471	6	6	1333	187
DDT2-DNP-N-T vs. DDT5-T	6532	2088	4444	1471	6	6	4272	187
DDT2-DNP-N-T vs. DDT6	6532	424,7	6107	1471	6	6	5871	187
DDT2-DNP-N-T vs. DDT6-DNP-N	6532	16310	-9778	1471	6	6	9400	187
DDT2-DNP-N-T vs. DDT6-DNP-N-T	6532	15333	-8801	1471	6	6	8461	187
DDT2-DNP-N-T vs. DDT6-DNP-W	6532	7774	-1242	1471	6	6	1194	187
DDT2-DNP-N-T vs. DDT6-DNP-W-T	6532	7068	-536,3	1471	6	6	0,5156	187
DDT2-DNP-N-T vs. DDT6-T	6532	1814	4718	1471	6	6	4536	187
DDT2-DNP-N-T vs. - Control	6532	165,8	6366	1471	6	6	6120	187
DDT2-DNP-W vs. DDT2-DNP-W-T	7669	5948	1721	1471	6	6	1655	187
DDT2-DNP-W vs. DDT2-T	7669	562,3	7106	1471	6	6	6832	187
DDT2-DNP-W vs. DDT3	7669	412,2	7256	1471	6	6	6976	187
DDT2-DNP-W vs. DDT3-DNP-N	7669	8353	-684,3	1471	6	6	0,6579	187
DDT2-DNP-W vs. DDT3-DNP-N-T	7669	9141	-1473	1471	6	6	1416	187
DDT2-DNP-W vs. DDT3-DNP-W	7669	8060	-391,2	1471	6	6	0,3761	187
DDT2-DNP-W vs. DDT3-DNP-W-T	7669	7336	332,7	1471	6	6	0,3198	187
DDT2-DNP-W vs. DDT3-T	7669	1200	6469	1471	6	6	6219	187
DDT2-DNP-W vs. DDT4	7669	395,8	7273	1471	6	6	6992	187
DDT2-DNP-W vs. DDT4-DNP-N	7669	8658	-989,8	1471	6	6	0,9516	187
DDT2-DNP-W vs. DDT4-DNP-N-T	7669	9412	-1743	1471	6	6	1676	187
DDT2-DNP-W vs. DDT4-DNP-W	7669	4340	3329	1645	6	4	2862	187
DDT2-DNP-W vs. DDT4-DNP-W-T	7669	5676	1992	1471	6	6	1915	187
DDT2-DNP-W vs. DDT4-T	7669	347,2	7321	1471	6	6	7039	187
DDT2-DNP-W vs. DDT5	7669	662,5	7006	1471	6	6	6735	187
DDT2-DNP-W vs. DDT5-DNP-N	7669	11483	-3815	1471	6	6	3667	187
DDT2-DNP-W vs. DDT5-DNP-N-T	7669	10241	-2572	1471	6	6	2473	187
DDT2-DNP-W vs. DDT5-DNP-W	7669	8596	-927,2	1471	6	6	0,8914	187
DDT2-DNP-W vs. DDT5-DNP-W-T	7669	7918	-249,8	1471	6	6	0,2402	187
DDT2-DNP-W vs. DDT5-T	7669	2088	5580	1471	6	6	5365	187
DDT2-DNP-W vs. DDT6	7669	424,7	7244	1471	6	6	6964	187
DDT2-DNP-W vs. DDT6-DNP-N	7669	16310	-8641	1471	6	6	8307	187
DDT2-DNP-W vs. DDT6-DNP-N-T	7669	15333	-7664	1471	6	6	7368	187
DDT2-DNP-W vs. DDT6-DNP-W	7669	7774	-105,2	1471	6	6	0,1011	187
DDT2-DNP-W vs. DDT6-DNP-W-T	7669	7068	600,5	1471	6	6	0,5773	187
DDT2-DNP-W vs. DDT6-T	7669	1814	5855	1471	6	6	5629	187
DDT2-DNP-W vs. - Control	7669	165,8	7503	1471	6	6	7213	187
DDT2-DNP-W-T vs. DDT2-T	5948	562,3	5385	1471	6	6	5177	187
DDT2-DNP-W-T vs. DDT3	5948	412,2	5535	1471	6	6	5322	187
DDT2-DNP-W-T vs. DDT3-DNP-N	5948	8353	-2405	1471	6	6	2312	187
DDT2-DNP-W-T vs. DDT3-DNP-N-T	5948	9141	-3194	1471	6	6	3070	187
DDT2-DNP-W-T vs. DDT3-DNP-W	5948	8060	-2112	1471	6	6	2031	187
DDT2-DNP-W-T vs. DDT3-DNP-W-T	5948	7336	-1388	1471	6	6	1335	187
DDT2-DNP-W-T vs. DDT3-T	5948	1200	4748	1471	6	6	4564	187
DDT2-DNP-W-T vs. DDT4	5948	395,8	5552	1471	6	6	5337	187
DDT2-DNP-W-T vs. DDT4-DNP-N	5948	8658	-2711	1471	6	6	2606	187
DDT2-DNP-W-T vs. DDT4-DNP-N-T	5948	9412	-3464	1471	6	6	3331	187
DDT2-DNP-W-T vs. DDT4-DNP-W	5948	4340	1608	1645	6	4	1382	187
DDT2-DNP-W-T vs. DDT4-DNP-W-T	5948	5676	271,3	1471	6	6	0,2609	187
DDT2-DNP-W-T vs. DDT4-T	5948	347,2	5600	1471	6	6	5384	187
DDT2-DNP-W-T vs. DDT5	5948	662,5	5285	1471	6	6	5081	187
DDT2-DNP-W-T vs. DDT5-DNP-N	5948	11483	-5536	1471	6	6	5322	187
DDT2-DNP-W-T vs. DDT5-DNP-N-T	5948	10241	-4293	1471	6	6	4127	187
DDT2-DNP-W-T vs. DDT5-DNP-W	5948	8596	-2648	1471	6	6	2546	187
DDT2-DNP-W-T vs. DDT5-DNP-W-T	5948	7918	-1971	1471	6	6	1895	187
DDT2-DNP-W-T vs. DDT5-T	5948	2088	3859	1471	6	6	3710	187
DDT2-DNP-W-T vs. DDT6	5948	424,7	5523	1471	6	6	5310	187
DDT2-DNP-W-T vs. DDT6-DNP-N	5948	16310	-10362	1471	6	6	9962	187
DDT2-DNP-W-T vs. DDT6-DNP-N-T	5948	15333	-9385	1471	6	6	9023	187
DDT2-DNP-W-T vs. DDT6-DNP-W	5948	7774	-1826	1471	6	6	1756	187
DDT2-DNP-W-T vs. DDT6-DNP-W-T	5948	7068	-1121	1471	6	6	1077	187
DDT2-DNP-W-T vs. DDT6-T	5948	1814	4134	1471	6	6	3974	187
DDT2-DNP-W-T vs. - Control	5948	165,8	5782	1471	6	6	5558	187
DDT2-T vs. DDT3	562,3	412,2	150,2	1471	6	6	0,1444	187
DDT2-T vs. DDT3-DNP-N	562,3	8353	-7791	1471	6	6	7490	187
DDT2-T vs. DDT3-DNP-N-T	562,3	9141	-8579	1471	6	6	8248	187
DDT2-T vs. DDT3-DNP-W	562,3	8060	-7497	1471	6	6	7208	187
DDT2-T vs. DDT3-DNP-W-T	562,3	7336	-6774	1471	6	6	6512	187
DDT2-T vs. DDT3-T	562,3	1200	-637,7	1471	6	6	0,6130	187
DDT2-T vs. DDT4	562,3	395,8	166,5	1471	6	6	0,1601	187
DDT2-T vs. DDT4-DNP-N	562,3	8658	-8096	1471	6	6	7783	187
DDT2-T vs. DDT4-DNP-N-T	562,3	9412	-8850	1471	6	6	8508	187
DDT2-T vs. DDT4-DNP-W	562,3	4340	-3778	1645	6	4	3248	187
DDT2-T vs. DDT4-DNP-W-T	562,3	5676	-5114	1471	6	6	4916	187
DDT2-T vs. DDT4-T	562,3	347,2	215,2	1471	6	6	0,2069	187
DDT2-T vs. DDT5	562,3	662,5	-100,2	1471	6	6	0,09630	187
DDT2-T vs. DDT5-DNP-N	562,3	11483	-10921	1471	6	6	10,50	187
DDT2-T vs. DDT5-DNP-N-T	562,3	10241	-9678	1471	6	6	9305	187
DDT2-T vs. DDT5-DNP-W	562,3	8596	-8033	1471	6	6	7723	187
DDT2-T vs. DDT5-DNP-W-T	562,3	7918	-7356	1471	6	6	7072	187
DDT2-T vs. DDT5-T	562,3	2088	-1526	1471	6	6	1467	187
DDT2-T vs. DDT6	562,3	424,7	137,7	1471	6	6	0,1324	187
DDT2-T vs. DDT6-DNP-N	562,3	16310	-15747	1471	6	6	15,14	187
DDT2-T vs. DDT6-DNP-N-T	562,3	15333	-14770	1471	6	6	14,20	187
DDT2-T vs. DDT6-DNP-W	562,3	7774	-7211	1471	6	6	6933	187
DDT2-T vs. DDT6-DNP-W-T	562,3	7068	-6506	1471	6	6	6254	187
DDT2-T vs. DDT6-T	562,3	1814	-1252	1471	6	6	1203	187
DDT2-T vs. - Control	562,3	165,8	396,5	1471	6	6	0,3812	187
DDT3 vs. DDT3-DNP-N	412,2	8353	-7941	1471	6	6	7634	187
DDT3 vs. DDT3-DNP-N-T	412,2	9141	-8729	1471	6	6	8392	187
DDT3 vs. DDT3-DNP-W	412,2	8060	-7648	1471	6	6	7352	187
DDT3 vs. DDT3-DNP-W-T	412,2	7336	-6924	1471	6	6	6656	187
DDT3 vs. DDT3-T	412,2	1200	-787,8	1471	6	6	0,7574	187
DDT3 vs. DDT4	412,2	395,8	16,33	1471	6	6	0,01570	187
DDT3 vs. DDT4-DNP-N	412,2	8658	-8246	1471	6	6	7928	187
DDT3 vs. DDT4-DNP-N-T	412,2	9412	-9000	1471	6	6	8652	187
DDT3 vs. DDT4-DNP-W	412,2	4340	-3928	1645	6	4	3377	187
DDT3 vs. DDT4-DNP-W-T	412,2	5676	-5264	1471	6	6	5061	187
DDT3 vs. DDT4-T	412,2	347,2	65,00	1471	6	6	0,06249	187
DDT3 vs. DDT5	412,2	662,5	-250,3	1471	6	6	0,2407	187
DDT3 vs. DDT5-DNP-N	412,2	11483	-11071	1471	6	6	10,64	187
DDT3 vs. DDT5-DNP-N-T	412,2	10241	-9829	1471	6	6	9449	187
DDT3 vs. DDT5-DNP-W	412,2	8596	-8184	1471	6	6	7867	187
DDT3 vs. DDT5-DNP-W-T	412,2	7918	-7506	1471	6	6	7216	187
DDT3 vs. DDT5-T	412,2	2088	-1676	1471	6	6	1611	187
DDT3 vs. DDT6	412,2	424,7	-12,50	1471	6	6	0,01202	187
DDT3 vs. DDT6-DNP-N	412,2	16310	-15897	1471	6	6	15,28	187
DDT3 vs. DDT6-DNP-N-T	412,2	15333	-14921	1471	6	6	14,34	187
DDT3 vs. DDT6-DNP-W	412,2	7774	-7362	1471	6	6	7077	187
DDT3 vs. DDT6-DNP-W-T	412,2	7068	-6656	1471	6	6	6399	187
DDT3 vs. DDT6-T	412,2	1814	-1402	1471	6	6	1348	187
DDT3 vs. - Control	412,2	165,8	246,3	1471	6	6	0,2368	187
DDT3-DNP-N vs. DDT3-DNP-N-T	8353	9141	-788,3	1471	6	6	0,7579	187
DDT3-DNP-N vs. DDT3-DNP-W	8353	8060	293,2	1471	6	6	0,2818	187
DDT3-DNP-N vs. DDT3-DNP-W-T	8353	7336	1017	1471	6	6	0,9777	187
DDT3-DNP-N vs. DDT3-T	8353	1200	7153	1471	6	6	6877	187
DDT3-DNP-N vs. DDT4	8353	395,8	7957	1471	6	6	7650	187
DDT3-DNP-N vs. DDT4-DNP-N	8353	8658	-305,5	1471	6	6	0,2937	187
DDT3-DNP-N vs. DDT4-DNP-N-T	8353	9412	-1059	1471	6	6	1018	187
DDT3-DNP-N vs. DDT4-DNP-W	8353	4340	4013	1645	6	4	3451	187
DDT3-DNP-N vs. DDT4-DNP-W-T	8353	5676	2677	1471	6	6	2573	187
DDT3-DNP-N vs. DDT4-T	8353	347,2	8006	1471	6	6	7697	187
DDT3-DNP-N vs. DDT5	8353	662,5	7690	1471	6	6	7393	187
DDT3-DNP-N vs. DDT5-DNP-N	8353	11483	-3130	1471	6	6	3009	187
DDT3-DNP-N vs. DDT5-DNP-N-T	8353	10241	-1888	1471	6	6	1815	187
DDT3-DNP-N vs. DDT5-DNP-W	8353	8596	-242,8	1471	6	6	0,2335	187
DDT3-DNP-N vs. DDT5-DNP-W-T	8353	7918	434,5	1471	6	6	0,4177	187
DDT3-DNP-N vs. DDT5-T	8353	2088	6265	1471	6	6	6023	187
DDT3-DNP-N vs. DDT6	8353	424,7	7928	1471	6	6	7622	187
DDT3-DNP-N vs. DDT6-DNP-N	8353	16310	-7957	1471	6	6	7649	187
DDT3-DNP-N vs. DDT6-DNP-N-T	8353	15333	-6980	1471	6	6	6710	187
DDT3-DNP-N vs. DDT6-DNP-W	8353	7774	579,2	1471	6	6	0,5568	187
DDT3-DNP-N vs. DDT6-DNP-W-T	8353	7068	1285	1471	6	6	1235	187
DDT3-DNP-N vs. DDT6-T	8353	1814	6539	1471	6	6	6286	187
DDT3-DNP-N vs. - Control	8353	165,8	8187	1471	6	6	7871	187
DDT3-DNP-N-T vs. DDT3-DNP-W	9141	8060	1082	1471	6	6	1040	187
DDT3-DNP-N-T vs. DDT3-DNP-W-T	9141	7336	1805	1471	6	6	1736	187
DDT3-DNP-N-T vs. DDT3-T	9141	1200	7941	1471	6	6	7635	187
DDT3-DNP-N-T vs. DDT4	9141	395,8	8745	1471	6	6	8408	187
DDT3-DNP-N-T vs. DDT4-DNP-N	9141	8658	482,8	1471	6	6	0,4642	187
DDT3-DNP-N-T vs. DDT4-DNP-N-T	9141	9412	-270,7	1471	6	6	0,2602	187
DDT3-DNP-N-T vs. DDT4-DNP-W	9141	4340	4801	1645	6	4	4128	187
DDT3-DNP-N-T vs. DDT4-DNP-W-T	9141	5676	3465	1471	6	6	3331	187
DDT3-DNP-N-T vs. DDT4-T	9141	347,2	8794	1471	6	6	8454	187
DDT3-DNP-N-T vs. DDT5	9141	662,5	8479	1471	6	6	8151	187
DDT3-DNP-N-T vs. DDT5-DNP-N	9141	11483	-2342	1471	6	6	2252	187
DDT3-DNP-N-T vs. DDT5-DNP-N-T	9141	10241	-1100	1471	6	6	1057	187
DDT3-DNP-N-T vs. DDT5-DNP-W	9141	8596	545,5	1471	6	6	0,5244	187
DDT3-DNP-N-T vs. DDT5-DNP-W-T	9141	7918	1223	1471	6	6	1176	187
DDT3-DNP-N-T vs. DDT5-T	9141	2088	7053	1471	6	6	6781	187
DDT3-DNP-N-T vs. DDT6	9141	424,7	8717	1471	6	6	8380	187
DDT3-DNP-N-T vs. DDT6-DNP-N	9141	16310	-7168	1471	6	6	6892	187
DDT3-DNP-N-T vs. DDT6-DNP-N-T	9141	15333	-6192	1471	6	6	5952	187
DDT3-DNP-N-T vs. DDT6-DNP-W	9141	7774	1368	1471	6	6	1315	187
DDT3-DNP-N-T vs. DDT6-DNP-W-T	9141	7068	2073	1471	6	6	1993	187
DDT3-DNP-N-T vs. DDT6-T	9141	1814	7327	1471	6	6	7044	187
DDT3-DNP-N-T vs. - Control	9141	165,8	8975	1471	6	6	8629	187
DDT3-DNP-W vs. DDT3-DNP-W-T	8060	7336	723,8	1471	6	6	0,6959	187
DDT3-DNP-W vs. DDT3-T	8060	1200	6860	1471	6	6	6595	187
DDT3-DNP-W vs. DDT4	8060	395,8	7664	1471	6	6	7368	187
DDT3-DNP-W vs. DDT4-DNP-N	8060	8658	-598,7	1471	6	6	0,5755	187
DDT3-DNP-W vs. DDT4-DNP-N-T	8060	9412	-1352	1471	6	6	1300	187
DDT3-DNP-W vs. DDT4-DNP-W	8060	4340	3720	1645	6	4	3198	187
DDT3-DNP-W vs. DDT4-DNP-W-T	8060	5676	2384	1471	6	6	2291	187
DDT3-DNP-W vs. DDT4-T	8060	347,2	7713	1471	6	6	7415	187
DDT3-DNP-W vs. DDT5	8060	662,5	7397	1471	6	6	7112	187
DDT3-DNP-W vs. DDT5-DNP-N	8060	11483	-3424	1471	6	6	3291	187
DDT3-DNP-W vs. DDT5-DNP-N-T	8060	10241	-2181	1471	6	6	2097	187
DDT3-DNP-W vs. DDT5-DNP-W	8060	8596	-536,0	1471	6	6	0,5153	187
DDT3-DNP-W vs. DDT5-DNP-W-T	8060	7918	141,3	1471	6	6	0,1359	187
DDT3-DNP-W vs. DDT5-T	8060	2088	5972	1471	6	6	5741	187
DDT3-DNP-W vs. DDT6	8060	424,7	7635	1471	6	6	7340	187
DDT3-DNP-W vs. DDT6-DNP-N	8060	16310	-8250	1471	6	6	7931	187
DDT3-DNP-W vs. DDT6-DNP-N-T	8060	15333	-7273	1471	6	6	6992	187
DDT3-DNP-W vs. DDT6-DNP-W	8060	7774	286,0	1471	6	6	0,2750	187
DDT3-DNP-W vs. DDT6-DNP-W-T	8060	7068	991,7	1471	6	6	0,9534	187
DDT3-DNP-W vs. DDT6-T	8060	1814	6246	1471	6	6	6005	187
DDT3-DNP-W vs. - Control	8060	165,8	7894	1471	6	6	7589	187
DDT3-DNP-W-T vs. DDT3-T	7336	1200	6136	1471	6	6	5899	187
DDT3-DNP-W-T vs. DDT4	7336	395,8	6940	1471	6	6	6672	187
DDT3-DNP-W-T vs. DDT4-DNP-N	7336	8658	-1323	1471	6	6	1271	187
DDT3-DNP-W-T vs. DDT4-DNP-N-T	7336	9412	-2076	1471	6	6	1996	187
DDT3-DNP-W-T vs. DDT4-DNP-W	7336	4340	2996	1645	6	4	2576	187
DDT3-DNP-W-T vs. DDT4-DNP-W-T	7336	5676	1660	1471	6	6	1596	187
DDT3-DNP-W-T vs. DDT4-T	7336	347,2	6989	1471	6	6	6719	187
DDT3-DNP-W-T vs. DDT5	7336	662,5	6673	1471	6	6	6416	187
DDT3-DNP-W-T vs. DDT5-DNP-N	7336	11483	-4147	1471	6	6	3987	187
DDT3-DNP-W-T vs. DDT5-DNP-N-T	7336	10241	-2905	1471	6	6	2793	187
DDT3-DNP-W-T vs. DDT5-DNP-W	7336	8596	-1260	1471	6	6	1211	187
DDT3-DNP-W-T vs. DDT5-DNP-W-T	7336	7918	-582,5	1471	6	6	0,5600	187
DDT3-DNP-W-T vs. DDT5-T	7336	2088	5248	1471	6	6	5045	187
DDT3-DNP-W-T vs. DDT6	7336	424,7	6911	1471	6	6	6644	187
DDT3-DNP-W-T vs. DDT6-DNP-N	7336	16310	-8974	1471	6	6	8627	187
DDT3-DNP-W-T vs. DDT6-DNP-N-T	7336	15333	-7997	1471	6	6	7688	187
DDT3-DNP-W-T vs. DDT6-DNP-W	7336	7774	-437,8	1471	6	6	0,4209	187
DDT3-DNP-W-T vs. DDT6-DNP-W-T	7336	7068	267,8	1471	6	6	0,2575	187
DDT3-DNP-W-T vs. DDT6-T	7336	1814	5522	1471	6	6	5309	187
DDT3-DNP-W-T vs. - Control	7336	165,8	7170	1471	6	6	6893	187
DDT3-T vs. DDT4	1200	395,8	804,2	1471	6	6	0,7731	187
DDT3-T vs. DDT4-DNP-N	1200	8658	-7458	1471	6	6	7170	187
DDT3-T vs. DDT4-DNP-N-T	1200	9412	-8212	1471	6	6	7895	187
DDT3-T vs. DDT4-DNP-W	1200	4340	-3140	1645	6	4	2700	187
DDT3-T vs. DDT4-DNP-W-T	1200	5676	-4476	1471	6	6	4303	187
DDT3-T vs. DDT4-T	1200	347,2	852,8	1471	6	6	0,8199	187
DDT3-T vs. DDT5	1200	662,5	537,5	1471	6	6	0,5167	187
DDT3-T vs. DDT5-DNP-N	1200	11483	-10283	1471	6	6	9886	187
DDT3-T vs. DDT5-DNP-N-T	1200	10241	-9041	1471	6	6	8692	187
DDT3-T vs. DDT5-DNP-W	1200	8596	-7396	1471	6	6	7110	187
DDT3-T vs. DDT5-DNP-W-T	1200	7918	-6718	1471	6	6	6459	187
DDT3-T vs. DDT5-T	1200	2088	-888,2	1471	6	6	0,8539	187
DDT3-T vs. DDT6	1200	424,7	775,3	1471	6	6	0,7454	187
DDT3-T vs. DDT6-DNP-N	1200	16310	-15110	1471	6	6	14,53	187
DDT3-T vs. DDT6-DNP-N-T	1200	15333	-14133	1471	6	6	13,59	187
DDT3-T vs. DDT6-DNP-W	1200	7774	-6574	1471	6	6	6320	187
DDT3-T vs. DDT6-DNP-W-T	1200	7068	-5868	1471	6	6	5641	187
DDT3-T vs. DDT6-T	1200	1814	-613,8	1471	6	6	0,5901	187
DDT3-T vs. - Control	1200	165,8	1034	1471	6	6	0,9942	187
DDT4 vs. DDT4-DNP-N	395,8	8658	-8263	1471	6	6	7943	187
DDT4 vs. DDT4-DNP-N-T	395,8	9412	-9016	1471	6	6	8668	187
DDT4 vs. DDT4-DNP-W	395,8	4340	-3944	1645	6	4	3392	187
DDT4 vs. DDT4-DNP-W-T	395,8	5676	-5280	1471	6	6	5076	187
DDT4 vs. DDT4-T	395,8	347,2	48,67	1471	6	6	0,04679	187
DDT4 vs. DDT5	395,8	662,5	-266,7	1471	6	6	0,2564	187
DDT4 vs. DDT5-DNP-N	395,8	11483	-11087	1471	6	6	10,66	187
DDT4 vs. DDT5-DNP-N-T	395,8	10241	-9845	1471	6	6	9465	187
DDT4 vs. DDT5-DNP-W	395,8	8596	-8200	1471	6	6	7883	187
DDT4 vs. DDT5-DNP-W-T	395,8	7918	-7523	1471	6	6	7232	187
DDT4 vs. DDT5-T	395,8	2088	-1692	1471	6	6	1627	187
DDT4 vs. DDT6	395,8	424,7	-28,83	1471	6	6	0,02772	187
DDT4 vs. DDT6-DNP-N	395,8	16310	-15914	1471	6	6	15,30	187
DDT4 vs. DDT6-DNP-N-T	395,8	15333	-14937	1471	6	6	14,36	187
DDT4 vs. DDT6-DNP-W	395,8	7774	-7378	1471	6	6	7093	187
DDT4 vs. DDT6-DNP-W-T	395,8	7068	-6672	1471	6	6	6415	187
DDT4 vs. DDT6-T	395,8	1814	-1418	1471	6	6	1363	187
DDT4 vs. - Control	395,8	165,8	230,0	1471	6	6	0,2211	187
DDT4-DNP-N vs. DDT4-DNP-N-T	8658	9412	-753,5	1471	6	6	0,7244	187
DDT4-DNP-N vs. DDT4-DNP-W	8658	4340	4318	1645	6	4	3713	187
DDT4-DNP-N vs. DDT4-DNP-W-T	8658	5676	2982	1471	6	6	2867	187
DDT4-DNP-N vs. DDT4-T	8658	347,2	8311	1471	6	6	7990	187
DDT4-DNP-N vs. DDT5	8658	662,5	7996	1471	6	6	7687	187
DDT4-DNP-N vs. DDT5-DNP-N	8658	11483	-2825	1471	6	6	2716	187
DDT4-DNP-N vs. DDT5-DNP-N-T	8658	10241	-1582	1471	6	6	1521	187
DDT4-DNP-N vs. DDT5-DNP-W	8658	8596	62,67	1471	6	6	0,06025	187
DDT4-DNP-N vs. DDT5-DNP-W-T	8658	7918	740,0	1471	6	6	0,7114	187
DDT4-DNP-N vs. DDT5-T	8658	2088	6570	1471	6	6	6316	187
DDT4-DNP-N vs. DDT6	8658	424,7	8234	1471	6	6	7916	187
DDT4-DNP-N vs. DDT6-DNP-N	8658	16310	-7651	1471	6	6	7356	187
DDT4-DNP-N vs. DDT6-DNP-N-T	8658	15333	-6674	1471	6	6	6417	187
DDT4-DNP-N vs. DDT6-DNP-W	8658	7774	884,7	1471	6	6	0,8505	187
DDT4-DNP-N vs. DDT6-DNP-W-T	8658	7068	1590	1471	6	6	1529	187
DDT4-DNP-N vs. DDT6-T	8658	1814	6845	1471	6	6	6580	187
DDT4-DNP-N vs. - Control	8658	165,8	8493	1471	6	6	8165	187
DDT4-DNP-N-T vs. DDT4-DNP-W	9412	4340	5072	1645	6	4	4361	187
DDT4-DNP-N-T vs. DDT4-DNP-W-T	9412	5676	3736	1471	6	6	3591	187
DDT4-DNP-N-T vs. DDT4-T	9412	347,2	9065	1471	6	6	8715	187
DDT4-DNP-N-T vs. DDT5	9412	662,5	8749	1471	6	6	8411	187
DDT4-DNP-N-T vs. DDT5-DNP-N	9412	11483	-2071	1471	6	6	1991	187
DDT4-DNP-N-T vs. DDT5-DNP-N-T	9412	10241	-828,8	1471	6	6	0,7968	187
DDT4-DNP-N-T vs. DDT5-DNP-W	9412	8596	816,2	1471	6	6	0,7847	187
DDT4-DNP-N-T vs. DDT5-DNP-W-T	9412	7918	1494	1471	6	6	1436	187
DDT4-DNP-N-T vs. DDT5-T	9412	2088	7324	1471	6	6	7041	187
DDT4-DNP-N-T vs. DDT6	9412	424,7	8987	1471	6	6	8640	187
DDT4-DNP-N-T vs. DDT6-DNP-N	9412	16310	-6898	1471	6	6	6631	187
DDT4-DNP-N-T vs. DDT6-DNP-N-T	9412	15333	-5921	1471	6	6	5692	187
DDT4-DNP-N-T vs. DDT6-DNP-W	9412	7774	1638	1471	6	6	1575	187
DDT4-DNP-N-T vs. DDT6-DNP-W-T	9412	7068	2344	1471	6	6	2253	187
DDT4-DNP-N-T vs. DDT6-T	9412	1814	7598	1471	6	6	7305	187
DDT4-DNP-N-T vs. - Control	9412	165,8	9246	1471	6	6	8889	187
DDT4-DNP-W vs. DDT4-DNP-W-T	4340	5676	-1336	1645	4	6	1149	187
DDT4-DNP-W vs. DDT4-T	4340	347,2	3993	1645	4	6	3433	187
DDT4-DNP-W vs. DDT5	4340	662,5	3678	1645	4	6	3162	187
DDT4-DNP-W vs. DDT5-DNP-N	4340	11483	-7143	1645	4	6	6142	187
DDT4-DNP-W vs. DDT5-DNP-N-T	4340	10241	-5901	1645	4	6	5074	187
DDT4-DNP-W vs. DDT5-DNP-W	4340	8596	-4256	1645	4	6	3659	187
DDT4-DNP-W vs. DDT5-DNP-W-T	4340	7918	-3578	1645	4	6	3077	187
DDT4-DNP-W vs. DDT5-T	4340	2088	2252	1645	4	6	1936	187
DDT4-DNP-W vs. DDT6	4340	424,7	3915	1645	4	6	3367	187
DDT4-DNP-W vs. DDT6-DNP-N	4340	16310	-11970	1645	4	6	10,29	187
DDT4-DNP-W vs. DDT6-DNP-N-T	4340	15333	-10993	1645	4	6	9452	187
DDT4-DNP-W vs. DDT6-DNP-W	4340	7774	-3434	1645	4	6	2953	187
DDT4-DNP-W vs. DDT6-DNP-W-T	4340	7068	-2728	1645	4	6	2346	187
DDT4-DNP-W vs. DDT6-T	4340	1814	2526	1645	4	6	2172	187
DDT4-DNP-W vs. - Control	4340	165,8	4174	1645	4	6	3589	187
DDT4-DNP-W-T vs. DDT4-T	5676	347,2	5329	1471	6	6	5123	187
DDT4-DNP-W-T vs. DDT5	5676	662,5	5014	1471	6	6	4820	187
DDT4-DNP-W-T vs. DDT5-DNP-N	5676	11483	-5807	1471	6	6	5583	187
DDT4-DNP-W-T vs. DDT5-DNP-N-T	5676	10241	-4565	1471	6	6	4388	187
DDT4-DNP-W-T vs. DDT5-DNP-W	5676	8596	-2920	1471	6	6	2807	187
DDT4-DNP-W-T vs. DDT5-DNP-W-T	5676	7918	-2242	1471	6	6	2156	187
DDT4-DNP-W-T vs. DDT5-T	5676	2088	3588	1471	6	6	3449	187
DDT4-DNP-W-T vs. DDT6	5676	424,7	5252	1471	6	6	5049	187
DDT4-DNP-W-T vs. DDT6-DNP-N	5676	16310	-10633	1471	6	6	10,22	187
DDT4-DNP-W-T vs. DDT6-DNP-N-T	5676	15333	-9657	1471	6	6	9284	187
DDT4-DNP-W-T vs. DDT6-DNP-W	5676	7774	-2098	1471	6	6	2017	187
DDT4-DNP-W-T vs. DDT6-DNP-W-T	5676	7068	-1392	1471	6	6	1338	187
DDT4-DNP-W-T vs. DDT6-T	5676	1814	3862	1471	6	6	3713	187
DDT4-DNP-W-T vs. - Control	5676	165,8	5510	1471	6	6	5298	187
DDT4-T vs. DDT5	347,2	662,5	-315,3	1471	6	6	0,3032	187
DDT4-T vs. DDT5-DNP-N	347,2	11483	-11136	1471	6	6	10,71	187
DDT4-T vs. DDT5-DNP-N-T	347,2	10241	-9894	1471	6	6	9511	187
DDT4-T vs. DDT5-DNP-W	347,2	8596	-8249	1471	6	6	7930	187
DDT4-T vs. DDT5-DNP-W-T	347,2	7918	-7571	1471	6	6	7279	187
DDT4-T vs. DDT5-T	347,2	2088	-1741	1471	6	6	1674	187
DDT4-T vs. DDT6	347,2	424,7	-77,50	1471	6	6	0,07451	187
DDT4-T vs. DDT6-DNP-N	347,2	16310	-15962	1471	6	6	15,35	187
DDT4-T vs. DDT6-DNP-N-T	347,2	15333	-14986	1471	6	6	14,41	187
DDT4-T vs. DDT6-DNP-W	347,2	7774	-7427	1471	6	6	7140	187
DDT4-T vs. DDT6-DNP-W-T	347,2	7068	-6721	1471	6	6	6461	187
DDT4-T vs. DDT6-T	347,2	1814	-1467	1471	6	6	1410	187
DDT4-T vs. - Control	347,2	165,8	181,3	1471	6	6	0,1743	187
DDT5 vs. DDT5-DNP-N	662,5	11483	-10821	1471	6	6	10,40	187
DDT5 vs. DDT5-DNP-N-T	662,5	10241	-9578	1471	6	6	9208	187
DDT5 vs. DDT5-DNP-W	662,5	8596	-7933	1471	6	6	7627	187
DDT5 vs. DDT5-DNP-W-T	662,5	7918	-7256	1471	6	6	6976	187
DDT5 vs. DDT5-T	662,5	2088	-1426	1471	6	6	1371	187
DDT5 vs. DDT6	662,5	424,7	237,8	1471	6	6	0,2286	187
DDT5 vs. DDT6-DNP-N	662,5	16310	-15647	1471	6	6	15,04	187
DDT5 vs. DDT6-DNP-N-T	662,5	15333	-14670	1471	6	6	14,10	187
DDT5 vs. DDT6-DNP-W	662,5	7774	-7111	1471	6	6	6837	187
DDT5 vs. DDT6-DNP-W-T	662,5	7068	-6406	1471	6	6	6158	187
DDT5 vs. DDT6-T	662,5	1814	-1151	1471	6	6	1107	187
DDT5 vs. - Control	662,5	165,8	496,7	1471	6	6	0,4775	187
DDT5-DNP-N vs. DDT5-DNP-N-T	11483	10241	1243	1471	6	6	1195	187
DDT5-DNP-N vs. DDT5-DNP-W	11483	8596	2888	1471	6	6	2776	187
DDT5-DNP-N vs. DDT5-DNP-W-T	11483	7918	3565	1471	6	6	3427	187
DDT5-DNP-N vs. DDT5-T	11483	2088	9395	1471	6	6	9032	187
DDT5-DNP-N vs. DDT6	11483	424,7	11059	1471	6	6	10,63	187
DDT5-DNP-N vs. DDT6-DNP-N	11483	16310	-4826	1471	6	6	4640	187
DDT5-DNP-N vs. DDT6-DNP-N-T	11483	15333	-3850	1471	6	6	3701	187
DDT5-DNP-N vs. DDT6-DNP-W	11483	7774	3710	1471	6	6	3566	187
DDT5-DNP-N vs. DDT6-DNP-W-T	11483	7068	4415	1471	6	6	4245	187
DDT5-DNP-N vs. DDT6-T	11483	1814	9669	1471	6	6	9296	187
DDT5-DNP-N vs. - Control	11483	165,8	11317	1471	6	6	10,88	187
DDT5-DNP-N-T vs. DDT5-DNP-W	10241	8596	1645	1471	6	6	1581	187
DDT5-DNP-N-T vs. DDT5-DNP-W-T	10241	7918	2322	1471	6	6	2233	187
DDT5-DNP-N-T vs. DDT5-T	10241	2088	8153	1471	6	6	7838	187
DDT5-DNP-N-T vs. DDT6	10241	424,7	9816	1471	6	6	9437	187
DDT5-DNP-N-T vs. DDT6-DNP-N	10241	16310	-6069	1471	6	6	5834	187
DDT5-DNP-N-T vs. DDT6-DNP-N-T	10241	15333	-5092	1471	6	6	4895	187
DDT5-DNP-N-T vs. DDT6-DNP-W	10241	7774	2467	1471	6	6	2372	187
DDT5-DNP-N-T vs. DDT6-DNP-W-T	10241	7068	3173	1471	6	6	3050	187
DDT5-DNP-N-T vs. DDT6-T	10241	1814	8427	1471	6	6	8101	187
DDT5-DNP-N-T vs. - Control	10241	165,8	10075	1471	6	6	9686	187
DDT5-DNP-W vs. DDT5-DNP-W-T	8596	7918	677,3	1471	6	6	0,6512	187
DDT5-DNP-W vs. DDT5-T	8596	2088	6508	1471	6	6	6256	187
DDT5-DNP-W vs. DDT6	8596	424,7	8171	1471	6	6	7855	187
DDT5-DNP-W vs. DDT6-DNP-N	8596	16310	-7714	1471	6	6	7416	187
DDT5-DNP-W vs. DDT6-DNP-N-T	8596	15333	-6737	1471	6	6	6477	187
DDT5-DNP-W vs. DDT6-DNP-W	8596	7774	822,0	1471	6	6	0,7903	187
DDT5-DNP-W vs. DDT6-DNP-W-T	8596	7068	1528	1471	6	6	1469	187
DDT5-DNP-W vs. DDT6-T	8596	1814	6782	1471	6	6	6520	187
DDT5-DNP-W vs. - Control	8596	165,8	8430	1471	6	6	8104	187
DDT5-DNP-W-T vs. DDT5-T	7918	2088	5830	1471	6	6	5605	187
DDT5-DNP-W-T vs. DDT6	7918	424,7	7494	1471	6	6	7204	187
DDT5-DNP-W-T vs. DDT6-DNP-N	7918	16310	-8391	1471	6	6	8067	187
DDT5-DNP-W-T vs. DDT6-DNP-N-T	7918	15333	-7414	1471	6	6	7128	187
DDT5-DNP-W-T vs. DDT6-DNP-W	7918	7774	144,7	1471	6	6	0,1391	187
DDT5-DNP-W-T vs. DDT6-DNP-W-T	7918	7068	850,3	1471	6	6	0,8175	187
DDT5-DNP-W-T vs. DDT6-T	7918	1814	6105	1471	6	6	5869	187
DDT5-DNP-W-T vs. - Control	7918	165,8	7753	1471	6	6	7453	187
DDT5-T vs. DDT6	2088	424,7	1664	1471	6	6	1599	187
DDT5-T vs. DDT6-DNP-N	2088	16310	-14221	1471	6	6	13,67	187
DDT5-T vs. DDT6-DNP-N-T	2088	15333	-13245	1471	6	6	12,73	187
DDT5-T vs. DDT6-DNP-W	2088	7774	-5686	1471	6	6	5466	187
DDT5-T vs. DDT6-DNP-W-T	2088	7068	-4980	1471	6	6	4788	187
DDT5-T vs. DDT6-T	2088	1814	274,3	1471	6	6	0,2637	187
DDT5-T vs. - Control	2088	165,8	1922	1471	6	6	1848	187
DDT6 vs. DDT6-DNP-N	424,7	16310	-15885	1471	6	6	15,27	187
DDT6 vs. DDT6-DNP-N-T	424,7	15333	-14908	1471	6	6	14,33	187
DDT6 vs. DDT6-DNP-W	424,7	7774	-7349	1471	6	6	7065	187
DDT6 vs. DDT6-DNP-W-T	424,7	7068	-6643	1471	6	6	6387	187
DDT6 vs. DDT6-T	424,7	1814	-1389	1471	6	6	1336	187
DDT6 vs. - Control	424,7	165,8	258,8	1471	6	6	0,2488	187
DDT6-DNP-N vs. DDT6-DNP-N-T	16310	15333	976,8	1471	6	6	0,9391	187
DDT6-DNP-N vs. DDT6-DNP-W	16310	7774	8536	1471	6	6	8206	187
DDT6-DNP-N vs. DDT6-DNP-W-T	16310	7068	9242	1471	6	6	8885	187
DDT6-DNP-N vs. DDT6-T	16310	1814	14496	1471	6	6	13,94	187
DDT6-DNP-N vs. - Control	16310	165,8	16144	1471	6	6	15,52	187
DDT6-DNP-N-T vs. DDT6-DNP-W	15333	7774	7559	1471	6	6	7267	187
DDT6-DNP-N-T vs. DDT6-DNP-W-T	15333	7068	8265	1471	6	6	7946	187
DDT6-DNP-N-T vs. DDT6-T	15333	1814	13519	1471	6	6	13,00	187
DDT6-DNP-N-T vs. - Control	15333	165,8	15167	1471	6	6	14,58	187
DDT6-DNP-W vs. DDT6-DNP-W-T	7774	7068	705,7	1471	6	6	0,6784	187
DDT6-DNP-W vs. DDT6-T	7774	1814	5960	1471	6	6	5730	187
DDT6-DNP-W vs. - Control	7774	165,8	7608	1471	6	6	7314	187
DDT6-DNP-W-T vs. DDT6-T	7068	1814	5254	1471	6	6	5051	187
DDT6-DNP-W-T vs. - Control	7068	165,8	6902	1471	6	6	6636	187
DDT6-T vs. - Control	1814	165,8	1648	1471	6	6	1584	187
