# Supplementary material for: DNA Nanostructure-Templated Antibody Complexes Provide Insights into the Geometric Requirements of Human Complement Cascade Activation
Source: J Am Chem Soc. 2024 May 4;146(19):13455–66. doi: 10.1021/jacs.4c02772 (PMC11099972; doi:10.1021/jacs.4c02772)
Supplement: Supplementary file 1 — ja4c02772_si_001.zip [file ja4c02772_si_001.zip › ANOVA/One-wayANOVA-pValues.xlsx]

## Sheet: 5 min 10 nM
pValues from ordinary one-way ANOVA
	DDT1a	DDT1a-DNP-N	DDT1b-DNP-N noChol	DDT1b-DNP-N 2xChol	DDT1a-DNP-N-T	DDT1a-DNP-W	DDT1a-DNP-W-T	DDT1a-T	DDT2	DDT2-DNP-N	DDT2-DNP-N-T	DDT2-DNP-W	DDT2-DNP-W-T	DDT2-T	DDT3	DDT3-DNP-N	DDT3-DNP-N-T	DDT3-DNP-W	DDT3-DNP-W-T	DDT3-T	DDT4	DDT4-DNP-N	DDT4-DNP-N-T	DDT4-DNP-W	DDT4-DNP-W-T	DDT4-T	DDT5	DDT5-DNP-N	DDT5-DNP-N-T	DDT5-DNP-W	DDT5-DNP-W-T	DDT5-T	DDT6	DDT6-DNP-N	DDT6-DNP-N-T	DDT6-DNP-W	DDT6-DNP-W-T	DDT6-T	- control only
DDT1a		1	1	1	1	1	1	1	1	1	1	1	1	1	1	1	1	1	1	1	1	1	1	1	1	1	1	0.9997	1	1	1	1	1	1e-05	1e-05	1	1	1	1
DDT1a-DNP-N	1		1	1	1	1	1	1	1	1	1	1	1	1	1	1	1	1	1	1	1	1	1	1	1	1	1	1	1	1	1	1	1	1e-05	1e-05	1	1	1	1
DDT1b-DNP-N noChol	1	1		1	1	1	1	1	1	1	1	1	1	1	1	1	1	1	1	1	1	1	1	1	1	1	1	0.9996	1	1	1	1	1	0.0001	1e-05	1	1	1	1
DDT1b-DNP-N 2xChol	1	1	1		1	1	1	1	1	1	1	1	1	1	1	1	1	1	1	1	1	1	1	1	1	1	1	0.9995	1	1	1	1	1	0.0001	1e-05	1	1	1	1
DDT1a-DNP-N-T	1	1	1	1		1	1	1	1	1	1	1	1	1	1	1	1	1	1	1	1	1	1	1	1	1	1	0.9992	0.9999	1	1	1	1	1e-05	1e-05	1	1	1	1
DDT1a-DNP-W	1	1	1	1	1		1	1	1	1	1	1	1	1	1	1	1	1	1	1	1	1	1	1	1	1	1	0.9982	0.9997	1	1	1	1	1e-05	1e-05	1	1	1	1
DDT1a-DNP-W-T	1	1	1	1	1	1		1	1	1	1	1	1	1	1	1	1	1	1	1	1	1	1	1	1	1	1	1	1	1	1	1	1	1e-05	1e-05	1	1	1	1
DDT1a-T	1	1	1	1	1	1	1		1	1	1	1	1	1	1	1	1	1	1	1	1	1	1	1	1	1	1	0.9988	0.9998	1	1	1	1	1e-05	1e-05	1	1	1	1
DDT2	1	1	1	1	1	1	1	1		1	1	1	1	1	1	1	1	1	1	1	1	1	1	1	1	1	1	1	1	1	1	1	1	0.0011	1e-05	1	1	1	1
DDT2-DNP-N	1	1	1	1	1	1	1	1	1		1	1	1	1	1	1	1	1	1	1	1	1	1	1	1	1	1	0.9996	1	1	1	1	1	1e-05	1e-05	1	1	1	1
DDT2-DNP-N-T	1	1	1	1	1	1	1	1	1	1		1	1	1	1	1	1	1	1	1	1	1	1	1	1	1	1	0.9994	1	1	1	1	1	1e-05	1e-05	1	1	1	1
DDT2-DNP-W	1	1	1	1	1	1	1	1	1	1	1		1	1	1	1	1	1	1	1	1	1	1	1	1	1	1	1	1	1	1	1	1	1e-05	1e-05	1	1	1	1
DDT2-DNP-W-T	1	1	1	1	1	1	1	1	1	1	1	1		1	1	1	1	1	1	1	1	1	1	1	1	1	1	0.9997	1	1	1	1	1	1e-05	1e-05	1	1	1	1
DDT2-T	1	1	1	1	1	1	1	1	1	1	1	1	1		1	1	1	1	1	1	1	1	1	1	1	1	1	1	1	1	1	1	1	1e-05	1e-05	1	1	1	1
DDT3	1	1	1	1	1	1	1	1	1	1	1	1	1	1		1	1	1	1	1	1	1	1	1	1	1	1	0.9996	1	1	1	1	1	1e-05	1e-05	1	1	1	1
DDT3-DNP-N	1	1	1	1	1	1	1	1	1	1	1	1	1	1	1		1	1	1	1	1	1	1	1	1	1	1	1	1	1	1	1	1	1e-05	1e-05	1	1	1	1
DDT3-DNP-N-T	1	1	1	1	1	1	1	1	1	1	1	1	1	1	1	1		1	1	1	1	1	1	1	1	1	1	1	1	1	1	1	1	1e-05	1e-05	1	1	1	1
DDT3-DNP-W	1	1	1	1	1	1	1	1	1	1	1	1	1	1	1	1	1		1	1	1	1	1	1	1	1	1	1	1	1	1	1	1	1e-05	1e-05	1	1	1	1
DDT3-DNP-W-T	1	1	1	1	1	1	1	1	1	1	1	1	1	1	1	1	1	1		1	1	1	1	1	1	1	1	0.999	0.9999	1	1	1	1	1e-05	1e-05	1	1	1	1
DDT3-T	1	1	1	1	1	1	1	1	1	1	1	1	1	1	1	1	1	1	1		1	1	1	1	1	1	1	0.9988	0.9998	1	1	1	1	1e-05	1e-05	1	1	1	1
DDT4	1	1	1	1	1	1	1	1	1	1	1	1	1	1	1	1	1	1	1	1		1	1	1	1	1	1	1	1	1	1	1	1	1e-05	1e-05	1	1	1	1
DDT4-DNP-N	1	1	1	1	1	1	1	1	1	1	1	1	1	1	1	1	1	1	1	1	1		1	1	1	1	1	1	1	1	1	1	1	1e-05	1e-05	1	1	1	1
DDT4-DNP-N-T	1	1	1	1	1	1	1	1	1	1	1	1	1	1	1	1	1	1	1	1	1	1		1	1	1	1	1	1	1	1	1	1	1e-05	1e-05	1	1	1	1
DDT4-DNP-W	1	1	1	1	1	1	1	1	1	1	1	1	1	1	1	1	1	1	1	1	1	1	1		1	1	1	1	1	1	1	1	1	1e-05	1e-05	1	1	1	1
DDT4-DNP-W-T	1	1	1	1	1	1	1	1	1	1	1	1	1	1	1	1	1	1	1	1	1	1	1	1		1	1	1	1	1	1	1	1	1e-05	1e-05	1	1	1	1
DDT4-T	1	1	1	1	1	1	1	1	1	1	1	1	1	1	1	1	1	1	1	1	1	1	1	1	1		1	1	1	1	1	1	1	0.0001	1e-05	1	1	1	1
DDT5	1	1	1	1	1	1	1	1	1	1	1	1	1	1	1	1	1	1	1	1	1	1	1	1	1	1		1	1	1	1	1	1	1e-05	1e-05	1	1	1	1
DDT5-DNP-N	0.9997	1	0.9996	0.9995	0.9992	0.9982	1	0.9988	1	0.9996	0.9994	1	0.9997	1	0.9996	1	1	1	0.999	0.9988	1	1	1	1	1	1	1		1	1	0.9998	1	1	0.0064	1e-05	0.9998	1	0.9999	1
DDT5-DNP-N-T	1	1	1	1	0.9999	0.9997	1	0.9998	1	1	1	1	1	1	1	1	1	1	0.9999	0.9998	1	1	1	1	1	1	1	1		1	1	1	1	0.0033	1e-05	1	1	1	1
DDT5-DNP-W	1	1	1	1	1	1	1	1	1	1	1	1	1	1	1	1	1	1	1	1	1	1	1	1	1	1	1	1	1		1	1	1	1e-05	1e-05	1	1	1	1
DDT5-DNP-W-T	1	1	1	1	1	1	1	1	1	1	1	1	1	1	1	1	1	1	1	1	1	1	1	1	1	1	1	0.9998	1	1		1	1	1e-05	1e-05	1	1	1	1
DDT5-T	1	1	1	1	1	1	1	1	1	1	1	1	1	1	1	1	1	1	1	1	1	1	1	1	1	1	1	1	1	1	1		1	1e-05	1e-05	1	1	1	1
DDT6	1	1	1	1	1	1	1	1	1	1	1	1	1	1	1	1	1	1	1	1	1	1	1	1	1	1	1	1	1	1	1	1		1e-05	1e-05	1	1	1	1
DDT6-DNP-N	1e-05	1e-05	0.0001	0.0001	1e-05	1e-05	1e-05	1e-05	0.0011	1e-05	1e-05	1e-05	1e-05	1e-05	1e-05	1e-05	1e-05	1e-05	1e-05	1e-05	1e-05	1e-05	1e-05	1e-05	1e-05	0.0001	1e-05	0.0064	0.0033	1e-05	1e-05	1e-05	1e-05		1	1e-05	1e-05	1e-05	0.0003
DDT6-DNP-N-T	1e-05	1e-05	1e-05	1e-05	1e-05	1e-05	1e-05	1e-05	1e-05	1e-05	1e-05	1e-05	1e-05	1e-05	1e-05	1e-05	1e-05	1e-05	1e-05	1e-05	1e-05	1e-05	1e-05	1e-05	1e-05	1e-05	1e-05	1e-05	1e-05	1e-05	1e-05	1e-05	1e-05	1		1e-05	1e-05	1e-05	1e-05
DDT6-DNP-W	1	1	1	1	1	1	1	1	1	1	1	1	1	1	1	1	1	1	1	1	1	1	1	1	1	1	1	0.9998	1	1	1	1	1	1e-05	1e-05		1	1	1
DDT6-DNP-W-T	1	1	1	1	1	1	1	1	1	1	1	1	1	1	1	1	1	1	1	1	1	1	1	1	1	1	1	1	1	1	1	1	1	1e-05	1e-05	1		1	1
DDT6-T	1	1	1	1	1	1	1	1	1	1	1	1	1	1	1	1	1	1	1	1	1	1	1	1	1	1	1	0.9999	1	1	1	1	1	1e-05	1e-05	1	1		1
- control only	1	1	1	1	1	1	1	1	1	1	1	1	1	1	1	1	1	1	1	1	1	1	1	1	1	1	1	1	1	1	1	1	1	0.0003	1e-05	1	1	1

## Sheet: 5 min 25 nM
pValues from ordinary one-way ANOVA
	DDT1a	DDT1a-DNP-N	DDT1b-DNP-N noChol	DDT1b-DNP-N 2xChol	DDT1a-DNP-N-T	DDT1a-DNP-W	DDT1a-DNP-W-T	DDT1a-T	DDT2	DDT2-DNP-N	DDT2-DNP-N-T	DDT2-DNP-W	DDT2-DNP-W-T	DDT2-T	DDT3	DDT3-DNP-N	DDT3-DNP-N-T	DDT3-DNP-W	DDT3-DNP-W-T	DDT3-T	DDT4	DDT4-DNP-N	DDT4-DNP-N-T	DDT4-DNP-W	DDT4-DNP-W-T	DDT4-T	DDT5	DDT5-DNP-N	DDT5-DNP-N-T	DDT5-DNP-W	DDT5-DNP-W-T	DDT5-T	DDT6	DDT6-DNP-N	DDT6-DNP-N-T	DDT6-DNP-W	DDT6-DNP-W-T	DDT6-T	- control only
DDT1a		1	1	1	1	1	1	1	1	1	1	1	1	1	1	0.9464	0.1369	1	1	1	1	0.2982	0.973	1	1	1	1	1e-05	1e-05	1	1	1	1	1e-05	1e-05	1	1	1	1
DDT1a-DNP-N	1		1	1	1	1	1	1	1	1	1	1	1	1	1	0.9055	0.102	1	1	1	1	0.2284	0.9469	1	1	1	1	1e-05	1e-05	1	1	1	1	1e-05	1e-05	1	1	1	1
DDT1b-DNP-N noChol	1	1		1	1	1	1	1	1	1	1	1	1	1	1	0.9932	0.3937	1	1	1	1	0.6758	0.9971	1	1	1	1	1e-05	1e-05	1	1	1	1	1e-05	0.0023	1	1	1	1
DDT1b-DNP-N 2xChol	1	1	1		1	1	1	1	1	1	1	1	1	1	1	0.9941	0.405	1	1	1	1	0.6885	0.9975	1	1	1	1	1e-05	1e-05	1	1	1	1	1e-05	0.0025	1	1	1	1
DDT1a-DNP-N-T	1	1	1	1		1	1	1	1	1	1	1	1	1	1	0.9104	0.1051	1	1	1	1	0.2349	0.9501	1	1	1	1	1e-05	1e-05	1	1	1	1	1e-05	1e-05	1	1	1	1
DDT1a-DNP-W	1	1	1	1	1		1	1	1	1	1	1	1	1	1	0.9493	0.1405	1	1	1	1	0.305	0.9747	1	1	1	1	1e-05	1e-05	1	1	1	1	1e-05	1e-05	1	1	1	1
DDT1a-DNP-W-T	1	1	1	1	1	1		1	1	1	1	1	1	1	1	0.9123	0.1064	1	1	1	1	0.2376	0.9514	1	1	1	1	1e-05	1e-05	1	1	1	1	1e-05	1e-05	1	1	1	1
DDT1a-T	1	1	1	1	1	1	1		1	1	1	1	1	1	1	0.9122	0.1063	1	1	1	1	0.2374	0.9513	1	1	1	1	1e-05	1e-05	1	1	1	1	1e-05	1e-05	1	1	1	1
DDT2	1	1	1	1	1	1	1	1		1	1	1	1	1	1	0.9748	0.1862	1	1	1	1	0.3889	0.989	1	1	1	1	1e-05	1e-05	1	1	1	1	1e-05	1e-05	1	1	1	1
DDT2-DNP-N	1	1	1	1	1	1	1	1	1		1	1	1	1	1	1	0.6357	1	1	1	1	0.8996	1	1	1	1	1	1e-05	1e-05	1	1	1	1	1e-05	0.0016	1	1	1	1
DDT2-DNP-N-T	1	1	1	1	1	1	1	1	1	1		1	1	1	1	1	0.7421	1	1	1	1	0.9528	1	1	1	1	1	1e-05	1e-05	1	1	1	1	1e-05	0.0031	1	1	1	1
DDT2-DNP-W	1	1	1	1	1	1	1	1	1	1	1		1	1	1	0.9993	0.421	1	1	1	1	0.7196	0.9998	1	1	1	1	1e-05	1e-05	1	1	1	1	1e-05	0.0004	1	1	1	1
DDT2-DNP-W-T	1	1	1	1	1	1	1	1	1	1	1	1		1	1	0.9997	0.4712	1	1	1	1	0.7711	1	1	1	1	1	1e-05	1e-05	1	1	1	1	1e-05	0.0006	1	1	1	1
DDT2-T	1	1	1	1	1	1	1	1	1	1	1	1	1		1	0.8856	0.0907	1	1	1	1	0.2048	0.9332	1	1	1	1	1e-05	1e-05	0.9998	1	1	1	1e-05	1e-05	1	1	1	1
DDT3	1	1	1	1	1	1	1	1	1	1	1	1	1	1		0.9335	0.1234	1	1	1	1	0.2717	0.9651	1	1	1	1	1e-05	1e-05	1	1	1	1	1e-05	1e-05	1	1	1	1
DDT3-DNP-N	0.9464	0.9055	0.9932	0.9941	0.9104	0.9493	0.9123	0.9122	0.9748	1	1	0.9993	0.9997	0.8856	0.9335		1	0.9547	0.9202	0.8663	0.9994	1	1	1	0.9998	0.9329	0.9786	1e-05	0.0003	1	1	0.889	0.9991	0.0002	0.2382	1	1	0.9128	0.8617
DDT3-DNP-N-T	0.1369	0.102	0.3937	0.405	0.1051	0.1405	0.1064	0.1063	0.1862	0.6357	0.7421	0.421	0.4712	0.0907	0.1234	1		0.1478	0.1122	0.0817	0.5757	1	0.9998	0.7224	0.5005	0.1228	0.1969	0.154	0.3879	0.9529	0.8824	0.0924	0.5526	0.327	1	0.9367	0.7445	0.1068	0.0798
DDT3-DNP-W	1	1	1	1	1	1	1	1	1	1	1	1	1	1	1	0.9547	0.1478		1	1	1	0.3189	0.9779	1	1	1	1	1e-05	1e-05	1	1	1	1	1e-05	1e-05	1	1	1	1
DDT3-DNP-W-T	1	1	1	1	1	1	1	1	1	1	1	1	1	1	1	0.9202	0.1122	1		1	1	0.2492	0.9566	1	1	1	1	1e-05	1e-05	1	1	1	1	1e-05	1e-05	1	1	1	1
DDT3-T	1	1	1	1	1	1	1	1	1	1	1	1	1	1	1	0.8663	0.0817	1	1		1	0.1858	0.9195	1	1	1	1	1e-05	1e-05	0.9997	1	1	1	1e-05	1e-05	0.9999	1	1	1
DDT4	1	1	1	1	1	1	1	1	1	1	1	1	1	1	1	0.9994	0.5757	1	1	1		0.8456	0.9998	1	1	1	1	1e-05	1e-05	1	1	1	1	1e-05	0.0064	1	1	1	1
DDT4-DNP-N	0.2982	0.2284	0.6758	0.6885	0.2349	0.305	0.2376	0.2374	0.3889	0.8996	0.9528	0.7196	0.7711	0.2048	0.2717	1	1	0.3189	0.2492	0.1858	0.8456		1	0.9445	0.7984	0.2706	0.4076	0.0027	0.0159	0.9988	0.9913	0.2085	0.8278	0.0112	0.9128	0.9977	0.9537	0.2383	0.1817
DDT4-DNP-N-T	0.973	0.9469	0.9971	0.9975	0.9501	0.9747	0.9514	0.9513	0.989	1	1	0.9998	1	0.9332	0.9651	1	0.9998	0.9779	0.9566	0.9195	0.9998	1		1	1	0.9647	0.9909	1e-05	0.0002	1	1	0.9356	0.9997	0.0001	0.1778	1	1	0.9518	0.9161
DDT4-DNP-W	1	1	1	1	1	1	1	1	1	1	1	1	1	1	1	1	0.7224	1	1	1	1	0.9445	1		1	1	1	1e-05	1e-05	1	1	1	1	1e-05	0.0027	1	1	1	1
DDT4-DNP-W-T	1	1	1	1	1	1	1	1	1	1	1	1	1	1	1	0.9998	0.5005	1	1	1	1	0.7984	1	1		1	1	1e-05	1e-05	1	1	1	1	1e-05	0.0007	1	1	1	1
DDT4-T	1	1	1	1	1	1	1	1	1	1	1	1	1	1	1	0.9329	0.1228	1	1	1	1	0.2706	0.9647	1	1		1	1e-05	1e-05	1	1	1	1	1e-05	1e-05	1	1	1	1
DDT5	1	1	1	1	1	1	1	1	1	1	1	1	1	1	1	0.9786	0.1969	1	1	1	1	0.4076	0.9909	1	1	1		1e-05	1e-05	1	1	1	1	1e-05	1e-05	1	1	1	1
DDT5-DNP-N	1e-05	1e-05	1e-05	1e-05	1e-05	1e-05	1e-05	1e-05	1e-05	1e-05	1e-05	1e-05	1e-05	1e-05	1e-05	1e-05	0.154	1e-05	1e-05	1e-05	1e-05	0.0027	1e-05	1e-05	1e-05	1e-05	1e-05		1	1e-05	1e-05	1e-05	1e-05	1	0.9446	1e-05	1e-05	1e-05	1e-05
DDT5-DNP-N-T	1e-05	1e-05	1e-05	1e-05	1e-05	1e-05	1e-05	1e-05	1e-05	1e-05	1e-05	1e-05	1e-05	1e-05	1e-05	0.0003	0.3879	1e-05	1e-05	1e-05	1e-05	0.0159	0.0002	1e-05	1e-05	1e-05	1e-05	1		1e-05	1e-05	1e-05	1e-05	1	0.9979	1e-05	1e-05	1e-05	1e-05
DDT5-DNP-W	1	1	1	1	1	1	1	1	1	1	1	1	1	0.9998	1	1	0.9529	1	1	0.9997	1	0.9988	1	1	1	1	1	1e-05	1e-05		1	0.9999	1	1e-05	0.0193	1	1	1	0.9997
DDT5-DNP-W-T	1	1	1	1	1	1	1	1	1	1	1	1	1	1	1	1	0.8824	1	1	1	1	0.9913	1	1	1	1	1	1e-05	1e-05	1		1	1	1e-05	0.0086	1	1	1	1
DDT5-T	1	1	1	1	1	1	1	1	1	1	1	1	1	1	1	0.889	0.0924	1	1	1	1	0.2085	0.9356	1	1	1	1	1e-05	1e-05	0.9999	1		1	1e-05	1e-05	1	1	1	1
DDT6	1	1	1	1	1	1	1	1	1	1	1	1	1	1	1	0.9991	0.5526	1	1	1	1	0.8278	0.9997	1	1	1	1	1e-05	1e-05	1	1	1		1e-05	0.0056	1	1	1	1
DDT6-DNP-N	1e-05	1e-05	1e-05	1e-05	1e-05	1e-05	1e-05	1e-05	1e-05	1e-05	1e-05	1e-05	1e-05	1e-05	1e-05	0.0002	0.327	1e-05	1e-05	1e-05	1e-05	0.0112	0.0001	1e-05	1e-05	1e-05	1e-05	1	1	1e-05	1e-05	1e-05	1e-05		0.995	1e-05	1e-05	1e-05	1e-05
DDT6-DNP-N-T	1e-05	1e-05	0.0023	0.0025	1e-05	1e-05	1e-05	1e-05	1e-05	0.0016	0.0031	0.0004	0.0006	1e-05	1e-05	0.2382	1	1e-05	1e-05	1e-05	0.0064	0.9128	0.1778	0.0027	0.0007	1e-05	1e-05	0.9446	0.9979	0.0193	0.0086	1e-05	0.0056	0.995		0.0153	0.0032	1e-05	1e-05
DDT6-DNP-W	1	1	1	1	1	1	1	1	1	1	1	1	1	1	1	1	0.9367	1	1	0.9999	1	0.9977	1	1	1	1	1	1e-05	1e-05	1	1	1	1	1e-05	0.0153		1	1	0.9999
DDT6-DNP-W-T	1	1	1	1	1	1	1	1	1	1	1	1	1	1	1	1	0.7445	1	1	1	1	0.9537	1	1	1	1	1	1e-05	1e-05	1	1	1	1	1e-05	0.0032	1		1	1
DDT6-T	1	1	1	1	1	1	1	1	1	1	1	1	1	1	1	0.9128	0.1068	1	1	1	1	0.2383	0.9518	1	1	1	1	1e-05	1e-05	1	1	1	1	1e-05	1e-05	1	1		1
- control only	1	1	1	1	1	1	1	1	1	1	1	1	1	1	1	0.8617	0.0798	1	1	1	1	0.1817	0.9161	1	1	1	1	1e-05	1e-05	0.9997	1	1	1	1e-05	1e-05	0.9999	1	1

## Sheet: 5 min 50 nM
pValues from ordinary one-way ANOVA
	DDT1a	DDT1a-DNP-N	DDT1b-DNP-N noChol	DDT1b-DNP-N 2xChol	DDT1a-DNP-N-T	DDT1a-DNP-W	DDT1a-DNP-W-T	DDT1a-T	DDT2	DDT2-DNP-N	DDT2-DNP-N-T	DDT2-DNP-W	DDT2-DNP-W-T	DDT2-T	DDT3	DDT3-DNP-N	DDT3-DNP-N-T	DDT3-DNP-W	DDT3-DNP-W-T	DDT3-T	DDT4	DDT4-DNP-N	DDT4-DNP-N-T	DDT4-DNP-W	DDT4-DNP-W-T	DDT4-T	DDT5	DDT5-DNP-N	DDT5-DNP-N-T	DDT5-DNP-W	DDT5-DNP-W-T	DDT5-T	DDT6	DDT6-DNP-N	DDT6-DNP-N-T	DDT6-DNP-W	DDT6-DNP-W-T	DDT6-T	- control only
DDT1a		0.9988	1	1	1	0.9985	0.959	1	1	1e-05	1e-05	1e-05	1e-05	1	1	1e-05	1e-05	1e-05	0.0001	1	1	1e-05	1e-05	0.0004	0.0056	1	1	1e-05	1e-05	0.0002	0.0003	1	1	1e-05	1e-05	0.0022	0.036	1	1
DDT1a-DNP-N	0.9988		0.9987	1	1	1	1	0.9977	1	0.0035	0.0457	0.0343	0.0202	0.9999	0.9994	0.0546	0.0021	0.1171	0.1493	0.9998	1	1e-05	0.0003	0.2554	0.7299	0.9988	1	1e-05	1e-05	0.1696	0.2183	1	0.9995	1e-05	1e-05	0.546	0.9678	0.9998	0.9995
DDT1b-DNP-N noChol	1	0.9987		1	1	0.9985	0.9577	1	1	1e-05	1e-05	1e-05	1e-05	1	1	1e-05	1e-05	1e-05	0.0001	1	1	1e-05	1e-05	0.0004	0.0054	1	1	1e-05	1e-05	0.0002	0.0003	1	1	1e-05	1e-05	0.0021	0.0353	1	1
DDT1b-DNP-N 2xChol	1	1	1		1	1	1	1	1	0.0005	0.0087	0.0062	0.0034	1	1	0.0108	0.0003	0.027	0.0365	1	1	1e-05	1e-05	0.073	0.3652	1	1	1e-05	1e-05	0.0429	0.0594	1	1	1e-05	1e-05	0.2192	0.7608	1	1
DDT1a-DNP-N-T	1	1	1	1		1	1	1	1	0.0008	0.0137	0.0099	0.0055	1	1	0.0167	0.0005	0.0404	0.0539	1	1	1e-05	1e-05	0.1041	0.4552	1	1	1e-05	1e-05	0.0629	0.0856	1	1	1e-05	1e-05	0.2884	0.8372	1	1
DDT1a-DNP-W	0.9985	1	0.9985	1	1		1	0.9973	1	0.0038	0.0485	0.0364	0.0215	0.9999	0.9992	0.0578	0.0022	0.1231	0.1564	0.9998	1	1e-05	0.0003	0.2659	0.7428	0.9986	1	1e-05	1e-05	0.1775	0.2278	1	0.9994	1e-05	1e-05	0.5604	0.971	0.9997	0.9994
DDT1a-DNP-W-T	0.959	1	0.9577	1	1	1		0.9423	0.9911	0.0196	0.1714	0.1362	0.0884	0.9889	0.971	0.197	0.0124	0.3489	0.4136	0.9864	0.9956	0.0003	0.0021	0.5862	0.9549	0.9599	0.9956	0.0001	0.0005	0.4511	0.5319	1	0.974	1e-05	1e-05	0.8669	0.9992	0.9838	0.9753
DDT1a-T	1	0.9977	1	1	1	0.9973	0.9423		1	1e-05	1e-05	1e-05	1e-05	1	1	1e-05	1e-05	1e-05	0.0001	1	1	1e-05	1e-05	0.0003	0.0043	1	1	1e-05	1e-05	0.0001	0.0002	1	1	1e-05	1e-05	0.0017	0.029	1	1
DDT2	1	1	1	1	1	1	0.9911	1		1e-05	1e-05	1e-05	1e-05	1	1	1e-05	1e-05	0.0003	0.0004	1	1	1e-05	1e-05	0.001	0.0134	1	1	1e-05	1e-05	0.0005	0.0008	1	1	1e-05	1e-05	0.0055	0.0752	1	1
DDT2-DNP-N	1e-05	0.0035	1e-05	0.0005	0.0008	0.0038	0.0196	1e-05	1e-05		1	1	1	1e-05	1e-05	1	1	1	1	1e-05	1e-05	1	1	1	0.9963	1e-05	1e-05	1	1	1	1	1e-05	1e-05	0.9951	0.8516	0.9997	0.9023	1e-05	1e-05
DDT2-DNP-N-T	1e-05	0.0457	1e-05	0.0087	0.0137	0.0485	0.1714	1e-05	1e-05	1		1	1	1e-05	1e-05	1	1	1	1	1e-05	1e-05	0.9996	1	1	1	1e-05	1e-05	0.9975	1	1	1	0.0011	1e-05	0.7815	0.3346	1	0.9995	1e-05	1e-05
DDT2-DNP-W	1e-05	0.0343	1e-05	0.0062	0.0099	0.0364	0.1362	1e-05	1e-05	1	1		1	1e-05	1e-05	1	1	1	1	1e-05	1e-05	0.9999	1	1	1	1e-05	1e-05	0.999	1	1	1	0.0008	1e-05	0.8359	0.3968	1	0.9986	1e-05	1e-05
DDT2-DNP-W-T	1e-05	0.0202	1e-05	0.0034	0.0055	0.0215	0.0884	1e-05	1e-05	1	1	1		1e-05	1e-05	1	1	1	1	1e-05	1e-05	1	1	1	1	1e-05	1e-05	0.9998	1	1	1	0.0004	1e-05	0.9104	0.5155	1	0.9942	1e-05	1e-05
DDT2-T	1	0.9999	1	1	1	0.9999	0.9889	1	1	1e-05	1e-05	1e-05	1e-05		1	1e-05	1e-05	0.0002	0.0004	1	1	1e-05	1e-05	0.0009	0.0121	1	1	1e-05	1e-05	0.0004	0.0007	1	1	1e-05	1e-05	0.0049	0.0689	1	1
DDT3	1	0.9994	1	1	1	0.9992	0.971	1	1	1e-05	1e-05	1e-05	1e-05	1		1e-05	1e-05	0.0001	0.0002	1	1	1e-05	1e-05	0.0005	0.007	1	1	1e-05	1e-05	0.0002	0.0004	1	1	1e-05	1e-05	0.0028	0.0438	1	1
DDT3-DNP-N	1e-05	0.0546	1e-05	0.0108	0.0167	0.0578	0.197	1e-05	1e-05	1	1	1	1	1e-05	1e-05		1	1	1	1e-05	0.0001	0.9993	1	1	1	1e-05	0.0001	0.9959	0.9998	1	1	0.0014	1e-05	0.7433	0.298	1	0.9997	1e-05	1e-05
DDT3-DNP-N-T	1e-05	0.0021	1e-05	0.0003	0.0005	0.0022	0.0124	1e-05	1e-05	1	1	1	1	1e-05	1e-05	1		1	1	1e-05	1e-05	1	1	1	0.9895	1e-05	1e-05	1	1	1	1	1e-05	1e-05	0.9985	0.9112	0.9987	0.8394	1e-05	1e-05
DDT3-DNP-W	1e-05	0.1171	1e-05	0.027	0.0404	0.1231	0.3489	1e-05	0.0003	1	1	1	1	0.0002	0.0001	1	1		1	0.0002	0.0004	0.9921	1	1	1	1e-05	0.0004	0.9727	0.9974	1	1	0.004	0.0001	0.5441	0.1625	1	1	0.0002	0.0001
DDT3-DNP-W-T	0.0001	0.1493	0.0001	0.0365	0.0539	0.1564	0.4136	0.0001	0.0004	1	1	1	1	0.0004	0.0002	1	1	1		0.0003	0.0006	0.9846	0.9998	1	1	0.0001	0.0006	0.9543	0.9942	1	1	0.0057	0.0002	0.4729	0.1281	1	1	0.0003	0.0002
DDT3-T	1	0.9998	1	1	1	0.9998	0.9864	1	1	1e-05	1e-05	1e-05	1e-05	1	1	1e-05	1e-05	0.0002	0.0003		1	1e-05	1e-05	0.0008	0.0108	1	1	1e-05	1e-05	0.0004	0.0006	1	1	1e-05	1e-05	0.0044	0.063	1	1
DDT4	1	1	1	1	1	1	0.9956	1	1	1e-05	1e-05	1e-05	1e-05	1	1	0.0001	1e-05	0.0004	0.0006	1		1e-05	1e-05	0.0015	0.0183	1	1	1e-05	1e-05	0.0007	0.0011	1	1	1e-05	1e-05	0.0077	0.0969	1	1
DDT4-DNP-N	1e-05	1e-05	1e-05	1e-05	1e-05	1e-05	0.0003	1e-05	1e-05	1	0.9996	0.9999	1	1e-05	1e-05	0.9993	1	0.9921	0.9846	1e-05	1e-05		1	0.9432	0.5509	1e-05	1e-05	1	1	0.9786	0.9604	1e-05	1e-05	1	1	0.7343	0.2003	1e-05	1e-05
DDT4-DNP-N-T	1e-05	0.0003	1e-05	1e-05	1e-05	0.0003	0.0021	1e-05	1e-05	1	1	1	1	1e-05	1e-05	1	1	1	0.9998	1e-05	1e-05	1		0.9978	0.8703	1e-05	1e-05	1	1	0.9996	0.9989	1e-05	1e-05	1	0.9949	0.9565	0.5037	1e-05	1e-05
DDT4-DNP-W	0.0004	0.2554	0.0004	0.073	0.1041	0.2659	0.5862	0.0003	0.001	1	1	1	1	0.0009	0.0005	1	1	1	1	0.0008	0.0015	0.9432	0.9978		1	0.0004	0.0015	0.8742	0.9723	1	1	0.0131	0.0005	0.3136	0.0679	1	1	0.0007	0.0006
DDT4-DNP-W-T	0.0056	0.7299	0.0054	0.3652	0.4552	0.7428	0.9549	0.0043	0.0134	0.9963	1	1	1	0.0121	0.007	1	0.9895	1	1	0.0108	0.0183	0.5509	0.8703	1		0.0057	0.0183	0.4119	0.6534	1	1	0.1069	0.0075	0.0579	0.0074	1	1	0.0099	0.0078
DDT4-T	1	0.9988	1	1	1	0.9986	0.9599	1	1	1e-05	1e-05	1e-05	1e-05	1	1	1e-05	1e-05	1e-05	0.0001	1	1	1e-05	1e-05	0.0004	0.0057		1	1e-05	1e-05	0.0002	0.0003	1	1	1e-05	1e-05	0.0022	0.0365	1	1
DDT5	1	1	1	1	1	1	0.9956	1	1	1e-05	1e-05	1e-05	1e-05	1	1	0.0001	1e-05	0.0004	0.0006	1	1	1e-05	1e-05	0.0015	0.0183	1		1e-05	1e-05	0.0007	0.0011	1	1	1e-05	1e-05	0.0076	0.0967	1	1
DDT5-DNP-N	1e-05	1e-05	1e-05	1e-05	1e-05	1e-05	0.0001	1e-05	1e-05	1	0.9975	0.999	0.9998	1e-05	1e-05	0.9959	1	0.9727	0.9543	1e-05	1e-05	1	1	0.8742	0.4119	1e-05	1e-05		1	0.9409	0.9047	1e-05	1e-05	1	1	0.5979	0.1264	1e-05	1e-05
DDT5-DNP-N-T	1e-05	1e-05	1e-05	1e-05	1e-05	1e-05	0.0005	1e-05	1e-05	1	1	1	1	1e-05	1e-05	0.9998	1	0.9974	0.9942	1e-05	1e-05	1	1	0.9723	0.6534	1e-05	1e-05	1		0.9914	0.982	1e-05	1e-05	1	0.9998	0.8198	0.2702	1e-05	1e-05
DDT5-DNP-W	0.0002	0.1696	0.0002	0.0429	0.0629	0.1775	0.4511	0.0001	0.0005	1	1	1	1	0.0004	0.0002	1	1	1	1	0.0004	0.0007	0.9786	0.9996	1	1	0.0002	0.0007	0.9409	0.9914		1	0.0069	0.0002	0.4347	0.1118	1	1	0.0003	0.0003
DDT5-DNP-W-T	0.0003	0.2183	0.0003	0.0594	0.0856	0.2278	0.5319	0.0002	0.0008	1	1	1	1	0.0007	0.0004	1	1	1	1	0.0006	0.0011	0.9604	0.9989	1	1	0.0003	0.0011	0.9047	0.982	1		0.0102	0.0004	0.3596	0.0833	1	1	0.0005	0.0004
DDT5-T	1	1	1	1	1	1	1	1	1	1e-05	0.0011	0.0008	0.0004	1	1	0.0014	1e-05	0.004	0.0057	1	1	1e-05	1e-05	0.0131	0.1069	1	1	1e-05	1e-05	0.0069	0.0102		1	1e-05	1e-05	0.0527	0.3678	1	1
DDT6	1	0.9995	1	1	1	0.9994	0.974	1	1	1e-05	1e-05	1e-05	1e-05	1	1	1e-05	1e-05	0.0001	0.0002	1	1	1e-05	1e-05	0.0005	0.0075	1	1	1e-05	1e-05	0.0002	0.0004	1		1e-05	1e-05	0.003	0.0464	1	1
DDT6-DNP-N	1e-05	1e-05	1e-05	1e-05	1e-05	1e-05	1e-05	1e-05	1e-05	0.9951	0.7815	0.8359	0.9104	1e-05	1e-05	0.7433	0.9985	0.5441	0.4729	1e-05	1e-05	1	1	0.3136	0.0579	1e-05	1e-05	1	1	0.4347	0.3596	1e-05	1e-05		1	0.1164	0.0098	1e-05	1e-05
DDT6-DNP-N-T	1e-05	1e-05	1e-05	1e-05	1e-05	1e-05	1e-05	1e-05	1e-05	0.8516	0.3346	0.3968	0.5155	1e-05	1e-05	0.298	0.9112	0.1625	0.1281	1e-05	1e-05	1	0.9949	0.0679	0.0074	1e-05	1e-05	1	0.9998	0.1118	0.0833	1e-05	1e-05	1		0.0177	0.0009	1e-05	1e-05
DDT6-DNP-W	0.0022	0.546	0.0021	0.2192	0.2884	0.5604	0.8669	0.0017	0.0055	0.9997	1	1	1	0.0049	0.0028	1	0.9987	1	1	0.0044	0.0077	0.7343	0.9565	1	1	0.0022	0.0076	0.5979	0.8198	1	1	0.0527	0.003	0.1164	0.0177		1	0.004	0.0031
DDT6-DNP-W-T	0.036	0.9678	0.0353	0.7608	0.8372	0.971	0.9992	0.029	0.0752	0.9023	0.9995	0.9986	0.9942	0.0689	0.0438	0.9997	0.8394	1	1	0.063	0.0969	0.2003	0.5037	1	1	0.0365	0.0967	0.1264	0.2702	1	1	0.3678	0.0464	0.0098	0.0009	1		0.0584	0.0477
DDT6-T	1	0.9998	1	1	1	0.9997	0.9838	1	1	1e-05	1e-05	1e-05	1e-05	1	1	1e-05	1e-05	0.0002	0.0003	1	1	1e-05	1e-05	0.0007	0.0099	1	1	1e-05	1e-05	0.0003	0.0005	1	1	1e-05	1e-05	0.004	0.0584		1
- control only	1	0.9995	1	1	1	0.9994	0.9753	1	1	1e-05	1e-05	1e-05	1e-05	1	1	1e-05	1e-05	0.0001	0.0002	1	1	1e-05	1e-05	0.0006	0.0078	1	1	1e-05	1e-05	0.0003	0.0004	1	1	1e-05	1e-05	0.0031	0.0477	1

## Sheet: 5 min 75 nM
pValues from ordinary one-way ANOVA
	DDT1a	DDT1a-DNP-N	DDT1b-DNP-N noChol	DDT1b-DNP-N 2xChol	DDT1a-DNP-N-T	DDT1a-DNP-W	DDT1a-DNP-W-T	DDT1a-T	DDT2	DDT2-DNP-N	DDT2-DNP-N-T	DDT2-DNP-W	DDT2-DNP-W-T	DDT2-T	DDT3	DDT3-DNP-N	DDT3-DNP-N-T	DDT3-DNP-W	DDT3-DNP-W-T	DDT3-T	DDT4	DDT4-DNP-N	DDT4-DNP-N-T	DDT4-DNP-W	DDT4-DNP-W-T	DDT4-T	DDT5	DDT5-DNP-N	DDT5-DNP-N-T	DDT5-DNP-W	DDT5-DNP-W-T	DDT5-T	DDT6	DDT6-DNP-N	DDT6-DNP-N-T	DDT6-DNP-W	DDT6-DNP-W-T	DDT6-T	- control only
DDT1a		0.5951	1	0.9956	0.8966	0.9613	0.9962	1	1	0.0001	0.0249	0.0012	0.0904	1	1	0.0001	1e-05	0.0004	0.0031	1	1	1e-05	1e-05	0.9253	0.1521	1	1	1e-05	1e-05	1e-05	0.0006	1	1	1e-05	1e-05	0.0009	0.0064	1	1
DDT1a-DNP-N	0.5951		0.9438	1	1	1	1	0.622	0.6182	0.8734	1	0.9919	1	0.6669	0.5848	0.8789	0.4938	0.9527	0.999	0.9258	0.5757	0.7531	0.3532	1	1	0.5486	0.7193	0.0043	0.0852	0.7826	0.973	0.9992	0.5917	1e-05	1e-05	0.9861	0.9999	0.9952	0.4494
DDT1b-DNP-N noChol	1	0.9438		0.9998	0.9954	0.999	1	1	1	0.0115	0.2658	0.0454	0.4997	1	1	0.0119	0.0021	0.0216	0.0812	1	1	0.0062	0.0011	0.9949	0.6223	1	1	1e-05	0.0001	0.0071	0.0284	1	1	1e-05	1e-05	0.0374	0.1251	1	1
DDT1b-DNP-N 2xChol	0.9956	1	0.9998		1	1	1	0.9965	0.9964	0.8931	1	0.9884	1	0.9977	0.9951	0.8972	0.606	0.9534	0.9976	1	0.9947	0.8054	0.4837	1	1	0.9934	0.9987	0.0218	0.1828	0.827	0.9704	1	0.9954	1e-05	1e-05	0.9824	0.9995	1	0.9857
DDT1a-DNP-N-T	0.8966	1	0.9954	1		1	1	0.9106	0.9087	0.5548	0.9997	0.8864	1	0.9314	0.8909	0.564	0.1937	0.722	0.9627	0.9964	0.8858	0.3989	0.1186	1	1	0.8695	0.9517	0.0006	0.0192	0.4314	0.7898	1	0.8948	1e-05	1e-05	0.8498	0.9888	1	0.7978
DDT1a-DNP-W	0.9613	1	0.999	1	1		1	0.9681	0.9672	0.3983	0.9973	0.7713	1	0.9776	0.9584	0.4068	0.1143	0.5657	0.8994	0.9995	0.9557	0.2648	0.066	1	1	0.9471	0.986	0.0003	0.0093	0.2912	0.6436	1	0.9604	1e-05	1e-05	0.7199	0.9593	1	0.904
DDT1a-DNP-W-T	0.9962	1	1	1	1	1		0.9972	0.9971	0.197	0.9686	0.5211	0.9987	0.9984	0.9958	0.2026	0.0426	0.3199	0.7027	1	0.9953	0.1168	0.0227	1	0.9999	0.9938	0.9992	1e-05	0.0026	0.1315	0.3879	1	0.9961	1e-05	1e-05	0.4636	0.8278	1	0.9842
DDT1a-T	1	0.622	1	0.9965	0.9106	0.9681	0.9972		1	0.0002	0.028	0.0014	0.0997	1	1	0.0002	1e-05	0.0004	0.0035	1	1	1e-05	1e-05	0.9354	0.166	1	1	1e-05	1e-05	1e-05	0.0007	1	1	1e-05	1e-05	0.001	0.0073	1	1
DDT2	1	0.6182	1	0.9964	0.9087	0.9672	0.9971	1		0.0002	0.0275	0.0013	0.0983	1	1	0.0002	1e-05	0.0004	0.0035	1	1	1e-05	1e-05	0.934	0.164	1	1	1e-05	1e-05	1e-05	0.0006	1	1	1e-05	1e-05	0.001	0.0072	1	1
DDT2-DNP-N	0.0001	0.8734	0.0115	0.8931	0.5548	0.3983	0.197	0.0002	0.0002		1	1	0.9998	0.0002	0.0001	1	1	1	1	0.0014	0.0001	1	1	0.8961	0.9986	0.0001	0.0003	0.9835	1	1	1	0.016	0.0001	0.0001	0.0026	1	1	0.008	1e-05
DDT2-DNP-N-T	0.0249	1	0.2658	1	0.9997	0.9973	0.9686	0.028	0.0275	1		1	1	0.0339	0.0238	1	0.9992	1	1	0.1297	0.0229	1	0.9952	1	1	0.0204	0.0426	0.2503	0.8614	1	1	0.4955	0.0245	1e-05	1e-05	1	1	0.3529	0.013
DDT2-DNP-W	0.0012	0.9919	0.0454	0.9884	0.8864	0.7713	0.5211	0.0014	0.0013	1	1		1	0.0017	0.0011	1	1	1	1	0.01	0.0011	1	1	0.9917	1	0.0009	0.0023	0.8203	0.9994	1	1	0.0794	0.0012	1e-05	0.0003	1	1	0.044	0.0005
DDT2-DNP-W-T	0.0904	1	0.4997	1	1	1	0.9987	0.0997	0.0983	0.9998	1	1		0.1171	0.0871	0.9999	0.9763	1	1	0.3388	0.0842	0.9984	0.9328	1	1	0.0762	0.1415	0.087	0.5787	0.999	1	0.8013	0.0893	1e-05	1e-05	1	1	0.6661	0.0518
DDT2-T	1	0.6669	1	0.9977	0.9314	0.9776	0.9984	1	1	0.0002	0.0339	0.0017	0.1171		1	0.0002	1e-05	0.0005	0.0044	1	1	1e-05	1e-05	0.9502	0.1917	1	1	1e-05	1e-05	0.0001	0.0008	1	1	1e-05	1e-05	0.0013	0.0091	1	1
DDT3	1	0.5848	1	0.9951	0.8909	0.9584	0.9958	1	1	0.0001	0.0238	0.0011	0.0871	1		0.0001	1e-05	0.0003	0.0029	1	1	1e-05	1e-05	0.9212	0.147	1	1	1e-05	1e-05	1e-05	0.0005	1	1	1e-05	1e-05	0.0008	0.0061	1	1
DDT3-DNP-N	0.0001	0.8789	0.0119	0.8972	0.564	0.4068	0.2026	0.0002	0.0002	1	1	1	0.9999	0.0002	0.0001		1	1	1	0.0015	0.0001	1	1	0.9005	0.9987	0.0001	0.0003	0.9822	1	1	1	0.0167	0.0001	0.0001	0.0025	1	1	0.0083	1e-05
DDT3-DNP-N-T	1e-05	0.4938	0.0021	0.606	0.1937	0.1143	0.0426	1e-05	1e-05	1	0.9992	1	0.9763	1e-05	1e-05	1		1	1	0.0001	1e-05	1	1	0.5781	0.9327	1e-05	1e-05	1	1	1	1	0.002	1e-05	0.0015	0.02	1	1	0.0009	1e-05
DDT3-DNP-W	0.0004	0.9527	0.0216	0.9534	0.722	0.5657	0.3199	0.0004	0.0004	1	1	1	1	0.0005	0.0003	1	1		1	0.0035	0.0003	1	1	0.959	0.9999	0.0003	0.0007	0.9416	1	1	1	0.0338	0.0004	1e-05	0.0011	1	1	0.0175	0.0002
DDT3-DNP-W-T	0.0031	0.999	0.0812	0.9976	0.9627	0.8994	0.7027	0.0035	0.0035	1	1	1	1	0.0044	0.0029	1	1	1		0.0229	0.0028	1	1	0.9987	1	0.0024	0.0058	0.6588	0.9945	1	1	0.1515	0.003	1e-05	0.0001	1	1	0.0895	0.0014
DDT3-T	1	0.9258	1	1	0.9964	0.9995	1	1	1	0.0014	0.1297	0.01	0.3388	1	1	0.0015	0.0001	0.0035	0.0229		1	0.0006	1e-05	0.9969	0.4777	1	1	1e-05	1e-05	0.0007	0.0051	1	1	1e-05	1e-05	0.0076	0.0427	1	1
DDT4	1	0.5757	1	0.9947	0.8858	0.9557	0.9953	1	1	0.0001	0.0229	0.0011	0.0842	1	1	0.0001	1e-05	0.0003	0.0028	1		1e-05	1e-05	0.9175	0.1427	1	1	1e-05	1e-05	1e-05	0.0005	1	1	1e-05	1e-05	0.0008	0.0058	1	1
DDT4-DNP-N	1e-05	0.7531	0.0062	0.8054	0.3989	0.2648	0.1168	1e-05	1e-05	1	1	1	0.9984	1e-05	1e-05	1	1	1	1	0.0006	1e-05		1	0.7999	0.9915	1e-05	0.0001	0.9966	1	1	1	0.0077	1e-05	0.0003	0.0058	1	1	0.0036	1e-05
DDT4-DNP-N-T	1e-05	0.3532	0.0011	0.4837	0.1186	0.066	0.0227	1e-05	1e-05	1	0.9952	1	0.9328	1e-05	1e-05	1	1	1	1	1e-05	1e-05	1		0.4453	0.8516	1e-05	1e-05	1	1	1	1	0.0009	1e-05	0.0031	0.0379	1	1	0.0004	1e-05
DDT4-DNP-W	0.9253	1	0.9949	1	1	1	1	0.9354	0.934	0.8961	1	0.9917	1	0.9502	0.9212	0.9005	0.5781	0.959	0.9987	0.9969	0.9175	0.7999	0.4453		1	0.9057	0.9647	0.0122	0.1434	0.8238	0.9756	1	0.924	1e-05	1e-05	0.9866	0.9998	1	0.8524
DDT4-DNP-W-T	0.1521	1	0.6223	1	1	1	0.9999	0.166	0.164	0.9986	1	1	1	0.1917	0.147	0.9987	0.9327	0.9999	1	0.4777	0.1427	0.9915	0.8516	1		0.1303	0.2266	0.049	0.4304	0.994	1	0.9009	0.1504	1e-05	1e-05	1	1	0.8	0.0916
DDT4-T	1	0.5486	1	0.9934	0.8695	0.9471	0.9938	1	1	0.0001	0.0204	0.0009	0.0762	1	1	0.0001	1e-05	0.0003	0.0024	1	1	1e-05	1e-05	0.9057	0.1303		1	1e-05	1e-05	1e-05	0.0004	1	1	1e-05	1e-05	0.0007	0.0051	1	1
DDT5	1	0.7193	1	0.9987	0.9517	0.986	0.9992	1	1	0.0003	0.0426	0.0023	0.1415	1	1	0.0003	1e-05	0.0007	0.0058	1	1	0.0001	1e-05	0.9647	0.2266	1		1e-05	1e-05	0.0001	0.0011	1	1	1e-05	1e-05	0.0017	0.0117	1	1
DDT5-DNP-N	1e-05	0.0043	1e-05	0.0218	0.0006	0.0003	1e-05	1e-05	1e-05	0.9835	0.2503	0.8203	0.087	1e-05	1e-05	0.9822	1	0.9416	0.6588	1e-05	1e-05	0.9966	1	0.0122	0.049	1e-05	1e-05		1	0.995	0.9075	1e-05	1e-05	0.3027	0.8056	0.8612	0.5111	1e-05	1e-05
DDT5-DNP-N-T	1e-05	0.0852	0.0001	0.1828	0.0192	0.0093	0.0026	1e-05	1e-05	1	0.8614	0.9994	0.5787	1e-05	1e-05	1	1	1	0.9945	1e-05	1e-05	1	1	0.1434	0.4304	1e-05	1e-05	1		1	1	1e-05	1e-05	0.0269	0.199	0.9998	0.9784	1e-05	1e-05
DDT5-DNP-W	1e-05	0.7826	0.0071	0.827	0.4314	0.2912	0.1315	1e-05	1e-05	1	1	1	0.999	0.0001	1e-05	1	1	1	1	0.0007	1e-05	1	1	0.8238	0.994	1e-05	0.0001	0.995	1		1	0.009	1e-05	0.0003	0.0049	1	1	0.0043	1e-05
DDT5-DNP-W-T	0.0006	0.973	0.0284	0.9704	0.7898	0.6436	0.3879	0.0007	0.0006	1	1	1	1	0.0008	0.0005	1	1	1	1	0.0051	0.0005	1	1	0.9756	1	0.0004	0.0011	0.9075	1	1		0.0465	0.0006	1e-05	0.0007	1	1	0.0247	0.0002
DDT5-T	1	0.9992	1	1	1	1	1	1	1	0.016	0.4955	0.0794	0.8013	1	1	0.0167	0.002	0.0338	0.1515	1	1	0.0077	0.0009	1	0.9009	1	1	1e-05	1e-05	0.009	0.0465		1	1e-05	1e-05	0.0637	0.2393	1	1
DDT6	1	0.5917	1	0.9954	0.8948	0.9604	0.9961	1	1	0.0001	0.0245	0.0012	0.0893	1	1	0.0001	1e-05	0.0004	0.003	1	1	1e-05	1e-05	0.924	0.1504	1	1	1e-05	1e-05	1e-05	0.0006	1		1e-05	1e-05	0.0009	0.0063	1	1
DDT6-DNP-N	1e-05	1e-05	1e-05	1e-05	1e-05	1e-05	1e-05	1e-05	1e-05	0.0001	1e-05	1e-05	1e-05	1e-05	1e-05	0.0001	0.0015	1e-05	1e-05	1e-05	1e-05	0.0003	0.0031	1e-05	1e-05	1e-05	1e-05	0.3027	0.0269	0.0003	1e-05	1e-05	1e-05		1	1e-05	1e-05	1e-05	1e-05
DDT6-DNP-N-T	1e-05	1e-05	1e-05	1e-05	1e-05	1e-05	1e-05	1e-05	1e-05	0.0026	1e-05	0.0003	1e-05	1e-05	1e-05	0.0025	0.02	0.0011	0.0001	1e-05	1e-05	0.0058	0.0379	1e-05	1e-05	1e-05	1e-05	0.8056	0.199	0.0049	0.0007	1e-05	1e-05	1		0.0005	1e-05	1e-05	1e-05
DDT6-DNP-W	0.0009	0.9861	0.0374	0.9824	0.8498	0.7199	0.4636	0.001	0.001	1	1	1	1	0.0013	0.0008	1	1	1	1	0.0076	0.0008	1	1	0.9866	1	0.0007	0.0017	0.8612	0.9998	1	1	0.0637	0.0009	1e-05	0.0005		1	0.0347	0.0004
DDT6-DNP-W-T	0.0064	0.9999	0.1251	0.9995	0.9888	0.9593	0.8278	0.0073	0.0072	1	1	1	1	0.0091	0.0061	1	1	1	1	0.0427	0.0058	1	1	0.9998	1	0.0051	0.0117	0.5111	0.9784	1	1	0.2393	0.0063	1e-05	1e-05	1		0.1497	0.0031
DDT6-T	1	0.9952	1	1	1	1	1	1	1	0.008	0.3529	0.044	0.6661	1	1	0.0083	0.0009	0.0175	0.0895	1	1	0.0036	0.0004	1	0.8	1	1	1e-05	1e-05	0.0043	0.0247	1	1	1e-05	1e-05	0.0347	0.1497		1
- control only	1	0.4494	1	0.9857	0.7978	0.904	0.9842	1	1	1e-05	0.013	0.0005	0.0518	1	1	1e-05	1e-05	0.0002	0.0014	1	1	1e-05	1e-05	0.8524	0.0916	1	1	1e-05	1e-05	1e-05	0.0002	1	1	1e-05	1e-05	0.0004	0.0031	1

## Sheet: 5 min 100 nM
pValues from ordinary one-way ANOVA
	DDT1a	DDT1a-DNP-N	DDT1b-DNP-N noChol	DDT1b-DNP-N 2xChol	DDT1a-DNP-N-T	DDT1a-DNP-W	DDT1a-DNP-W-T	DDT1a-T	DDT2	DDT2-DNP-N	DDT2-DNP-N-T	DDT2-DNP-W	DDT2-DNP-W-T	DDT2-T	DDT3	DDT3-DNP-N	DDT3-DNP-N-T	DDT3-DNP-W	DDT3-DNP-W-T	DDT3-T	DDT4	DDT4-DNP-N	DDT4-DNP-N-T	DDT4-DNP-W	DDT4-DNP-W-T	DDT4-T	DDT5	DDT5-DNP-N	DDT5-DNP-N-T	DDT5-DNP-W	DDT5-DNP-W-T	DDT5-T	DDT6	DDT6-DNP-N	DDT6-DNP-N-T	DDT6-DNP-W	DDT6-DNP-W-T	DDT6-T	+ control-Chol	- control only
DDT1a		0.4618	1	0.7286	0.8265	0.9993	0.9417	1	1	1e-05	1e-05	0.0063	0.0097	1	1	1e-05	1e-05	0.0002	0.0325	1	1	1e-05	1e-05	0.018	0.002	1	1	1e-05	1e-05	0.0462	0.0094	1	1	1e-05	1e-05	1e-05	0.0004	1	1e-05	1
DDT1a-DNP-N	0.4618		0.7281	1	1	1	1	0.4621	0.2173	0.0995	0.0175	1	1	0.1643	0.175	0.0004	0.0046	0.9706	1	0.1412	0.1821	0.003	0.0033	1	0.9996	0.172	0.1925	1e-05	1e-05	1	1	0.1686	0.2812	1e-05	1e-05	0.4355	0.9863	0.4934	1e-05	0.1236
DDT1b-DNP-N noChol	1	0.7281		0.8394	0.9385	0.9998	0.9822	1	1	1e-05	1e-05	0.0542	0.0723	1	1	1e-05	1e-05	0.0055	0.1578	1	1	1e-05	1e-05	0.1083	0.0247	1	1	1e-05	1e-05	0.1969	0.0709	1	1	1e-05	1e-05	0.0002	0.0079	1	1e-05	1
DDT1b-DNP-N 2xChol	0.7286	1	0.8394		1	1	1	0.7289	0.4924	0.6756	0.3375	1	1	0.421	0.4364	0.0464	0.1735	1	1	0.386	0.4463	0.1397	0.1456	1	1	0.4321	0.4604	1e-05	0.0019	1	1	0.4272	0.5662	1e-05	1e-05	0.9518	1	0.7521	0.0008	0.3574
DDT1a-DNP-N-T	0.8265	1	0.9385	1		1	1	0.8268	0.5565	0.0208	0.0027	0.997	0.999	0.4667	0.4862	1e-05	0.0006	0.76	1	0.4222	0.4986	0.0004	0.0004	0.9999	0.9727	0.4807	0.5164	1e-05	1e-05	1	0.9989	0.4746	0.6465	1e-05	1e-05	0.1478	0.8341	0.8494	1e-05	0.3858
DDT1a-DNP-W	0.9993	1	0.9998	1	1		1	0.9993	0.9818	0.0008	1e-05	0.7342	0.8107	0.9633	0.9682	1e-05	1e-05	0.181	0.9558	0.9496	0.9711	1e-05	1e-05	0.8996	0.5062	0.9669	0.9748	1e-05	1e-05	0.9765	0.8059	0.9654	0.992	1e-05	1e-05	0.0102	0.2397	0.9995	1e-05	0.9353
DDT1a-DNP-W-T	0.9417	1	0.9822	1	1	1		0.9419	0.7567	0.008	0.0009	0.9775	0.9898	0.6737	0.6927	1e-05	0.0002	0.5603	0.9996	0.6285	0.7045	0.0001	0.0001	0.9976	0.8964	0.6874	0.721	1e-05	1e-05	0.9999	0.9892	0.6814	0.8292	1e-05	1e-05	0.0705	0.6532	0.9528	1e-05	0.5893
DDT1a-T	1	0.4621	1	0.7289	0.8268	0.9993	0.9419		1	1e-05	1e-05	0.0063	0.0097	1	1	1e-05	1e-05	0.0002	0.0325	1	1	1e-05	1e-05	0.0181	0.002	1	1	1e-05	1e-05	0.0463	0.0094	1	1	1e-05	1e-05	1e-05	0.0004	1	1e-05	1
DDT2	1	0.2173	1	0.4924	0.5565	0.9818	0.7567	1		1e-05	1e-05	0.0014	0.0023	1	1	1e-05	1e-05	1e-05	0.0087	1	1	1e-05	1e-05	0.0045	0.0004	1	1	1e-05	1e-05	0.013	0.0022	1	1	1e-05	1e-05	1e-05	1e-05	1	1e-05	1
DDT2-DNP-N	1e-05	0.0995	1e-05	0.6756	0.0208	0.0008	0.008	1e-05	1e-05		1	0.9584	0.9256	1e-05	1e-05	1	1	1	0.7421	1e-05	1e-05	1	1	0.8497	0.9943	1e-05	1e-05	0.0043	0.904	0.6619	0.9283	1e-05	1e-05	1e-05	1e-05	1	1	1e-05	0.7611	1e-05
DDT2-DNP-N-T	1e-05	0.0175	1e-05	0.3375	0.0027	1e-05	0.0009	1e-05	1e-05	1		0.6801	0.5905	1e-05	1e-05	1	1	0.9924	0.3314	1e-05	1e-05	1	1	0.4554	0.8696	1e-05	1e-05	0.0311	0.9971	0.2635	0.5966	1e-05	1e-05	1e-05	1e-05	1	0.9821	1e-05	0.9786	1e-05
DDT2-DNP-W	0.0063	1	0.0542	1	0.997	0.7342	0.9775	0.0063	0.0014	0.9584	0.6801		1	0.0009	0.001	0.1072	0.3999	1	1	0.0007	0.001	0.3279	0.3409	1	1	0.0009	0.0011	1e-05	0.0027	1	1	0.0009	0.0023	1e-05	1e-05	0.9998	1	0.0073	0.0009	0.0005
DDT2-DNP-W-T	0.0097	1	0.0723	1	0.999	0.8107	0.9898	0.0097	0.0023	0.9256	0.5905	1		0.0014	0.0016	0.077	0.32	1	1	0.0011	0.0017	0.2567	0.268	1	1	0.0015	0.0018	1e-05	0.0017	1	1	0.0015	0.0036	1e-05	1e-05	0.9994	1	0.0113	0.0006	0.0009
DDT2-T	1	0.1643	1	0.421	0.4667	0.9633	0.6737	1	1	1e-05	1e-05	0.0009	0.0014		1	1e-05	1e-05	1e-05	0.0056	1	1	1e-05	1e-05	0.0029	0.0002	1	1	1e-05	1e-05	0.0085	0.0014	1	1	1e-05	1e-05	1e-05	1e-05	1	1e-05	1
DDT3	1	0.175	1	0.4364	0.4862	0.9682	0.6927	1	1	1e-05	1e-05	0.001	0.0016	1		1e-05	1e-05	1e-05	0.0062	1	1	1e-05	1e-05	0.0032	0.0003	1	1	1e-05	1e-05	0.0093	0.0015	1	1	1e-05	1e-05	1e-05	1e-05	1	1e-05	1
DDT3-DNP-N	1e-05	0.0004	1e-05	0.0464	1e-05	1e-05	1e-05	1e-05	1e-05	1	1	0.1072	0.077	1e-05	1e-05		1	0.5829	0.0258	1e-05	1e-05	1	1	0.0454	0.2283	1e-05	1e-05	0.3702	1	0.0177	0.0788	1e-05	1e-05	0.0002	1e-05	0.9919	0.4895	1e-05	1	1e-05
DDT3-DNP-N-T	1e-05	0.0046	1e-05	0.1735	0.0006	1e-05	0.0002	1e-05	1e-05	1	1	0.3999	0.32	1e-05	1e-05	1		0.9297	0.143	1e-05	1e-05	1	1	0.2195	0.6293	1e-05	1e-05	0.0954	1	0.1065	0.3251	1e-05	1e-05	1e-05	1e-05	1	0.8827	1e-05	0.9989	1e-05
DDT3-DNP-W	0.0002	0.9706	0.0055	1	0.76	0.181	0.5603	0.0002	1e-05	1	0.9924	1	1	1e-05	1e-05	0.5829	0.9297		1	1e-05	1e-05	0.8895	0.898	1	1	1e-05	1e-05	1e-05	0.0494	1	1	1e-05	1e-05	1e-05	1e-05	1	1	0.0003	0.021	1e-05
DDT3-DNP-W-T	0.0325	1	0.1578	1	1	0.9558	0.9996	0.0325	0.0087	0.7421	0.3314	1	1	0.0056	0.0062	0.0258	0.143	1		0.0045	0.0066	0.1082	0.1141	1	1	0.006	0.0072	1e-05	0.0004	1	1	0.0059	0.0132	1e-05	1e-05	0.9865	1	0.0371	0.0001	0.0037
DDT3-T	1	0.1412	1	0.386	0.4222	0.9496	0.6285	1	1	1e-05	1e-05	0.0007	0.0011	1	1	1e-05	1e-05	1e-05	0.0045		1	1e-05	1e-05	0.0023	0.0002	1	1	1e-05	1e-05	0.0068	0.0011	1	1	1e-05	1e-05	1e-05	1e-05	1	1e-05	1
DDT4	1	0.1821	1	0.4463	0.4986	0.9711	0.7045	1	1	1e-05	1e-05	0.001	0.0017	1	1	1e-05	1e-05	1e-05	0.0066	1		1e-05	1e-05	0.0034	0.0003	1	1	1e-05	1e-05	0.0099	0.0016	1	1	1e-05	1e-05	1e-05	1e-05	1	1e-05	1
DDT4-DNP-N	1e-05	0.003	1e-05	0.1397	0.0004	1e-05	0.0001	1e-05	1e-05	1	1	0.3279	0.2567	1e-05	1e-05	1	1	0.8895	0.1082	1e-05	1e-05		1	0.1708	0.5478	1e-05	1e-05	0.127	1	0.0792	0.2612	1e-05	1e-05	1e-05	1e-05	1	0.8288	1e-05	0.9996	1e-05
DDT4-DNP-N-T	1e-05	0.0033	1e-05	0.1456	0.0004	1e-05	0.0001	1e-05	1e-05	1	1	0.3409	0.268	1e-05	1e-05	1	1	0.898	0.1141	1e-05	1e-05	1		0.1793	0.5632	1e-05	1e-05	0.1205	1	0.0838	0.2726	1e-05	1e-05	1e-05	1e-05	1	0.8398	1e-05	0.9996	1e-05
DDT4-DNP-W	0.018	1	0.1083	1	0.9999	0.8996	0.9976	0.0181	0.0045	0.8497	0.4554	1	1	0.0029	0.0032	0.0454	0.2195	1	1	0.0023	0.0034	0.1708	0.1793		1	0.0031	0.0037	1e-05	0.0008	1	1	0.003	0.007	1e-05	1e-05	0.9965	1	0.0208	0.0003	0.0018
DDT4-DNP-W-T	0.002	0.9996	0.0247	1	0.9727	0.5062	0.8964	0.002	0.0004	0.9943	0.8696	1	1	0.0002	0.0003	0.2283	0.6293	1	1	0.0002	0.0003	0.5478	0.5632	1		0.0003	0.0003	1e-05	0.0086	1	1	0.0003	0.0007	1e-05	1e-05	1	1	0.0023	0.0032	0.0001
DDT4-T	1	0.172	1	0.4321	0.4807	0.9669	0.6874	1	1	1e-05	1e-05	0.0009	0.0015	1	1	1e-05	1e-05	1e-05	0.006	1	1	1e-05	1e-05	0.0031	0.0003		1	1e-05	1e-05	0.0091	0.0015	1	1	1e-05	1e-05	1e-05	1e-05	1	1e-05	1
DDT5	1	0.1925	1	0.4604	0.5164	0.9748	0.721	1	1	1e-05	1e-05	0.0011	0.0018	1	1	1e-05	1e-05	1e-05	0.0072	1	1	1e-05	1e-05	0.0037	0.0003	1		1e-05	1e-05	0.0108	0.0018	1	1	1e-05	1e-05	1e-05	1e-05	1	1e-05	1
DDT5-DNP-N	1e-05	1e-05	1e-05	1e-05	1e-05	1e-05	1e-05	1e-05	1e-05	0.0043	0.0311	1e-05	1e-05	1e-05	1e-05	0.3702	0.0954	1e-05	1e-05	1e-05	1e-05	0.127	0.1205	1e-05	1e-05	1e-05	1e-05		0.979	1e-05	1e-05	1e-05	1e-05	0.9833	0.1315	0.0003	1e-05	1e-05	0.9971	1e-05
DDT5-DNP-N-T	1e-05	1e-05	1e-05	0.0019	1e-05	1e-05	1e-05	1e-05	1e-05	0.904	0.9971	0.0027	0.0017	1e-05	1e-05	1	1	0.0494	0.0004	1e-05	1e-05	1	1	0.0008	0.0086	1e-05	1e-05	0.979		0.0002	0.0018	1e-05	1e-05	0.0145	1e-05	0.4696	0.0338	1e-05	1	1e-05
DDT5-DNP-W	0.0462	1	0.1969	1	1	0.9765	0.9999	0.0463	0.013	0.6619	0.2635	1	1	0.0085	0.0093	0.0177	0.1065	1	1	0.0068	0.0099	0.0792	0.0838	1	1	0.0091	0.0108	1e-05	0.0002		1	0.0088	0.0194	1e-05	1e-05	0.9725	1	0.0526	1e-05	0.0056
DDT5-DNP-W-T	0.0094	1	0.0709	1	0.9989	0.8059	0.9892	0.0094	0.0022	0.9283	0.5966	1	1	0.0014	0.0015	0.0788	0.3251	1	1	0.0011	0.0016	0.2612	0.2726	1	1	0.0015	0.0018	1e-05	0.0018	1		0.0014	0.0035	1e-05	1e-05	0.9994	1	0.011	0.0006	0.0009
DDT5-T	1	0.1686	1	0.4272	0.4746	0.9654	0.6814	1	1	1e-05	1e-05	0.0009	0.0015	1	1	1e-05	1e-05	1e-05	0.0059	1	1	1e-05	1e-05	0.003	0.0003	1	1	1e-05	1e-05	0.0088	0.0014		1	1e-05	1e-05	1e-05	1e-05	1	1e-05	1
DDT6	1	0.2812	1	0.5662	0.6465	0.992	0.8292	1	1	1e-05	1e-05	0.0023	0.0036	1	1	1e-05	1e-05	1e-05	0.0132	1	1	1e-05	1e-05	0.007	0.0007	1	1	1e-05	1e-05	0.0194	0.0035	1		1e-05	1e-05	1e-05	0.0001	1	1e-05	1
DDT6-DNP-N	1e-05	1e-05	1e-05	1e-05	1e-05	1e-05	1e-05	1e-05	1e-05	1e-05	1e-05	1e-05	1e-05	1e-05	1e-05	0.0002	1e-05	1e-05	1e-05	1e-05	1e-05	1e-05	1e-05	1e-05	1e-05	1e-05	1e-05	0.9833	0.0145	1e-05	1e-05	1e-05	1e-05		1	1e-05	1e-05	1e-05	0.0353	1e-05
DDT6-DNP-N-T	1e-05	1e-05	1e-05	1e-05	1e-05	1e-05	1e-05	1e-05	1e-05	1e-05	1e-05	1e-05	1e-05	1e-05	1e-05	1e-05	1e-05	1e-05	1e-05	1e-05	1e-05	1e-05	1e-05	1e-05	1e-05	1e-05	1e-05	0.1315	1e-05	1e-05	1e-05	1e-05	1e-05	1		1e-05	1e-05	1e-05	1e-05	1e-05
DDT6-DNP-W	1e-05	0.4355	0.0002	0.9518	0.1478	0.0102	0.0705	1e-05	1e-05	1	1	0.9998	0.9994	1e-05	1e-05	0.9919	1	1	0.9865	1e-05	1e-05	1	1	0.9965	1	1e-05	1e-05	0.0003	0.4696	0.9725	0.9994	1e-05	1e-05	1e-05	1e-05		1	1e-05	0.2876	1e-05
DDT6-DNP-W-T	0.0004	0.9863	0.0079	1	0.8341	0.2397	0.6532	0.0004	1e-05	1	0.9821	1	1	1e-05	1e-05	0.4895	0.8827	1	1	1e-05	1e-05	0.8288	0.8398	1	1	1e-05	1e-05	1e-05	0.0338	1	1	1e-05	0.0001	1e-05	1e-05	1		0.0004	0.0138	1e-05
DDT6-T	1	0.4934	1	0.7521	0.8494	0.9995	0.9528	1	1	1e-05	1e-05	0.0073	0.0113	1	1	1e-05	1e-05	0.0003	0.0371	1	1	1e-05	1e-05	0.0208	0.0023	1	1	1e-05	1e-05	0.0526	0.011	1	1	1e-05	1e-05	1e-05	0.0004		1e-05	1
+ control-Chol	1e-05	1e-05	1e-05	0.0008	1e-05	1e-05	1e-05	1e-05	1e-05	0.7611	0.9786	0.0009	0.0006	1e-05	1e-05	1	0.9989	0.021	0.0001	1e-05	1e-05	0.9996	0.9996	0.0003	0.0032	1e-05	1e-05	0.9971	1	1e-05	0.0006	1e-05	1e-05	0.0353	1e-05	0.2876	0.0138	1e-05		1e-05
- control only	1	0.1236	1	0.3574	0.3858	0.9353	0.5893	1	1	1e-05	1e-05	0.0005	0.0009	1	1	1e-05	1e-05	1e-05	0.0037	1	1	1e-05	1e-05	0.0018	0.0001	1	1	1e-05	1e-05	0.0056	0.0009	1	1	1e-05	1e-05	1e-05	1e-05	1	1e-05

## Sheet: 15 min 10 nM
pValues from ordinary one-way ANOVA
	DDT1a	DDT1a-DNP-N	DDT1b-DNP-N noChol	DDT1b-DNP-N 2xChol	DDT1a-DNP-N-T	DDT1a-DNP-W	DDT1a-DNP-W-T	DDT1a-T	DDT2	DDT2-DNP-N	DDT2-DNP-N-T	DDT2-DNP-W	DDT2-DNP-W-T	DDT2-T	DDT3	DDT3-DNP-N	DDT3-DNP-N-T	DDT3-DNP-W	DDT3-DNP-W-T	DDT3-T	DDT4	DDT4-DNP-N	DDT4-DNP-N-T	DDT4-DNP-W	DDT4-DNP-W-T	DDT4-T	DDT5	DDT5-DNP-N	DDT5-DNP-N-T	DDT5-DNP-W	DDT5-DNP-W-T	DDT5-T	DDT6	DDT6-DNP-N	DDT6-DNP-N-T	DDT6-DNP-W	DDT6-DNP-W-T	DDT6-T	- control only
DDT1a		1	1	1	1	1	1	1	1	1	1	1	1	1	1	1	1	1	1	1	1	1	1	1	1	1	1	0.8133	0.82	1	1	1	1	1e-05	1e-05	1	1	1	1
DDT1a-DNP-N	1		1	1	1	1	1	1	1	1	1	1	1	1	1	1	1	1	1	1	1	1	1	1	1	1	1	0.8959	0.9007	1	1	1	1	1e-05	1e-05	1	1	1	1
DDT1b-DNP-N noChol	1	1		1	1	1	1	1	1	1	1	1	1	1	1	1	1	1	1	1	1	1	1	1	1	1	1	0.9191	0.9224	1	1	1	1	1e-05	1e-05	1	1	1	1
DDT1b-DNP-N 2xChol	1	1	1		1	1	1	1	1	1	1	1	1	1	1	1	1	1	1	1	1	1	1	1	1	1	1	0.9076	0.9112	1	1	1	1	1e-05	1e-05	1	1	1	1
DDT1a-DNP-N-T	1	1	1	1		1	1	1	1	1	1	1	1	1	1	1	1	1	1	1	1	1	1	1	1	1	1	0.7576	0.7652	1	1	1	1	1e-05	1e-05	1	1	1	1
DDT1a-DNP-W	1	1	1	1	1		1	1	1	1	1	1	1	1	1	1	1	1	1	1	1	1	1	1	1	1	1	0.7439	0.7517	1	1	1	1	1e-05	1e-05	1	1	1	1
DDT1a-DNP-W-T	1	1	1	1	1	1		1	1	1	1	1	1	1	1	1	1	1	1	1	1	1	1	1	1	1	1	0.8329	0.8392	1	1	1	1	1e-05	1e-05	1	1	1	1
DDT1a-T	1	1	1	1	1	1	1		1	1	1	1	1	1	1	1	1	1	1	1	1	1	1	1	1	1	1	0.7416	0.7494	1	1	1	1	1e-05	1e-05	1	1	1	1
DDT2	1	1	1	1	1	1	1	1		1	1	1	1	1	1	1	1	1	1	1	1	1	1	1	1	1	1	0.9937	0.9943	1	1	1	1	1e-05	1e-05	1	1	1	1
DDT2-DNP-N	1	1	1	1	1	1	1	1	1		1	1	1	1	1	1	1	1	1	1	1	1	1	1	1	1	1	0.8046	0.8115	1	1	1	1	1e-05	1e-05	1	1	1	1
DDT2-DNP-N-T	1	1	1	1	1	1	1	1	1	1		1	1	1	1	1	1	1	1	1	1	1	1	1	1	1	1	0.8133	0.82	1	1	1	1	1e-05	1e-05	1	1	1	1
DDT2-DNP-W	1	1	1	1	1	1	1	1	1	1	1		1	1	1	1	1	1	1	1	1	1	1	1	1	1	1	0.893	0.8978	1	1	1	1	1e-05	1e-05	1	1	1	1
DDT2-DNP-W-T	1	1	1	1	1	1	1	1	1	1	1	1		1	1	1	1	1	1	1	1	1	1	1	1	1	1	0.81	0.8168	1	1	1	1	1e-05	1e-05	1	1	1	1
DDT2-T	1	1	1	1	1	1	1	1	1	1	1	1	1		1	1	1	1	1	1	1	1	1	1	1	1	1	0.9155	0.9197	1	1	1	1	1e-05	1e-05	1	1	1	1
DDT3	1	1	1	1	1	1	1	1	1	1	1	1	1	1		1	1	1	1	1	1	1	1	1	1	1	1	0.8288	0.8352	1	1	1	1	1e-05	1e-05	1	1	1	1
DDT3-DNP-N	1	1	1	1	1	1	1	1	1	1	1	1	1	1	1		1	1	1	1	1	1	1	1	1	1	1	0.9988	0.9989	1	1	1	1	1e-05	1e-05	1	1	1	1
DDT3-DNP-N-T	1	1	1	1	1	1	1	1	1	1	1	1	1	1	1	1		1	1	1	1	1	1	1	1	1	1	1	1	1	1	1	1	1e-05	1e-05	1	1	1	1
DDT3-DNP-W	1	1	1	1	1	1	1	1	1	1	1	1	1	1	1	1	1		1	1	1	1	1	1	1	1	1	0.9142	0.9184	1	1	1	1	1e-05	1e-05	1	1	1	1
DDT3-DNP-W-T	1	1	1	1	1	1	1	1	1	1	1	1	1	1	1	1	1	1		1	1	1	1	1	1	1	1	0.772	0.7794	1	1	1	1	1e-05	1e-05	1	1	1	1
DDT3-T	1	1	1	1	1	1	1	1	1	1	1	1	1	1	1	1	1	1	1		1	1	1	1	1	1	1	0.7761	0.7834	1	1	1	1	1e-05	1e-05	1	1	1	1
DDT4	1	1	1	1	1	1	1	1	1	1	1	1	1	1	1	1	1	1	1	1		1	1	1	1	1	1	0.9463	0.9493	1	1	1	1	1e-05	1e-05	1	1	1	1
DDT4-DNP-N	1	1	1	1	1	1	1	1	1	1	1	1	1	1	1	1	1	1	1	1	1		1	1	1	1	1	0.994	0.9945	1	1	1	1	1e-05	1e-05	1	1	1	1
DDT4-DNP-N-T	1	1	1	1	1	1	1	1	1	1	1	1	1	1	1	1	1	1	1	1	1	1		1	1	1	1	0.9189	0.9229	1	1	1	1	1e-05	1e-05	1	1	1	1
DDT4-DNP-W	1	1	1	1	1	1	1	1	1	1	1	1	1	1	1	1	1	1	1	1	1	1	1		1	1	1	0.9328	0.9363	1	1	1	1	1e-05	1e-05	1	1	1	1
DDT4-DNP-W-T	1	1	1	1	1	1	1	1	1	1	1	1	1	1	1	1	1	1	1	1	1	1	1	1		1	1	0.9677	0.9698	1	1	1	1	1e-05	1e-05	1	1	1	1
DDT4-T	1	1	1	1	1	1	1	1	1	1	1	1	1	1	1	1	1	1	1	1	1	1	1	1	1		1	0.9784	0.9799	1	1	1	1	1e-05	1e-05	1	1	1	1
DDT5	1	1	1	1	1	1	1	1	1	1	1	1	1	1	1	1	1	1	1	1	1	1	1	1	1	1		0.9374	0.9407	1	1	1	1	1e-05	1e-05	1	1	1	1
DDT5-DNP-N	0.8133	0.8959	0.9191	0.9076	0.7576	0.7439	0.8329	0.7416	0.9937	0.8046	0.8133	0.893	0.81	0.9155	0.8288	0.9988	1	0.9142	0.772	0.7761	0.9463	0.994	0.9189	0.9328	0.9677	0.9784	0.9374		1	0.9129	0.8955	0.9711	0.9499	0.0038	1e-05	0.9028	0.9402	0.9194	0.9818
DDT5-DNP-N-T	0.82	0.9007	0.9224	0.9112	0.7652	0.7517	0.8392	0.7494	0.9943	0.8115	0.82	0.8978	0.8168	0.9197	0.8352	0.9989	1	0.9184	0.7794	0.7834	0.9493	0.9945	0.9229	0.9363	0.9698	0.9799	0.9407	1		0.9172	0.9003	0.973	0.9527	0.0036	1e-05	0.9074	0.9435	0.9234	0.9831
DDT5-DNP-W	1	1	1	1	1	1	1	1	1	1	1	1	1	1	1	1	1	1	1	1	1	1	1	1	1	1	1	0.9129	0.9172		1	1	1	1e-05	1e-05	1	1	1	1
DDT5-DNP-W-T	1	1	1	1	1	1	1	1	1	1	1	1	1	1	1	1	1	1	1	1	1	1	1	1	1	1	1	0.8955	0.9003	1		1	1	1e-05	1e-05	1	1	1	1
DDT5-T	1	1	1	1	1	1	1	1	1	1	1	1	1	1	1	1	1	1	1	1	1	1	1	1	1	1	1	0.9711	0.973	1	1		1	1e-05	1e-05	1	1	1	1
DDT6	1	1	1	1	1	1	1	1	1	1	1	1	1	1	1	1	1	1	1	1	1	1	1	1	1	1	1	0.9499	0.9527	1	1	1		1e-05	1e-05	1	1	1	1
DDT6-DNP-N	1e-05	1e-05	1e-05	1e-05	1e-05	1e-05	1e-05	1e-05	1e-05	1e-05	1e-05	1e-05	1e-05	1e-05	1e-05	1e-05	1e-05	1e-05	1e-05	1e-05	1e-05	1e-05	1e-05	1e-05	1e-05	1e-05	1e-05	0.0038	0.0036	1e-05	1e-05	1e-05	1e-05		0.9884	1e-05	1e-05	1e-05	1e-05
DDT6-DNP-N-T	1e-05	1e-05	1e-05	1e-05	1e-05	1e-05	1e-05	1e-05	1e-05	1e-05	1e-05	1e-05	1e-05	1e-05	1e-05	1e-05	1e-05	1e-05	1e-05	1e-05	1e-05	1e-05	1e-05	1e-05	1e-05	1e-05	1e-05	1e-05	1e-05	1e-05	1e-05	1e-05	1e-05	0.9884		1e-05	1e-05	1e-05	1e-05
DDT6-DNP-W	1	1	1	1	1	1	1	1	1	1	1	1	1	1	1	1	1	1	1	1	1	1	1	1	1	1	1	0.9028	0.9074	1	1	1	1	1e-05	1e-05		1	1	1
DDT6-DNP-W-T	1	1	1	1	1	1	1	1	1	1	1	1	1	1	1	1	1	1	1	1	1	1	1	1	1	1	1	0.9402	0.9435	1	1	1	1	1e-05	1e-05	1		1	1
DDT6-T	1	1	1	1	1	1	1	1	1	1	1	1	1	1	1	1	1	1	1	1	1	1	1	1	1	1	1	0.9194	0.9234	1	1	1	1	1e-05	1e-05	1	1		1
- control only	1	1	1	1	1	1	1	1	1	1	1	1	1	1	1	1	1	1	1	1	1	1	1	1	1	1	1	0.9818	0.9831	1	1	1	1	1e-05	1e-05	1	1	1

## Sheet: 15 min 25 nM
pValues from ordinary one-way ANOVA
	DDT1a	DDT1a-DNP-N	DDT1b-DNP-N noChol	DDT1b-DNP-N 2xChol	DDT1a-DNP-N-T	DDT1a-DNP-W	DDT1a-DNP-W-T	DDT1a-T	DDT2	DDT2-DNP-N	DDT2-DNP-N-T	DDT2-DNP-W	DDT2-DNP-W-T	DDT2-T	DDT3	DDT3-DNP-N	DDT3-DNP-N-T	DDT3-DNP-W	DDT3-DNP-W-T	DDT3-T	DDT4	DDT4-DNP-N	DDT4-DNP-N-T	DDT4-DNP-W	DDT4-DNP-W-T	DDT4-T	DDT5	DDT5-DNP-N	DDT5-DNP-N-T	DDT5-DNP-W	DDT5-DNP-W-T	DDT5-T	DDT6	DDT6-DNP-N	DDT6-DNP-N-T	DDT6-DNP-W	DDT6-DNP-W-T	DDT6-T	- control only
DDT1a		1	1	1	1	1	1	1	1	0.9998	0.9876	1	0.9996	1	1	0.7045	0.216	1	1	1	1	0.0706	0.8105	1	1	1	1	1e-05	1e-05	0.9973	1	1	1	1e-05	0.0001	0.9965	1	1	1
DDT1a-DNP-N	1		1	1	1	1	1	1	1	0.9994	0.978	1	0.999	1	1	0.6395	0.1795	1	1	1	1	0.0544	0.7548	1	1	1	1	1e-05	1e-05	0.9942	1	1	1	1e-05	1e-05	0.9928	1	1	1
DDT1b-DNP-N noChol	1	1		1	1	1	1	1	1	1	0.9983	1	1	1	1	0.9156	0.4835	1	1	1	1	0.3045	0.9547	1	1	1	1	1e-05	1e-05	0.9997	1	1	1	1e-05	0.0045	0.9996	1	1	1
DDT1b-DNP-N 2xChol	1	1	1		1	1	1	1	1	1	0.9996	1	1	1	1	0.9573	0.5844	1	1	1	1	0.3988	0.98	1	1	1	1	1e-05	1e-05	1	1	1	1	1e-05	0.0076	1	1	1	1
DDT1a-DNP-N-T	1	1	1	1		1	1	1	1	0.9988	0.9671	1	0.998	1	1	0.5877	0.1546	1	1	1	1	0.0442	0.7078	1	1	1	1	1e-05	1e-05	0.9903	1	1	1	1e-05	1e-05	0.9882	1	1	1
DDT1a-DNP-W	1	1	1	1	1		1	1	1	0.9997	0.9847	1	0.9994	1	1	0.6819	0.2025	1	1	1	1	0.0645	0.7916	1	1	1	1	1e-05	1e-05	0.9964	1	1	1	1e-05	1e-05	0.9954	1	1	1
DDT1a-DNP-W-T	1	1	1	1	1	1		1	1	0.9992	0.9742	1	0.9987	1	1	0.6198	0.1696	1	1	1	1	0.0503	0.7372	1	1	1	1	1e-05	1e-05	0.9929	1	1	1	1e-05	1e-05	0.9913	1	1	1
DDT1a-T	1	1	1	1	1	1	1		1	0.9993	0.9752	1	0.9988	1	1	0.6249	0.1721	1	1	1	1	0.0513	0.7418	1	1	1	1	1e-05	1e-05	0.9933	1	1	1	1e-05	1e-05	0.9917	1	1	1
DDT2	1	1	1	1	1	1	1	1		1	0.9979	1	1	1	1	0.8443	0.3284	1	1	1	1	0.1298	0.9163	1	1	1	1	1e-05	1e-05	0.9997	1	1	1	1e-05	0.0003	0.9996	1	1	1
DDT2-DNP-N	0.9998	0.9994	1	1	0.9988	0.9997	0.9992	0.9993	1		1	1	1	0.9978	0.9994	1	0.9959	1	0.9999	0.9965	1	0.9766	1	1	1	0.9996	0.9999	1e-05	0.0003	1	1	0.9987	1	0.0004	0.0802	1	1	0.9995	0.9961
DDT2-DNP-N-T	0.9876	0.978	0.9983	0.9996	0.9671	0.9847	0.9742	0.9752	0.9979	1		1	1	0.9543	0.9783	1	1	0.999	0.9918	0.9398	1	0.9993	1	1	1	0.983	0.992	0.0006	0.0018	1	1	0.9658	1	0.0023	0.2415	1	1	0.9809	0.936
DDT2-DNP-W	1	1	1	1	1	1	1	1	1	1	1		1	1	1	1	0.9353	1	1	1	1	0.8011	1	1	1	1	1	1e-05	1e-05	1	1	1	1	1e-05	0.0176	1	1	1	1
DDT2-DNP-W-T	0.9996	0.999	1	1	0.998	0.9994	0.9987	0.9988	1	1	1	1		0.9966	0.999	1	0.9972	1	0.9998	0.9946	1	0.983	1	1	1	0.9993	0.9998	0.0001	0.0004	1	1	0.9979	1	0.0005	0.0924	1	1	0.9992	0.9941
DDT2-T	1	1	1	1	1	1	1	1	1	0.9978	0.9543	1	0.9966		1	0.5407	0.1345	1	1	1	1	0.0365	0.6633	0.9999	1	1	1	1e-05	1e-05	0.9852	1	1	1	1e-05	1e-05	0.9822	1	1	1
DDT3	1	1	1	1	1	1	1	1	1	0.9994	0.9783	1	0.999	1		0.6414	0.1804	1	1	1	1	0.0548	0.7565	1	1	1	1	1e-05	1e-05	0.9944	1	1	1	1e-05	1e-05	0.993	1	1	1
DDT3-DNP-N	0.7045	0.6395	0.9156	0.9573	0.5877	0.6819	0.6198	0.6249	0.8443	1	1	1	1	0.5407	0.6414		1	0.8804	0.7444	0.4986	0.9881	1	1	1	0.9991	0.6703	0.7461	0.0104	0.0259	1	1	0.5821	0.993	0.0317	0.7508	1	1	0.6565	0.4888
DDT3-DNP-N-T	0.216	0.1795	0.4835	0.5844	0.1546	0.2025	0.1696	0.1721	0.3284	0.9959	1	0.9353	0.9972	0.1345	0.1804	1		0.3718	0.2422	0.1183	0.7284	1	1	0.9759	0.8431	0.1959	0.2434	0.54	0.7186	0.9995	0.9645	0.1521	0.7728	0.7566	1	0.9996	0.9379	0.1884	0.1147
DDT3-DNP-W	1	1	1	1	1	1	1	1	1	1	0.999	1	1	1	1	0.8804	0.3718		1	1	1	0.1563	0.9401	1	1	1	1	1e-05	1e-05	0.9999	1	1	1	1e-05	0.0004	0.9998	1	1	1
DDT3-DNP-W-T	1	1	1	1	1	1	1	1	1	0.9999	0.9918	1	0.9998	1	1	0.7444	0.2422	1		1	1	0.0832	0.8427	1	1	1	1	1e-05	1e-05	0.9984	1	1	1	1e-05	0.0001	0.9979	1	1	1
DDT3-T	1	1	1	1	1	1	1	1	1	0.9965	0.9398	1	0.9946	1	1	0.4986	0.1183	1	1		1	0.0306	0.6218	0.9998	1	1	1	1e-05	1e-05	0.9789	1	1	1	1e-05	1e-05	0.975	1	1	1
DDT4	1	1	1	1	1	1	1	1	1	1	1	1	1	1	1	0.9881	0.7284	1	1	1		0.5557	0.9956	1	1	1	1	1e-05	0.0001	1	1	1	1	0.0001	0.0161	1	1	1	1
DDT4-DNP-N	0.0706	0.0544	0.3045	0.3988	0.0442	0.0645	0.0503	0.0513	0.1298	0.9766	0.9993	0.8011	0.983	0.0365	0.0548	1	1	0.1563	0.0832	0.0306	0.5557		1	0.905	0.6299	0.0615	0.0838	0.2806	0.46	0.9959	0.8724	0.0432	0.6106	0.5067	0.9999	0.9968	0.8068	0.0582	0.0294
DDT4-DNP-N-T	0.8105	0.7548	0.9547	0.98	0.7078	0.7916	0.7372	0.7418	0.9163	1	1	1	1	0.6633	0.7565	1	1	0.9401	0.8427	0.6218	0.9956	1		1	0.9999	0.7816	0.8441	0.0058	0.015	1	1	0.7026	0.9976	0.0186	0.6349	1	1	0.7697	0.612
DDT4-DNP-W	1	1	1	1	1	1	1	1	1	1	1	1	1	0.9999	1	1	0.9759	1	1	0.9998	1	0.905	1		1	1	1	1e-05	1e-05	1	1	1	1	0.0001	0.0348	1	1	1	0.9998
DDT4-DNP-W-T	1	1	1	1	1	1	1	1	1	1	1	1	1	1	1	0.9991	0.8431	1	1	1	1	0.6299	0.9999	1		1	1	1e-05	1e-05	1	1	1	1	1e-05	0.0074	1	1	1	1
DDT4-T	1	1	1	1	1	1	1	1	1	0.9996	0.983	1	0.9993	1	1	0.6703	0.1959	1	1	1	1	0.0615	0.7816	1	1		1	1e-05	1e-05	0.9959	1	1	1	1e-05	1e-05	0.9948	1	1	1
DDT5	1	1	1	1	1	1	1	1	1	0.9999	0.992	1	0.9998	1	1	0.7461	0.2434	1	1	1	1	0.0838	0.8441	1	1	1		1e-05	1e-05	0.9984	1	1	1	1e-05	0.0001	0.9979	1	1	1
DDT5-DNP-N	1e-05	1e-05	1e-05	1e-05	1e-05	1e-05	1e-05	1e-05	1e-05	1e-05	0.0006	1e-05	0.0001	1e-05	1e-05	0.0104	0.54	1e-05	1e-05	1e-05	1e-05	0.2806	0.0058	1e-05	1e-05	1e-05	1e-05		1	0.0003	1e-05	1e-05	1e-05	1	0.9997	0.0003	1e-05	1e-05	1e-05
DDT5-DNP-N-T	1e-05	1e-05	1e-05	1e-05	1e-05	1e-05	1e-05	1e-05	1e-05	0.0003	0.0018	1e-05	0.0004	1e-05	1e-05	0.0259	0.7186	1e-05	1e-05	1e-05	0.0001	0.46	0.015	1e-05	1e-05	1e-05	1e-05	1		0.0008	1e-05	1e-05	0.0002	1	1	0.0009	1e-05	1e-05	1e-05
DDT5-DNP-W	0.9973	0.9942	0.9997	1	0.9903	0.9964	0.9929	0.9933	0.9997	1	1	1	1	0.9852	0.9944	1	0.9995	0.9999	0.9984	0.9789	1	0.9959	1	1	1	0.9959	0.9984	0.0003	0.0008		1	0.9898	1	0.0011	0.154	1	1	0.9952	0.9772
DDT5-DNP-W-T	1	1	1	1	1	1	1	1	1	1	1	1	1	1	1	1	0.9645	1	1	1	1	0.8724	1	1	1	1	1	1e-05	1e-05	1		1	1	1e-05	0.0273	1	1	1	1
DDT5-T	1	1	1	1	1	1	1	1	1	0.9987	0.9658	1	0.9979	1	1	0.5821	0.1521	1	1	1	1	0.0432	0.7026	1	1	1	1	1e-05	1e-05	0.9898	1		1	1e-05	1e-05	0.9876	1	1	1
DDT6	1	1	1	1	1	1	1	1	1	1	1	1	1	1	1	0.993	0.7728	1	1	1	1	0.6106	0.9976	1	1	1	1	1e-05	0.0002	1	1	1		0.0002	0.0205	1	1	1	1
DDT6-DNP-N	1e-05	1e-05	1e-05	1e-05	1e-05	1e-05	1e-05	1e-05	1e-05	0.0004	0.0023	1e-05	0.0005	1e-05	1e-05	0.0317	0.7566	1e-05	1e-05	1e-05	0.0001	0.5067	0.0186	0.0001	1e-05	1e-05	1e-05	1	1	0.0011	1e-05	1e-05	0.0002		1	0.0012	1e-05	1e-05	1e-05
DDT6-DNP-N-T	0.0001	1e-05	0.0045	0.0076	1e-05	1e-05	1e-05	1e-05	0.0003	0.0802	0.2415	0.0176	0.0924	1e-05	1e-05	0.7508	1	0.0004	0.0001	1e-05	0.0161	0.9999	0.6349	0.0348	0.0074	1e-05	0.0001	0.9997	1	0.154	0.0273	1e-05	0.0205	1		0.1651	0.0182	1e-05	1e-05
DDT6-DNP-W	0.9965	0.9928	0.9996	1	0.9882	0.9954	0.9913	0.9917	0.9996	1	1	1	1	0.9822	0.993	1	0.9996	0.9998	0.9979	0.975	1	0.9968	1	1	1	0.9948	0.9979	0.0003	0.0009	1	1	0.9876	1	0.0012	0.1651		1	0.994	0.973
DDT6-DNP-W-T	1	1	1	1	1	1	1	1	1	1	1	1	1	1	1	1	0.9379	1	1	1	1	0.8068	1	1	1	1	1	1e-05	1e-05	1	1	1	1	1e-05	0.0182	1		1	1
DDT6-T	1	1	1	1	1	1	1	1	1	0.9995	0.9809	1	0.9992	1	1	0.6565	0.1884	1	1	1	1	0.0582	0.7697	1	1	1	1	1e-05	1e-05	0.9952	1	1	1	1e-05	1e-05	0.994	1		1
- control only	1	1	1	1	1	1	1	1	1	0.9961	0.936	1	0.9941	1	1	0.4888	0.1147	1	1	1	1	0.0294	0.612	0.9998	1	1	1	1e-05	1e-05	0.9772	1	1	1	1e-05	1e-05	0.973	1	1

## Sheet: 15 min 50 nM
pValues from ordinary one-way ANOVA
	DDT1a	DDT1a-DNP-N	DDT1b-DNP-N noChol	DDT1b-DNP-N 2xChol	DDT1a-DNP-N-T	DDT1a-DNP-W	DDT1a-DNP-W-T	DDT1a-T	DDT2	DDT2-DNP-N	DDT2-DNP-N-T	DDT2-DNP-W	DDT2-DNP-W-T	DDT2-T	DDT3	DDT3-DNP-N	DDT3-DNP-N-T	DDT3-DNP-W	DDT3-DNP-W-T	DDT3-T	DDT4	DDT4-DNP-N	DDT4-DNP-N-T	DDT4-DNP-W	DDT4-DNP-W-T	DDT4-T	DDT5	DDT5-DNP-N	DDT5-DNP-N-T	DDT5-DNP-W	DDT5-DNP-W-T	DDT5-T	DDT6	DDT6-DNP-N	DDT6-DNP-N-T	DDT6-DNP-W	DDT6-DNP-W-T	DDT6-T	- control only
DDT1a		0.4645	1	0.9976	0.9718	0.3767	0.1899	1	1	1e-05	1e-05	1e-05	1e-05	1	1	1e-05	1e-05	1e-05	1e-05	1	1	1e-05	1e-05	1e-05	1e-05	1	1	1e-05	1e-05	1e-05	1e-05	1	1	1e-05	1e-05	1e-05	1e-05	1	1
DDT1a-DNP-N	0.4645		0.4514	1	1	1	1	0.3749	0.9892	0.0031	0.0026	0.0106	0.0013	0.9344	0.8841	0.0223	0.0013	0.009	0.0085	0.8602	0.9304	0.001	0.0096	0.0463	0.0635	0.4642	0.9681	1e-05	1e-05	0.0003	1e-05	0.9971	0.705	1e-05	1e-05	1e-05	0.0106	0.8633	0.4238
DDT1b-DNP-N noChol	1	0.4514		0.9972	0.9688	0.3646	0.182	1	1	1e-05	1e-05	1e-05	1e-05	1	1	1e-05	1e-05	1e-05	1e-05	1	1	1e-05	1e-05	1e-05	1e-05	1	1	1e-05	1e-05	1e-05	1e-05	1	1	1e-05	1e-05	1e-05	1e-05	1	1
DDT1b-DNP-N 2xChol	0.9976	1	0.9972		1	1	1	0.9932	1	1e-05	1e-05	1e-05	1e-05	1	1	0.0002	1e-05	1e-05	1e-05	1	1	1e-05	1e-05	0.0004	0.0007	0.9976	1	1e-05	1e-05	1e-05	1e-05	1	1	1e-05	1e-05	1e-05	1e-05	1	0.9961
DDT1a-DNP-N-T	0.9718	1	0.9688	1		1	1	0.945	1	1e-05	1e-05	0.0003	1e-05	1	0.9999	0.0007	1e-05	0.0002	0.0002	0.9998	1	1e-05	0.0002	0.0018	0.0027	0.9718	1	1e-05	1e-05	1e-05	1e-05	1	0.9972	1e-05	1e-05	1e-05	0.0003	0.9998	0.9615
DDT1a-DNP-W	0.3767	1	0.3646	1	1		1	0.2958	0.9759	0.0049	0.0042	0.0163	0.0021	0.8893	0.8217	0.0333	0.0021	0.0139	0.0131	0.7917	0.8836	0.0016	0.0148	0.0668	0.0902	0.3764	0.9397	1e-05	1e-05	0.0004	0.0001	0.9922	0.6144	1e-05	1e-05	1e-05	0.0163	0.7954	0.3395
DDT1a-DNP-W-T	0.1899	1	0.182	1	1	1		0.1396	0.8824	0.0158	0.0136	0.0472	0.0071	0.6966	0.5964	0.0886	0.0072	0.0409	0.0387	0.5577	0.6873	0.0056	0.0432	0.1612	0.2073	0.1897	0.7909	1e-05	1e-05	0.0017	0.0005	0.9429	0.372	1e-05	1e-05	0.0004	0.0471	0.5624	0.1661
DDT1a-T	1	0.3749	1	0.9932	0.945	0.2958	0.1396		1	1e-05	1e-05	1e-05	1e-05	1	1	1e-05	1e-05	1e-05	1e-05	1	1	1e-05	1e-05	1e-05	1e-05	1	1	1e-05	1e-05	1e-05	1e-05	1	1	1e-05	1e-05	1e-05	1e-05	1	1
DDT2	1	0.9892	1	1	1	0.9759	0.8824	1		1e-05	1e-05	1e-05	1e-05	1	1	1e-05	1e-05	1e-05	1e-05	1	1	1e-05	1e-05	1e-05	1e-05	1	1	1e-05	1e-05	1e-05	1e-05	1	1	1e-05	1e-05	1e-05	1e-05	1	1
DDT2-DNP-N	1e-05	0.0031	1e-05	1e-05	1e-05	0.0049	0.0158	1e-05	1e-05		1	1	1	1e-05	1e-05	1	1	1	1	1e-05	1e-05	1	1	1	1	1e-05	1e-05	0.6912	0.8847	1	1	1e-05	1e-05	0.6358	0.4364	1	1	1e-05	1e-05
DDT2-DNP-N-T	1e-05	0.0026	1e-05	1e-05	1e-05	0.0042	0.0136	1e-05	1e-05	1		1	1	1e-05	1e-05	1	1	1	1	1e-05	1e-05	1	1	1	1	1e-05	1e-05	0.721	0.9024	1	1	1e-05	1e-05	0.6671	0.4673	1	1	1e-05	1e-05
DDT2-DNP-W	1e-05	0.0106	1e-05	1e-05	0.0003	0.0163	0.0472	1e-05	1e-05	1	1		1	1e-05	1e-05	1	1	1	1	1e-05	1e-05	1	1	1	1	1e-05	1e-05	0.4379	0.6817	1	1	1e-05	1e-05	0.3845	0.2253	1	1	1e-05	1e-05
DDT2-DNP-W-T	1e-05	0.0013	1e-05	1e-05	1e-05	0.0021	0.0071	1e-05	1e-05	1	1	1		1e-05	1e-05	1	1	1	1	1e-05	1e-05	1	1	1	1	1e-05	1e-05	0.8351	0.9581	1	1	1e-05	1e-05	0.7913	0.6054	1	1	1e-05	1e-05
DDT2-T	1	0.9344	1	1	1	0.8893	0.6966	1	1	1e-05	1e-05	1e-05	1e-05		1	1e-05	1e-05	1e-05	1e-05	1	1	1e-05	1e-05	1e-05	1e-05	1	1	1e-05	1e-05	1e-05	1e-05	1	1	1e-05	1e-05	1e-05	1e-05	1	1
DDT3	1	0.8841	1	1	0.9999	0.8217	0.5964	1	1	1e-05	1e-05	1e-05	1e-05	1		1e-05	1e-05	1e-05	1e-05	1	1	1e-05	1e-05	1e-05	1e-05	1	1	1e-05	1e-05	1e-05	1e-05	1	1	1e-05	1e-05	1e-05	1e-05	1	1
DDT3-DNP-N	1e-05	0.0223	1e-05	0.0002	0.0007	0.0333	0.0886	1e-05	1e-05	1	1	1	1	1e-05	1e-05		1	1	1	1e-05	1e-05	1	1	1	1	1e-05	1e-05	0.2936	0.5188	1	1	1e-05	1e-05	0.2507	0.134	1	1	1e-05	1e-05
DDT3-DNP-N-T	1e-05	0.0013	1e-05	1e-05	1e-05	0.0021	0.0072	1e-05	1e-05	1	1	1	1	1e-05	1e-05	1		1	1	1e-05	1e-05	1	1	1	1	1e-05	1e-05	0.8343	0.9578	1	1	1e-05	1e-05	0.7904	0.6043	1	1	1e-05	1e-05
DDT3-DNP-W	1e-05	0.009	1e-05	1e-05	0.0002	0.0139	0.0409	1e-05	1e-05	1	1	1	1	1e-05	1e-05	1	1		1	1e-05	1e-05	1	1	1	1	1e-05	1e-05	0.4721	0.7149	1	1	1e-05	1e-05	0.4171	0.2496	1	1	1e-05	1e-05
DDT3-DNP-W-T	1e-05	0.0085	1e-05	1e-05	0.0002	0.0131	0.0387	1e-05	1e-05	1	1	1	1	1e-05	1e-05	1	1	1		1e-05	1e-05	1	1	1	1	1e-05	1e-05	0.4849	0.7268	1	1	1e-05	1e-05	0.4295	0.259	1	1	1e-05	1e-05
DDT3-T	1	0.8602	1	1	0.9998	0.7917	0.5577	1	1	1e-05	1e-05	1e-05	1e-05	1	1	1e-05	1e-05	1e-05	1e-05		1	1e-05	1e-05	1e-05	1e-05	1	1	1e-05	1e-05	1e-05	1e-05	1	1	1e-05	1e-05	1e-05	1e-05	1	1
DDT4	1	0.9304	1	1	1	0.8836	0.6873	1	1	1e-05	1e-05	1e-05	1e-05	1	1	1e-05	1e-05	1e-05	1e-05	1		1e-05	1e-05	1e-05	1e-05	1	1	1e-05	1e-05	1e-05	1e-05	1	1	1e-05	1e-05	1e-05	1e-05	1	1
DDT4-DNP-N	1e-05	0.001	1e-05	1e-05	1e-05	0.0016	0.0056	1e-05	1e-05	1	1	1	1	1e-05	1e-05	1	1	1	1	1e-05	1e-05		1	1	1	1e-05	1e-05	0.8697	0.9711	1	1	1e-05	1e-05	0.831	0.6563	1	1	1e-05	1e-05
DDT4-DNP-N-T	1e-05	0.0096	1e-05	1e-05	0.0002	0.0148	0.0432	1e-05	1e-05	1	1	1	1	1e-05	1e-05	1	1	1	1	1e-05	1e-05	1		1	1	1e-05	1e-05	0.459	0.7023	1	1	1e-05	1e-05	0.4046	0.2401	1	1	1e-05	1e-05
DDT4-DNP-W	1e-05	0.0463	1e-05	0.0004	0.0018	0.0668	0.1612	1e-05	1e-05	1	1	1	1	1e-05	1e-05	1	1	1	1	1e-05	1e-05	1	1		1	1e-05	1e-05	0.1767	0.3543	1	1	1e-05	1e-05	0.1469	0.0719	0.9999	1	1e-05	1e-05
DDT4-DNP-W-T	1e-05	0.0635	1e-05	0.0007	0.0027	0.0902	0.2073	1e-05	1e-05	1	1	1	1	1e-05	1e-05	1	1	1	1	1e-05	1e-05	1	1	1		1e-05	1e-05	0.136	0.2879	1	0.9998	1e-05	1e-05	0.1118	0.0527	0.9996	1	1e-05	1e-05
DDT4-T	1	0.4642	1	0.9976	0.9718	0.3764	0.1897	1	1	1e-05	1e-05	1e-05	1e-05	1	1	1e-05	1e-05	1e-05	1e-05	1	1	1e-05	1e-05	1e-05	1e-05		1	1e-05	1e-05	1e-05	1e-05	1	1	1e-05	1e-05	1e-05	1e-05	1	1
DDT5	1	0.9681	1	1	1	0.9397	0.7909	1	1	1e-05	1e-05	1e-05	1e-05	1	1	1e-05	1e-05	1e-05	1e-05	1	1	1e-05	1e-05	1e-05	1e-05	1		1e-05	1e-05	1e-05	1e-05	1	1	1e-05	1e-05	1e-05	1e-05	1	1
DDT5-DNP-N	1e-05	1e-05	1e-05	1e-05	1e-05	1e-05	1e-05	1e-05	1e-05	0.6912	0.721	0.4379	0.8351	1e-05	1e-05	0.2936	0.8343	0.4721	0.4849	1e-05	1e-05	0.8697	0.459	0.1767	0.136	1e-05	1e-05		1	0.9689	0.9954	1e-05	1e-05	1	1	0.9974	0.4381	1e-05	1e-05
DDT5-DNP-N-T	1e-05	1e-05	1e-05	1e-05	1e-05	1e-05	1e-05	1e-05	1e-05	0.8847	0.9024	0.6817	0.9581	1e-05	1e-05	0.5188	0.9578	0.7149	0.7268	1e-05	1e-05	0.9711	0.7023	0.3543	0.2879	1e-05	1e-05	1		0.9968	0.9998	1e-05	1e-05	1	1	1	0.6819	1e-05	1e-05
DDT5-DNP-W	1e-05	0.0003	1e-05	1e-05	1e-05	0.0004	0.0017	1e-05	1e-05	1	1	1	1	1e-05	1e-05	1	1	1	1	1e-05	1e-05	1	1	1	1	1e-05	1e-05	0.9689	0.9968		1	1e-05	1e-05	0.9533	0.8558	1	1	1e-05	1e-05
DDT5-DNP-W-T	1e-05	1e-05	1e-05	1e-05	1e-05	0.0001	0.0005	1e-05	1e-05	1	1	1	1	1e-05	1e-05	1	1	1	1	1e-05	1e-05	1	1	1	0.9998	1e-05	1e-05	0.9954	0.9998	1		1e-05	1e-05	0.9918	0.9571	1	1	1e-05	1e-05
DDT5-T	1	0.9971	1	1	1	0.9922	0.9429	1	1	1e-05	1e-05	1e-05	1e-05	1	1	1e-05	1e-05	1e-05	1e-05	1	1	1e-05	1e-05	1e-05	1e-05	1	1	1e-05	1e-05	1e-05	1e-05		1	1e-05	1e-05	1e-05	1e-05	1	1
DDT6	1	0.705	1	1	0.9972	0.6144	0.372	1	1	1e-05	1e-05	1e-05	1e-05	1	1	1e-05	1e-05	1e-05	1e-05	1	1	1e-05	1e-05	1e-05	1e-05	1	1	1e-05	1e-05	1e-05	1e-05	1		1e-05	1e-05	1e-05	1e-05	1	1
DDT6-DNP-N	1e-05	1e-05	1e-05	1e-05	1e-05	1e-05	1e-05	1e-05	1e-05	0.6358	0.6671	0.3845	0.7913	1e-05	1e-05	0.2507	0.7904	0.4171	0.4295	1e-05	1e-05	0.831	0.4046	0.1469	0.1118	1e-05	1e-05	1	1	0.9533	0.9918	1e-05	1e-05		1	0.9951	0.3847	1e-05	1e-05
DDT6-DNP-N-T	1e-05	1e-05	1e-05	1e-05	1e-05	1e-05	1e-05	1e-05	1e-05	0.4364	0.4673	0.2253	0.6054	1e-05	1e-05	0.134	0.6043	0.2496	0.259	1e-05	1e-05	0.6563	0.2401	0.0719	0.0527	1e-05	1e-05	1	1	0.8558	0.9571	1e-05	1e-05	1		0.9701	0.2255	1e-05	1e-05
DDT6-DNP-W	1e-05	1e-05	1e-05	1e-05	1e-05	1e-05	0.0004	1e-05	1e-05	1	1	1	1	1e-05	1e-05	1	1	1	1	1e-05	1e-05	1	1	0.9999	0.9996	1e-05	1e-05	0.9974	1	1	1	1e-05	1e-05	0.9951	0.9701		1	1e-05	1e-05
DDT6-DNP-W-T	1e-05	0.0106	1e-05	1e-05	0.0003	0.0163	0.0471	1e-05	1e-05	1	1	1	1	1e-05	1e-05	1	1	1	1	1e-05	1e-05	1	1	1	1	1e-05	1e-05	0.4381	0.6819	1	1	1e-05	1e-05	0.3847	0.2255	1		1e-05	1e-05
DDT6-T	1	0.8633	1	1	0.9998	0.7954	0.5624	1	1	1e-05	1e-05	1e-05	1e-05	1	1	1e-05	1e-05	1e-05	1e-05	1	1	1e-05	1e-05	1e-05	1e-05	1	1	1e-05	1e-05	1e-05	1e-05	1	1	1e-05	1e-05	1e-05	1e-05		1
- control only	1	0.4238	1	0.9961	0.9615	0.3395	0.1661	1	1	1e-05	1e-05	1e-05	1e-05	1	1	1e-05	1e-05	1e-05	1e-05	1	1	1e-05	1e-05	1e-05	1e-05	1	1	1e-05	1e-05	1e-05	1e-05	1	1	1e-05	1e-05	1e-05	1e-05	1

## Sheet: 15 min 75 nM
pValues from ordinary one-way ANOVA
	DDT1a	DDT1a-DNP-N	DDT1b-DNP-N noChol	DDT1b-DNP-N 2xChol	DDT1a-DNP-N-T	DDT1a-DNP-W	DDT1a-DNP-W-T	DDT1a-T	DDT2	DDT2-DNP-N	DDT2-DNP-N-T	DDT2-DNP-W	DDT2-DNP-W-T	DDT2-T	DDT3	DDT3-DNP-N	DDT3-DNP-N-T	DDT3-DNP-W	DDT3-DNP-W-T	DDT3-T	DDT4	DDT4-DNP-N	DDT4-DNP-N-T	DDT4-DNP-W	DDT4-DNP-W-T	DDT4-T	DDT5	DDT5-DNP-N	DDT5-DNP-N-T	DDT5-DNP-W	DDT5-DNP-W-T	DDT5-T	DDT6	DDT6-DNP-N	DDT6-DNP-N-T	DDT6-DNP-W	DDT6-DNP-W-T	DDT6-T	- control only
DDT1a		0.063	1	0.8294	0.0454	0.0043	0.0093	1	1	1e-05	1e-05	1e-05	1e-05	1	1	1e-05	1e-05	1e-05	1e-05	1	1	1e-05	1e-05	1e-05	1e-05	1	1	1e-05	1e-05	1e-05	1e-05	1	1	1e-05	1e-05	1e-05	1e-05	1	1
DDT1a-DNP-N	0.063		0.4235	1	1	1	1	0.061	0.189	0.2447	0.9295	0.5582	0.9914	0.0853	0.0798	0.2317	0.1729	0.137	0.5387	0.3701	0.0511	0.0058	0.0004	0.9907	0.7344	0.0339	0.1252	1e-05	0.0012	0.0029	0.0222	0.7994	0.0578	1e-05	1e-05	0.0705	0.013	0.7432	0.012
DDT1b-DNP-N noChol	1	0.4235		0.9729	0.3614	0.0992	0.1555	1	1	1e-05	0.0007	1e-05	0.0023	1	1	1e-05	1e-05	1e-05	1e-05	1	1	1e-05	1e-05	0.0044	0.0002	1	1	1e-05	1e-05	1e-05	1e-05	1	1	1e-05	1e-05	1e-05	1e-05	1	1
DDT1b-DNP-N 2xChol	0.8294	1	0.9729		1	1	1	0.8242	0.9588	0.2676	0.8666	0.5253	0.9644	0.8737	0.8643	0.2563	0.2037	0.17	0.5095	0.9921	0.796	0.0152	0.002	0.9593	0.6726	0.7254	0.9209	0.0003	0.0047	0.0089	0.0421	1	0.8158	1e-05	1e-05	0.1018	0.0281	0.9999	0.5364
DDT1a-DNP-N-T	0.0454	1	0.3614	1		1	1	0.0438	0.1447	0.3076	0.9588	0.6412	0.9964	0.0624	0.0581	0.2925	0.2231	0.1796	0.622	0.2998	0.0365	0.0086	0.0006	0.9956	0.8046	0.0238	0.0934	1e-05	0.0019	0.0044	0.0317	0.7283	0.0415	1e-05	1e-05	0.0958	0.019	0.6657	0.0081
DDT1a-DNP-W	0.0043	1	0.0992	1	1		1	0.0041	0.0188	0.7957	0.9999	0.9715	1	0.0064	0.0058	0.7803	0.6946	0.6256	0.9671	0.0524	0.0033	0.0793	0.0089	1	0.9944	0.002	0.0106	0.001	0.0233	0.046	0.2117	0.248	0.0038	1e-05	1e-05	0.4411	0.1453	0.2038	0.0006
DDT1a-DNP-W-T	0.0093	1	0.1555	1	1	1		0.009	0.0376	0.6504	0.9987	0.9176	1	0.0136	0.0125	0.6317	0.5356	0.4651	0.9082	0.0963	0.0073	0.0424	0.0041	1	0.9757	0.0045	0.022	0.0004	0.0113	0.0235	0.1262	0.3781	0.0084	1e-05	1e-05	0.2988	0.0826	0.3205	0.0013
DDT1a-T	1	0.061	1	0.8242	0.0438	0.0041	0.009		1	1e-05	1e-05	1e-05	1e-05	1	1	1e-05	1e-05	1e-05	1e-05	1	1	1e-05	1e-05	1e-05	1e-05	1	1	1e-05	1e-05	1e-05	1e-05	1	1	1e-05	1e-05	1e-05	1e-05	1	1
DDT2	1	0.189	1	0.9588	0.1447	0.0188	0.0376	1		1e-05	1e-05	1e-05	1e-05	1	1	1e-05	1e-05	1e-05	1e-05	1	1	1e-05	1e-05	0.0004	1e-05	1	1	1e-05	1e-05	1e-05	1e-05	1	1	1e-05	1e-05	1e-05	1e-05	1	1
DDT2-DNP-N	1e-05	0.2447	1e-05	0.2676	0.3076	0.7957	0.6504	1e-05	1e-05		1	1	1	1e-05	1e-05	1	1	1	1	1e-05	1e-05	1	0.999	1	1	1e-05	1e-05	0.9409	1	1	1	1e-05	1e-05	0.0002	0.0165	1	1	1e-05	1e-05
DDT2-DNP-N-T	1e-05	0.9295	0.0007	0.8666	0.9588	0.9999	0.9987	1e-05	1e-05	1		1	1	1e-05	1e-05	1	1	1	1	1e-05	1e-05	0.9761	0.67	1	1	1e-05	1e-05	0.2654	0.8486	0.936	0.9988	0.0009	1e-05	1e-05	0.0002	1	0.9951	0.0006	1e-05
DDT2-DNP-W	1e-05	0.5582	1e-05	0.5253	0.6412	0.9715	0.9176	1e-05	1e-05	1	1		1	1e-05	1e-05	1	1	1	1	1e-05	1e-05	1	0.9666	1	1	1e-05	1e-05	0.7035	0.9949	0.9993	1	1e-05	1e-05	1e-05	0.0031	1	1	1e-05	1e-05
DDT2-DNP-W-T	1e-05	0.9914	0.0023	0.9644	0.9964	1	1	1e-05	1e-05	1	1	1		1e-05	1e-05	1	1	1	1	0.0003	1e-05	0.8683	0.4015	1	1	1e-05	1e-05	0.1122	0.6097	0.7628	0.9793	0.0036	1e-05	1e-05	1e-05	0.9989	0.9502	0.0026	1e-05
DDT2-T	1	0.0853	1	0.8737	0.0624	0.0064	0.0136	1	1	1e-05	1e-05	1e-05	1e-05		1	1e-05	1e-05	1e-05	1e-05	1	1	1e-05	1e-05	0.0001	1e-05	1	1	1e-05	1e-05	1e-05	1e-05	1	1	1e-05	1e-05	1e-05	1e-05	1	1
DDT3	1	0.0798	1	0.8643	0.0581	0.0058	0.0125	1	1	1e-05	1e-05	1e-05	1e-05	1		1e-05	1e-05	1e-05	1e-05	1	1	1e-05	1e-05	0.0001	1e-05	1	1	1e-05	1e-05	1e-05	1e-05	1	1	1e-05	1e-05	1e-05	1e-05	1	1
DDT3-DNP-N	1e-05	0.2317	1e-05	0.2563	0.2925	0.7803	0.6317	1e-05	1e-05	1	1	1	1	1e-05	1e-05		1	1	1	1e-05	1e-05	1	0.9992	1	1	1e-05	1e-05	0.9476	1	1	1	1e-05	1e-05	0.0002	0.0179	1	1	1e-05	1e-05
DDT3-DNP-N-T	1e-05	0.1729	1e-05	0.2037	0.2231	0.6946	0.5356	1e-05	1e-05	1	1	1	1	1e-05	1e-05	1		1	1	1e-05	1e-05	1	0.9998	1	1	1e-05	1e-05	0.9735	1	1	1	1e-05	1e-05	0.0004	0.0273	1	1	1e-05	1e-05
DDT3-DNP-W	1e-05	0.137	1e-05	0.17	0.1796	0.6256	0.4651	1e-05	1e-05	1	1	1	1	1e-05	1e-05	1	1		1	1e-05	1e-05	1	1	1	1	1e-05	1e-05	0.9853	1	1	1	1e-05	1e-05	0.0006	0.0368	1	1	1e-05	1e-05
DDT3-DNP-W-T	1e-05	0.5387	1e-05	0.5095	0.622	0.9671	0.9082	1e-05	1e-05	1	1	1	1	1e-05	1e-05	1	1	1		1e-05	1e-05	1	0.9711	1	1	1e-05	1e-05	0.7215	0.9958	0.9994	1	1e-05	1e-05	1e-05	0.0034	1	1	1e-05	1e-05
DDT3-T	1	0.3701	1	0.9921	0.2998	0.0524	0.0963	1	1	1e-05	1e-05	1e-05	0.0003	1	1	1e-05	1e-05	1e-05	1e-05		1	1e-05	1e-05	0.0014	1e-05	1	1	1e-05	1e-05	1e-05	1e-05	1	1	1e-05	1e-05	1e-05	1e-05	1	1
DDT4	1	0.0511	1	0.796	0.0365	0.0033	0.0073	1	1	1e-05	1e-05	1e-05	1e-05	1	1	1e-05	1e-05	1e-05	1e-05	1		1e-05	1e-05	1e-05	1e-05	1	1	1e-05	1e-05	1e-05	1e-05	1	1	1e-05	1e-05	1e-05	1e-05	1	1
DDT4-DNP-N	1e-05	0.0058	1e-05	0.0152	0.0086	0.0793	0.0424	1e-05	1e-05	1	0.9761	1	0.8683	1e-05	1e-05	1	1	1	1	1e-05	1e-05		1	0.992	0.9988	1e-05	1e-05	1	1	1	1	1e-05	1e-05	0.0245	0.432	1	1	1e-05	1e-05
DDT4-DNP-N-T	1e-05	0.0004	1e-05	0.002	0.0006	0.0089	0.0041	1e-05	1e-05	0.999	0.67	0.9666	0.4015	1e-05	1e-05	0.9992	0.9998	1	0.9711	1e-05	1e-05	1		0.8251	0.8963	1e-05	1e-05	1	1	1	1	1e-05	1e-05	0.172	0.8878	1	1	1e-05	1e-05
DDT4-DNP-W	1e-05	0.9907	0.0044	0.9593	0.9956	1	1	1e-05	0.0004	1	1	1	1	0.0001	0.0001	1	1	1	1	0.0014	1e-05	0.992	0.8251		1	1e-05	0.0002	0.4607	0.9337	0.9759	0.9997	0.0103	1e-05	1e-05	0.002	1	0.9986	0.0078	1e-05
DDT4-DNP-W-T	1e-05	0.7344	0.0002	0.6726	0.8046	0.9944	0.9757	1e-05	1e-05	1	1	1	1	1e-05	1e-05	1	1	1	1	1e-05	1e-05	0.9988	0.8963	1		1e-05	1e-05	0.5245	0.9734	0.9937	1	0.0002	1e-05	1e-05	0.0012	1	1	0.0001	1e-05
DDT4-T	1	0.0339	1	0.7254	0.0238	0.002	0.0045	1	1	1e-05	1e-05	1e-05	1e-05	1	1	1e-05	1e-05	1e-05	1e-05	1	1	1e-05	1e-05	1e-05	1e-05		1	1e-05	1e-05	1e-05	1e-05	1	1	1e-05	1e-05	1e-05	1e-05	1	1
DDT5	1	0.1252	1	0.9209	0.0934	0.0106	0.022	1	1	1e-05	1e-05	1e-05	1e-05	1	1	1e-05	1e-05	1e-05	1e-05	1	1	1e-05	1e-05	0.0002	1e-05	1		1e-05	1e-05	1e-05	1e-05	1	1	1e-05	1e-05	1e-05	1e-05	1	1
DDT5-DNP-N	1e-05	1e-05	1e-05	0.0003	1e-05	0.001	0.0004	1e-05	1e-05	0.9409	0.2654	0.7035	0.1122	1e-05	1e-05	0.9476	0.9735	0.9853	0.7215	1e-05	1e-05	1	1	0.4607	0.5245	1e-05	1e-05		1	1	1	1e-05	1e-05	0.5255	0.9962	0.9978	1	1e-05	1e-05
DDT5-DNP-N-T	1e-05	0.0012	1e-05	0.0047	0.0019	0.0233	0.0113	1e-05	1e-05	1	0.8486	0.9949	0.6097	1e-05	1e-05	1	1	1	0.9958	1e-05	1e-05	1	1	0.9337	0.9734	1e-05	1e-05	1		1	1	1e-05	1e-05	0.0829	0.7285	1	1	1e-05	1e-05
DDT5-DNP-W	1e-05	0.0029	1e-05	0.0089	0.0044	0.046	0.0235	1e-05	1e-05	1	0.936	0.9993	0.7628	1e-05	1e-05	1	1	1	0.9994	1e-05	1e-05	1	1	0.9759	0.9937	1e-05	1e-05	1	1		1	1e-05	1e-05	0.0442	0.5708	1	1	1e-05	1e-05
DDT5-DNP-W-T	1e-05	0.0222	1e-05	0.0421	0.0317	0.2117	0.1262	1e-05	1e-05	1	0.9988	1	0.9793	1e-05	1e-05	1	1	1	1	1e-05	1e-05	1	1	0.9997	1	1e-05	1e-05	1	1	1		1e-05	1e-05	0.0065	0.2006	1	1	1e-05	1e-05
DDT5-T	1	0.7994	1	1	0.7283	0.248	0.3781	1	1	1e-05	0.0009	1e-05	0.0036	1	1	1e-05	1e-05	1e-05	1e-05	1	1	1e-05	1e-05	0.0103	0.0002	1	1	1e-05	1e-05	1e-05	1e-05		1	1e-05	1e-05	1e-05	1e-05	1	0.9996
DDT6	1	0.0578	1	0.8158	0.0415	0.0038	0.0084	1	1	1e-05	1e-05	1e-05	1e-05	1	1	1e-05	1e-05	1e-05	1e-05	1	1	1e-05	1e-05	1e-05	1e-05	1	1	1e-05	1e-05	1e-05	1e-05	1		1e-05	1e-05	1e-05	1e-05	1	1
DDT6-DNP-N	1e-05	1e-05	1e-05	1e-05	1e-05	1e-05	1e-05	1e-05	1e-05	0.0002	1e-05	1e-05	1e-05	1e-05	1e-05	0.0002	0.0004	0.0006	1e-05	1e-05	1e-05	0.0245	0.172	1e-05	1e-05	1e-05	1e-05	0.5255	0.0829	0.0442	0.0065	1e-05	1e-05		1	0.0016	0.0114	1e-05	1e-05
DDT6-DNP-N-T	1e-05	1e-05	1e-05	1e-05	1e-05	1e-05	1e-05	1e-05	1e-05	0.0165	0.0002	0.0031	1e-05	1e-05	1e-05	0.0179	0.0273	0.0368	0.0034	1e-05	1e-05	0.432	0.8878	0.002	0.0012	1e-05	1e-05	0.9962	0.7285	0.5708	0.2006	1e-05	1e-05	1		0.0766	0.2829	1e-05	1e-05
DDT6-DNP-W	1e-05	0.0705	1e-05	0.1018	0.0958	0.4411	0.2988	1e-05	1e-05	1	1	1	0.9989	1e-05	1e-05	1	1	1	1	1e-05	1e-05	1	1	1	1	1e-05	1e-05	0.9978	1	1	1	1e-05	1e-05	0.0016	0.0766		1	1e-05	1e-05
DDT6-DNP-W-T	1e-05	0.013	1e-05	0.0281	0.019	0.1453	0.0826	1e-05	1e-05	1	0.9951	1	0.9502	1e-05	1e-05	1	1	1	1	1e-05	1e-05	1	1	0.9986	1	1e-05	1e-05	1	1	1	1	1e-05	1e-05	0.0114	0.2829	1		1e-05	1e-05
DDT6-T	1	0.7432	1	0.9999	0.6657	0.2038	0.3205	1	1	1e-05	0.0006	1e-05	0.0026	1	1	1e-05	1e-05	1e-05	1e-05	1	1	1e-05	1e-05	0.0078	0.0001	1	1	1e-05	1e-05	1e-05	1e-05	1	1	1e-05	1e-05	1e-05	1e-05		0.9998
- control only	1	0.012	1	0.5364	0.0081	0.0006	0.0013	1	1	1e-05	1e-05	1e-05	1e-05	1	1	1e-05	1e-05	1e-05	1e-05	1	1	1e-05	1e-05	1e-05	1e-05	1	1	1e-05	1e-05	1e-05	1e-05	0.9996	1	1e-05	1e-05	1e-05	1e-05	0.9998

## Sheet: 15 min 100 nM
pValues from ordinary one-way ANOVA
	DDT1a	DDT1a-DNP-N	DDT1b-DNP-N noChol	DDT1b-DNP-N 2xChol	DDT1a-DNP-N-T	DDT1a-DNP-W	DDT1a-DNP-W-T	DDT1a-T	DDT2	DDT2-DNP-N	DDT2-DNP-N-T	DDT2-DNP-W	DDT2-DNP-W-T	DDT2-T	DDT3	DDT3-DNP-N	DDT3-DNP-N-T	DDT3-DNP-W	DDT3-DNP-W-T	DDT3-T	DDT4	DDT4-DNP-N	DDT4-DNP-N-T	DDT4-DNP-W	DDT4-DNP-W-T	DDT4-T	DDT5	DDT5-DNP-N	DDT5-DNP-N-T	DDT5-DNP-W	DDT5-DNP-W-T	DDT5-T	DDT6	DDT6-DNP-N	DDT6-DNP-N-T	DDT6-DNP-W	DDT6-DNP-W-T	DDT6-T	+ control-Chol	- control only
DDT1a		0.0598	1	0.0746	0.1216	0.0945	0.044	1	1	1e-05	1e-05	1e-05	1e-05	1	1	1e-05	1e-05	1e-05	1e-05	1	1	1e-05	1e-05	1e-05	1e-05	1	1	1e-05	1e-05	1e-05	1e-05	1	1	1e-05	1e-05	1e-05	1e-05	1	1e-05	1
DDT1a-DNP-N	0.0598		0.184	1	1	1	1	0.0829	0.0076	1e-05	1e-05	0.0535	0.5707	0.0017	0.0015	1e-05	1e-05	0.0122	0.5679	0.0013	0.0309	1e-05	1e-05	0.0049	0.002	0.0017	0.0034	1e-05	1e-05	0.028	0.0364	0.0019	0.0315	1e-05	1e-05	1e-05	0.0014	0.2277	1e-05	0.0005
DDT1b-DNP-N noChol	1	0.184		0.1459	0.2912	0.2479	0.1502	1	1	1e-05	1e-05	1e-05	1e-05	1	1	1e-05	1e-05	1e-05	1e-05	1	1	1e-05	1e-05	1e-05	1e-05	1	1	1e-05	1e-05	1e-05	1e-05	1	1	1e-05	1e-05	1e-05	1e-05	1	1e-05	1
DDT1b-DNP-N 2xChol	0.0746	1	0.1459		1	1	1	0.0966	0.0149	0.0146	0.0015	0.8462	0.9995	0.0047	0.0043	0.0038	0.0699	0.5982	0.9995	0.0038	0.0444	0.0007	1e-05	0.4411	0.314	0.0048	0.008	1e-05	1e-05	0.744	0.7878	0.0051	0.0451	1e-05	1e-05	0.0418	0.2667	0.2187	0.0103	0.0017
DDT1a-DNP-N-T	0.1216	1	0.2912	1		1	1	0.162	0.0185	1e-05	1e-05	0.024	0.3828	0.0045	0.004	1e-05	1e-05	0.0049	0.3803	0.0035	0.0673	1e-05	1e-05	0.0018	0.0007	0.0046	0.0087	1e-05	1e-05	0.0119	0.0158	0.005	0.0684	1e-05	1e-05	1e-05	0.0005	0.3807	1e-05	0.0013
DDT1a-DNP-W	0.0945	1	0.2479	1	1		1	0.1279	0.0134	1e-05	1e-05	0.0325	0.4496	0.0032	0.0028	1e-05	1e-05	0.0069	0.4469	0.0024	0.051	1e-05	1e-05	0.0026	0.0011	0.0033	0.0062	1e-05	1e-05	0.0164	0.0217	0.0035	0.0519	1e-05	1e-05	1e-05	0.0007	0.319	1e-05	0.0009
DDT1a-DNP-W-T	0.044	1	0.1502	1	1	1		0.0618	0.0052	1e-05	1e-05	0.0721	0.6478	0.0011	0.001	1e-05	0.0001	0.0173	0.645	0.0008	0.0222	1e-05	1e-05	0.0071	0.003	0.0012	0.0023	1e-05	1e-05	0.0387	0.0499	0.0013	0.0226	1e-05	1e-05	1e-05	0.002	0.18	1e-05	0.0003
DDT1a-T	1	0.0829	1	0.0966	0.162	0.1279	0.0618		1	1e-05	1e-05	1e-05	1e-05	1	1	1e-05	1e-05	1e-05	1e-05	1	1	1e-05	1e-05	1e-05	1e-05	1	1	1e-05	1e-05	1e-05	1e-05	1	1	1e-05	1e-05	1e-05	1e-05	1	1e-05	1
DDT2	1	0.0076	1	0.0149	0.0185	0.0134	0.0052	1		1e-05	1e-05	1e-05	1e-05	1	1	1e-05	1e-05	1e-05	1e-05	1	1	1e-05	1e-05	1e-05	1e-05	1	1	1e-05	1e-05	1e-05	1e-05	1	1	1e-05	1e-05	1e-05	1e-05	1	1e-05	1
DDT2-DNP-N	1e-05	1e-05	1e-05	0.0146	1e-05	1e-05	1e-05	1e-05	1e-05		1	0.9841	0.4301	1e-05	1e-05	1	1	0.9997	0.4327	1e-05	1e-05	1	1	1	1	1e-05	1e-05	0.1355	0.9755	0.9966	0.9934	1e-05	1e-05	1e-05	1e-05	1	1	1e-05	1	1e-05
DDT2-DNP-N-T	1e-05	1e-05	1e-05	0.0015	1e-05	1e-05	1e-05	1e-05	1e-05	1		0.667	0.0776	1e-05	1e-05	1	1	0.9221	0.0784	1e-05	1e-05	1	1	0.9796	0.9961	1e-05	1e-05	0.5851	1	0.8065	0.7545	1e-05	1e-05	1e-05	1e-05	1	0.9984	1e-05	1	1e-05
DDT2-DNP-W	1e-05	0.0535	1e-05	0.8462	0.024	0.0325	0.0721	1e-05	1e-05	0.9841	0.667		1	1e-05	1e-05	0.8533	1	1	1	1e-05	1e-05	0.4796	0.126	1	1	1e-05	1e-05	1e-05	0.0136	1	1	1e-05	1e-05	1e-05	1e-05	0.9994	1	1e-05	0.9668	1e-05
DDT2-DNP-W-T	1e-05	0.5707	1e-05	0.9995	0.3828	0.4496	0.6478	1e-05	1e-05	0.4301	0.0776	1		1e-05	1e-05	0.1679	0.8513	1	1	1e-05	1e-05	0.037	0.004	0.9999	0.9984	1e-05	1e-05	1e-05	0.0002	1	1	1e-05	1e-05	1e-05	1e-05	0.7227	0.9962	1e-05	0.3458	1e-05
DDT2-T	1	0.0017	1	0.0047	0.0045	0.0032	0.0011	1	1	1e-05	1e-05	1e-05	1e-05		1	1e-05	1e-05	1e-05	1e-05	1	1	1e-05	1e-05	1e-05	1e-05	1	1	1e-05	1e-05	1e-05	1e-05	1	1	1e-05	1e-05	1e-05	1e-05	1	1e-05	1
DDT3	1	0.0015	1	0.0043	0.004	0.0028	0.001	1	1	1e-05	1e-05	1e-05	1e-05	1		1e-05	1e-05	1e-05	1e-05	1	1	1e-05	1e-05	1e-05	1e-05	1	1	1e-05	1e-05	1e-05	1e-05	1	1	1e-05	1e-05	1e-05	1e-05	1	1e-05	1
DDT3-DNP-N	1e-05	1e-05	1e-05	0.0038	1e-05	1e-05	1e-05	1e-05	1e-05	1	1	0.8533	0.1679	1e-05	1e-05		1	0.9839	0.1693	1e-05	1e-05	1	1	0.9978	0.9998	1e-05	1e-05	0.37	0.9994	0.9368	0.9089	1e-05	1e-05	1e-05	1e-05	1	1	1e-05	1	1e-05
DDT3-DNP-N-T	1e-05	1e-05	1e-05	0.0699	1e-05	1e-05	0.0001	1e-05	1e-05	1	1	1	0.8513	1e-05	1e-05	1		1	0.8531	1e-05	1e-05	1	0.9891	1	1	1e-05	1e-05	0.0228	0.7204	1	1	1e-05	1e-05	1e-05	1e-05	1	1	1e-05	1	1e-05
DDT3-DNP-W	1e-05	0.0122	1e-05	0.5982	0.0049	0.0069	0.0173	1e-05	1e-05	0.9997	0.9221	1	1	1e-05	1e-05	0.9839	1		1	1e-05	1e-05	0.8053	0.3498	1	1	1e-05	1e-05	0.0002	0.0586	1	1	1e-05	1e-05	1e-05	1e-05	1	1	1e-05	0.9989	1e-05
DDT3-DNP-W-T	1e-05	0.5679	1e-05	0.9995	0.3803	0.4469	0.645	1e-05	1e-05	0.4327	0.0784	1	1	1e-05	1e-05	0.1693	0.8531	1		1e-05	1e-05	0.0374	0.0041	0.9999	0.9985	1e-05	1e-05	1e-05	0.0002	1	1	1e-05	1e-05	1e-05	1e-05	0.7252	0.9963	1e-05	0.3482	1e-05
DDT3-T	1	0.0013	1	0.0038	0.0035	0.0024	0.0008	1	1	1e-05	1e-05	1e-05	1e-05	1	1	1e-05	1e-05	1e-05	1e-05		1	1e-05	1e-05	1e-05	1e-05	1	1	1e-05	1e-05	1e-05	1e-05	1	1	1e-05	1e-05	1e-05	1e-05	1	1e-05	1
DDT4	1	0.0309	1	0.0444	0.0673	0.051	0.0222	1	1	1e-05	1e-05	1e-05	1e-05	1	1	1e-05	1e-05	1e-05	1e-05	1		1e-05	1e-05	1e-05	1e-05	1	1	1e-05	1e-05	1e-05	1e-05	1	1	1e-05	1e-05	1e-05	1e-05	1	1e-05	1
DDT4-DNP-N	1e-05	1e-05	1e-05	0.0007	1e-05	1e-05	1e-05	1e-05	1e-05	1	1	0.4796	0.037	1e-05	1e-05	1	1	0.8053	0.0374	1e-05	1e-05		1	0.9245	0.9771	1e-05	1e-05	0.7639	1	0.6369	0.5741	1e-05	1e-05	1e-05	1e-05	1	0.9879	1e-05	1	1e-05
DDT4-DNP-N-T	1e-05	1e-05	1e-05	1e-05	1e-05	1e-05	1e-05	1e-05	1e-05	1	1	0.126	0.004	1e-05	1e-05	1	0.9891	0.3498	0.0041	1e-05	1e-05	1		0.5338	0.7052	1e-05	1e-05	0.9869	1	0.2093	0.1722	1e-05	1e-05	0.0007	0.0004	0.998	0.7714	1e-05	1	1e-05
DDT4-DNP-W	1e-05	0.0049	1e-05	0.4411	0.0018	0.0026	0.0071	1e-05	1e-05	1	0.9796	1	0.9999	1e-05	1e-05	0.9978	1	1	0.9999	1e-05	1e-05	0.9245	0.5338		1	1e-05	1e-05	0.0006	0.1197	1	1	1e-05	1e-05	1e-05	1e-05	1	1	1e-05	1	1e-05
DDT4-DNP-W-T	1e-05	0.002	1e-05	0.314	0.0007	0.0011	0.003	1e-05	1e-05	1	0.9961	1	0.9984	1e-05	1e-05	0.9998	1	1	0.9985	1e-05	1e-05	0.9771	0.7052	1		1e-05	1e-05	0.0015	0.2102	1	1	1e-05	1e-05	1e-05	1e-05	1	1	1e-05	1	1e-05
DDT4-T	1	0.0017	1	0.0048	0.0046	0.0033	0.0012	1	1	1e-05	1e-05	1e-05	1e-05	1	1	1e-05	1e-05	1e-05	1e-05	1	1	1e-05	1e-05	1e-05	1e-05		1	1e-05	1e-05	1e-05	1e-05	1	1	1e-05	1e-05	1e-05	1e-05	1	1e-05	1
DDT5	1	0.0034	1	0.008	0.0087	0.0062	0.0023	1	1	1e-05	1e-05	1e-05	1e-05	1	1	1e-05	1e-05	1e-05	1e-05	1	1	1e-05	1e-05	1e-05	1e-05	1		1e-05	1e-05	1e-05	1e-05	1	1	1e-05	1e-05	1e-05	1e-05	1	1e-05	1
DDT5-DNP-N	1e-05	1e-05	1e-05	1e-05	1e-05	1e-05	1e-05	1e-05	1e-05	0.1355	0.5851	1e-05	1e-05	1e-05	1e-05	0.37	0.0228	0.0002	1e-05	1e-05	1e-05	0.7639	0.9869	0.0006	0.0015	1e-05	1e-05		1	1e-05	1e-05	1e-05	1e-05	0.579	0.4809	0.0447	0.0021	1e-05	0.1831	1e-05
DDT5-DNP-N-T	1e-05	1e-05	1e-05	1e-05	1e-05	1e-05	1e-05	1e-05	1e-05	0.9755	1	0.0136	0.0002	1e-05	1e-05	0.9994	0.7204	0.0586	0.0002	1e-05	1e-05	1	1	0.1197	0.2102	1e-05	1e-05	1		0.0273	0.0208	1e-05	1e-05	0.0119	0.0075	0.8496	0.2608	1e-05	0.9889	1e-05
DDT5-DNP-W	1e-05	0.028	1e-05	0.744	0.0119	0.0164	0.0387	1e-05	1e-05	0.9966	0.8065	1	1	1e-05	1e-05	0.9368	1	1	1	1e-05	1e-05	0.6369	0.2093	1	1	1e-05	1e-05	1e-05	0.0273		1	1e-05	1e-05	1e-05	1e-05	1	1	1e-05	0.9912	1e-05
DDT5-DNP-W-T	1e-05	0.0364	1e-05	0.7878	0.0158	0.0217	0.0499	1e-05	1e-05	0.9934	0.7545	1	1	1e-05	1e-05	0.9089	1	1	1	1e-05	1e-05	0.5741	0.1722	1	1	1e-05	1e-05	1e-05	0.0208	1		1e-05	1e-05	1e-05	1e-05	0.9999	1	1e-05	0.9844	1e-05
DDT5-T	1	0.0019	1	0.0051	0.005	0.0035	0.0013	1	1	1e-05	1e-05	1e-05	1e-05	1	1	1e-05	1e-05	1e-05	1e-05	1	1	1e-05	1e-05	1e-05	1e-05	1	1	1e-05	1e-05	1e-05	1e-05		1	1e-05	1e-05	1e-05	1e-05	1	1e-05	1
DDT6	1	0.0315	1	0.0451	0.0684	0.0519	0.0226	1	1	1e-05	1e-05	1e-05	1e-05	1	1	1e-05	1e-05	1e-05	1e-05	1	1	1e-05	1e-05	1e-05	1e-05	1	1	1e-05	1e-05	1e-05	1e-05	1		1e-05	1e-05	1e-05	1e-05	1	1e-05	1
DDT6-DNP-N	1e-05	1e-05	1e-05	1e-05	1e-05	1e-05	1e-05	1e-05	1e-05	1e-05	1e-05	1e-05	1e-05	1e-05	1e-05	1e-05	1e-05	1e-05	1e-05	1e-05	1e-05	1e-05	0.0007	1e-05	1e-05	1e-05	1e-05	0.579	0.0119	1e-05	1e-05	1e-05	1e-05		1	1e-05	1e-05	1e-05	1e-05	1e-05
DDT6-DNP-N-T	1e-05	1e-05	1e-05	1e-05	1e-05	1e-05	1e-05	1e-05	1e-05	1e-05	1e-05	1e-05	1e-05	1e-05	1e-05	1e-05	1e-05	1e-05	1e-05	1e-05	1e-05	1e-05	0.0004	1e-05	1e-05	1e-05	1e-05	0.4809	0.0075	1e-05	1e-05	1e-05	1e-05	1		1e-05	1e-05	1e-05	1e-05	1e-05
DDT6-DNP-W	1e-05	1e-05	1e-05	0.0418	1e-05	1e-05	1e-05	1e-05	1e-05	1	1	0.9994	0.7227	1e-05	1e-05	1	1	1	0.7252	1e-05	1e-05	1	0.998	1	1	1e-05	1e-05	0.0447	0.8496	1	0.9999	1e-05	1e-05	1e-05	1e-05		1	1e-05	1	1e-05
DDT6-DNP-W-T	1e-05	0.0014	1e-05	0.2667	0.0005	0.0007	0.002	1e-05	1e-05	1	0.9984	1	0.9962	1e-05	1e-05	1	1	1	0.9963	1e-05	1e-05	0.9879	0.7714	1	1	1e-05	1e-05	0.0021	0.2608	1	1	1e-05	1e-05	1e-05	1e-05	1		1e-05	1	1e-05
DDT6-T	1	0.2277	1	0.2187	0.3807	0.319	0.18	1	1	1e-05	1e-05	1e-05	1e-05	1	1	1e-05	1e-05	1e-05	1e-05	1	1	1e-05	1e-05	1e-05	1e-05	1	1	1e-05	1e-05	1e-05	1e-05	1	1	1e-05	1e-05	1e-05	1e-05		1e-05	0.9997
+ control-Chol	1e-05	1e-05	1e-05	0.0103	1e-05	1e-05	1e-05	1e-05	1e-05	1	1	0.9668	0.3458	1e-05	1e-05	1	1	0.9989	0.3482	1e-05	1e-05	1	1	1	1	1e-05	1e-05	0.1831	0.9889	0.9912	0.9844	1e-05	1e-05	1e-05	1e-05	1	1	1e-05		1e-05
- control only	1	0.0005	1	0.0017	0.0013	0.0009	0.0003	1	1	1e-05	1e-05	1e-05	1e-05	1	1	1e-05	1e-05	1e-05	1e-05	1	1	1e-05	1e-05	1e-05	1e-05	1	1	1e-05	1e-05	1e-05	1e-05	1	1	1e-05	1e-05	1e-05	1e-05	0.9997	1e-05

[truncated: 5 more sheets: 25 min 10 nM, 25 min 25 nM, 25 min 50 nM, 25 min 75 nM, 25 min 100 nM]
