# Supplementary material for: DNA Nanostructure-Templated Antibody Complexes Provide Insights into the Geometric Requirements of Human Complement Cascade Activation
Source: J Am Chem Soc. 2024 May 4;146(19):13455–66. doi: 10.1021/jacs.4c02772 (PMC11099972; doi:10.1021/jacs.4c02772)
Supplement: Supplementary file 1 — ja4c02772_si_001.zip [file ja4c02772_si_001.zip › ANOVA/Ordinary one-way ANOVA of 25 min 10 nM.xlsx]

## Sheet: Ordinary one-way ANOVA of 25 mi
Number of families	1
Number of comparisons per family	741
Alpha	0,05
Tukey's multiple comparisons test	Mean Diff,	95,00% CI of diff,	Below threshold?	Summary	Adjusted P Value
DDT1a vs. DDT1a-N	-91,17	-2455 to 2273	No	ns	>0,9999	A-B
DDT1a vs. DDT1b noChol-N	232,3	-2663 to 3127	No	ns	>0,9999	A-C
DDT1a vs. DDT1b-2xChol-N	235,3	-2660 to 3130	No	ns	>0,9999	A-D
DDT1a vs. DDT1a-N-T	59,67	-2304 to 2423	No	ns	>0,9999	A-E
DDT1a vs. DDT1a-W	57,33	-2306 to 2421	No	ns	>0,9999	A-F
DDT1a vs. DDT1a-W-T	-6333	-2370 to 2357	No	ns	>0,9999	A-G
DDT1a vs. DDT1a-T	78,67	-2285 to 2442	No	ns	>0,9999	A-H
DDT1a vs. DDT2	-317,5	-2681 to 2046	No	ns	>0,9999	A-I
DDT1a vs. DDT2-DNP-N	-6000	-2370 to 2358	No	ns	>0,9999	A-J
DDT1a vs. DDT2-DNP-N-T	21,33	-2342 to 2385	No	ns	>0,9999	A-K
DDT1a vs. DDT2-DNP-W	-81,33	-2445 to 2282	No	ns	>0,9999	A-L
DDT1a vs. DDT2-DNP-W-T	18,50	-2345 to 2382	No	ns	>0,9999	A-M
DDT1a vs. DDT2-T	-109,0	-2473 to 2255	No	ns	>0,9999	A-N
DDT1a vs. DDT3	-28,83	-2393 to 2335	No	ns	>0,9999	A-O
DDT1a vs. DDT3-DNP-N	-598,2	-2962 to 1766	No	ns	>0,9999	A-P
DDT1a vs. DDT3-DNP-N-T	-992,3	-3356 to 1371	No	ns	0,9998	A-Q
DDT1a vs. DDT3-DNP-W	-106,2	-2470 to 2258	No	ns	>0,9999	A-R
DDT1a vs. DDT3-DNP-W-T	43,17	-2321 to 2407	No	ns	>0,9999	A-S
DDT1a vs. DDT3-T	38,83	-2325 to 2403	No	ns	>0,9999	A-T
DDT1a vs. DDT4	-220,8	-2585 to 2143	No	ns	>0,9999	A-U
DDT1a vs. DDT4-DNP-N	-439,2	-2803 to 1925	No	ns	>0,9999	A-V
DDT1a vs. DDT4-DNP-N-T	-165,2	-2529 to 2199	No	ns	>0,9999	A-W
DDT1a vs. DDT4-DNP-W	-178,2	-2542 to 2186	No	ns	>0,9999	A-X
DDT1a vs. DDT4-DNP-W-T	-257,0	-2621 to 2107	No	ns	>0,9999	A-Y
DDT1a vs. DDT4-T	-252,7	-2616 to 2111	No	ns	>0,9999	A-Z
DDT1a vs. DDT5	-181,3	-2545 to 2182	No	ns	>0,9999	A-AA
DDT1a vs. DDT5-DNP-N	-1691	-4055 to 672,4	No	ns	0,6586	A-AB
DDT1a vs. DDT5-DNP-N-T	-1686	-4050 to 677,5	No	ns	0,6655	A-AC
DDT1a vs. DDT5-DNP-W	-126,5	-2490 to 2237	No	ns	>0,9999	A-AD
DDT1a vs. DDT5-DNP-W-T	-113,7	-2477 to 2250	No	ns	>0,9999	A-AE
DDT1a vs. DDT5-T	-227,2	-2591 to 2137	No	ns	>0,9999	A-AF
DDT1a vs. DDT6	-203,8	-2568 to 2160	No	ns	>0,9999	A-AG
DDT1a vs. DDT6-DNP-N	-4288	-6651 to -1924	Yes	****	<0,0001	A-AH
DDT1a vs. DDT6-DNP-N-T	-5488	-7852 to -3124	Yes	****	<0,0001	A-AI
DDT1a vs. DDT6-DNP-W	-130,7	-2494 to 2233	No	ns	>0,9999	A-AJ
DDT1a vs. DDT6-DNP-W-T	-199,3	-2563 to 2164	No	ns	>0,9999	A-AK
DDT1a vs. DDT6-T	-154,5	-2518 to 2209	No	ns	>0,9999	A-AL
DDT1a vs. - Control	-206,3	-2570 to 2157	No	ns	>0,9999	A-AN
DDT1a-N vs. DDT1b noChol-N	323,5	-2571 to 3218	No	ns	>0,9999	B-C
DDT1a-N vs. DDT1b-2xChol-N	326,5	-2568 to 3221	No	ns	>0,9999	B-D
DDT1a-N vs. DDT1a-N-T	150,8	-2213 to 2515	No	ns	>0,9999	B-E
DDT1a-N vs. DDT1a-W	148,5	-2215 to 2512	No	ns	>0,9999	B-F
DDT1a-N vs. DDT1a-W-T	84,83	-2279 to 2449	No	ns	>0,9999	B-G
DDT1a-N vs. DDT1a-T	169,8	-2194 to 2534	No	ns	>0,9999	B-H
DDT1a-N vs. DDT2	-226,3	-2590 to 2137	No	ns	>0,9999	B-I
DDT1a-N vs. DDT2-DNP-N	85,17	-2279 to 2449	No	ns	>0,9999	B-J
DDT1a-N vs. DDT2-DNP-N-T	112,5	-2251 to 2476	No	ns	>0,9999	B-K
DDT1a-N vs. DDT2-DNP-W	9833	-2354 to 2374	No	ns	>0,9999	B-L
DDT1a-N vs. DDT2-DNP-W-T	109,7	-2254 to 2473	No	ns	>0,9999	B-M
DDT1a-N vs. DDT2-T	-17,83	-2382 to 2346	No	ns	>0,9999	B-N
DDT1a-N vs. DDT3	62,33	-2301 to 2426	No	ns	>0,9999	B-O
DDT1a-N vs. DDT3-DNP-N	-507,0	-2871 to 1857	No	ns	>0,9999	B-P
DDT1a-N vs. DDT3-DNP-N-T	-901,2	-3265 to 1463	No	ns	>0,9999	B-Q
DDT1a-N vs. DDT3-DNP-W	-15,00	-2379 to 2349	No	ns	>0,9999	B-R
DDT1a-N vs. DDT3-DNP-W-T	134,3	-2229 to 2498	No	ns	>0,9999	B-S
DDT1a-N vs. DDT3-T	130,0	-2234 to 2494	No	ns	>0,9999	B-T
DDT1a-N vs. DDT4	-129,7	-2493 to 2234	No	ns	>0,9999	B-U
DDT1a-N vs. DDT4-DNP-N	-348,0	-2712 to 2016	No	ns	>0,9999	B-V
DDT1a-N vs. DDT4-DNP-N-T	-74,00	-2438 to 2290	No	ns	>0,9999	B-W
DDT1a-N vs. DDT4-DNP-W	-87,00	-2451 to 2277	No	ns	>0,9999	B-X
DDT1a-N vs. DDT4-DNP-W-T	-165,8	-2530 to 2198	No	ns	>0,9999	B-Y
DDT1a-N vs. DDT4-T	-161,5	-2525 to 2202	No	ns	>0,9999	B-Z
DDT1a-N vs. DDT5	-90,17	-2454 to 2274	No	ns	>0,9999	B-AA
DDT1a-N vs. DDT5-DNP-N	-1600	-3964 to 763,5	No	ns	0,7720	B-AB
DDT1a-N vs. DDT5-DNP-N-T	-1595	-3959 to 768,7	No	ns	0,7779	B-AC
DDT1a-N vs. DDT5-DNP-W	-35,33	-2399 to 2328	No	ns	>0,9999	B-AD
DDT1a-N vs. DDT5-DNP-W-T	-22,50	-2386 to 2341	No	ns	>0,9999	B-AE
DDT1a-N vs. DDT5-T	-136,0	-2500 to 2228	No	ns	>0,9999	B-AF
DDT1a-N vs. DDT6	-112,7	-2476 to 2251	No	ns	>0,9999	B-AG
DDT1a-N vs. DDT6-DNP-N	-4196	-6560 to -1833	Yes	****	<0,0001	B-AH
DDT1a-N vs. DDT6-DNP-N-T	-5397	-7761 to -3033	Yes	****	<0,0001	B-AI
DDT1a-N vs. DDT6-DNP-W	-39,50	-2403 to 2324	No	ns	>0,9999	B-AJ
DDT1a-N vs. DDT6-DNP-W-T	-108,2	-2472 to 2256	No	ns	>0,9999	B-AK
DDT1a-N vs. DDT6-T	-63,33	-2427 to 2300	No	ns	>0,9999	B-AL
DDT1a-N vs. - Control	-115,2	-2479 to 2249	No	ns	>0,9999	B-AN
DDT1b noChol-N vs. DDT1b-2xChol-N	3000	-3340 to 3346	No	ns	>0,9999	C-D
DDT1b noChol-N vs. DDT1a-N-T	-172,7	-3068 to 2722	No	ns	>0,9999	C-E
DDT1b noChol-N vs. DDT1a-W	-175,0	-3070 to 2720	No	ns	>0,9999	C-F
DDT1b noChol-N vs. DDT1a-W-T	-238,7	-3134 to 2656	No	ns	>0,9999	C-G
DDT1b noChol-N vs. DDT1a-T	-153,7	-3049 to 2741	No	ns	>0,9999	C-H
DDT1b noChol-N vs. DDT2	-549,8	-3445 to 2345	No	ns	>0,9999	C-I
DDT1b noChol-N vs. DDT2-DNP-N	-238,3	-3133 to 2657	No	ns	>0,9999	C-J
DDT1b noChol-N vs. DDT2-DNP-N-T	-211,0	-3106 to 2684	No	ns	>0,9999	C-K
DDT1b noChol-N vs. DDT2-DNP-W	-313,7	-3209 to 2581	No	ns	>0,9999	C-L
DDT1b noChol-N vs. DDT2-DNP-W-T	-213,8	-3109 to 2681	No	ns	>0,9999	C-M
DDT1b noChol-N vs. DDT2-T	-341,3	-3236 to 2554	No	ns	>0,9999	C-N
DDT1b noChol-N vs. DDT3	-261,2	-3156 to 2634	No	ns	>0,9999	C-O
DDT1b noChol-N vs. DDT3-DNP-N	-830,5	-3725 to 2064	No	ns	>0,9999	C-P
DDT1b noChol-N vs. DDT3-DNP-N-T	-1225	-4120 to 1670	No	ns	0,9998	C-Q
DDT1b noChol-N vs. DDT3-DNP-W	-338,5	-3233 to 2556	No	ns	>0,9999	C-R
DDT1b noChol-N vs. DDT3-DNP-W-T	-189,2	-3084 to 2706	No	ns	>0,9999	C-S
DDT1b noChol-N vs. DDT3-T	-193,5	-3088 to 2701	No	ns	>0,9999	C-T
DDT1b noChol-N vs. DDT4	-453,2	-3348 to 2442	No	ns	>0,9999	C-U
DDT1b noChol-N vs. DDT4-DNP-N	-671,5	-3566 to 2223	No	ns	>0,9999	C-V
DDT1b noChol-N vs. DDT4-DNP-N-T	-397,5	-3292 to 2497	No	ns	>0,9999	C-W
DDT1b noChol-N vs. DDT4-DNP-W	-410,5	-3305 to 2484	No	ns	>0,9999	C-X
DDT1b noChol-N vs. DDT4-DNP-W-T	-489,3	-3384 to 2406	No	ns	>0,9999	C-Y
DDT1b noChol-N vs. DDT4-T	-485,0	-3380 to 2410	No	ns	>0,9999	C-Z
DDT1b noChol-N vs. DDT5	-413,7	-3309 to 2481	No	ns	>0,9999	C-AA
DDT1b noChol-N vs. DDT5-DNP-N	-1924	-4819 to 971,3	No	ns	0,8047	C-AB
DDT1b noChol-N vs. DDT5-DNP-N-T	-1919	-4813 to 976,4	No	ns	0,8091	C-AC
DDT1b noChol-N vs. DDT5-DNP-W	-358,8	-3254 to 2536	No	ns	>0,9999	C-AD
DDT1b noChol-N vs. DDT5-DNP-W-T	-346,0	-3241 to 2549	No	ns	>0,9999	C-AE
DDT1b noChol-N vs. DDT5-T	-459,5	-3354 to 2435	No	ns	>0,9999	C-AF
DDT1b noChol-N vs. DDT6	-436,2	-3331 to 2459	No	ns	>0,9999	C-AG
DDT1b noChol-N vs. DDT6-DNP-N	-4520	-7415 to -1625	Yes	****	<0,0001	C-AH
DDT1b noChol-N vs. DDT6-DNP-N-T	-5720	-8615 to -2825	Yes	****	<0,0001	C-AI
DDT1b noChol-N vs. DDT6-DNP-W	-363,0	-3258 to 2532	No	ns	>0,9999	C-AJ
DDT1b noChol-N vs. DDT6-DNP-W-T	-431,7	-3327 to 2463	No	ns	>0,9999	C-AK
DDT1b noChol-N vs. DDT6-T	-386,8	-3282 to 2508	No	ns	>0,9999	C-AL
DDT1b noChol-N vs. - Control	-438,7	-3334 to 2456	No	ns	>0,9999	C-AN
DDT1b-2xChol-N vs. DDT1a-N-T	-175,7	-3071 to 2719	No	ns	>0,9999	D-E
DDT1b-2xChol-N vs. DDT1a-W	-178,0	-3073 to 2717	No	ns	>0,9999	D-F
DDT1b-2xChol-N vs. DDT1a-W-T	-241,7	-3137 to 2653	No	ns	>0,9999	D-G
DDT1b-2xChol-N vs. DDT1a-T	-156,7	-3052 to 2738	No	ns	>0,9999	D-H
DDT1b-2xChol-N vs. DDT2	-552,8	-3448 to 2342	No	ns	>0,9999	D-I
DDT1b-2xChol-N vs. DDT2-DNP-N	-241,3	-3136 to 2654	No	ns	>0,9999	D-J
DDT1b-2xChol-N vs. DDT2-DNP-N-T	-214,0	-3109 to 2681	No	ns	>0,9999	D-K
DDT1b-2xChol-N vs. DDT2-DNP-W	-316,7	-3212 to 2578	No	ns	>0,9999	D-L
DDT1b-2xChol-N vs. DDT2-DNP-W-T	-216,8	-3112 to 2678	No	ns	>0,9999	D-M
DDT1b-2xChol-N vs. DDT2-T	-344,3	-3239 to 2551	No	ns	>0,9999	D-N
DDT1b-2xChol-N vs. DDT3	-264,2	-3159 to 2631	No	ns	>0,9999	D-O
DDT1b-2xChol-N vs. DDT3-DNP-N	-833,5	-3728 to 2061	No	ns	>0,9999	D-P
DDT1b-2xChol-N vs. DDT3-DNP-N-T	-1228	-4123 to 1667	No	ns	0,9998	D-Q
DDT1b-2xChol-N vs. DDT3-DNP-W	-341,5	-3236 to 2553	No	ns	>0,9999	D-R
DDT1b-2xChol-N vs. DDT3-DNP-W-T	-192,2	-3087 to 2703	No	ns	>0,9999	D-S
DDT1b-2xChol-N vs. DDT3-T	-196,5	-3091 to 2698	No	ns	>0,9999	D-T
DDT1b-2xChol-N vs. DDT4	-456,2	-3351 to 2439	No	ns	>0,9999	D-U
DDT1b-2xChol-N vs. DDT4-DNP-N	-674,5	-3569 to 2220	No	ns	>0,9999	D-V
DDT1b-2xChol-N vs. DDT4-DNP-N-T	-400,5	-3295 to 2494	No	ns	>0,9999	D-W
DDT1b-2xChol-N vs. DDT4-DNP-W	-413,5	-3308 to 2481	No	ns	>0,9999	D-X
DDT1b-2xChol-N vs. DDT4-DNP-W-T	-492,3	-3387 to 2403	No	ns	>0,9999	D-Y
DDT1b-2xChol-N vs. DDT4-T	-488,0	-3383 to 2407	No	ns	>0,9999	D-Z
DDT1b-2xChol-N vs. DDT5	-416,7	-3312 to 2478	No	ns	>0,9999	D-AA
DDT1b-2xChol-N vs. DDT5-DNP-N	-1927	-4822 to 968,3	No	ns	0,8021	D-AB
DDT1b-2xChol-N vs. DDT5-DNP-N-T	-1922	-4816 to 973,4	No	ns	0,8066	D-AC
DDT1b-2xChol-N vs. DDT5-DNP-W	-361,8	-3257 to 2533	No	ns	>0,9999	D-AD
DDT1b-2xChol-N vs. DDT5-DNP-W-T	-349,0	-3244 to 2546	No	ns	>0,9999	D-AE
DDT1b-2xChol-N vs. DDT5-T	-462,5	-3357 to 2432	No	ns	>0,9999	D-AF
DDT1b-2xChol-N vs. DDT6	-439,2	-3334 to 2456	No	ns	>0,9999	D-AG
DDT1b-2xChol-N vs. DDT6-DNP-N	-4523	-7418 to -1628	Yes	****	<0,0001	D-AH
DDT1b-2xChol-N vs. DDT6-DNP-N-T	-5723	-8618 to -2828	Yes	****	<0,0001	D-AI
DDT1b-2xChol-N vs. DDT6-DNP-W	-366,0	-3261 to 2529	No	ns	>0,9999	D-AJ
DDT1b-2xChol-N vs. DDT6-DNP-W-T	-434,7	-3330 to 2460	No	ns	>0,9999	D-AK
DDT1b-2xChol-N vs. DDT6-T	-389,8	-3285 to 2505	No	ns	>0,9999	D-AL
DDT1b-2xChol-N vs. - Control	-441,7	-3337 to 2453	No	ns	>0,9999	D-AN
DDT1a-N-T vs. DDT1a-W	-2333	-2366 to 2361	No	ns	>0,9999	E-F
DDT1a-N-T vs. DDT1a-W-T	-66,00	-2430 to 2298	No	ns	>0,9999	E-G
DDT1a-N-T vs. DDT1a-T	19,00	-2345 to 2383	No	ns	>0,9999	E-H
DDT1a-N-T vs. DDT2	-377,2	-2741 to 1987	No	ns	>0,9999	E-I
DDT1a-N-T vs. DDT2-DNP-N	-65,67	-2429 to 2298	No	ns	>0,9999	E-J
DDT1a-N-T vs. DDT2-DNP-N-T	-38,33	-2402 to 2325	No	ns	>0,9999	E-K
DDT1a-N-T vs. DDT2-DNP-W	-141,0	-2505 to 2223	No	ns	>0,9999	E-L
DDT1a-N-T vs. DDT2-DNP-W-T	-41,17	-2405 to 2323	No	ns	>0,9999	E-M
DDT1a-N-T vs. DDT2-T	-168,7	-2532 to 2195	No	ns	>0,9999	E-N
DDT1a-N-T vs. DDT3	-88,50	-2452 to 2275	No	ns	>0,9999	E-O
DDT1a-N-T vs. DDT3-DNP-N	-657,8	-3022 to 1706	No	ns	>0,9999	E-P
DDT1a-N-T vs. DDT3-DNP-N-T	-1052	-3416 to 1312	No	ns	0,9994	E-Q
DDT1a-N-T vs. DDT3-DNP-W	-165,8	-2530 to 2198	No	ns	>0,9999	E-R
DDT1a-N-T vs. DDT3-DNP-W-T	-16,50	-2380 to 2347	No	ns	>0,9999	E-S
DDT1a-N-T vs. DDT3-T	-20,83	-2385 to 2343	No	ns	>0,9999	E-T
DDT1a-N-T vs. DDT4	-280,5	-2644 to 2083	No	ns	>0,9999	E-U
DDT1a-N-T vs. DDT4-DNP-N	-498,8	-2863 to 1865	No	ns	>0,9999	E-V
DDT1a-N-T vs. DDT4-DNP-N-T	-224,8	-2589 to 2139	No	ns	>0,9999	E-W
DDT1a-N-T vs. DDT4-DNP-W	-237,8	-2602 to 2126	No	ns	>0,9999	E-X
DDT1a-N-T vs. DDT4-DNP-W-T	-316,7	-2680 to 2047	No	ns	>0,9999	E-Y
DDT1a-N-T vs. DDT4-T	-312,3	-2676 to 2051	No	ns	>0,9999	E-Z
DDT1a-N-T vs. DDT5	-241,0	-2605 to 2123	No	ns	>0,9999	E-AA
DDT1a-N-T vs. DDT5-DNP-N	-1751	-4115 to 612,7	No	ns	0,5783	E-AB
DDT1a-N-T vs. DDT5-DNP-N-T	-1746	-4110 to 617,9	No	ns	0,5853	E-AC
DDT1a-N-T vs. DDT5-DNP-W	-186,2	-2550 to 2178	No	ns	>0,9999	E-AD
DDT1a-N-T vs. DDT5-DNP-W-T	-173,3	-2537 to 2190	No	ns	>0,9999	E-AE
DDT1a-N-T vs. DDT5-T	-286,8	-2651 to 2077	No	ns	>0,9999	E-AF
DDT1a-N-T vs. DDT6	-263,5	-2627 to 2100	No	ns	>0,9999	E-AG
DDT1a-N-T vs. DDT6-DNP-N	-4347	-6711 to -1983	Yes	****	<0,0001	E-AH
DDT1a-N-T vs. DDT6-DNP-N-T	-5548	-7911 to -3184	Yes	****	<0,0001	E-AI
DDT1a-N-T vs. DDT6-DNP-W	-190,3	-2554 to 2173	No	ns	>0,9999	E-AJ
DDT1a-N-T vs. DDT6-DNP-W-T	-259,0	-2623 to 2105	No	ns	>0,9999	E-AK
DDT1a-N-T vs. DDT6-T	-214,2	-2578 to 2150	No	ns	>0,9999	E-AL
DDT1a-N-T vs. - Control	-266,0	-2630 to 2098	No	ns	>0,9999	E-AN
DDT1a-W vs. DDT1a-W-T	-63,67	-2427 to 2300	No	ns	>0,9999	F-G
DDT1a-W vs. DDT1a-T	21,33	-2342 to 2385	No	ns	>0,9999	F-H
DDT1a-W vs. DDT2	-374,8	-2739 to 1989	No	ns	>0,9999	F-I
DDT1a-W vs. DDT2-DNP-N	-63,33	-2427 to 2300	No	ns	>0,9999	F-J
DDT1a-W vs. DDT2-DNP-N-T	-36,00	-2400 to 2328	No	ns	>0,9999	F-K
DDT1a-W vs. DDT2-DNP-W	-138,7	-2502 to 2225	No	ns	>0,9999	F-L
DDT1a-W vs. DDT2-DNP-W-T	-38,83	-2403 to 2325	No	ns	>0,9999	F-M
DDT1a-W vs. DDT2-T	-166,3	-2530 to 2197	No	ns	>0,9999	F-N
DDT1a-W vs. DDT3	-86,17	-2450 to 2278	No	ns	>0,9999	F-O
DDT1a-W vs. DDT3-DNP-N	-655,5	-3019 to 1708	No	ns	>0,9999	F-P
DDT1a-W vs. DDT3-DNP-N-T	-1050	-3413 to 1314	No	ns	0,9994	F-Q
DDT1a-W vs. DDT3-DNP-W	-163,5	-2527 to 2200	No	ns	>0,9999	F-R
DDT1a-W vs. DDT3-DNP-W-T	-14,17	-2378 to 2350	No	ns	>0,9999	F-S
DDT1a-W vs. DDT3-T	-18,50	-2382 to 2345	No	ns	>0,9999	F-T
DDT1a-W vs. DDT4	-278,2	-2642 to 2086	No	ns	>0,9999	F-U
DDT1a-W vs. DDT4-DNP-N	-496,5	-2860 to 1867	No	ns	>0,9999	F-V
DDT1a-W vs. DDT4-DNP-N-T	-222,5	-2586 to 2141	No	ns	>0,9999	F-W
DDT1a-W vs. DDT4-DNP-W	-235,5	-2599 to 2128	No	ns	>0,9999	F-X
DDT1a-W vs. DDT4-DNP-W-T	-314,3	-2678 to 2049	No	ns	>0,9999	F-Y
DDT1a-W vs. DDT4-T	-310,0	-2674 to 2054	No	ns	>0,9999	F-Z
DDT1a-W vs. DDT5	-238,7	-2602 to 2125	No	ns	>0,9999	F-AA
DDT1a-W vs. DDT5-DNP-N	-1749	-4112 to 615,0	No	ns	0,5815	F-AB
DDT1a-W vs. DDT5-DNP-N-T	-1744	-4107 to 620,2	No	ns	0,5885	F-AC
DDT1a-W vs. DDT5-DNP-W	-183,8	-2548 to 2180	No	ns	>0,9999	F-AD
DDT1a-W vs. DDT5-DNP-W-T	-171,0	-2535 to 2193	No	ns	>0,9999	F-AE
DDT1a-W vs. DDT5-T	-284,5	-2648 to 2079	No	ns	>0,9999	F-AF
DDT1a-W vs. DDT6	-261,2	-2625 to 2103	No	ns	>0,9999	F-AG
DDT1a-W vs. DDT6-DNP-N	-4345	-6709 to -1981	Yes	****	<0,0001	F-AH
DDT1a-W vs. DDT6-DNP-N-T	-5545	-7909 to -3182	Yes	****	<0,0001	F-AI
DDT1a-W vs. DDT6-DNP-W	-188,0	-2552 to 2176	No	ns	>0,9999	F-AJ
DDT1a-W vs. DDT6-DNP-W-T	-256,7	-2620 to 2107	No	ns	>0,9999	F-AK
DDT1a-W vs. DDT6-T	-211,8	-2576 to 2152	No	ns	>0,9999	F-AL
DDT1a-W vs. - Control	-263,7	-2627 to 2100	No	ns	>0,9999	F-AN
DDT1a-W-T vs. DDT1a-T	85,00	-2279 to 2449	No	ns	>0,9999	G-H
DDT1a-W-T vs. DDT2	-311,2	-2675 to 2053	No	ns	>0,9999	G-I
DDT1a-W-T vs. DDT2-DNP-N	0,3333	-2363 to 2364	No	ns	>0,9999	G-J
DDT1a-W-T vs. DDT2-DNP-N-T	27,67	-2336 to 2391	No	ns	>0,9999	G-K
DDT1a-W-T vs. DDT2-DNP-W	-75,00	-2439 to 2289	No	ns	>0,9999	G-L
DDT1a-W-T vs. DDT2-DNP-W-T	24,83	-2339 to 2389	No	ns	>0,9999	G-M
DDT1a-W-T vs. DDT2-T	-102,7	-2466 to 2261	No	ns	>0,9999	G-N
DDT1a-W-T vs. DDT3	-22,50	-2386 to 2341	No	ns	>0,9999	G-O
DDT1a-W-T vs. DDT3-DNP-N	-591,8	-2956 to 1772	No	ns	>0,9999	G-P
DDT1a-W-T vs. DDT3-DNP-N-T	-986,0	-3350 to 1378	No	ns	0,9998	G-Q
DDT1a-W-T vs. DDT3-DNP-W	-99,83	-2464 to 2264	No	ns	>0,9999	G-R
DDT1a-W-T vs. DDT3-DNP-W-T	49,50	-2314 to 2413	No	ns	>0,9999	G-S
DDT1a-W-T vs. DDT3-T	45,17	-2319 to 2409	No	ns	>0,9999	G-T
DDT1a-W-T vs. DDT4	-214,5	-2578 to 2149	No	ns	>0,9999	G-U
DDT1a-W-T vs. DDT4-DNP-N	-432,8	-2797 to 1931	No	ns	>0,9999	G-V
DDT1a-W-T vs. DDT4-DNP-N-T	-158,8	-2523 to 2205	No	ns	>0,9999	G-W
DDT1a-W-T vs. DDT4-DNP-W	-171,8	-2536 to 2192	No	ns	>0,9999	G-X
DDT1a-W-T vs. DDT4-DNP-W-T	-250,7	-2614 to 2113	No	ns	>0,9999	G-Y
DDT1a-W-T vs. DDT4-T	-246,3	-2610 to 2117	No	ns	>0,9999	G-Z
DDT1a-W-T vs. DDT5	-175,0	-2539 to 2189	No	ns	>0,9999	G-AA
DDT1a-W-T vs. DDT5-DNP-N	-1685	-4049 to 678,7	No	ns	0,6670	G-AB
DDT1a-W-T vs. DDT5-DNP-N-T	-1680	-4044 to 683,9	No	ns	0,6738	G-AC
DDT1a-W-T vs. DDT5-DNP-W	-120,2	-2484 to 2244	No	ns	>0,9999	G-AD
DDT1a-W-T vs. DDT5-DNP-W-T	-107,3	-2471 to 2256	No	ns	>0,9999	G-AE
DDT1a-W-T vs. DDT5-T	-220,8	-2585 to 2143	No	ns	>0,9999	G-AF
DDT1a-W-T vs. DDT6	-197,5	-2561 to 2166	No	ns	>0,9999	G-AG
DDT1a-W-T vs. DDT6-DNP-N	-4281	-6645 to -1917	Yes	****	<0,0001	G-AH
DDT1a-W-T vs. DDT6-DNP-N-T	-5482	-7845 to -3118	Yes	****	<0,0001	G-AI
DDT1a-W-T vs. DDT6-DNP-W	-124,3	-2488 to 2239	No	ns	>0,9999	G-AJ
DDT1a-W-T vs. DDT6-DNP-W-T	-193,0	-2557 to 2171	No	ns	>0,9999	G-AK
DDT1a-W-T vs. DDT6-T	-148,2	-2512 to 2216	No	ns	>0,9999	G-AL
DDT1a-W-T vs. - Control	-200,0	-2564 to 2164	No	ns	>0,9999	G-AN
DDT1a-T vs. DDT2	-396,2	-2760 to 1968	No	ns	>0,9999	H-I
DDT1a-T vs. DDT2-DNP-N	-84,67	-2448 to 2279	No	ns	>0,9999	H-J
DDT1a-T vs. DDT2-DNP-N-T	-57,33	-2421 to 2306	No	ns	>0,9999	H-K
DDT1a-T vs. DDT2-DNP-W	-160,0	-2524 to 2204	No	ns	>0,9999	H-L
DDT1a-T vs. DDT2-DNP-W-T	-60,17	-2424 to 2304	No	ns	>0,9999	H-M
DDT1a-T vs. DDT2-T	-187,7	-2551 to 2176	No	ns	>0,9999	H-N
DDT1a-T vs. DDT3	-107,5	-2471 to 2256	No	ns	>0,9999	H-O
DDT1a-T vs. DDT3-DNP-N	-676,8	-3041 to 1687	No	ns	>0,9999	H-P
DDT1a-T vs. DDT3-DNP-N-T	-1071	-3435 to 1293	No	ns	0,9991	H-Q
DDT1a-T vs. DDT3-DNP-W	-184,8	-2549 to 2179	No	ns	>0,9999	H-R
DDT1a-T vs. DDT3-DNP-W-T	-35,50	-2399 to 2328	No	ns	>0,9999	H-S
DDT1a-T vs. DDT3-T	-39,83	-2404 to 2324	No	ns	>0,9999	H-T
DDT1a-T vs. DDT4	-299,5	-2663 to 2064	No	ns	>0,9999	H-U
DDT1a-T vs. DDT4-DNP-N	-517,8	-2882 to 1846	No	ns	>0,9999	H-V
DDT1a-T vs. DDT4-DNP-N-T	-243,8	-2608 to 2120	No	ns	>0,9999	H-W
DDT1a-T vs. DDT4-DNP-W	-256,8	-2621 to 2107	No	ns	>0,9999	H-X
DDT1a-T vs. DDT4-DNP-W-T	-335,7	-2699 to 2028	No	ns	>0,9999	H-Y
DDT1a-T vs. DDT4-T	-331,3	-2695 to 2032	No	ns	>0,9999	H-Z
DDT1a-T vs. DDT5	-260,0	-2624 to 2104	No	ns	>0,9999	H-AA
DDT1a-T vs. DDT5-DNP-N	-1770	-4134 to 593,7	No	ns	0,5524	H-AB
DDT1a-T vs. DDT5-DNP-N-T	-1765	-4129 to 598,9	No	ns	0,5594	H-AC
DDT1a-T vs. DDT5-DNP-W	-205,2	-2569 to 2159	No	ns	>0,9999	H-AD
DDT1a-T vs. DDT5-DNP-W-T	-192,3	-2556 to 2171	No	ns	>0,9999	H-AE
DDT1a-T vs. DDT5-T	-305,8	-2670 to 2058	No	ns	>0,9999	H-AF
DDT1a-T vs. DDT6	-282,5	-2646 to 2081	No	ns	>0,9999	H-AG
DDT1a-T vs. DDT6-DNP-N	-4366	-6730 to -2002	Yes	****	<0,0001	H-AH
DDT1a-T vs. DDT6-DNP-N-T	-5567	-7930 to -3203	Yes	****	<0,0001	H-AI
DDT1a-T vs. DDT6-DNP-W	-209,3	-2573 to 2154	No	ns	>0,9999	H-AJ
DDT1a-T vs. DDT6-DNP-W-T	-278,0	-2642 to 2086	No	ns	>0,9999	H-AK
DDT1a-T vs. DDT6-T	-233,2	-2597 to 2131	No	ns	>0,9999	H-AL
DDT1a-T vs. - Control	-285,0	-2649 to 2079	No	ns	>0,9999	H-AN
DDT2 vs. DDT2-DNP-N	311,5	-2052 to 2675	No	ns	>0,9999	I-J
DDT2 vs. DDT2-DNP-N-T	338,8	-2025 to 2703	No	ns	>0,9999	I-K
DDT2 vs. DDT2-DNP-W	236,2	-2128 to 2600	No	ns	>0,9999	I-L
DDT2 vs. DDT2-DNP-W-T	336,0	-2028 to 2700	No	ns	>0,9999	I-M
DDT2 vs. DDT2-T	208,5	-2155 to 2572	No	ns	>0,9999	I-N
DDT2 vs. DDT3	288,7	-2075 to 2652	No	ns	>0,9999	I-O
DDT2 vs. DDT3-DNP-N	-280,7	-2644 to 2083	No	ns	>0,9999	I-P
DDT2 vs. DDT3-DNP-N-T	-674,8	-3039 to 1689	No	ns	>0,9999	I-Q
DDT2 vs. DDT3-DNP-W	211,3	-2152 to 2575	No	ns	>0,9999	I-R
DDT2 vs. DDT3-DNP-W-T	360,7	-2003 to 2724	No	ns	>0,9999	I-S
DDT2 vs. DDT3-T	356,3	-2007 to 2720	No	ns	>0,9999	I-T
DDT2 vs. DDT4	96,67	-2267 to 2460	No	ns	>0,9999	I-U
DDT2 vs. DDT4-DNP-N	-121,7	-2485 to 2242	No	ns	>0,9999	I-V
DDT2 vs. DDT4-DNP-N-T	152,3	-2211 to 2516	No	ns	>0,9999	I-W
DDT2 vs. DDT4-DNP-W	139,3	-2224 to 2503	No	ns	>0,9999	I-X
DDT2 vs. DDT4-DNP-W-T	60,50	-2303 to 2424	No	ns	>0,9999	I-Y
DDT2 vs. DDT4-T	64,83	-2299 to 2429	No	ns	>0,9999	I-Z
DDT2 vs. DDT5	136,2	-2228 to 2500	No	ns	>0,9999	I-AA
DDT2 vs. DDT5-DNP-N	-1374	-3738 to 989,9	No	ns	0,9520	I-AB
DDT2 vs. DDT5-DNP-N-T	-1369	-3732 to 995,0	No	ns	0,9543	I-AC
DDT2 vs. DDT5-DNP-W	191,0	-2173 to 2555	No	ns	>0,9999	I-AD
DDT2 vs. DDT5-DNP-W-T	203,8	-2160 to 2568	No	ns	>0,9999	I-AE
DDT2 vs. DDT5-T	90,33	-2273 to 2454	No	ns	>0,9999	I-AF
DDT2 vs. DDT6	113,7	-2250 to 2477	No	ns	>0,9999	I-AG
DDT2 vs. DDT6-DNP-N	-3970	-6334 to -1606	Yes	****	<0,0001	I-AH
DDT2 vs. DDT6-DNP-N-T	-5171	-7534 to -2807	Yes	****	<0,0001	I-AI
DDT2 vs. DDT6-DNP-W	186,8	-2177 to 2551	No	ns	>0,9999	I-AJ
DDT2 vs. DDT6-DNP-W-T	118,2	-2246 to 2482	No	ns	>0,9999	I-AK
DDT2 vs. DDT6-T	163,0	-2201 to 2527	No	ns	>0,9999	I-AL
DDT2 vs. - Control	111,2	-2253 to 2475	No	ns	>0,9999	I-AN
DDT2-DNP-N vs. DDT2-DNP-N-T	27,33	-2336 to 2391	No	ns	>0,9999	J-K
DDT2-DNP-N vs. DDT2-DNP-W	-75,33	-2439 to 2288	No	ns	>0,9999	J-L
DDT2-DNP-N vs. DDT2-DNP-W-T	24,50	-2339 to 2388	No	ns	>0,9999	J-M
DDT2-DNP-N vs. DDT2-T	-103,0	-2467 to 2261	No	ns	>0,9999	J-N
DDT2-DNP-N vs. DDT3	-22,83	-2387 to 2341	No	ns	>0,9999	J-O
DDT2-DNP-N vs. DDT3-DNP-N	-592,2	-2956 to 1772	No	ns	>0,9999	J-P
DDT2-DNP-N vs. DDT3-DNP-N-T	-986,3	-3350 to 1377	No	ns	0,9998	J-Q
DDT2-DNP-N vs. DDT3-DNP-W	-100,2	-2464 to 2264	No	ns	>0,9999	J-R
DDT2-DNP-N vs. DDT3-DNP-W-T	49,17	-2315 to 2413	No	ns	>0,9999	J-S
DDT2-DNP-N vs. DDT3-T	44,83	-2319 to 2409	No	ns	>0,9999	J-T
DDT2-DNP-N vs. DDT4	-214,8	-2579 to 2149	No	ns	>0,9999	J-U
DDT2-DNP-N vs. DDT4-DNP-N	-433,2	-2797 to 1931	No	ns	>0,9999	J-V
DDT2-DNP-N vs. DDT4-DNP-N-T	-159,2	-2523 to 2205	No	ns	>0,9999	J-W
DDT2-DNP-N vs. DDT4-DNP-W	-172,2	-2536 to 2192	No	ns	>0,9999	J-X
DDT2-DNP-N vs. DDT4-DNP-W-T	-251,0	-2615 to 2113	No	ns	>0,9999	J-Y
DDT2-DNP-N vs. DDT4-T	-246,7	-2610 to 2117	No	ns	>0,9999	J-Z
DDT2-DNP-N vs. DDT5	-175,3	-2539 to 2188	No	ns	>0,9999	J-AA
DDT2-DNP-N vs. DDT5-DNP-N	-1685	-4049 to 678,4	No	ns	0,6666	J-AB
DDT2-DNP-N vs. DDT5-DNP-N-T	-1680	-4044 to 683,5	No	ns	0,6733	J-AC
DDT2-DNP-N vs. DDT5-DNP-W	-120,5	-2484 to 2243	No	ns	>0,9999	J-AD
DDT2-DNP-N vs. DDT5-DNP-W-T	-107,7	-2471 to 2256	No	ns	>0,9999	J-AE
DDT2-DNP-N vs. DDT5-T	-221,2	-2585 to 2143	No	ns	>0,9999	J-AF
DDT2-DNP-N vs. DDT6	-197,8	-2562 to 2166	No	ns	>0,9999	J-AG
DDT2-DNP-N vs. DDT6-DNP-N	-4282	-6645 to -1918	Yes	****	<0,0001	J-AH
DDT2-DNP-N vs. DDT6-DNP-N-T	-5482	-7846 to -3118	Yes	****	<0,0001	J-AI
DDT2-DNP-N vs. DDT6-DNP-W	-124,7	-2488 to 2239	No	ns	>0,9999	J-AJ
DDT2-DNP-N vs. DDT6-DNP-W-T	-193,3	-2557 to 2170	No	ns	>0,9999	J-AK
DDT2-DNP-N vs. DDT6-T	-148,5	-2512 to 2215	No	ns	>0,9999	J-AL
DDT2-DNP-N vs. - Control	-200,3	-2564 to 2163	No	ns	>0,9999	J-AN
DDT2-DNP-N-T vs. DDT2-DNP-W	-102,7	-2466 to 2261	No	ns	>0,9999	K-L
DDT2-DNP-N-T vs. DDT2-DNP-W-T	-2833	-2367 to 2361	No	ns	>0,9999	K-M
DDT2-DNP-N-T vs. DDT2-T	-130,3	-2494 to 2233	No	ns	>0,9999	K-N
DDT2-DNP-N-T vs. DDT3	-50,17	-2414 to 2314	No	ns	>0,9999	K-O
DDT2-DNP-N-T vs. DDT3-DNP-N	-619,5	-2983 to 1744	No	ns	>0,9999	K-P
DDT2-DNP-N-T vs. DDT3-DNP-N-T	-1014	-3377 to 1350	No	ns	0,9997	K-Q
DDT2-DNP-N-T vs. DDT3-DNP-W	-127,5	-2491 to 2236	No	ns	>0,9999	K-R
DDT2-DNP-N-T vs. DDT3-DNP-W-T	21,83	-2342 to 2386	No	ns	>0,9999	K-S
DDT2-DNP-N-T vs. DDT3-T	17,50	-2346 to 2381	No	ns	>0,9999	K-T
DDT2-DNP-N-T vs. DDT4	-242,2	-2606 to 2122	No	ns	>0,9999	K-U
DDT2-DNP-N-T vs. DDT4-DNP-N	-460,5	-2824 to 1903	No	ns	>0,9999	K-V
DDT2-DNP-N-T vs. DDT4-DNP-N-T	-186,5	-2550 to 2177	No	ns	>0,9999	K-W
DDT2-DNP-N-T vs. DDT4-DNP-W	-199,5	-2563 to 2164	No	ns	>0,9999	K-X
DDT2-DNP-N-T vs. DDT4-DNP-W-T	-278,3	-2642 to 2085	No	ns	>0,9999	K-Y
DDT2-DNP-N-T vs. DDT4-T	-274,0	-2638 to 2090	No	ns	>0,9999	K-Z
DDT2-DNP-N-T vs. DDT5	-202,7	-2566 to 2161	No	ns	>0,9999	K-AA
DDT2-DNP-N-T vs. DDT5-DNP-N	-1713	-4076 to 651,0	No	ns	0,6302	K-AB
DDT2-DNP-N-T vs. DDT5-DNP-N-T	-1708	-4071 to 656,2	No	ns	0,6371	K-AC
DDT2-DNP-N-T vs. DDT5-DNP-W	-147,8	-2512 to 2216	No	ns	>0,9999	K-AD
DDT2-DNP-N-T vs. DDT5-DNP-W-T	-135,0	-2499 to 2229	No	ns	>0,9999	K-AE
DDT2-DNP-N-T vs. DDT5-T	-248,5	-2612 to 2115	No	ns	>0,9999	K-AF
DDT2-DNP-N-T vs. DDT6	-225,2	-2589 to 2139	No	ns	>0,9999	K-AG
DDT2-DNP-N-T vs. DDT6-DNP-N	-4309	-6673 to -1945	Yes	****	<0,0001	K-AH
DDT2-DNP-N-T vs. DDT6-DNP-N-T	-5509	-7873 to -3146	Yes	****	<0,0001	K-AI
DDT2-DNP-N-T vs. DDT6-DNP-W	-152,0	-2516 to 2212	No	ns	>0,9999	K-AJ
DDT2-DNP-N-T vs. DDT6-DNP-W-T	-220,7	-2584 to 2143	No	ns	>0,9999	K-AK
DDT2-DNP-N-T vs. DDT6-T	-175,8	-2540 to 2188	No	ns	>0,9999	K-AL
DDT2-DNP-N-T vs. - Control	-227,7	-2591 to 2136	No	ns	>0,9999	K-AN
DDT2-DNP-W vs. DDT2-DNP-W-T	99,83	-2264 to 2464	No	ns	>0,9999	L-M
DDT2-DNP-W vs. DDT2-T	-27,67	-2391 to 2336	No	ns	>0,9999	L-N
DDT2-DNP-W vs. DDT3	52,50	-2311 to 2416	No	ns	>0,9999	L-O
DDT2-DNP-W vs. DDT3-DNP-N	-516,8	-2881 to 1847	No	ns	>0,9999	L-P
DDT2-DNP-W vs. DDT3-DNP-N-T	-911,0	-3275 to 1453	No	ns	>0,9999	L-Q
DDT2-DNP-W vs. DDT3-DNP-W	-24,83	-2389 to 2339	No	ns	>0,9999	L-R
DDT2-DNP-W vs. DDT3-DNP-W-T	124,5	-2239 to 2488	No	ns	>0,9999	L-S
DDT2-DNP-W vs. DDT3-T	120,2	-2244 to 2484	No	ns	>0,9999	L-T
DDT2-DNP-W vs. DDT4	-139,5	-2503 to 2224	No	ns	>0,9999	L-U
DDT2-DNP-W vs. DDT4-DNP-N	-357,8	-2722 to 2006	No	ns	>0,9999	L-V
DDT2-DNP-W vs. DDT4-DNP-N-T	-83,83	-2448 to 2280	No	ns	>0,9999	L-W
DDT2-DNP-W vs. DDT4-DNP-W	-96,83	-2461 to 2267	No	ns	>0,9999	L-X
DDT2-DNP-W vs. DDT4-DNP-W-T	-175,7	-2539 to 2188	No	ns	>0,9999	L-Y
DDT2-DNP-W vs. DDT4-T	-171,3	-2535 to 2192	No	ns	>0,9999	L-Z
DDT2-DNP-W vs. DDT5	-100,0	-2464 to 2264	No	ns	>0,9999	L-AA
DDT2-DNP-W vs. DDT5-DNP-N	-1610	-3974 to 753,7	No	ns	0,7607	L-AB
DDT2-DNP-W vs. DDT5-DNP-N-T	-1605	-3969 to 758,9	No	ns	0,7667	L-AC
DDT2-DNP-W vs. DDT5-DNP-W	-45,17	-2409 to 2319	No	ns	>0,9999	L-AD
DDT2-DNP-W vs. DDT5-DNP-W-T	-32,33	-2396 to 2331	No	ns	>0,9999	L-AE
DDT2-DNP-W vs. DDT5-T	-145,8	-2510 to 2218	No	ns	>0,9999	L-AF
DDT2-DNP-W vs. DDT6	-122,5	-2486 to 2241	No	ns	>0,9999	L-AG
DDT2-DNP-W vs. DDT6-DNP-N	-4206	-6570 to -1842	Yes	****	<0,0001	L-AH
DDT2-DNP-W vs. DDT6-DNP-N-T	-5407	-7770 to -3043	Yes	****	<0,0001	L-AI
DDT2-DNP-W vs. DDT6-DNP-W	-49,33	-2413 to 2314	No	ns	>0,9999	L-AJ
DDT2-DNP-W vs. DDT6-DNP-W-T	-118,0	-2482 to 2246	No	ns	>0,9999	L-AK
DDT2-DNP-W vs. DDT6-T	-73,17	-2437 to 2291	No	ns	>0,9999	L-AL
DDT2-DNP-W vs. - Control	-125,0	-2489 to 2239	No	ns	>0,9999	L-AN
DDT2-DNP-W-T vs. DDT2-T	-127,5	-2491 to 2236	No	ns	>0,9999	M-N
DDT2-DNP-W-T vs. DDT3	-47,33	-2411 to 2316	No	ns	>0,9999	M-O
DDT2-DNP-W-T vs. DDT3-DNP-N	-616,7	-2980 to 1747	No	ns	>0,9999	M-P
DDT2-DNP-W-T vs. DDT3-DNP-N-T	-1011	-3375 to 1353	No	ns	0,9997	M-Q
DDT2-DNP-W-T vs. DDT3-DNP-W	-124,7	-2488 to 2239	No	ns	>0,9999	M-R
DDT2-DNP-W-T vs. DDT3-DNP-W-T	24,67	-2339 to 2388	No	ns	>0,9999	M-S
DDT2-DNP-W-T vs. DDT3-T	20,33	-2343 to 2384	No	ns	>0,9999	M-T
DDT2-DNP-W-T vs. DDT4	-239,3	-2603 to 2124	No	ns	>0,9999	M-U
DDT2-DNP-W-T vs. DDT4-DNP-N	-457,7	-2821 to 1906	No	ns	>0,9999	M-V
DDT2-DNP-W-T vs. DDT4-DNP-N-T	-183,7	-2547 to 2180	No	ns	>0,9999	M-W
DDT2-DNP-W-T vs. DDT4-DNP-W	-196,7	-2560 to 2167	No	ns	>0,9999	M-X
DDT2-DNP-W-T vs. DDT4-DNP-W-T	-275,5	-2639 to 2088	No	ns	>0,9999	M-Y
DDT2-DNP-W-T vs. DDT4-T	-271,2	-2635 to 2093	No	ns	>0,9999	M-Z
DDT2-DNP-W-T vs. DDT5	-199,8	-2564 to 2164	No	ns	>0,9999	M-AA
DDT2-DNP-W-T vs. DDT5-DNP-N	-1710	-4074 to 653,9	No	ns	0,6340	M-AB
DDT2-DNP-W-T vs. DDT5-DNP-N-T	-1705	-4068 to 659,0	No	ns	0,6409	M-AC
DDT2-DNP-W-T vs. DDT5-DNP-W	-145,0	-2509 to 2219	No	ns	>0,9999	M-AD
DDT2-DNP-W-T vs. DDT5-DNP-W-T	-132,2	-2496 to 2232	No	ns	>0,9999	M-AE
DDT2-DNP-W-T vs. DDT5-T	-245,7	-2609 to 2118	No	ns	>0,9999	M-AF
DDT2-DNP-W-T vs. DDT6	-222,3	-2586 to 2141	No	ns	>0,9999	M-AG
DDT2-DNP-W-T vs. DDT6-DNP-N	-4306	-6670 to -1942	Yes	****	<0,0001	M-AH
DDT2-DNP-W-T vs. DDT6-DNP-N-T	-5507	-7870 to -3143	Yes	****	<0,0001	M-AI
DDT2-DNP-W-T vs. DDT6-DNP-W	-149,2	-2513 to 2215	No	ns	>0,9999	M-AJ
DDT2-DNP-W-T vs. DDT6-DNP-W-T	-217,8	-2582 to 2146	No	ns	>0,9999	M-AK
DDT2-DNP-W-T vs. DDT6-T	-173,0	-2537 to 2191	No	ns	>0,9999	M-AL
DDT2-DNP-W-T vs. - Control	-224,8	-2589 to 2139	No	ns	>0,9999	M-AN
DDT2-T vs. DDT3	80,17	-2284 to 2444	No	ns	>0,9999	N-O
DDT2-T vs. DDT3-DNP-N	-489,2	-2853 to 1875	No	ns	>0,9999	N-P
DDT2-T vs. DDT3-DNP-N-T	-883,3	-3247 to 1480	No	ns	>0,9999	N-Q
DDT2-T vs. DDT3-DNP-W	2833	-2361 to 2367	No	ns	>0,9999	N-R
DDT2-T vs. DDT3-DNP-W-T	152,2	-2212 to 2516	No	ns	>0,9999	N-S
DDT2-T vs. DDT3-T	147,8	-2216 to 2512	No	ns	>0,9999	N-T
DDT2-T vs. DDT4	-111,8	-2476 to 2252	No	ns	>0,9999	N-U
DDT2-T vs. DDT4-DNP-N	-330,2	-2694 to 2034	No	ns	>0,9999	N-V
DDT2-T vs. DDT4-DNP-N-T	-56,17	-2420 to 2308	No	ns	>0,9999	N-W
DDT2-T vs. DDT4-DNP-W	-69,17	-2433 to 2295	No	ns	>0,9999	N-X
DDT2-T vs. DDT4-DNP-W-T	-148,0	-2512 to 2216	No	ns	>0,9999	N-Y
DDT2-T vs. DDT4-T	-143,7	-2507 to 2220	No	ns	>0,9999	N-Z
DDT2-T vs. DDT5	-72,33	-2436 to 2291	No	ns	>0,9999	N-AA
DDT2-T vs. DDT5-DNP-N	-1582	-3946 to 781,4	No	ns	0,7921	N-AB
DDT2-T vs. DDT5-DNP-N-T	-1577	-3941 to 786,5	No	ns	0,7977	N-AC
DDT2-T vs. DDT5-DNP-W	-17,50	-2381 to 2346	No	ns	>0,9999	N-AD
DDT2-T vs. DDT5-DNP-W-T	-4667	-2368 to 2359	No	ns	>0,9999	N-AE
DDT2-T vs. DDT5-T	-118,2	-2482 to 2246	No	ns	>0,9999	N-AF
DDT2-T vs. DDT6	-94,83	-2459 to 2269	No	ns	>0,9999	N-AG
DDT2-T vs. DDT6-DNP-N	-4179	-6542 to -1815	Yes	****	<0,0001	N-AH
DDT2-T vs. DDT6-DNP-N-T	-5379	-7743 to -3015	Yes	****	<0,0001	N-AI
DDT2-T vs. DDT6-DNP-W	-21,67	-2385 to 2342	No	ns	>0,9999	N-AJ
DDT2-T vs. DDT6-DNP-W-T	-90,33	-2454 to 2273	No	ns	>0,9999	N-AK
DDT2-T vs. DDT6-T	-45,50	-2409 to 2318	No	ns	>0,9999	N-AL
DDT2-T vs. - Control	-97,33	-2461 to 2266	No	ns	>0,9999	N-AN
DDT3 vs. DDT3-DNP-N	-569,3	-2933 to 1794	No	ns	>0,9999	O-P
DDT3 vs. DDT3-DNP-N-T	-963,5	-3327 to 1400	No	ns	>0,9999	O-Q
DDT3 vs. DDT3-DNP-W	-77,33	-2441 to 2286	No	ns	>0,9999	O-R
DDT3 vs. DDT3-DNP-W-T	72,00	-2292 to 2436	No	ns	>0,9999	O-S
DDT3 vs. DDT3-T	67,67	-2296 to 2431	No	ns	>0,9999	O-T
DDT3 vs. DDT4	-192,0	-2556 to 2172	No	ns	>0,9999	O-U
DDT3 vs. DDT4-DNP-N	-410,3	-2774 to 1953	No	ns	>0,9999	O-V
DDT3 vs. DDT4-DNP-N-T	-136,3	-2500 to 2227	No	ns	>0,9999	O-W
DDT3 vs. DDT4-DNP-W	-149,3	-2513 to 2214	No	ns	>0,9999	O-X
DDT3 vs. DDT4-DNP-W-T	-228,2	-2592 to 2136	No	ns	>0,9999	O-Y
DDT3 vs. DDT4-T	-223,8	-2588 to 2140	No	ns	>0,9999	O-Z
DDT3 vs. DDT5	-152,5	-2516 to 2211	No	ns	>0,9999	O-AA
DDT3 vs. DDT5-DNP-N	-1663	-4026 to 701,2	No	ns	0,6962	O-AB
DDT3 vs. DDT5-DNP-N-T	-1657	-4021 to 706,4	No	ns	0,7028	O-AC
DDT3 vs. DDT5-DNP-W	-97,67	-2461 to 2266	No	ns	>0,9999	O-AD
DDT3 vs. DDT5-DNP-W-T	-84,83	-2449 to 2279	No	ns	>0,9999	O-AE
DDT3 vs. DDT5-T	-198,3	-2562 to 2165	No	ns	>0,9999	O-AF
DDT3 vs. DDT6	-175,0	-2539 to 2189	No	ns	>0,9999	O-AG
DDT3 vs. DDT6-DNP-N	-4259	-6622 to -1895	Yes	****	<0,0001	O-AH
DDT3 vs. DDT6-DNP-N-T	-5459	-7823 to -3095	Yes	****	<0,0001	O-AI
DDT3 vs. DDT6-DNP-W	-101,8	-2466 to 2262	No	ns	>0,9999	O-AJ
DDT3 vs. DDT6-DNP-W-T	-170,5	-2534 to 2193	No	ns	>0,9999	O-AK
DDT3 vs. DDT6-T	-125,7	-2489 to 2238	No	ns	>0,9999	O-AL
DDT3 vs. - Control	-177,5	-2541 to 2186	No	ns	>0,9999	O-AN
DDT3-DNP-N vs. DDT3-DNP-N-T	-394,2	-2758 to 1970	No	ns	>0,9999	P-Q
DDT3-DNP-N vs. DDT3-DNP-W	492,0	-1872 to 2856	No	ns	>0,9999	P-R
DDT3-DNP-N vs. DDT3-DNP-W-T	641,3	-1722 to 3005	No	ns	>0,9999	P-S
DDT3-DNP-N vs. DDT3-T	637,0	-1727 to 3001	No	ns	>0,9999	P-T
DDT3-DNP-N vs. DDT4	377,3	-1986 to 2741	No	ns	>0,9999	P-U
DDT3-DNP-N vs. DDT4-DNP-N	159,0	-2205 to 2523	No	ns	>0,9999	P-V
DDT3-DNP-N vs. DDT4-DNP-N-T	433,0	-1931 to 2797	No	ns	>0,9999	P-W
DDT3-DNP-N vs. DDT4-DNP-W	420,0	-1944 to 2784	No	ns	>0,9999	P-X
DDT3-DNP-N vs. DDT4-DNP-W-T	341,2	-2023 to 2705	No	ns	>0,9999	P-Y
DDT3-DNP-N vs. DDT4-T	345,5	-2018 to 2709	No	ns	>0,9999	P-Z
DDT3-DNP-N vs. DDT5	416,8	-1947 to 2781	No	ns	>0,9999	P-AA
DDT3-DNP-N vs. DDT5-DNP-N	-1093	-3457 to 1271	No	ns	0,9987	P-AB
DDT3-DNP-N vs. DDT5-DNP-N-T	-1088	-3452 to 1276	No	ns	0,9988	P-AC
DDT3-DNP-N vs. DDT5-DNP-W	471,7	-1892 to 2835	No	ns	>0,9999	P-AD
DDT3-DNP-N vs. DDT5-DNP-W-T	484,5	-1879 to 2848	No	ns	>0,9999	P-AE
DDT3-DNP-N vs. DDT5-T	371,0	-1993 to 2735	No	ns	>0,9999	P-AF
DDT3-DNP-N vs. DDT6	394,3	-1969 to 2758	No	ns	>0,9999	P-AG
DDT3-DNP-N vs. DDT6-DNP-N	-3689	-6053 to -1326	Yes	****	<0,0001	P-AH
DDT3-DNP-N vs. DDT6-DNP-N-T	-4890	-7254 to -2526	Yes	****	<0,0001	P-AI
DDT3-DNP-N vs. DDT6-DNP-W	467,5	-1896 to 2831	No	ns	>0,9999	P-AJ
DDT3-DNP-N vs. DDT6-DNP-W-T	398,8	-1965 to 2763	No	ns	>0,9999	P-AK
DDT3-DNP-N vs. DDT6-T	443,7	-1920 to 2807	No	ns	>0,9999	P-AL
DDT3-DNP-N vs. - Control	391,8	-1972 to 2756	No	ns	>0,9999	P-AN
DDT3-DNP-N-T vs. DDT3-DNP-W	886,2	-1478 to 3250	No	ns	>0,9999	Q-R
DDT3-DNP-N-T vs. DDT3-DNP-W-T	1036	-1328 to 3399	No	ns	0,9995	Q-S
DDT3-DNP-N-T vs. DDT3-T	1031	-1333 to 3395	No	ns	0,9996	Q-T
DDT3-DNP-N-T vs. DDT4	771,5	-1592 to 3135	No	ns	>0,9999	Q-U
DDT3-DNP-N-T vs. DDT4-DNP-N	553,2	-1811 to 2917	No	ns	>0,9999	Q-V
DDT3-DNP-N-T vs. DDT4-DNP-N-T	827,2	-1537 to 3191	No	ns	>0,9999	Q-W
DDT3-DNP-N-T vs. DDT4-DNP-W	814,2	-1550 to 3178	No	ns	>0,9999	Q-X
DDT3-DNP-N-T vs. DDT4-DNP-W-T	735,3	-1628 to 3099	No	ns	>0,9999	Q-Y
DDT3-DNP-N-T vs. DDT4-T	739,7	-1624 to 3103	No	ns	>0,9999	Q-Z
DDT3-DNP-N-T vs. DDT5	811,0	-1553 to 3175	No	ns	>0,9999	Q-AA
DDT3-DNP-N-T vs. DDT5-DNP-N	-699,0	-3063 to 1665	No	ns	>0,9999	Q-AB
DDT3-DNP-N-T vs. DDT5-DNP-N-T	-693,8	-3058 to 1670	No	ns	>0,9999	Q-AC
DDT3-DNP-N-T vs. DDT5-DNP-W	865,8	-1498 to 3230	No	ns	>0,9999	Q-AD
DDT3-DNP-N-T vs. DDT5-DNP-W-T	878,7	-1485 to 3242	No	ns	>0,9999	Q-AE
DDT3-DNP-N-T vs. DDT5-T	765,2	-1599 to 3129	No	ns	>0,9999	Q-AF
DDT3-DNP-N-T vs. DDT6	788,5	-1575 to 3152	No	ns	>0,9999	Q-AG
DDT3-DNP-N-T vs. DDT6-DNP-N	-3295	-5659 to -931,5	Yes	****	<0,0001	Q-AH
DDT3-DNP-N-T vs. DDT6-DNP-N-T	-4496	-6859 to -2132	Yes	****	<0,0001	Q-AI
DDT3-DNP-N-T vs. DDT6-DNP-W	861,7	-1502 to 3225	No	ns	>0,9999	Q-AJ
DDT3-DNP-N-T vs. DDT6-DNP-W-T	793,0	-1571 to 3157	No	ns	>0,9999	Q-AK
DDT3-DNP-N-T vs. DDT6-T	837,8	-1526 to 3202	No	ns	>0,9999	Q-AL
DDT3-DNP-N-T vs. - Control	786,0	-1578 to 3150	No	ns	>0,9999	Q-AN
DDT3-DNP-W vs. DDT3-DNP-W-T	149,3	-2214 to 2513	No	ns	>0,9999	R-S
DDT3-DNP-W vs. DDT3-T	145,0	-2219 to 2509	No	ns	>0,9999	R-T
DDT3-DNP-W vs. DDT4	-114,7	-2478 to 2249	No	ns	>0,9999	R-U
DDT3-DNP-W vs. DDT4-DNP-N	-333,0	-2697 to 2031	No	ns	>0,9999	R-V
DDT3-DNP-W vs. DDT4-DNP-N-T	-59,00	-2423 to 2305	No	ns	>0,9999	R-W
DDT3-DNP-W vs. DDT4-DNP-W	-72,00	-2436 to 2292	No	ns	>0,9999	R-X
DDT3-DNP-W vs. DDT4-DNP-W-T	-150,8	-2515 to 2213	No	ns	>0,9999	R-Y
DDT3-DNP-W vs. DDT4-T	-146,5	-2510 to 2217	No	ns	>0,9999	R-Z
DDT3-DNP-W vs. DDT5	-75,17	-2439 to 2289	No	ns	>0,9999	R-AA
DDT3-DNP-W vs. DDT5-DNP-N	-1585	-3949 to 778,5	No	ns	0,7889	R-AB
DDT3-DNP-W vs. DDT5-DNP-N-T	-1580	-3944 to 783,7	No	ns	0,7946	R-AC
DDT3-DNP-W vs. DDT5-DNP-W	-20,33	-2384 to 2343	No	ns	>0,9999	R-AD
DDT3-DNP-W vs. DDT5-DNP-W-T	-7500	-2371 to 2356	No	ns	>0,9999	R-AE
DDT3-DNP-W vs. DDT5-T	-121,0	-2485 to 2243	No	ns	>0,9999	R-AF
DDT3-DNP-W vs. DDT6	-97,67	-2461 to 2266	No	ns	>0,9999	R-AG
DDT3-DNP-W vs. DDT6-DNP-N	-4181	-6545 to -1818	Yes	****	<0,0001	R-AH
DDT3-DNP-W vs. DDT6-DNP-N-T	-5382	-7746 to -3018	Yes	****	<0,0001	R-AI
DDT3-DNP-W vs. DDT6-DNP-W	-24,50	-2388 to 2339	No	ns	>0,9999	R-AJ
DDT3-DNP-W vs. DDT6-DNP-W-T	-93,17	-2457 to 2271	No	ns	>0,9999	R-AK
DDT3-DNP-W vs. DDT6-T	-48,33	-2412 to 2315	No	ns	>0,9999	R-AL
DDT3-DNP-W vs. - Control	-100,2	-2464 to 2264	No	ns	>0,9999	R-AN
DDT3-DNP-W-T vs. DDT3-T	-4333	-2368 to 2359	No	ns	>0,9999	S-T
DDT3-DNP-W-T vs. DDT4	-264,0	-2628 to 2100	No	ns	>0,9999	S-U
DDT3-DNP-W-T vs. DDT4-DNP-N	-482,3	-2846 to 1881	No	ns	>0,9999	S-V
DDT3-DNP-W-T vs. DDT4-DNP-N-T	-208,3	-2572 to 2155	No	ns	>0,9999	S-W
DDT3-DNP-W-T vs. DDT4-DNP-W	-221,3	-2585 to 2142	No	ns	>0,9999	S-X
DDT3-DNP-W-T vs. DDT4-DNP-W-T	-300,2	-2664 to 2064	No	ns	>0,9999	S-Y
DDT3-DNP-W-T vs. DDT4-T	-295,8	-2660 to 2068	No	ns	>0,9999	S-Z
DDT3-DNP-W-T vs. DDT5	-224,5	-2588 to 2139	No	ns	>0,9999	S-AA
DDT3-DNP-W-T vs. DDT5-DNP-N	-1735	-4098 to 629,2	No	ns	0,6007	S-AB
DDT3-DNP-W-T vs. DDT5-DNP-N-T	-1729	-4093 to 634,4	No	ns	0,6077	S-AC
DDT3-DNP-W-T vs. DDT5-DNP-W	-169,7	-2533 to 2194	No	ns	>0,9999	S-AD
DDT3-DNP-W-T vs. DDT5-DNP-W-T	-156,8	-2521 to 2207	No	ns	>0,9999	S-AE
DDT3-DNP-W-T vs. DDT5-T	-270,3	-2634 to 2093	No	ns	>0,9999	S-AF
DDT3-DNP-W-T vs. DDT6	-247,0	-2611 to 2117	No	ns	>0,9999	S-AG
DDT3-DNP-W-T vs. DDT6-DNP-N	-4331	-6694 to -1967	Yes	****	<0,0001	S-AH
DDT3-DNP-W-T vs. DDT6-DNP-N-T	-5531	-7895 to -3167	Yes	****	<0,0001	S-AI
DDT3-DNP-W-T vs. DDT6-DNP-W	-173,8	-2538 to 2190	No	ns	>0,9999	S-AJ
DDT3-DNP-W-T vs. DDT6-DNP-W-T	-242,5	-2606 to 2121	No	ns	>0,9999	S-AK
DDT3-DNP-W-T vs. DDT6-T	-197,7	-2561 to 2166	No	ns	>0,9999	S-AL
DDT3-DNP-W-T vs. - Control	-249,5	-2613 to 2114	No	ns	>0,9999	S-AN
DDT3-T vs. DDT4	-259,7	-2623 to 2104	No	ns	>0,9999	T-U
DDT3-T vs. DDT4-DNP-N	-478,0	-2842 to 1886	No	ns	>0,9999	T-V
DDT3-T vs. DDT4-DNP-N-T	-204,0	-2568 to 2160	No	ns	>0,9999	T-W
DDT3-T vs. DDT4-DNP-W	-217,0	-2581 to 2147	No	ns	>0,9999	T-X
DDT3-T vs. DDT4-DNP-W-T	-295,8	-2660 to 2068	No	ns	>0,9999	T-Y
DDT3-T vs. DDT4-T	-291,5	-2655 to 2072	No	ns	>0,9999	T-Z
DDT3-T vs. DDT5	-220,2	-2584 to 2144	No	ns	>0,9999	T-AA
DDT3-T vs. DDT5-DNP-N	-1730	-4094 to 633,5	No	ns	0,6066	T-AB
DDT3-T vs. DDT5-DNP-N-T	-1725	-4089 to 638,7	No	ns	0,6136	T-AC
DDT3-T vs. DDT5-DNP-W	-165,3	-2529 to 2198	No	ns	>0,9999	T-AD
DDT3-T vs. DDT5-DNP-W-T	-152,5	-2516 to 2211	No	ns	>0,9999	T-AE
DDT3-T vs. DDT5-T	-266,0	-2630 to 2098	No	ns	>0,9999	T-AF
DDT3-T vs. DDT6	-242,7	-2606 to 2121	No	ns	>0,9999	T-AG
DDT3-T vs. DDT6-DNP-N	-4326	-6690 to -1963	Yes	****	<0,0001	T-AH
DDT3-T vs. DDT6-DNP-N-T	-5527	-7891 to -3163	Yes	****	<0,0001	T-AI
DDT3-T vs. DDT6-DNP-W	-169,5	-2533 to 2194	No	ns	>0,9999	T-AJ
DDT3-T vs. DDT6-DNP-W-T	-238,2	-2602 to 2126	No	ns	>0,9999	T-AK
DDT3-T vs. DDT6-T	-193,3	-2557 to 2170	No	ns	>0,9999	T-AL
DDT3-T vs. - Control	-245,2	-2609 to 2119	No	ns	>0,9999	T-AN
DDT4 vs. DDT4-DNP-N	-218,3	-2582 to 2145	No	ns	>0,9999	U-V
DDT4 vs. DDT4-DNP-N-T	55,67	-2308 to 2419	No	ns	>0,9999	U-W
DDT4 vs. DDT4-DNP-W	42,67	-2321 to 2406	No	ns	>0,9999	U-X
DDT4 vs. DDT4-DNP-W-T	-36,17	-2400 to 2328	No	ns	>0,9999	U-Y
DDT4 vs. DDT4-T	-31,83	-2396 to 2332	No	ns	>0,9999	U-Z
DDT4 vs. DDT5	39,50	-2324 to 2403	No	ns	>0,9999	U-AA
DDT4 vs. DDT5-DNP-N	-1471	-3834 to 893,2	No	ns	0,8956	U-AB
DDT4 vs. DDT5-DNP-N-T	-1465	-3829 to 898,4	No	ns	0,8994	U-AC
DDT4 vs. DDT5-DNP-W	94,33	-2269 to 2458	No	ns	>0,9999	U-AD
DDT4 vs. DDT5-DNP-W-T	107,2	-2257 to 2471	No	ns	>0,9999	U-AE
DDT4 vs. DDT5-T	-6333	-2370 to 2357	No	ns	>0,9999	U-AF
DDT4 vs. DDT6	17,00	-2347 to 2381	No	ns	>0,9999	U-AG
DDT4 vs. DDT6-DNP-N	-4067	-6430 to -1703	Yes	****	<0,0001	U-AH
DDT4 vs. DDT6-DNP-N-T	-5267	-7631 to -2903	Yes	****	<0,0001	U-AI
DDT4 vs. DDT6-DNP-W	90,17	-2274 to 2454	No	ns	>0,9999	U-AJ
DDT4 vs. DDT6-DNP-W-T	21,50	-2342 to 2385	No	ns	>0,9999	U-AK
DDT4 vs. DDT6-T	66,33	-2297 to 2430	No	ns	>0,9999	U-AL
DDT4 vs. - Control	14,50	-2349 to 2378	No	ns	>0,9999	U-AN
DDT4-DNP-N vs. DDT4-DNP-N-T	274,0	-2090 to 2638	No	ns	>0,9999	V-W
DDT4-DNP-N vs. DDT4-DNP-W	261,0	-2103 to 2625	No	ns	>0,9999	V-X
DDT4-DNP-N vs. DDT4-DNP-W-T	182,2	-2182 to 2546	No	ns	>0,9999	V-Y
DDT4-DNP-N vs. DDT4-T	186,5	-2177 to 2550	No	ns	>0,9999	V-Z
DDT4-DNP-N vs. DDT5	257,8	-2106 to 2622	No	ns	>0,9999	V-AA
DDT4-DNP-N vs. DDT5-DNP-N	-1252	-3616 to 1112	No	ns	0,9867	V-AB
DDT4-DNP-N vs. DDT5-DNP-N-T	-1247	-3611 to 1117	No	ns	0,9875	V-AC
DDT4-DNP-N vs. DDT5-DNP-W	312,7	-2051 to 2676	No	ns	>0,9999	V-AD
DDT4-DNP-N vs. DDT5-DNP-W-T	325,5	-2038 to 2689	No	ns	>0,9999	V-AE
DDT4-DNP-N vs. DDT5-T	212,0	-2152 to 2576	No	ns	>0,9999	V-AF
DDT4-DNP-N vs. DDT6	235,3	-2128 to 2599	No	ns	>0,9999	V-AG
DDT4-DNP-N vs. DDT6-DNP-N	-3848	-6212 to -1485	Yes	****	<0,0001	V-AH
DDT4-DNP-N vs. DDT6-DNP-N-T	-5049	-7413 to -2685	Yes	****	<0,0001	V-AI
DDT4-DNP-N vs. DDT6-DNP-W	308,5	-2055 to 2672	No	ns	>0,9999	V-AJ
DDT4-DNP-N vs. DDT6-DNP-W-T	239,8	-2124 to 2604	No	ns	>0,9999	V-AK
DDT4-DNP-N vs. DDT6-T	284,7	-2079 to 2648	No	ns	>0,9999	V-AL
DDT4-DNP-N vs. - Control	232,8	-2131 to 2597	No	ns	>0,9999	V-AN
DDT4-DNP-N-T vs. DDT4-DNP-W	-13,00	-2377 to 2351	No	ns	>0,9999	W-X
DDT4-DNP-N-T vs. DDT4-DNP-W-T	-91,83	-2456 to 2272	No	ns	>0,9999	W-Y
DDT4-DNP-N-T vs. DDT4-T	-87,50	-2451 to 2276	No	ns	>0,9999	W-Z
DDT4-DNP-N-T vs. DDT5	-16,17	-2380 to 2348	No	ns	>0,9999	W-AA
DDT4-DNP-N-T vs. DDT5-DNP-N	-1526	-3890 to 837,5	No	ns	0,8491	W-AB
DDT4-DNP-N-T vs. DDT5-DNP-N-T	-1521	-3885 to 842,7	No	ns	0,8538	W-AC
DDT4-DNP-N-T vs. DDT5-DNP-W	38,67	-2325 to 2402	No	ns	>0,9999	W-AD
DDT4-DNP-N-T vs. DDT5-DNP-W-T	51,50	-2312 to 2415	No	ns	>0,9999	W-AE
DDT4-DNP-N-T vs. DDT5-T	-62,00	-2426 to 2302	No	ns	>0,9999	W-AF
DDT4-DNP-N-T vs. DDT6	-38,67	-2402 to 2325	No	ns	>0,9999	W-AG
DDT4-DNP-N-T vs. DDT6-DNP-N	-4122	-6486 to -1759	Yes	****	<0,0001	W-AH
DDT4-DNP-N-T vs. DDT6-DNP-N-T	-5323	-7687 to -2959	Yes	****	<0,0001	W-AI
DDT4-DNP-N-T vs. DDT6-DNP-W	34,50	-2329 to 2398	No	ns	>0,9999	W-AJ
DDT4-DNP-N-T vs. DDT6-DNP-W-T	-34,17	-2398 to 2330	No	ns	>0,9999	W-AK
DDT4-DNP-N-T vs. DDT6-T	10,67	-2353 to 2374	No	ns	>0,9999	W-AL
DDT4-DNP-N-T vs. - Control	-41,17	-2405 to 2323	No	ns	>0,9999	W-AN
DDT4-DNP-W vs. DDT4-DNP-W-T	-78,83	-2443 to 2285	No	ns	>0,9999	X-Y
DDT4-DNP-W vs. DDT4-T	-74,50	-2438 to 2289	No	ns	>0,9999	X-Z
DDT4-DNP-W vs. DDT5	-3167	-2367 to 2361	No	ns	>0,9999	X-AA
DDT4-DNP-W vs. DDT5-DNP-N	-1513	-3877 to 850,5	No	ns	0,8608	X-AB
DDT4-DNP-W vs. DDT5-DNP-N-T	-1508	-3872 to 855,7	No	ns	0,8654	X-AC
DDT4-DNP-W vs. DDT5-DNP-W	51,67	-2312 to 2415	No	ns	>0,9999	X-AD
DDT4-DNP-W vs. DDT5-DNP-W-T	64,50	-2299 to 2428	No	ns	>0,9999	X-AE
DDT4-DNP-W vs. DDT5-T	-49,00	-2413 to 2315	No	ns	>0,9999	X-AF
DDT4-DNP-W vs. DDT6	-25,67	-2389 to 2338	No	ns	>0,9999	X-AG
DDT4-DNP-W vs. DDT6-DNP-N	-4109	-6473 to -1746	Yes	****	<0,0001	X-AH
DDT4-DNP-W vs. DDT6-DNP-N-T	-5310	-7674 to -2946	Yes	****	<0,0001	X-AI
DDT4-DNP-W vs. DDT6-DNP-W	47,50	-2316 to 2411	No	ns	>0,9999	X-AJ
DDT4-DNP-W vs. DDT6-DNP-W-T	-21,17	-2385 to 2343	No	ns	>0,9999	X-AK
DDT4-DNP-W vs. DDT6-T	23,67	-2340 to 2387	No	ns	>0,9999	X-AL
DDT4-DNP-W vs. - Control	-28,17	-2392 to 2336	No	ns	>0,9999	X-AN
DDT4-DNP-W-T vs. DDT4-T	4333	-2359 to 2368	No	ns	>0,9999	Y-Z
DDT4-DNP-W-T vs. DDT5	75,67	-2288 to 2439	No	ns	>0,9999	Y-AA
DDT4-DNP-W-T vs. DDT5-DNP-N	-1434	-3798 to 929,4	No	ns	0,9202	Y-AB
DDT4-DNP-W-T vs. DDT5-DNP-N-T	-1429	-3793 to 934,5	No	ns	0,9234	Y-AC
DDT4-DNP-W-T vs. DDT5-DNP-W	130,5	-2233 to 2494	No	ns	>0,9999	Y-AD
DDT4-DNP-W-T vs. DDT5-DNP-W-T	143,3	-2220 to 2507	No	ns	>0,9999	Y-AE
DDT4-DNP-W-T vs. DDT5-T	29,83	-2334 to 2394	No	ns	>0,9999	Y-AF
DDT4-DNP-W-T vs. DDT6	53,17	-2311 to 2417	No	ns	>0,9999	Y-AG
DDT4-DNP-W-T vs. DDT6-DNP-N	-4031	-6394 to -1667	Yes	****	<0,0001	Y-AH
DDT4-DNP-W-T vs. DDT6-DNP-N-T	-5231	-7595 to -2867	Yes	****	<0,0001	Y-AI
DDT4-DNP-W-T vs. DDT6-DNP-W	126,3	-2237 to 2490	No	ns	>0,9999	Y-AJ
DDT4-DNP-W-T vs. DDT6-DNP-W-T	57,67	-2306 to 2421	No	ns	>0,9999	Y-AK
DDT4-DNP-W-T vs. DDT6-T	102,5	-2261 to 2466	No	ns	>0,9999	Y-AL
DDT4-DNP-W-T vs. - Control	50,67	-2313 to 2414	No	ns	>0,9999	Y-AN
DDT4-T vs. DDT5	71,33	-2292 to 2435	No	ns	>0,9999	Z-AA
DDT4-T vs. DDT5-DNP-N	-1439	-3802 to 925,0	No	ns	0,9175	Z-AB
DDT4-T vs. DDT5-DNP-N-T	-1434	-3797 to 930,2	No	ns	0,9207	Z-AC
DDT4-T vs. DDT5-DNP-W	126,2	-2238 to 2490	No	ns	>0,9999	Z-AD
DDT4-T vs. DDT5-DNP-W-T	139,0	-2225 to 2503	No	ns	>0,9999	Z-AE
DDT4-T vs. DDT5-T	25,50	-2338 to 2389	No	ns	>0,9999	Z-AF
DDT4-T vs. DDT6	48,83	-2315 to 2413	No	ns	>0,9999	Z-AG
DDT4-T vs. DDT6-DNP-N	-4035	-6399 to -1671	Yes	****	<0,0001	Z-AH
DDT4-T vs. DDT6-DNP-N-T	-5235	-7599 to -2872	Yes	****	<0,0001	Z-AI
DDT4-T vs. DDT6-DNP-W	122,0	-2242 to 2486	No	ns	>0,9999	Z-AJ
DDT4-T vs. DDT6-DNP-W-T	53,33	-2310 to 2417	No	ns	>0,9999	Z-AK
DDT4-T vs. DDT6-T	98,17	-2266 to 2462	No	ns	>0,9999	Z-AL
DDT4-T vs. - Control	46,33	-2317 to 2410	No	ns	>0,9999	Z-AN
DDT5 vs. DDT5-DNP-N	-1510	-3874 to 853,7	No	ns	0,8636	AA-AB
DDT5 vs. DDT5-DNP-N-T	-1505	-3869 to 858,9	No	ns	0,8681	AA-AC
DDT5 vs. DDT5-DNP-W	54,83	-2309 to 2419	No	ns	>0,9999	AA-AD
DDT5 vs. DDT5-DNP-W-T	67,67	-2296 to 2431	No	ns	>0,9999	AA-AE
DDT5 vs. DDT5-T	-45,83	-2410 to 2318	No	ns	>0,9999	AA-AF
DDT5 vs. DDT6	-22,50	-2386 to 2341	No	ns	>0,9999	AA-AG
DDT5 vs. DDT6-DNP-N	-4106	-6470 to -1742	Yes	****	<0,0001	AA-AH
DDT5 vs. DDT6-DNP-N-T	-5307	-7670 to -2943	Yes	****	<0,0001	AA-AI
DDT5 vs. DDT6-DNP-W	50,67	-2313 to 2414	No	ns	>0,9999	AA-AJ
DDT5 vs. DDT6-DNP-W-T	-18,00	-2382 to 2346	No	ns	>0,9999	AA-AK
DDT5 vs. DDT6-T	26,83	-2337 to 2391	No	ns	>0,9999	AA-AL
DDT5 vs. - Control	-25,00	-2389 to 2339	No	ns	>0,9999	AA-AN
DDT5-DNP-N vs. DDT5-DNP-N-T	5167	-2359 to 2369	No	ns	>0,9999	AB-AC
DDT5-DNP-N vs. DDT5-DNP-W	1565	-798,9 to 3929	No	ns	0,8108	AB-AD
DDT5-DNP-N vs. DDT5-DNP-W-T	1578	-786,0 to 3941	No	ns	0,7971	AB-AE
DDT5-DNP-N vs. DDT5-T	1464	-899,5 to 3828	No	ns	0,9002	AB-AF
DDT5-DNP-N vs. DDT6	1488	-876,2 to 3851	No	ns	0,8825	AB-AG
DDT5-DNP-N vs. DDT6-DNP-N	-2596	-4960 to -232,5	Yes	*	0,0129	AB-AH
DDT5-DNP-N vs. DDT6-DNP-N-T	-3797	-6160 to -1433	Yes	****	<0,0001	AB-AI
DDT5-DNP-N vs. DDT6-DNP-W	1561	-803,0 to 3924	No	ns	0,8152	AB-AJ
DDT5-DNP-N vs. DDT6-DNP-W-T	1492	-871,7 to 3856	No	ns	0,8788	AB-AK
DDT5-DNP-N vs. DDT6-T	1537	-826,9 to 3901	No	ns	0,8390	AB-AL
DDT5-DNP-N vs. - Control	1485	-878,7 to 3849	No	ns	0,8845	AB-AN
DDT5-DNP-N-T vs. DDT5-DNP-W	1560	-804,0 to 3923	No	ns	0,8162	AC-AD
DDT5-DNP-N-T vs. DDT5-DNP-W-T	1573	-791,2 to 3936	No	ns	0,8027	AC-AE
DDT5-DNP-N-T vs. DDT5-T	1459	-904,7 to 3823	No	ns	0,9039	AC-AF
DDT5-DNP-N-T vs. DDT6	1482	-881,4 to 3846	No	ns	0,8866	AC-AG
DDT5-DNP-N-T vs. DDT6-DNP-N	-2601	-4965 to -237,6	Yes	*	0,0125	AC-AH
DDT5-DNP-N-T vs. DDT6-DNP-N-T	-3802	-6166 to -1438	Yes	****	<0,0001	AC-AI
DDT5-DNP-N-T vs. DDT6-DNP-W	1556	-808,2 to 3919	No	ns	0,8205	AC-AJ
DDT5-DNP-N-T vs. DDT6-DNP-W-T	1487	-876,9 to 3851	No	ns	0,8830	AC-AK
DDT5-DNP-N-T vs. DDT6-T	1532	-832,0 to 3895	No	ns	0,8439	AC-AL
DDT5-DNP-N-T vs. - Control	1480	-883,9 to 3844	No	ns	0,8885	AC-AN
DDT5-DNP-W vs. DDT5-DNP-W-T	12,83	-2351 to 2377	No	ns	>0,9999	AD-AE
DDT5-DNP-W vs. DDT5-T	-100,7	-2464 to 2263	No	ns	>0,9999	AD-AF
DDT5-DNP-W vs. DDT6	-77,33	-2441 to 2286	No	ns	>0,9999	AD-AG
DDT5-DNP-W vs. DDT6-DNP-N	-4161	-6525 to -1797	Yes	****	<0,0001	AD-AH
DDT5-DNP-W vs. DDT6-DNP-N-T	-5362	-7725 to -2998	Yes	****	<0,0001	AD-AI
DDT5-DNP-W vs. DDT6-DNP-W	-4167	-2368 to 2360	No	ns	>0,9999	AD-AJ
DDT5-DNP-W vs. DDT6-DNP-W-T	-72,83	-2437 to 2291	No	ns	>0,9999	AD-AK
DDT5-DNP-W vs. DDT6-T	-28,00	-2392 to 2336	No	ns	>0,9999	AD-AL
DDT5-DNP-W vs. - Control	-79,83	-2444 to 2284	No	ns	>0,9999	AD-AN
DDT5-DNP-W-T vs. DDT5-T	-113,5	-2477 to 2250	No	ns	>0,9999	AE-AF
DDT5-DNP-W-T vs. DDT6	-90,17	-2454 to 2274	No	ns	>0,9999	AE-AG
DDT5-DNP-W-T vs. DDT6-DNP-N	-4174	-6538 to -1810	Yes	****	<0,0001	AE-AH
DDT5-DNP-W-T vs. DDT6-DNP-N-T	-5374	-7738 to -3011	Yes	****	<0,0001	AE-AI
DDT5-DNP-W-T vs. DDT6-DNP-W	-17,00	-2381 to 2347	No	ns	>0,9999	AE-AJ
DDT5-DNP-W-T vs. DDT6-DNP-W-T	-85,67	-2449 to 2278	No	ns	>0,9999	AE-AK
DDT5-DNP-W-T vs. DDT6-T	-40,83	-2405 to 2323	No	ns	>0,9999	AE-AL
DDT5-DNP-W-T vs. - Control	-92,67	-2456 to 2271	No	ns	>0,9999	AE-AN
DDT5-T vs. DDT6	23,33	-2340 to 2387	No	ns	>0,9999	AF-AG
DDT5-T vs. DDT6-DNP-N	-4060	-6424 to -1697	Yes	****	<0,0001	AF-AH
DDT5-T vs. DDT6-DNP-N-T	-5261	-7625 to -2897	Yes	****	<0,0001	AF-AI
DDT5-T vs. DDT6-DNP-W	96,50	-2267 to 2460	No	ns	>0,9999	AF-AJ
DDT5-T vs. DDT6-DNP-W-T	27,83	-2336 to 2392	No	ns	>0,9999	AF-AK
DDT5-T vs. DDT6-T	72,67	-2291 to 2436	No	ns	>0,9999	AF-AL
DDT5-T vs. - Control	20,83	-2343 to 2385	No	ns	>0,9999	AF-AN
DDT6 vs. DDT6-DNP-N	-4084	-6447 to -1720	Yes	****	<0,0001	AG-AH
DDT6 vs. DDT6-DNP-N-T	-5284	-7648 to -2920	Yes	****	<0,0001	AG-AI
DDT6 vs. DDT6-DNP-W	73,17	-2291 to 2437	No	ns	>0,9999	AG-AJ
DDT6 vs. DDT6-DNP-W-T	4500	-2359 to 2368	No	ns	>0,9999	AG-AK
DDT6 vs. DDT6-T	49,33	-2314 to 2413	No	ns	>0,9999	AG-AL
DDT6 vs. - Control	-2500	-2366 to 2361	No	ns	>0,9999	AG-AN
DDT6-DNP-N vs. DDT6-DNP-N-T	-1201	-3564 to 1163	No	ns	0,9931	AH-AI
DDT6-DNP-N vs. DDT6-DNP-W	4157	1793 to 6521	Yes	****	<0,0001	AH-AJ
DDT6-DNP-N vs. DDT6-DNP-W-T	4088	1724 to 6452	Yes	****	<0,0001	AH-AK
DDT6-DNP-N vs. DDT6-T	4133	1769 to 6497	Yes	****	<0,0001	AH-AL
DDT6-DNP-N vs. - Control	4081	1717 to 6445	Yes	****	<0,0001	AH-AN
DDT6-DNP-N-T vs. DDT6-DNP-W	5357	2994 to 7721	Yes	****	<0,0001	AI-AJ
DDT6-DNP-N-T vs. DDT6-DNP-W-T	5289	2925 to 7652	Yes	****	<0,0001	AI-AK
DDT6-DNP-N-T vs. DDT6-T	5334	2970 to 7697	Yes	****	<0,0001	AI-AL
DDT6-DNP-N-T vs. - Control	5282	2918 to 7645	Yes	****	<0,0001	AI-AN
DDT6-DNP-W vs. DDT6-DNP-W-T	-68,67	-2432 to 2295	No	ns	>0,9999	AJ-AK
DDT6-DNP-W vs. DDT6-T	-23,83	-2388 to 2340	No	ns	>0,9999	AJ-AL
DDT6-DNP-W vs. - Control	-75,67	-2439 to 2288	No	ns	>0,9999	AJ-AN
DDT6-DNP-W-T vs. DDT6-T	44,83	-2319 to 2409	No	ns	>0,9999	AK-AL
DDT6-DNP-W-T vs. - Control	-7000	-2371 to 2357	No	ns	>0,9999	AK-AN
DDT6-T vs. - Control	-51,83	-2416 to 2312	No	ns	>0,9999	AL-AN
Test details	Mean 1	Mean 2	Mean Diff,	SE of diff,	n1	n2	q	DF
DDT1a vs. DDT1a-N	451,0	542,2	-91,17	599,9	6	6	0,2149	189
DDT1a vs. DDT1b noChol-N	451,0	218,7	232,3	734,7	6	3	0,4472	189
DDT1a vs. DDT1b-2xChol-N	451,0	215,7	235,3	734,7	6	3	0,4530	189
DDT1a vs. DDT1a-N-T	451,0	391,3	59,67	599,9	6	6	0,1407	189
DDT1a vs. DDT1a-W	451,0	393,7	57,33	599,9	6	6	0,1352	189
DDT1a vs. DDT1a-W-T	451,0	457,3	-6333	599,9	6	6	0,01493	189
DDT1a vs. DDT1a-T	451,0	372,3	78,67	599,9	6	6	0,1855	189
DDT1a vs. DDT2	451,0	768,5	-317,5	599,9	6	6	0,7485	189
DDT1a vs. DDT2-DNP-N	451,0	457,0	-6000	599,9	6	6	0,01415	189
DDT1a vs. DDT2-DNP-N-T	451,0	429,7	21,33	599,9	6	6	0,05030	189
DDT1a vs. DDT2-DNP-W	451,0	532,3	-81,33	599,9	6	6	0,1918	189
DDT1a vs. DDT2-DNP-W-T	451,0	432,5	18,50	599,9	6	6	0,04362	189
DDT1a vs. DDT2-T	451,0	560,0	-109,0	599,9	6	6	0,2570	189
DDT1a vs. DDT3	451,0	479,8	-28,83	599,9	6	6	0,06798	189
DDT1a vs. DDT3-DNP-N	451,0	1049	-598,2	599,9	6	6	1410	189
DDT1a vs. DDT3-DNP-N-T	451,0	1443	-992,3	599,9	6	6	2340	189
DDT1a vs. DDT3-DNP-W	451,0	557,2	-106,2	599,9	6	6	0,2503	189
DDT1a vs. DDT3-DNP-W-T	451,0	407,8	43,17	599,9	6	6	0,1018	189
DDT1a vs. DDT3-T	451,0	412,2	38,83	599,9	6	6	0,09155	189
DDT1a vs. DDT4	451,0	671,8	-220,8	599,9	6	6	0,5206	189
DDT1a vs. DDT4-DNP-N	451,0	890,2	-439,2	599,9	6	6	1035	189
DDT1a vs. DDT4-DNP-N-T	451,0	616,2	-165,2	599,9	6	6	0,3894	189
DDT1a vs. DDT4-DNP-W	451,0	629,2	-178,2	599,9	6	6	0,4200	189
DDT1a vs. DDT4-DNP-W-T	451,0	708,0	-257,0	599,9	6	6	0,6059	189
DDT1a vs. DDT4-T	451,0	703,7	-252,7	599,9	6	6	0,5957	189
DDT1a vs. DDT5	451,0	632,3	-181,3	599,9	6	6	0,4275	189
DDT1a vs. DDT5-DNP-N	451,0	2142	-1691	599,9	6	6	3987	189
DDT1a vs. DDT5-DNP-N-T	451,0	2137	-1686	599,9	6	6	3975	189
DDT1a vs. DDT5-DNP-W	451,0	577,5	-126,5	599,9	6	6	0,2982	189
DDT1a vs. DDT5-DNP-W-T	451,0	564,7	-113,7	599,9	6	6	0,2680	189
DDT1a vs. DDT5-T	451,0	678,2	-227,2	599,9	6	6	0,5356	189
DDT1a vs. DDT6	451,0	654,8	-203,8	599,9	6	6	0,4806	189
DDT1a vs. DDT6-DNP-N	451,0	4739	-4288	599,9	6	6	10,11	189
DDT1a vs. DDT6-DNP-N-T	451,0	5939	-5488	599,9	6	6	12,94	189
DDT1a vs. DDT6-DNP-W	451,0	581,7	-130,7	599,9	6	6	0,3081	189
DDT1a vs. DDT6-DNP-W-T	451,0	650,3	-199,3	599,9	6	6	0,4699	189
DDT1a vs. DDT6-T	451,0	605,5	-154,5	599,9	6	6	0,3642	189
DDT1a vs. - Control	451,0	657,3	-206,3	599,9	6	6	0,4864	189
DDT1a-N vs. DDT1b noChol-N	542,2	218,7	323,5	734,7	6	3	0,6227	189
DDT1a-N vs. DDT1b-2xChol-N	542,2	215,7	326,5	734,7	6	3	0,6285	189
DDT1a-N vs. DDT1a-N-T	542,2	391,3	150,8	599,9	6	6	0,3556	189
DDT1a-N vs. DDT1a-W	542,2	393,7	148,5	599,9	6	6	0,3501	189
DDT1a-N vs. DDT1a-W-T	542,2	457,3	84,83	599,9	6	6	0,2000	189
DDT1a-N vs. DDT1a-T	542,2	372,3	169,8	599,9	6	6	0,4004	189
DDT1a-N vs. DDT2	542,2	768,5	-226,3	599,9	6	6	0,5336	189
DDT1a-N vs. DDT2-DNP-N	542,2	457,0	85,17	599,9	6	6	0,2008	189
DDT1a-N vs. DDT2-DNP-N-T	542,2	429,7	112,5	599,9	6	6	0,2652	189
DDT1a-N vs. DDT2-DNP-W	542,2	532,3	9833	599,9	6	6	0,02318	189
DDT1a-N vs. DDT2-DNP-W-T	542,2	432,5	109,7	599,9	6	6	0,2585	189
DDT1a-N vs. DDT2-T	542,2	560,0	-17,83	599,9	6	6	0,04204	189
DDT1a-N vs. DDT3	542,2	479,8	62,33	599,9	6	6	0,1470	189
DDT1a-N vs. DDT3-DNP-N	542,2	1049	-507,0	599,9	6	6	1195	189
DDT1a-N vs. DDT3-DNP-N-T	542,2	1443	-901,2	599,9	6	6	2125	189
DDT1a-N vs. DDT3-DNP-W	542,2	557,2	-15,00	599,9	6	6	0,03536	189
DDT1a-N vs. DDT3-DNP-W-T	542,2	407,8	134,3	599,9	6	6	0,3167	189
DDT1a-N vs. DDT3-T	542,2	412,2	130,0	599,9	6	6	0,3065	189
DDT1a-N vs. DDT4	542,2	671,8	-129,7	599,9	6	6	0,3057	189
DDT1a-N vs. DDT4-DNP-N	542,2	890,2	-348,0	599,9	6	6	0,8204	189
DDT1a-N vs. DDT4-DNP-N-T	542,2	616,2	-74,00	599,9	6	6	0,1745	189
DDT1a-N vs. DDT4-DNP-W	542,2	629,2	-87,00	599,9	6	6	0,2051	189
DDT1a-N vs. DDT4-DNP-W-T	542,2	708,0	-165,8	599,9	6	6	0,3910	189
DDT1a-N vs. DDT4-T	542,2	703,7	-161,5	599,9	6	6	0,3808	189
DDT1a-N vs. DDT5	542,2	632,3	-90,17	599,9	6	6	0,2126	189
DDT1a-N vs. DDT5-DNP-N	542,2	2142	-1600	599,9	6	6	3773	189
DDT1a-N vs. DDT5-DNP-N-T	542,2	2137	-1595	599,9	6	6	3760	189
DDT1a-N vs. DDT5-DNP-W	542,2	577,5	-35,33	599,9	6	6	0,08330	189
DDT1a-N vs. DDT5-DNP-W-T	542,2	564,7	-22,50	599,9	6	6	0,05305	189
DDT1a-N vs. DDT5-T	542,2	678,2	-136,0	599,9	6	6	0,3206	189
DDT1a-N vs. DDT6	542,2	654,8	-112,7	599,9	6	6	0,2656	189
DDT1a-N vs. DDT6-DNP-N	542,2	4739	-4196	599,9	6	6	9893	189
DDT1a-N vs. DDT6-DNP-N-T	542,2	5939	-5397	599,9	6	6	12,72	189
DDT1a-N vs. DDT6-DNP-W	542,2	581,7	-39,50	599,9	6	6	0,09312	189
DDT1a-N vs. DDT6-DNP-W-T	542,2	650,3	-108,2	599,9	6	6	0,2550	189
DDT1a-N vs. DDT6-T	542,2	605,5	-63,33	599,9	6	6	0,1493	189
DDT1a-N vs. - Control	542,2	657,3	-115,2	599,9	6	6	0,2715	189
DDT1b noChol-N vs. DDT1b-2xChol-N	218,7	215,7	3000	848,3	3	3	0,005001	189
DDT1b noChol-N vs. DDT1a-N-T	218,7	391,3	-172,7	734,7	3	6	0,3324	189
DDT1b noChol-N vs. DDT1a-W	218,7	393,7	-175,0	734,7	3	6	0,3369	189
DDT1b noChol-N vs. DDT1a-W-T	218,7	457,3	-238,7	734,7	3	6	0,4594	189
DDT1b noChol-N vs. DDT1a-T	218,7	372,3	-153,7	734,7	3	6	0,2958	189
DDT1b noChol-N vs. DDT2	218,7	768,5	-549,8	734,7	3	6	1058	189
DDT1b noChol-N vs. DDT2-DNP-N	218,7	457,0	-238,3	734,7	3	6	0,4588	189
DDT1b noChol-N vs. DDT2-DNP-N-T	218,7	429,7	-211,0	734,7	3	6	0,4062	189
DDT1b noChol-N vs. DDT2-DNP-W	218,7	532,3	-313,7	734,7	3	6	0,6038	189
DDT1b noChol-N vs. DDT2-DNP-W-T	218,7	432,5	-213,8	734,7	3	6	0,4116	189
DDT1b noChol-N vs. DDT2-T	218,7	560,0	-341,3	734,7	3	6	0,6571	189
DDT1b noChol-N vs. DDT3	218,7	479,8	-261,2	734,7	3	6	0,5027	189
DDT1b noChol-N vs. DDT3-DNP-N	218,7	1049	-830,5	734,7	3	6	1599	189
DDT1b noChol-N vs. DDT3-DNP-N-T	218,7	1443	-1225	734,7	3	6	2357	189
DDT1b noChol-N vs. DDT3-DNP-W	218,7	557,2	-338,5	734,7	3	6	0,6516	189
DDT1b noChol-N vs. DDT3-DNP-W-T	218,7	407,8	-189,2	734,7	3	6	0,3641	189
DDT1b noChol-N vs. DDT3-T	218,7	412,2	-193,5	734,7	3	6	0,3725	189
DDT1b noChol-N vs. DDT4	218,7	671,8	-453,2	734,7	3	6	0,8723	189
DDT1b noChol-N vs. DDT4-DNP-N	218,7	890,2	-671,5	734,7	3	6	1293	189
DDT1b noChol-N vs. DDT4-DNP-N-T	218,7	616,2	-397,5	734,7	3	6	0,7652	189
DDT1b noChol-N vs. DDT4-DNP-W	218,7	629,2	-410,5	734,7	3	6	0,7902	189
DDT1b noChol-N vs. DDT4-DNP-W-T	218,7	708,0	-489,3	734,7	3	6	0,9419	189
DDT1b noChol-N vs. DDT4-T	218,7	703,7	-485,0	734,7	3	6	0,9336	189
DDT1b noChol-N vs. DDT5	218,7	632,3	-413,7	734,7	3	6	0,7963	189
DDT1b noChol-N vs. DDT5-DNP-N	218,7	2142	-1924	734,7	3	6	3703	189
DDT1b noChol-N vs. DDT5-DNP-N-T	218,7	2137	-1919	734,7	3	6	3693	189
DDT1b noChol-N vs. DDT5-DNP-W	218,7	577,5	-358,8	734,7	3	6	0,6907	189
DDT1b noChol-N vs. DDT5-DNP-W-T	218,7	564,7	-346,0	734,7	3	6	0,6660	189
DDT1b noChol-N vs. DDT5-T	218,7	678,2	-459,5	734,7	3	6	0,8845	189
DDT1b noChol-N vs. DDT6	218,7	654,8	-436,2	734,7	3	6	0,8396	189
DDT1b noChol-N vs. DDT6-DNP-N	218,7	4739	-4520	734,7	3	6	8701	189
DDT1b noChol-N vs. DDT6-DNP-N-T	218,7	5939	-5720	734,7	3	6	11,01	189
DDT1b noChol-N vs. DDT6-DNP-W	218,7	581,7	-363,0	734,7	3	6	0,6988	189
DDT1b noChol-N vs. DDT6-DNP-W-T	218,7	650,3	-431,7	734,7	3	6	0,8309	189
DDT1b noChol-N vs. DDT6-T	218,7	605,5	-386,8	734,7	3	6	0,7446	189
DDT1b noChol-N vs. - Control	218,7	657,3	-438,7	734,7	3	6	0,8444	189
DDT1b-2xChol-N vs. DDT1a-N-T	215,7	391,3	-175,7	734,7	3	6	0,3382	189
DDT1b-2xChol-N vs. DDT1a-W	215,7	393,7	-178,0	734,7	3	6	0,3426	189
DDT1b-2xChol-N vs. DDT1a-W-T	215,7	457,3	-241,7	734,7	3	6	0,4652	189
DDT1b-2xChol-N vs. DDT1a-T	215,7	372,3	-156,7	734,7	3	6	0,3016	189
DDT1b-2xChol-N vs. DDT2	215,7	768,5	-552,8	734,7	3	6	1064	189
DDT1b-2xChol-N vs. DDT2-DNP-N	215,7	457,0	-241,3	734,7	3	6	0,4646	189
DDT1b-2xChol-N vs. DDT2-DNP-N-T	215,7	429,7	-214,0	734,7	3	6	0,4119	189
DDT1b-2xChol-N vs. DDT2-DNP-W	215,7	532,3	-316,7	734,7	3	6	0,6096	189
DDT1b-2xChol-N vs. DDT2-DNP-W-T	215,7	432,5	-216,8	734,7	3	6	0,4174	189
DDT1b-2xChol-N vs. DDT2-T	215,7	560,0	-344,3	734,7	3	6	0,6628	189
DDT1b-2xChol-N vs. DDT3	215,7	479,8	-264,2	734,7	3	6	0,5085	189
DDT1b-2xChol-N vs. DDT3-DNP-N	215,7	1049	-833,5	734,7	3	6	1604	189
DDT1b-2xChol-N vs. DDT3-DNP-N-T	215,7	1443	-1228	734,7	3	6	2363	189
DDT1b-2xChol-N vs. DDT3-DNP-W	215,7	557,2	-341,5	734,7	3	6	0,6574	189
DDT1b-2xChol-N vs. DDT3-DNP-W-T	215,7	407,8	-192,2	734,7	3	6	0,3699	189
DDT1b-2xChol-N vs. DDT3-T	215,7	412,2	-196,5	734,7	3	6	0,3783	189
DDT1b-2xChol-N vs. DDT4	215,7	671,8	-456,2	734,7	3	6	0,8781	189
DDT1b-2xChol-N vs. DDT4-DNP-N	215,7	890,2	-674,5	734,7	3	6	1298	189
DDT1b-2xChol-N vs. DDT4-DNP-N-T	215,7	616,2	-400,5	734,7	3	6	0,7709	189
DDT1b-2xChol-N vs. DDT4-DNP-W	215,7	629,2	-413,5	734,7	3	6	0,7960	189
DDT1b-2xChol-N vs. DDT4-DNP-W-T	215,7	708,0	-492,3	734,7	3	6	0,9477	189
DDT1b-2xChol-N vs. DDT4-T	215,7	703,7	-488,0	734,7	3	6	0,9394	189
DDT1b-2xChol-N vs. DDT5	215,7	632,3	-416,7	734,7	3	6	0,8021	189
DDT1b-2xChol-N vs. DDT5-DNP-N	215,7	2142	-1927	734,7	3	6	3709	189
DDT1b-2xChol-N vs. DDT5-DNP-N-T	215,7	2137	-1922	734,7	3	6	3699	189
DDT1b-2xChol-N vs. DDT5-DNP-W	215,7	577,5	-361,8	734,7	3	6	0,6965	189
DDT1b-2xChol-N vs. DDT5-DNP-W-T	215,7	564,7	-349,0	734,7	3	6	0,6718	189
DDT1b-2xChol-N vs. DDT5-T	215,7	678,2	-462,5	734,7	3	6	0,8903	189
DDT1b-2xChol-N vs. DDT6	215,7	654,8	-439,2	734,7	3	6	0,8454	189
DDT1b-2xChol-N vs. DDT6-DNP-N	215,7	4739	-4523	734,7	3	6	8706	189
DDT1b-2xChol-N vs. DDT6-DNP-N-T	215,7	5939	-5723	734,7	3	6	11,02	189
DDT1b-2xChol-N vs. DDT6-DNP-W	215,7	581,7	-366,0	734,7	3	6	0,7045	189
DDT1b-2xChol-N vs. DDT6-DNP-W-T	215,7	650,3	-434,7	734,7	3	6	0,8367	189
DDT1b-2xChol-N vs. DDT6-T	215,7	605,5	-389,8	734,7	3	6	0,7504	189
DDT1b-2xChol-N vs. - Control	215,7	657,3	-441,7	734,7	3	6	0,8502	189
DDT1a-N-T vs. DDT1a-W	391,3	393,7	-2333	599,9	6	6	0,005501	189
DDT1a-N-T vs. DDT1a-W-T	391,3	457,3	-66,00	599,9	6	6	0,1556	189
DDT1a-N-T vs. DDT1a-T	391,3	372,3	19,00	599,9	6	6	0,04479	189
DDT1a-N-T vs. DDT2	391,3	768,5	-377,2	599,9	6	6	0,8892	189
DDT1a-N-T vs. DDT2-DNP-N	391,3	457,0	-65,67	599,9	6	6	0,1548	189
DDT1a-N-T vs. DDT2-DNP-N-T	391,3	429,7	-38,33	599,9	6	6	0,09037	189
DDT1a-N-T vs. DDT2-DNP-W	391,3	532,3	-141,0	599,9	6	6	0,3324	189
DDT1a-N-T vs. DDT2-DNP-W-T	391,3	432,5	-41,17	599,9	6	6	0,09705	189
DDT1a-N-T vs. DDT2-T	391,3	560,0	-168,7	599,9	6	6	0,3976	189
DDT1a-N-T vs. DDT3	391,3	479,8	-88,50	599,9	6	6	0,2086	189
DDT1a-N-T vs. DDT3-DNP-N	391,3	1049	-657,8	599,9	6	6	1551	189
DDT1a-N-T vs. DDT3-DNP-N-T	391,3	1443	-1052	599,9	6	6	2480	189
DDT1a-N-T vs. DDT3-DNP-W	391,3	557,2	-165,8	599,9	6	6	0,3910	189
DDT1a-N-T vs. DDT3-DNP-W-T	391,3	407,8	-16,50	599,9	6	6	0,03890	189
DDT1a-N-T vs. DDT3-T	391,3	412,2	-20,83	599,9	6	6	0,04912	189
DDT1a-N-T vs. DDT4	391,3	671,8	-280,5	599,9	6	6	0,6613	189
DDT1a-N-T vs. DDT4-DNP-N	391,3	890,2	-498,8	599,9	6	6	1176	189
DDT1a-N-T vs. DDT4-DNP-N-T	391,3	616,2	-224,8	599,9	6	6	0,5301	189
DDT1a-N-T vs. DDT4-DNP-W	391,3	629,2	-237,8	599,9	6	6	0,5607	189
DDT1a-N-T vs. DDT4-DNP-W-T	391,3	708,0	-316,7	599,9	6	6	0,7466	189
DDT1a-N-T vs. DDT4-T	391,3	703,7	-312,3	599,9	6	6	0,7364	189
DDT1a-N-T vs. DDT5	391,3	632,3	-241,0	599,9	6	6	0,5682	189
DDT1a-N-T vs. DDT5-DNP-N	391,3	2142	-1751	599,9	6	6	4128	189
DDT1a-N-T vs. DDT5-DNP-N-T	391,3	2137	-1746	599,9	6	6	4116	189
DDT1a-N-T vs. DDT5-DNP-W	391,3	577,5	-186,2	599,9	6	6	0,4389	189
DDT1a-N-T vs. DDT5-DNP-W-T	391,3	564,7	-173,3	599,9	6	6	0,4086	189
DDT1a-N-T vs. DDT5-T	391,3	678,2	-286,8	599,9	6	6	0,6762	189
DDT1a-N-T vs. DDT6	391,3	654,8	-263,5	599,9	6	6	0,6212	189
DDT1a-N-T vs. DDT6-DNP-N	391,3	4739	-4347	599,9	6	6	10,25	189
DDT1a-N-T vs. DDT6-DNP-N-T	391,3	5939	-5548	599,9	6	6	13,08	189
DDT1a-N-T vs. DDT6-DNP-W	391,3	581,7	-190,3	599,9	6	6	0,4487	189
DDT1a-N-T vs. DDT6-DNP-W-T	391,3	650,3	-259,0	599,9	6	6	0,6106	189
DDT1a-N-T vs. DDT6-T	391,3	605,5	-214,2	599,9	6	6	0,5049	189
DDT1a-N-T vs. - Control	391,3	657,3	-266,0	599,9	6	6	0,6271	189
DDT1a-W vs. DDT1a-W-T	393,7	457,3	-63,67	599,9	6	6	0,1501	189
DDT1a-W vs. DDT1a-T	393,7	372,3	21,33	599,9	6	6	0,05030	189
DDT1a-W vs. DDT2	393,7	768,5	-374,8	599,9	6	6	0,8837	189
DDT1a-W vs. DDT2-DNP-N	393,7	457,0	-63,33	599,9	6	6	0,1493	189
DDT1a-W vs. DDT2-DNP-N-T	393,7	429,7	-36,00	599,9	6	6	0,08487	189
DDT1a-W vs. DDT2-DNP-W	393,7	532,3	-138,7	599,9	6	6	0,3269	189
DDT1a-W vs. DDT2-DNP-W-T	393,7	432,5	-38,83	599,9	6	6	0,09155	189
DDT1a-W vs. DDT2-T	393,7	560,0	-166,3	599,9	6	6	0,3921	189
DDT1a-W vs. DDT3	393,7	479,8	-86,17	599,9	6	6	0,2031	189
DDT1a-W vs. DDT3-DNP-N	393,7	1049	-655,5	599,9	6	6	1545	189
DDT1a-W vs. DDT3-DNP-N-T	393,7	1443	-1050	599,9	6	6	2475	189
DDT1a-W vs. DDT3-DNP-W	393,7	557,2	-163,5	599,9	6	6	0,3855	189
DDT1a-W vs. DDT3-DNP-W-T	393,7	407,8	-14,17	599,9	6	6	0,03340	189
DDT1a-W vs. DDT3-T	393,7	412,2	-18,50	599,9	6	6	0,04362	189
DDT1a-W vs. DDT4	393,7	671,8	-278,2	599,9	6	6	0,6558	189
DDT1a-W vs. DDT4-DNP-N	393,7	890,2	-496,5	599,9	6	6	1171	189
DDT1a-W vs. DDT4-DNP-N-T	393,7	616,2	-222,5	599,9	6	6	0,5246	189
DDT1a-W vs. DDT4-DNP-W	393,7	629,2	-235,5	599,9	6	6	0,5552	189
DDT1a-W vs. DDT4-DNP-W-T	393,7	708,0	-314,3	599,9	6	6	0,7411	189
DDT1a-W vs. DDT4-T	393,7	703,7	-310,0	599,9	6	6	0,7309	189
DDT1a-W vs. DDT5	393,7	632,3	-238,7	599,9	6	6	0,5627	189
DDT1a-W vs. DDT5-DNP-N	393,7	2142	-1749	599,9	6	6	4123	189
DDT1a-W vs. DDT5-DNP-N-T	393,7	2137	-1744	599,9	6	6	4110	189
DDT1a-W vs. DDT5-DNP-W	393,7	577,5	-183,8	599,9	6	6	0,4334	189
DDT1a-W vs. DDT5-DNP-W-T	393,7	564,7	-171,0	599,9	6	6	0,4031	189
DDT1a-W vs. DDT5-T	393,7	678,2	-284,5	599,9	6	6	0,6707	189
DDT1a-W vs. DDT6	393,7	654,8	-261,2	599,9	6	6	0,6157	189
DDT1a-W vs. DDT6-DNP-N	393,7	4739	-4345	599,9	6	6	10,24	189
DDT1a-W vs. DDT6-DNP-N-T	393,7	5939	-5545	599,9	6	6	13,07	189
DDT1a-W vs. DDT6-DNP-W	393,7	581,7	-188,0	599,9	6	6	0,4432	189
DDT1a-W vs. DDT6-DNP-W-T	393,7	650,3	-256,7	599,9	6	6	0,6051	189
DDT1a-W vs. DDT6-T	393,7	605,5	-211,8	599,9	6	6	0,4994	189
DDT1a-W vs. - Control	393,7	657,3	-263,7	599,9	6	6	0,6216	189
DDT1a-W-T vs. DDT1a-T	457,3	372,3	85,00	599,9	6	6	0,2004	189
DDT1a-W-T vs. DDT2	457,3	768,5	-311,2	599,9	6	6	0,7336	189
DDT1a-W-T vs. DDT2-DNP-N	457,3	457,0	0,3333	599,9	6	6	0,0007859	189
DDT1a-W-T vs. DDT2-DNP-N-T	457,3	429,7	27,67	599,9	6	6	0,06523	189
DDT1a-W-T vs. DDT2-DNP-W	457,3	532,3	-75,00	599,9	6	6	0,1768	189
DDT1a-W-T vs. DDT2-DNP-W-T	457,3	432,5	24,83	599,9	6	6	0,05855	189
DDT1a-W-T vs. DDT2-T	457,3	560,0	-102,7	599,9	6	6	0,2420	189
DDT1a-W-T vs. DDT3	457,3	479,8	-22,50	599,9	6	6	0,05305	189
DDT1a-W-T vs. DDT3-DNP-N	457,3	1049	-591,8	599,9	6	6	1395	189
DDT1a-W-T vs. DDT3-DNP-N-T	457,3	1443	-986,0	599,9	6	6	2325	189
DDT1a-W-T vs. DDT3-DNP-W	457,3	557,2	-99,83	599,9	6	6	0,2354	189
DDT1a-W-T vs. DDT3-DNP-W-T	457,3	407,8	49,50	599,9	6	6	0,1167	189
DDT1a-W-T vs. DDT3-T	457,3	412,2	45,17	599,9	6	6	0,1065	189
DDT1a-W-T vs. DDT4	457,3	671,8	-214,5	599,9	6	6	0,5057	189
DDT1a-W-T vs. DDT4-DNP-N	457,3	890,2	-432,8	599,9	6	6	1020	189
DDT1a-W-T vs. DDT4-DNP-N-T	457,3	616,2	-158,8	599,9	6	6	0,3745	189
DDT1a-W-T vs. DDT4-DNP-W	457,3	629,2	-171,8	599,9	6	6	0,4051	189
DDT1a-W-T vs. DDT4-DNP-W-T	457,3	708,0	-250,7	599,9	6	6	0,5910	189
DDT1a-W-T vs. DDT4-T	457,3	703,7	-246,3	599,9	6	6	0,5808	189
DDT1a-W-T vs. DDT5	457,3	632,3	-175,0	599,9	6	6	0,4126	189
DDT1a-W-T vs. DDT5-DNP-N	457,3	2142	-1685	599,9	6	6	3973	189
DDT1a-W-T vs. DDT5-DNP-N-T	457,3	2137	-1680	599,9	6	6	3960	189
DDT1a-W-T vs. DDT5-DNP-W	457,3	577,5	-120,2	599,9	6	6	0,2833	189
DDT1a-W-T vs. DDT5-DNP-W-T	457,3	564,7	-107,3	599,9	6	6	0,2530	189
DDT1a-W-T vs. DDT5-T	457,3	678,2	-220,8	599,9	6	6	0,5206	189
DDT1a-W-T vs. DDT6	457,3	654,8	-197,5	599,9	6	6	0,4656	189
DDT1a-W-T vs. DDT6-DNP-N	457,3	4739	-4281	599,9	6	6	10,09	189
DDT1a-W-T vs. DDT6-DNP-N-T	457,3	5939	-5482	599,9	6	6	12,92	189
DDT1a-W-T vs. DDT6-DNP-W	457,3	581,7	-124,3	599,9	6	6	0,2931	189
DDT1a-W-T vs. DDT6-DNP-W-T	457,3	650,3	-193,0	599,9	6	6	0,4550	189
DDT1a-W-T vs. DDT6-T	457,3	605,5	-148,2	599,9	6	6	0,3493	189
DDT1a-W-T vs. - Control	457,3	657,3	-200,0	599,9	6	6	0,4715	189
DDT1a-T vs. DDT2	372,3	768,5	-396,2	599,9	6	6	0,9340	189
DDT1a-T vs. DDT2-DNP-N	372,3	457,0	-84,67	599,9	6	6	0,1996	189
DDT1a-T vs. DDT2-DNP-N-T	372,3	429,7	-57,33	599,9	6	6	0,1352	189
DDT1a-T vs. DDT2-DNP-W	372,3	532,3	-160,0	599,9	6	6	0,3772	189
DDT1a-T vs. DDT2-DNP-W-T	372,3	432,5	-60,17	599,9	6	6	0,1418	189
DDT1a-T vs. DDT2-T	372,3	560,0	-187,7	599,9	6	6	0,4424	189
DDT1a-T vs. DDT3	372,3	479,8	-107,5	599,9	6	6	0,2534	189
DDT1a-T vs. DDT3-DNP-N	372,3	1049	-676,8	599,9	6	6	1596	189
DDT1a-T vs. DDT3-DNP-N-T	372,3	1443	-1071	599,9	6	6	2525	189
DDT1a-T vs. DDT3-DNP-W	372,3	557,2	-184,8	599,9	6	6	0,4358	189
DDT1a-T vs. DDT3-DNP-W-T	372,3	407,8	-35,50	599,9	6	6	0,08369	189
DDT1a-T vs. DDT3-T	372,3	412,2	-39,83	599,9	6	6	0,09391	189
DDT1a-T vs. DDT4	372,3	671,8	-299,5	599,9	6	6	0,7061	189
DDT1a-T vs. DDT4-DNP-N	372,3	890,2	-517,8	599,9	6	6	1221	189
DDT1a-T vs. DDT4-DNP-N-T	372,3	616,2	-243,8	599,9	6	6	0,5749	189
DDT1a-T vs. DDT4-DNP-W	372,3	629,2	-256,8	599,9	6	6	0,6055	189
DDT1a-T vs. DDT4-DNP-W-T	372,3	708,0	-335,7	599,9	6	6	0,7914	189
DDT1a-T vs. DDT4-T	372,3	703,7	-331,3	599,9	6	6	0,7811	189
DDT1a-T vs. DDT5	372,3	632,3	-260,0	599,9	6	6	0,6130	189
DDT1a-T vs. DDT5-DNP-N	372,3	2142	-1770	599,9	6	6	4173	189
DDT1a-T vs. DDT5-DNP-N-T	372,3	2137	-1765	599,9	6	6	4161	189
DDT1a-T vs. DDT5-DNP-W	372,3	577,5	-205,2	599,9	6	6	0,4837	189
DDT1a-T vs. DDT5-DNP-W-T	372,3	564,7	-192,3	599,9	6	6	0,4534	189
DDT1a-T vs. DDT5-T	372,3	678,2	-305,8	599,9	6	6	0,7210	189
DDT1a-T vs. DDT6	372,3	654,8	-282,5	599,9	6	6	0,6660	189
DDT1a-T vs. DDT6-DNP-N	372,3	4739	-4366	599,9	6	6	10,29	189
DDT1a-T vs. DDT6-DNP-N-T	372,3	5939	-5567	599,9	6	6	13,12	189
DDT1a-T vs. DDT6-DNP-W	372,3	581,7	-209,3	599,9	6	6	0,4935	189
DDT1a-T vs. DDT6-DNP-W-T	372,3	650,3	-278,0	599,9	6	6	0,6554	189
DDT1a-T vs. DDT6-T	372,3	605,5	-233,2	599,9	6	6	0,5497	189
DDT1a-T vs. - Control	372,3	657,3	-285,0	599,9	6	6	0,6719	189
DDT2 vs. DDT2-DNP-N	768,5	457,0	311,5	599,9	6	6	0,7344	189
DDT2 vs. DDT2-DNP-N-T	768,5	429,7	338,8	599,9	6	6	0,7988	189
DDT2 vs. DDT2-DNP-W	768,5	532,3	236,2	599,9	6	6	0,5568	189
DDT2 vs. DDT2-DNP-W-T	768,5	432,5	336,0	599,9	6	6	0,7921	189
DDT2 vs. DDT2-T	768,5	560,0	208,5	599,9	6	6	0,4916	189
DDT2 vs. DDT3	768,5	479,8	288,7	599,9	6	6	0,6806	189
DDT2 vs. DDT3-DNP-N	768,5	1049	-280,7	599,9	6	6	0,6617	189
DDT2 vs. DDT3-DNP-N-T	768,5	1443	-674,8	599,9	6	6	1591	189
DDT2 vs. DDT3-DNP-W	768,5	557,2	211,3	599,9	6	6	0,4982	189
DDT2 vs. DDT3-DNP-W-T	768,5	407,8	360,7	599,9	6	6	0,8503	189
DDT2 vs. DDT3-T	768,5	412,2	356,3	599,9	6	6	0,8401	189
DDT2 vs. DDT4	768,5	671,8	96,67	599,9	6	6	0,2279	189
DDT2 vs. DDT4-DNP-N	768,5	890,2	-121,7	599,9	6	6	0,2868	189
DDT2 vs. DDT4-DNP-N-T	768,5	616,2	152,3	599,9	6	6	0,3591	189
DDT2 vs. DDT4-DNP-W	768,5	629,2	139,3	599,9	6	6	0,3285	189
DDT2 vs. DDT4-DNP-W-T	768,5	708,0	60,50	599,9	6	6	0,1426	189
DDT2 vs. DDT4-T	768,5	703,7	64,83	599,9	6	6	0,1529	189
DDT2 vs. DDT5	768,5	632,3	136,2	599,9	6	6	0,3210	189
DDT2 vs. DDT5-DNP-N	768,5	2142	-1374	599,9	6	6	3239	189
DDT2 vs. DDT5-DNP-N-T	768,5	2137	-1369	599,9	6	6	3227	189
DDT2 vs. DDT5-DNP-W	768,5	577,5	191,0	599,9	6	6	0,4503	189
DDT2 vs. DDT5-DNP-W-T	768,5	564,7	203,8	599,9	6	6	0,4806	189
DDT2 vs. DDT5-T	768,5	678,2	90,33	599,9	6	6	0,2130	189
DDT2 vs. DDT6	768,5	654,8	113,7	599,9	6	6	0,2680	189
DDT2 vs. DDT6-DNP-N	768,5	4739	-3970	599,9	6	6	9360	189
DDT2 vs. DDT6-DNP-N-T	768,5	5939	-5171	599,9	6	6	12,19	189
DDT2 vs. DDT6-DNP-W	768,5	581,7	186,8	599,9	6	6	0,4405	189
DDT2 vs. DDT6-DNP-W-T	768,5	650,3	118,2	599,9	6	6	0,2786	189
DDT2 vs. DDT6-T	768,5	605,5	163,0	599,9	6	6	0,3843	189
DDT2 vs. - Control	768,5	657,3	111,2	599,9	6	6	0,2621	189
DDT2-DNP-N vs. DDT2-DNP-N-T	457,0	429,7	27,33	599,9	6	6	0,06444	189
DDT2-DNP-N vs. DDT2-DNP-W	457,0	532,3	-75,33	599,9	6	6	0,1776	189
DDT2-DNP-N vs. DDT2-DNP-W-T	457,0	432,5	24,50	599,9	6	6	0,05776	189
DDT2-DNP-N vs. DDT2-T	457,0	560,0	-103,0	599,9	6	6	0,2428	189
DDT2-DNP-N vs. DDT3	457,0	479,8	-22,83	599,9	6	6	0,05383	189
DDT2-DNP-N vs. DDT3-DNP-N	457,0	1049	-592,2	599,9	6	6	1396	189
DDT2-DNP-N vs. DDT3-DNP-N-T	457,0	1443	-986,3	599,9	6	6	2325	189
DDT2-DNP-N vs. DDT3-DNP-W	457,0	557,2	-100,2	599,9	6	6	0,2362	189
DDT2-DNP-N vs. DDT3-DNP-W-T	457,0	407,8	49,17	599,9	6	6	0,1159	189
DDT2-DNP-N vs. DDT3-T	457,0	412,2	44,83	599,9	6	6	0,1057	189
DDT2-DNP-N vs. DDT4	457,0	671,8	-214,8	599,9	6	6	0,5065	189
DDT2-DNP-N vs. DDT4-DNP-N	457,0	890,2	-433,2	599,9	6	6	1021	189
DDT2-DNP-N vs. DDT4-DNP-N-T	457,0	616,2	-159,2	599,9	6	6	0,3752	189
DDT2-DNP-N vs. DDT4-DNP-W	457,0	629,2	-172,2	599,9	6	6	0,4059	189
DDT2-DNP-N vs. DDT4-DNP-W-T	457,0	708,0	-251,0	599,9	6	6	0,5918	189
DDT2-DNP-N vs. DDT4-T	457,0	703,7	-246,7	599,9	6	6	0,5815	189
DDT2-DNP-N vs. DDT5	457,0	632,3	-175,3	599,9	6	6	0,4134	189
DDT2-DNP-N vs. DDT5-DNP-N	457,0	2142	-1685	599,9	6	6	3973	189
DDT2-DNP-N vs. DDT5-DNP-N-T	457,0	2137	-1680	599,9	6	6	3961	189
DDT2-DNP-N vs. DDT5-DNP-W	457,0	577,5	-120,5	599,9	6	6	0,2841	189
DDT2-DNP-N vs. DDT5-DNP-W-T	457,0	564,7	-107,7	599,9	6	6	0,2538	189
DDT2-DNP-N vs. DDT5-T	457,0	678,2	-221,2	599,9	6	6	0,5214	189
DDT2-DNP-N vs. DDT6	457,0	654,8	-197,8	599,9	6	6	0,4664	189
DDT2-DNP-N vs. DDT6-DNP-N	457,0	4739	-4282	599,9	6	6	10,09	189
DDT2-DNP-N vs. DDT6-DNP-N-T	457,0	5939	-5482	599,9	6	6	12,92	189
DDT2-DNP-N vs. DDT6-DNP-W	457,0	581,7	-124,7	599,9	6	6	0,2939	189
DDT2-DNP-N vs. DDT6-DNP-W-T	457,0	650,3	-193,3	599,9	6	6	0,4558	189
DDT2-DNP-N vs. DDT6-T	457,0	605,5	-148,5	599,9	6	6	0,3501	189
DDT2-DNP-N vs. - Control	457,0	657,3	-200,3	599,9	6	6	0,4723	189
DDT2-DNP-N-T vs. DDT2-DNP-W	429,7	532,3	-102,7	599,9	6	6	0,2420	189
DDT2-DNP-N-T vs. DDT2-DNP-W-T	429,7	432,5	-2833	599,9	6	6	0,006680	189
DDT2-DNP-N-T vs. DDT2-T	429,7	560,0	-130,3	599,9	6	6	0,3073	189
DDT2-DNP-N-T vs. DDT3	429,7	479,8	-50,17	599,9	6	6	0,1183	189
DDT2-DNP-N-T vs. DDT3-DNP-N	429,7	1049	-619,5	599,9	6	6	1461	189
DDT2-DNP-N-T vs. DDT3-DNP-N-T	429,7	1443	-1014	599,9	6	6	2390	189
DDT2-DNP-N-T vs. DDT3-DNP-W	429,7	557,2	-127,5	599,9	6	6	0,3006	189
DDT2-DNP-N-T vs. DDT3-DNP-W-T	429,7	407,8	21,83	599,9	6	6	0,05147	189
DDT2-DNP-N-T vs. DDT3-T	429,7	412,2	17,50	599,9	6	6	0,04126	189
DDT2-DNP-N-T vs. DDT4	429,7	671,8	-242,2	599,9	6	6	0,5709	189
DDT2-DNP-N-T vs. DDT4-DNP-N	429,7	890,2	-460,5	599,9	6	6	1086	189
DDT2-DNP-N-T vs. DDT4-DNP-N-T	429,7	616,2	-186,5	599,9	6	6	0,4397	189
DDT2-DNP-N-T vs. DDT4-DNP-W	429,7	629,2	-199,5	599,9	6	6	0,4703	189
DDT2-DNP-N-T vs. DDT4-DNP-W-T	429,7	708,0	-278,3	599,9	6	6	0,6562	189
DDT2-DNP-N-T vs. DDT4-T	429,7	703,7	-274,0	599,9	6	6	0,6460	189
DDT2-DNP-N-T vs. DDT5	429,7	632,3	-202,7	599,9	6	6	0,4778	189
DDT2-DNP-N-T vs. DDT5-DNP-N	429,7	2142	-1713	599,9	6	6	4038	189
DDT2-DNP-N-T vs. DDT5-DNP-N-T	429,7	2137	-1708	599,9	6	6	4026	189
DDT2-DNP-N-T vs. DDT5-DNP-W	429,7	577,5	-147,8	599,9	6	6	0,3485	189
DDT2-DNP-N-T vs. DDT5-DNP-W-T	429,7	564,7	-135,0	599,9	6	6	0,3183	189
DDT2-DNP-N-T vs. DDT5-T	429,7	678,2	-248,5	599,9	6	6	0,5859	189
DDT2-DNP-N-T vs. DDT6	429,7	654,8	-225,2	599,9	6	6	0,5309	189
DDT2-DNP-N-T vs. DDT6-DNP-N	429,7	4739	-4309	599,9	6	6	10,16	189
DDT2-DNP-N-T vs. DDT6-DNP-N-T	429,7	5939	-5509	599,9	6	6	12,99	189
DDT2-DNP-N-T vs. DDT6-DNP-W	429,7	581,7	-152,0	599,9	6	6	0,3584	189
DDT2-DNP-N-T vs. DDT6-DNP-W-T	429,7	650,3	-220,7	599,9	6	6	0,5202	189
DDT2-DNP-N-T vs. DDT6-T	429,7	605,5	-175,8	599,9	6	6	0,4145	189
DDT2-DNP-N-T vs. - Control	429,7	657,3	-227,7	599,9	6	6	0,5367	189
DDT2-DNP-W vs. DDT2-DNP-W-T	532,3	432,5	99,83	599,9	6	6	0,2354	189
DDT2-DNP-W vs. DDT2-T	532,3	560,0	-27,67	599,9	6	6	0,06523	189
DDT2-DNP-W vs. DDT3	532,3	479,8	52,50	599,9	6	6	0,1238	189
DDT2-DNP-W vs. DDT3-DNP-N	532,3	1049	-516,8	599,9	6	6	1218	189
DDT2-DNP-W vs. DDT3-DNP-N-T	532,3	1443	-911,0	599,9	6	6	2148	189
DDT2-DNP-W vs. DDT3-DNP-W	532,3	557,2	-24,83	599,9	6	6	0,05855	189
DDT2-DNP-W vs. DDT3-DNP-W-T	532,3	407,8	124,5	599,9	6	6	0,2935	189
DDT2-DNP-W vs. DDT3-T	532,3	412,2	120,2	599,9	6	6	0,2833	189
DDT2-DNP-W vs. DDT4	532,3	671,8	-139,5	599,9	6	6	0,3289	189
DDT2-DNP-W vs. DDT4-DNP-N	532,3	890,2	-357,8	599,9	6	6	0,8436	189
DDT2-DNP-W vs. DDT4-DNP-N-T	532,3	616,2	-83,83	599,9	6	6	0,1976	189
DDT2-DNP-W vs. DDT4-DNP-W	532,3	629,2	-96,83	599,9	6	6	0,2283	189
DDT2-DNP-W vs. DDT4-DNP-W-T	532,3	708,0	-175,7	599,9	6	6	0,4141	189
DDT2-DNP-W vs. DDT4-T	532,3	703,7	-171,3	599,9	6	6	0,4039	189
DDT2-DNP-W vs. DDT5	532,3	632,3	-100,0	599,9	6	6	0,2358	189
DDT2-DNP-W vs. DDT5-DNP-N	532,3	2142	-1610	599,9	6	6	3796	189
DDT2-DNP-W vs. DDT5-DNP-N-T	532,3	2137	-1605	599,9	6	6	3784	189
DDT2-DNP-W vs. DDT5-DNP-W	532,3	577,5	-45,17	599,9	6	6	0,1065	189
DDT2-DNP-W vs. DDT5-DNP-W-T	532,3	564,7	-32,33	599,9	6	6	0,07623	189
DDT2-DNP-W vs. DDT5-T	532,3	678,2	-145,8	599,9	6	6	0,3438	189
DDT2-DNP-W vs. DDT6	532,3	654,8	-122,5	599,9	6	6	0,2888	189
DDT2-DNP-W vs. DDT6-DNP-N	532,3	4739	-4206	599,9	6	6	9916	189
DDT2-DNP-W vs. DDT6-DNP-N-T	532,3	5939	-5407	599,9	6	6	12,75	189
DDT2-DNP-W vs. DDT6-DNP-W	532,3	581,7	-49,33	599,9	6	6	0,1163	189
DDT2-DNP-W vs. DDT6-DNP-W-T	532,3	650,3	-118,0	599,9	6	6	0,2782	189
DDT2-DNP-W vs. DDT6-T	532,3	605,5	-73,17	599,9	6	6	0,1725	189
DDT2-DNP-W vs. - Control	532,3	657,3	-125,0	599,9	6	6	0,2947	189
DDT2-DNP-W-T vs. DDT2-T	432,5	560,0	-127,5	599,9	6	6	0,3006	189
DDT2-DNP-W-T vs. DDT3	432,5	479,8	-47,33	599,9	6	6	0,1116	189
DDT2-DNP-W-T vs. DDT3-DNP-N	432,5	1049	-616,7	599,9	6	6	1454	189
DDT2-DNP-W-T vs. DDT3-DNP-N-T	432,5	1443	-1011	599,9	6	6	2383	189
DDT2-DNP-W-T vs. DDT3-DNP-W	432,5	557,2	-124,7	599,9	6	6	0,2939	189
DDT2-DNP-W-T vs. DDT3-DNP-W-T	432,5	407,8	24,67	599,9	6	6	0,05815	189
DDT2-DNP-W-T vs. DDT3-T	432,5	412,2	20,33	599,9	6	6	0,04794	189
DDT2-DNP-W-T vs. DDT4	432,5	671,8	-239,3	599,9	6	6	0,5642	189
DDT2-DNP-W-T vs. DDT4-DNP-N	432,5	890,2	-457,7	599,9	6	6	1079	189
DDT2-DNP-W-T vs. DDT4-DNP-N-T	432,5	616,2	-183,7	599,9	6	6	0,4330	189
DDT2-DNP-W-T vs. DDT4-DNP-W	432,5	629,2	-196,7	599,9	6	6	0,4637	189
DDT2-DNP-W-T vs. DDT4-DNP-W-T	432,5	708,0	-275,5	599,9	6	6	0,6495	189
DDT2-DNP-W-T vs. DDT4-T	432,5	703,7	-271,2	599,9	6	6	0,6393	189
DDT2-DNP-W-T vs. DDT5	432,5	632,3	-199,8	599,9	6	6	0,4711	189
DDT2-DNP-W-T vs. DDT5-DNP-N	432,5	2142	-1710	599,9	6	6	4031	189
DDT2-DNP-W-T vs. DDT5-DNP-N-T	432,5	2137	-1705	599,9	6	6	4019	189
DDT2-DNP-W-T vs. DDT5-DNP-W	432,5	577,5	-145,0	599,9	6	6	0,3419	189
DDT2-DNP-W-T vs. DDT5-DNP-W-T	432,5	564,7	-132,2	599,9	6	6	0,3116	189
DDT2-DNP-W-T vs. DDT5-T	432,5	678,2	-245,7	599,9	6	6	0,5792	189
DDT2-DNP-W-T vs. DDT6	432,5	654,8	-222,3	599,9	6	6	0,5242	189
DDT2-DNP-W-T vs. DDT6-DNP-N	432,5	4739	-4306	599,9	6	6	10,15	189
DDT2-DNP-W-T vs. DDT6-DNP-N-T	432,5	5939	-5507	599,9	6	6	12,98	189
DDT2-DNP-W-T vs. DDT6-DNP-W	432,5	581,7	-149,2	599,9	6	6	0,3517	189
DDT2-DNP-W-T vs. DDT6-DNP-W-T	432,5	650,3	-217,8	599,9	6	6	0,5136	189
DDT2-DNP-W-T vs. DDT6-T	432,5	605,5	-173,0	599,9	6	6	0,4079	189
DDT2-DNP-W-T vs. - Control	432,5	657,3	-224,8	599,9	6	6	0,5301	189
DDT2-T vs. DDT3	560,0	479,8	80,17	599,9	6	6	0,1890	189
DDT2-T vs. DDT3-DNP-N	560,0	1049	-489,2	599,9	6	6	1153	189
DDT2-T vs. DDT3-DNP-N-T	560,0	1443	-883,3	599,9	6	6	2083	189
DDT2-T vs. DDT3-DNP-W	560,0	557,2	2833	599,9	6	6	0,006680	189
DDT2-T vs. DDT3-DNP-W-T	560,0	407,8	152,2	599,9	6	6	0,3587	189
DDT2-T vs. DDT3-T	560,0	412,2	147,8	599,9	6	6	0,3485	189
DDT2-T vs. DDT4	560,0	671,8	-111,8	599,9	6	6	0,2637	189
DDT2-T vs. DDT4-DNP-N	560,0	890,2	-330,2	599,9	6	6	0,7784	189
DDT2-T vs. DDT4-DNP-N-T	560,0	616,2	-56,17	599,9	6	6	0,1324	189
DDT2-T vs. DDT4-DNP-W	560,0	629,2	-69,17	599,9	6	6	0,1631	189
DDT2-T vs. DDT4-DNP-W-T	560,0	708,0	-148,0	599,9	6	6	0,3489	189
DDT2-T vs. DDT4-T	560,0	703,7	-143,7	599,9	6	6	0,3387	189
DDT2-T vs. DDT5	560,0	632,3	-72,33	599,9	6	6	0,1705	189
DDT2-T vs. DDT5-DNP-N	560,0	2142	-1582	599,9	6	6	3730	189
DDT2-T vs. DDT5-DNP-N-T	560,0	2137	-1577	599,9	6	6	3718	189
DDT2-T vs. DDT5-DNP-W	560,0	577,5	-17,50	599,9	6	6	0,04126	189
DDT2-T vs. DDT5-DNP-W-T	560,0	564,7	-4667	599,9	6	6	0,01100	189
DDT2-T vs. DDT5-T	560,0	678,2	-118,2	599,9	6	6	0,2786	189
DDT2-T vs. DDT6	560,0	654,8	-94,83	599,9	6	6	0,2236	189
DDT2-T vs. DDT6-DNP-N	560,0	4739	-4179	599,9	6	6	9851	189
DDT2-T vs. DDT6-DNP-N-T	560,0	5939	-5379	599,9	6	6	12,68	189
DDT2-T vs. DDT6-DNP-W	560,0	581,7	-21,67	599,9	6	6	0,05108	189
DDT2-T vs. DDT6-DNP-W-T	560,0	650,3	-90,33	599,9	6	6	0,2130	189
DDT2-T vs. DDT6-T	560,0	605,5	-45,50	599,9	6	6	0,1073	189
DDT2-T vs. - Control	560,0	657,3	-97,33	599,9	6	6	0,2295	189
DDT3 vs. DDT3-DNP-N	479,8	1049	-569,3	599,9	6	6	1342	189
DDT3 vs. DDT3-DNP-N-T	479,8	1443	-963,5	599,9	6	6	2272	189
DDT3 vs. DDT3-DNP-W	479,8	557,2	-77,33	599,9	6	6	0,1823	189
DDT3 vs. DDT3-DNP-W-T	479,8	407,8	72,00	599,9	6	6	0,1697	189
DDT3 vs. DDT3-T	479,8	412,2	67,67	599,9	6	6	0,1595	189
DDT3 vs. DDT4	479,8	671,8	-192,0	599,9	6	6	0,4527	189
DDT3 vs. DDT4-DNP-N	479,8	890,2	-410,3	599,9	6	6	0,9674	189
DDT3 vs. DDT4-DNP-N-T	479,8	616,2	-136,3	599,9	6	6	0,3214	189
DDT3 vs. DDT4-DNP-W	479,8	629,2	-149,3	599,9	6	6	0,3521	189
DDT3 vs. DDT4-DNP-W-T	479,8	708,0	-228,2	599,9	6	6	0,5379	189
DDT3 vs. DDT4-T	479,8	703,7	-223,8	599,9	6	6	0,5277	189
DDT3 vs. DDT5	479,8	632,3	-152,5	599,9	6	6	0,3595	189
DDT3 vs. DDT5-DNP-N	479,8	2142	-1663	599,9	6	6	3919	189
DDT3 vs. DDT5-DNP-N-T	479,8	2137	-1657	599,9	6	6	3907	189
DDT3 vs. DDT5-DNP-W	479,8	577,5	-97,67	599,9	6	6	0,2303	189
DDT3 vs. DDT5-DNP-W-T	479,8	564,7	-84,83	599,9	6	6	0,2000	189
DDT3 vs. DDT5-T	479,8	678,2	-198,3	599,9	6	6	0,4676	189
DDT3 vs. DDT6	479,8	654,8	-175,0	599,9	6	6	0,4126	189
DDT3 vs. DDT6-DNP-N	479,8	4739	-4259	599,9	6	6	10,04	189
DDT3 vs. DDT6-DNP-N-T	479,8	5939	-5459	599,9	6	6	12,87	189
DDT3 vs. DDT6-DNP-W	479,8	581,7	-101,8	599,9	6	6	0,2401	189
DDT3 vs. DDT6-DNP-W-T	479,8	650,3	-170,5	599,9	6	6	0,4020	189
DDT3 vs. DDT6-T	479,8	605,5	-125,7	599,9	6	6	0,2963	189
DDT3 vs. - Control	479,8	657,3	-177,5	599,9	6	6	0,4185	189
DDT3-DNP-N vs. DDT3-DNP-N-T	1049	1443	-394,2	599,9	6	6	0,9293	189
DDT3-DNP-N vs. DDT3-DNP-W	1049	557,2	492,0	599,9	6	6	1160	189
DDT3-DNP-N vs. DDT3-DNP-W-T	1049	407,8	641,3	599,9	6	6	1512	189
DDT3-DNP-N vs. DDT3-T	1049	412,2	637,0	599,9	6	6	1502	189
DDT3-DNP-N vs. DDT4	1049	671,8	377,3	599,9	6	6	0,8896	189
DDT3-DNP-N vs. DDT4-DNP-N	1049	890,2	159,0	599,9	6	6	0,3749	189
DDT3-DNP-N vs. DDT4-DNP-N-T	1049	616,2	433,0	599,9	6	6	1021	189
DDT3-DNP-N vs. DDT4-DNP-W	1049	629,2	420,0	599,9	6	6	0,9902	189
DDT3-DNP-N vs. DDT4-DNP-W-T	1049	708,0	341,2	599,9	6	6	0,8043	189
DDT3-DNP-N vs. DDT4-T	1049	703,7	345,5	599,9	6	6	0,8145	189
DDT3-DNP-N vs. DDT5	1049	632,3	416,8	599,9	6	6	0,9827	189
DDT3-DNP-N vs. DDT5-DNP-N	1049	2142	-1093	599,9	6	6	2577	189
DDT3-DNP-N vs. DDT5-DNP-N-T	1049	2137	-1088	599,9	6	6	2565	189
DDT3-DNP-N vs. DDT5-DNP-W	1049	577,5	471,7	599,9	6	6	1112	189
DDT3-DNP-N vs. DDT5-DNP-W-T	1049	564,7	484,5	599,9	6	6	1142	189
DDT3-DNP-N vs. DDT5-T	1049	678,2	371,0	599,9	6	6	0,8747	189
DDT3-DNP-N vs. DDT6	1049	654,8	394,3	599,9	6	6	0,9297	189
DDT3-DNP-N vs. DDT6-DNP-N	1049	4739	-3689	599,9	6	6	8698	189
DDT3-DNP-N vs. DDT6-DNP-N-T	1049	5939	-4890	599,9	6	6	11,53	189
DDT3-DNP-N vs. DDT6-DNP-W	1049	581,7	467,5	599,9	6	6	1102	189
DDT3-DNP-N vs. DDT6-DNP-W-T	1049	650,3	398,8	599,9	6	6	0,9403	189
DDT3-DNP-N vs. DDT6-T	1049	605,5	443,7	599,9	6	6	1046	189
DDT3-DNP-N vs. - Control	1049	657,3	391,8	599,9	6	6	0,9238	189
DDT3-DNP-N-T vs. DDT3-DNP-W	1443	557,2	886,2	599,9	6	6	2089	189
DDT3-DNP-N-T vs. DDT3-DNP-W-T	1443	407,8	1036	599,9	6	6	2441	189
DDT3-DNP-N-T vs. DDT3-T	1443	412,2	1031	599,9	6	6	2431	189
DDT3-DNP-N-T vs. DDT4	1443	671,8	771,5	599,9	6	6	1819	189
DDT3-DNP-N-T vs. DDT4-DNP-N	1443	890,2	553,2	599,9	6	6	1304	189
DDT3-DNP-N-T vs. DDT4-DNP-N-T	1443	616,2	827,2	599,9	6	6	1950	189
DDT3-DNP-N-T vs. DDT4-DNP-W	1443	629,2	814,2	599,9	6	6	1919	189
DDT3-DNP-N-T vs. DDT4-DNP-W-T	1443	708,0	735,3	599,9	6	6	1734	189
DDT3-DNP-N-T vs. DDT4-T	1443	703,7	739,7	599,9	6	6	1744	189
DDT3-DNP-N-T vs. DDT5	1443	632,3	811,0	599,9	6	6	1912	189
DDT3-DNP-N-T vs. DDT5-DNP-N	1443	2142	-699,0	599,9	6	6	1648	189
DDT3-DNP-N-T vs. DDT5-DNP-N-T	1443	2137	-693,8	599,9	6	6	1636	189
DDT3-DNP-N-T vs. DDT5-DNP-W	1443	577,5	865,8	599,9	6	6	2041	189
DDT3-DNP-N-T vs. DDT5-DNP-W-T	1443	564,7	878,7	599,9	6	6	2072	189
DDT3-DNP-N-T vs. DDT5-T	1443	678,2	765,2	599,9	6	6	1804	189
DDT3-DNP-N-T vs. DDT6	1443	654,8	788,5	599,9	6	6	1859	189
DDT3-DNP-N-T vs. DDT6-DNP-N	1443	4739	-3295	599,9	6	6	7769	189
DDT3-DNP-N-T vs. DDT6-DNP-N-T	1443	5939	-4496	599,9	6	6	10,60	189
DDT3-DNP-N-T vs. DDT6-DNP-W	1443	581,7	861,7	599,9	6	6	2031	189
DDT3-DNP-N-T vs. DDT6-DNP-W-T	1443	650,3	793,0	599,9	6	6	1870	189
DDT3-DNP-N-T vs. DDT6-T	1443	605,5	837,8	599,9	6	6	1975	189
DDT3-DNP-N-T vs. - Control	1443	657,3	786,0	599,9	6	6	1853	189
DDT3-DNP-W vs. DDT3-DNP-W-T	557,2	407,8	149,3	599,9	6	6	0,3521	189
DDT3-DNP-W vs. DDT3-T	557,2	412,2	145,0	599,9	6	6	0,3419	189
DDT3-DNP-W vs. DDT4	557,2	671,8	-114,7	599,9	6	6	0,2703	189
DDT3-DNP-W vs. DDT4-DNP-N	557,2	890,2	-333,0	599,9	6	6	0,7851	189
DDT3-DNP-W vs. DDT4-DNP-N-T	557,2	616,2	-59,00	599,9	6	6	0,1391	189
DDT3-DNP-W vs. DDT4-DNP-W	557,2	629,2	-72,00	599,9	6	6	0,1697	189
DDT3-DNP-W vs. DDT4-DNP-W-T	557,2	708,0	-150,8	599,9	6	6	0,3556	189
DDT3-DNP-W vs. DDT4-T	557,2	703,7	-146,5	599,9	6	6	0,3454	189
DDT3-DNP-W vs. DDT5	557,2	632,3	-75,17	599,9	6	6	0,1772	189
DDT3-DNP-W vs. DDT5-DNP-N	557,2	2142	-1585	599,9	6	6	3737	189
DDT3-DNP-W vs. DDT5-DNP-N-T	557,2	2137	-1580	599,9	6	6	3725	189
DDT3-DNP-W vs. DDT5-DNP-W	557,2	577,5	-20,33	599,9	6	6	0,04794	189
DDT3-DNP-W vs. DDT5-DNP-W-T	557,2	564,7	-7500	599,9	6	6	0,01768	189
DDT3-DNP-W vs. DDT5-T	557,2	678,2	-121,0	599,9	6	6	0,2853	189
DDT3-DNP-W vs. DDT6	557,2	654,8	-97,67	599,9	6	6	0,2303	189
DDT3-DNP-W vs. DDT6-DNP-N	557,2	4739	-4181	599,9	6	6	9858	189
DDT3-DNP-W vs. DDT6-DNP-N-T	557,2	5939	-5382	599,9	6	6	12,69	189
DDT3-DNP-W vs. DDT6-DNP-W	557,2	581,7	-24,50	599,9	6	6	0,05776	189
DDT3-DNP-W vs. DDT6-DNP-W-T	557,2	650,3	-93,17	599,9	6	6	0,2196	189
DDT3-DNP-W vs. DDT6-T	557,2	605,5	-48,33	599,9	6	6	0,1140	189
DDT3-DNP-W vs. - Control	557,2	657,3	-100,2	599,9	6	6	0,2362	189
DDT3-DNP-W-T vs. DDT3-T	407,8	412,2	-4333	599,9	6	6	0,01022	189
DDT3-DNP-W-T vs. DDT4	407,8	671,8	-264,0	599,9	6	6	0,6224	189
DDT3-DNP-W-T vs. DDT4-DNP-N	407,8	890,2	-482,3	599,9	6	6	1137	189
DDT3-DNP-W-T vs. DDT4-DNP-N-T	407,8	616,2	-208,3	599,9	6	6	0,4912	189
DDT3-DNP-W-T vs. DDT4-DNP-W	407,8	629,2	-221,3	599,9	6	6	0,5218	189
DDT3-DNP-W-T vs. DDT4-DNP-W-T	407,8	708,0	-300,2	599,9	6	6	0,7077	189
DDT3-DNP-W-T vs. DDT4-T	407,8	703,7	-295,8	599,9	6	6	0,6975	189
DDT3-DNP-W-T vs. DDT5	407,8	632,3	-224,5	599,9	6	6	0,5293	189
DDT3-DNP-W-T vs. DDT5-DNP-N	407,8	2142	-1735	599,9	6	6	4089	189
DDT3-DNP-W-T vs. DDT5-DNP-N-T	407,8	2137	-1729	599,9	6	6	4077	189
DDT3-DNP-W-T vs. DDT5-DNP-W	407,8	577,5	-169,7	599,9	6	6	0,4000	189
DDT3-DNP-W-T vs. DDT5-DNP-W-T	407,8	564,7	-156,8	599,9	6	6	0,3697	189
DDT3-DNP-W-T vs. DDT5-T	407,8	678,2	-270,3	599,9	6	6	0,6373	189
DDT3-DNP-W-T vs. DDT6	407,8	654,8	-247,0	599,9	6	6	0,5823	189
DDT3-DNP-W-T vs. DDT6-DNP-N	407,8	4739	-4331	599,9	6	6	10,21	189
DDT3-DNP-W-T vs. DDT6-DNP-N-T	407,8	5939	-5531	599,9	6	6	13,04	189
DDT3-DNP-W-T vs. DDT6-DNP-W	407,8	581,7	-173,8	599,9	6	6	0,4098	189
DDT3-DNP-W-T vs. DDT6-DNP-W-T	407,8	650,3	-242,5	599,9	6	6	0,5717	189
DDT3-DNP-W-T vs. DDT6-T	407,8	605,5	-197,7	599,9	6	6	0,4660	189
DDT3-DNP-W-T vs. - Control	407,8	657,3	-249,5	599,9	6	6	0,5882	189
DDT3-T vs. DDT4	412,2	671,8	-259,7	599,9	6	6	0,6122	189
DDT3-T vs. DDT4-DNP-N	412,2	890,2	-478,0	599,9	6	6	1127	189
DDT3-T vs. DDT4-DNP-N-T	412,2	616,2	-204,0	599,9	6	6	0,4809	189
DDT3-T vs. DDT4-DNP-W	412,2	629,2	-217,0	599,9	6	6	0,5116	189
DDT3-T vs. DDT4-DNP-W-T	412,2	708,0	-295,8	599,9	6	6	0,6975	189
DDT3-T vs. DDT4-T	412,2	703,7	-291,5	599,9	6	6	0,6872	189
DDT3-T vs. DDT5	412,2	632,3	-220,2	599,9	6	6	0,5191	189
DDT3-T vs. DDT5-DNP-N	412,2	2142	-1730	599,9	6	6	4079	189
DDT3-T vs. DDT5-DNP-N-T	412,2	2137	-1725	599,9	6	6	4067	189
DDT3-T vs. DDT5-DNP-W	412,2	577,5	-165,3	599,9	6	6	0,3898	189
DDT3-T vs. DDT5-DNP-W-T	412,2	564,7	-152,5	599,9	6	6	0,3595	189
DDT3-T vs. DDT5-T	412,2	678,2	-266,0	599,9	6	6	0,6271	189
DDT3-T vs. DDT6	412,2	654,8	-242,7	599,9	6	6	0,5721	189
DDT3-T vs. DDT6-DNP-N	412,2	4739	-4326	599,9	6	6	10,20	189
DDT3-T vs. DDT6-DNP-N-T	412,2	5939	-5527	599,9	6	6	13,03	189
DDT3-T vs. DDT6-DNP-W	412,2	581,7	-169,5	599,9	6	6	0,3996	189
DDT3-T vs. DDT6-DNP-W-T	412,2	650,3	-238,2	599,9	6	6	0,5615	189
DDT3-T vs. DDT6-T	412,2	605,5	-193,3	599,9	6	6	0,4558	189
DDT3-T vs. - Control	412,2	657,3	-245,2	599,9	6	6	0,5780	189
DDT4 vs. DDT4-DNP-N	671,8	890,2	-218,3	599,9	6	6	0,5147	189
DDT4 vs. DDT4-DNP-N-T	671,8	616,2	55,67	599,9	6	6	0,1312	189
DDT4 vs. DDT4-DNP-W	671,8	629,2	42,67	599,9	6	6	0,1006	189
DDT4 vs. DDT4-DNP-W-T	671,8	708,0	-36,17	599,9	6	6	0,08527	189
DDT4 vs. DDT4-T	671,8	703,7	-31,83	599,9	6	6	0,07505	189
DDT4 vs. DDT5	671,8	632,3	39,50	599,9	6	6	0,09312	189
DDT4 vs. DDT5-DNP-N	671,8	2142	-1471	599,9	6	6	3467	189
DDT4 vs. DDT5-DNP-N-T	671,8	2137	-1465	599,9	6	6	3455	189
DDT4 vs. DDT5-DNP-W	671,8	577,5	94,33	599,9	6	6	0,2224	189
DDT4 vs. DDT5-DNP-W-T	671,8	564,7	107,2	599,9	6	6	0,2527	189
DDT4 vs. DDT5-T	671,8	678,2	-6333	599,9	6	6	0,01493	189
DDT4 vs. DDT6	671,8	654,8	17,00	599,9	6	6	0,04008	189
DDT4 vs. DDT6-DNP-N	671,8	4739	-4067	599,9	6	6	9588	189
DDT4 vs. DDT6-DNP-N-T	671,8	5939	-5267	599,9	6	6	12,42	189
DDT4 vs. DDT6-DNP-W	671,8	581,7	90,17	599,9	6	6	0,2126	189
DDT4 vs. DDT6-DNP-W-T	671,8	650,3	21,50	599,9	6	6	0,05069	189
DDT4 vs. DDT6-T	671,8	605,5	66,33	599,9	6	6	0,1564	189
DDT4 vs. - Control	671,8	657,3	14,50	599,9	6	6	0,03419	189
DDT4-DNP-N vs. DDT4-DNP-N-T	890,2	616,2	274,0	599,9	6	6	0,6460	189
DDT4-DNP-N vs. DDT4-DNP-W	890,2	629,2	261,0	599,9	6	6	0,6153	189
DDT4-DNP-N vs. DDT4-DNP-W-T	890,2	708,0	182,2	599,9	6	6	0,4295	189
DDT4-DNP-N vs. DDT4-T	890,2	703,7	186,5	599,9	6	6	0,4397	189
DDT4-DNP-N vs. DDT5	890,2	632,3	257,8	599,9	6	6	0,6079	189
DDT4-DNP-N vs. DDT5-DNP-N	890,2	2142	-1252	599,9	6	6	2952	189
DDT4-DNP-N vs. DDT5-DNP-N-T	890,2	2137	-1247	599,9	6	6	2940	189
DDT4-DNP-N vs. DDT5-DNP-W	890,2	577,5	312,7	599,9	6	6	0,7371	189
DDT4-DNP-N vs. DDT5-DNP-W-T	890,2	564,7	325,5	599,9	6	6	0,7674	189
DDT4-DNP-N vs. DDT5-T	890,2	678,2	212,0	599,9	6	6	0,4998	189
DDT4-DNP-N vs. DDT6	890,2	654,8	235,3	599,9	6	6	0,5548	189
DDT4-DNP-N vs. DDT6-DNP-N	890,2	4739	-3848	599,9	6	6	9073	189
DDT4-DNP-N vs. DDT6-DNP-N-T	890,2	5939	-5049	599,9	6	6	11,90	189
DDT4-DNP-N vs. DDT6-DNP-W	890,2	581,7	308,5	599,9	6	6	0,7273	189
DDT4-DNP-N vs. DDT6-DNP-W-T	890,2	650,3	239,8	599,9	6	6	0,5654	189
DDT4-DNP-N vs. DDT6-T	890,2	605,5	284,7	599,9	6	6	0,6711	189
DDT4-DNP-N vs. - Control	890,2	657,3	232,8	599,9	6	6	0,5489	189
DDT4-DNP-N-T vs. DDT4-DNP-W	616,2	629,2	-13,00	599,9	6	6	0,03065	189
DDT4-DNP-N-T vs. DDT4-DNP-W-T	616,2	708,0	-91,83	599,9	6	6	0,2165	189
DDT4-DNP-N-T vs. DDT4-T	616,2	703,7	-87,50	599,9	6	6	0,2063	189
DDT4-DNP-N-T vs. DDT5	616,2	632,3	-16,17	599,9	6	6	0,03811	189
DDT4-DNP-N-T vs. DDT5-DNP-N	616,2	2142	-1526	599,9	6	6	3598	189
DDT4-DNP-N-T vs. DDT5-DNP-N-T	616,2	2137	-1521	599,9	6	6	3586	189
DDT4-DNP-N-T vs. DDT5-DNP-W	616,2	577,5	38,67	599,9	6	6	0,09116	189
DDT4-DNP-N-T vs. DDT5-DNP-W-T	616,2	564,7	51,50	599,9	6	6	0,1214	189
DDT4-DNP-N-T vs. DDT5-T	616,2	678,2	-62,00	599,9	6	6	0,1462	189
DDT4-DNP-N-T vs. DDT6	616,2	654,8	-38,67	599,9	6	6	0,09116	189
DDT4-DNP-N-T vs. DDT6-DNP-N	616,2	4739	-4122	599,9	6	6	9719	189
DDT4-DNP-N-T vs. DDT6-DNP-N-T	616,2	5939	-5323	599,9	6	6	12,55	189
DDT4-DNP-N-T vs. DDT6-DNP-W	616,2	581,7	34,50	599,9	6	6	0,08134	189
DDT4-DNP-N-T vs. DDT6-DNP-W-T	616,2	650,3	-34,17	599,9	6	6	0,08055	189
DDT4-DNP-N-T vs. DDT6-T	616,2	605,5	10,67	599,9	6	6	0,02515	189
DDT4-DNP-N-T vs. - Control	616,2	657,3	-41,17	599,9	6	6	0,09705	189
DDT4-DNP-W vs. DDT4-DNP-W-T	629,2	708,0	-78,83	599,9	6	6	0,1859	189
DDT4-DNP-W vs. DDT4-T	629,2	703,7	-74,50	599,9	6	6	0,1756	189
DDT4-DNP-W vs. DDT5	629,2	632,3	-3167	599,9	6	6	0,007466	189
DDT4-DNP-W vs. DDT5-DNP-N	629,2	2142	-1513	599,9	6	6	3567	189
DDT4-DNP-W vs. DDT5-DNP-N-T	629,2	2137	-1508	599,9	6	6	3555	189
DDT4-DNP-W vs. DDT5-DNP-W	629,2	577,5	51,67	599,9	6	6	0,1218	189
DDT4-DNP-W vs. DDT5-DNP-W-T	629,2	564,7	64,50	599,9	6	6	0,1521	189
DDT4-DNP-W vs. DDT5-T	629,2	678,2	-49,00	599,9	6	6	0,1155	189
DDT4-DNP-W vs. DDT6	629,2	654,8	-25,67	599,9	6	6	0,06051	189
DDT4-DNP-W vs. DDT6-DNP-N	629,2	4739	-4109	599,9	6	6	9688	189
DDT4-DNP-W vs. DDT6-DNP-N-T	629,2	5939	-5310	599,9	6	6	12,52	189
DDT4-DNP-W vs. DDT6-DNP-W	629,2	581,7	47,50	599,9	6	6	0,1120	189
DDT4-DNP-W vs. DDT6-DNP-W-T	629,2	650,3	-21,17	599,9	6	6	0,04990	189
DDT4-DNP-W vs. DDT6-T	629,2	605,5	23,67	599,9	6	6	0,05580	189
DDT4-DNP-W vs. - Control	629,2	657,3	-28,17	599,9	6	6	0,06641	189
DDT4-DNP-W-T vs. DDT4-T	708,0	703,7	4333	599,9	6	6	0,01022	189
DDT4-DNP-W-T vs. DDT5	708,0	632,3	75,67	599,9	6	6	0,1784	189
DDT4-DNP-W-T vs. DDT5-DNP-N	708,0	2142	-1434	599,9	6	6	3382	189
DDT4-DNP-W-T vs. DDT5-DNP-N-T	708,0	2137	-1429	599,9	6	6	3369	189
DDT4-DNP-W-T vs. DDT5-DNP-W	708,0	577,5	130,5	599,9	6	6	0,3077	189
DDT4-DNP-W-T vs. DDT5-DNP-W-T	708,0	564,7	143,3	599,9	6	6	0,3379	189
DDT4-DNP-W-T vs. DDT5-T	708,0	678,2	29,83	599,9	6	6	0,07033	189
DDT4-DNP-W-T vs. DDT6	708,0	654,8	53,17	599,9	6	6	0,1253	189
DDT4-DNP-W-T vs. DDT6-DNP-N	708,0	4739	-4031	599,9	6	6	9502	189
DDT4-DNP-W-T vs. DDT6-DNP-N-T	708,0	5939	-5231	599,9	6	6	12,33	189
DDT4-DNP-W-T vs. DDT6-DNP-W	708,0	581,7	126,3	599,9	6	6	0,2978	189
DDT4-DNP-W-T vs. DDT6-DNP-W-T	708,0	650,3	57,67	599,9	6	6	0,1360	189
DDT4-DNP-W-T vs. DDT6-T	708,0	605,5	102,5	599,9	6	6	0,2417	189
DDT4-DNP-W-T vs. - Control	708,0	657,3	50,67	599,9	6	6	0,1195	189
DDT4-T vs. DDT5	703,7	632,3	71,33	599,9	6	6	0,1682	189
DDT4-T vs. DDT5-DNP-N	703,7	2142	-1439	599,9	6	6	3392	189
DDT4-T vs. DDT5-DNP-N-T	703,7	2137	-1434	599,9	6	6	3380	189
DDT4-T vs. DDT5-DNP-W	703,7	577,5	126,2	599,9	6	6	0,2974	189
DDT4-T vs. DDT5-DNP-W-T	703,7	564,7	139,0	599,9	6	6	0,3277	189
DDT4-T vs. DDT5-T	703,7	678,2	25,50	599,9	6	6	0,06012	189
DDT4-T vs. DDT6	703,7	654,8	48,83	599,9	6	6	0,1151	189
DDT4-T vs. DDT6-DNP-N	703,7	4739	-4035	599,9	6	6	9512	189
DDT4-T vs. DDT6-DNP-N-T	703,7	5939	-5235	599,9	6	6	12,34	189
DDT4-T vs. DDT6-DNP-W	703,7	581,7	122,0	599,9	6	6	0,2876	189
DDT4-T vs. DDT6-DNP-W-T	703,7	650,3	53,33	599,9	6	6	0,1257	189
DDT4-T vs. DDT6-T	703,7	605,5	98,17	599,9	6	6	0,2314	189
DDT4-T vs. - Control	703,7	657,3	46,33	599,9	6	6	0,1092	189
DDT5 vs. DDT5-DNP-N	632,3	2142	-1510	599,9	6	6	3560	189
DDT5 vs. DDT5-DNP-N-T	632,3	2137	-1505	599,9	6	6	3548	189
DDT5 vs. DDT5-DNP-W	632,3	577,5	54,83	599,9	6	6	0,1293	189
DDT5 vs. DDT5-DNP-W-T	632,3	564,7	67,67	599,9	6	6	0,1595	189
DDT5 vs. DDT5-T	632,3	678,2	-45,83	599,9	6	6	0,1081	189
DDT5 vs. DDT6	632,3	654,8	-22,50	599,9	6	6	0,05305	189
DDT5 vs. DDT6-DNP-N	632,3	4739	-4106	599,9	6	6	9681	189
DDT5 vs. DDT6-DNP-N-T	632,3	5939	-5307	599,9	6	6	12,51	189
DDT5 vs. DDT6-DNP-W	632,3	581,7	50,67	599,9	6	6	0,1195	189
DDT5 vs. DDT6-DNP-W-T	632,3	650,3	-18,00	599,9	6	6	0,04244	189
DDT5 vs. DDT6-T	632,3	605,5	26,83	599,9	6	6	0,06326	189
DDT5 vs. - Control	632,3	657,3	-25,00	599,9	6	6	0,05894	189
DDT5-DNP-N vs. DDT5-DNP-N-T	2142	2137	5167	599,9	6	6	0,01218	189
DDT5-DNP-N vs. DDT5-DNP-W	2142	577,5	1565	599,9	6	6	3689	189
DDT5-DNP-N vs. DDT5-DNP-W-T	2142	564,7	1578	599,9	6	6	3719	189
DDT5-DNP-N vs. DDT5-T	2142	678,2	1464	599,9	6	6	3452	189
DDT5-DNP-N vs. DDT6	2142	654,8	1488	599,9	6	6	3507	189
DDT5-DNP-N vs. DDT6-DNP-N	2142	4739	-2596	599,9	6	6	6121	189
DDT5-DNP-N vs. DDT6-DNP-N-T	2142	5939	-3797	599,9	6	6	8951	189
DDT5-DNP-N vs. DDT6-DNP-W	2142	581,7	1561	599,9	6	6	3679	189
DDT5-DNP-N vs. DDT6-DNP-W-T	2142	650,3	1492	599,9	6	6	3518	189
DDT5-DNP-N vs. DDT6-T	2142	605,5	1537	599,9	6	6	3623	189
DDT5-DNP-N vs. - Control	2142	657,3	1485	599,9	6	6	3501	189
DDT5-DNP-N-T vs. DDT5-DNP-W	2137	577,5	1560	599,9	6	6	3677	189
DDT5-DNP-N-T vs. DDT5-DNP-W-T	2137	564,7	1573	599,9	6	6	3707	189
DDT5-DNP-N-T vs. DDT5-T	2137	678,2	1459	599,9	6	6	3440	189
DDT5-DNP-N-T vs. DDT6	2137	654,8	1482	599,9	6	6	3495	189
DDT5-DNP-N-T vs. DDT6-DNP-N	2137	4739	-2601	599,9	6	6	6133	189
DDT5-DNP-N-T vs. DDT6-DNP-N-T	2137	5939	-3802	599,9	6	6	8963	189
DDT5-DNP-N-T vs. DDT6-DNP-W	2137	581,7	1556	599,9	6	6	3667	189
DDT5-DNP-N-T vs. DDT6-DNP-W-T	2137	650,3	1487	599,9	6	6	3505	189
DDT5-DNP-N-T vs. DDT6-T	2137	605,5	1532	599,9	6	6	3611	189
DDT5-DNP-N-T vs. - Control	2137	657,3	1480	599,9	6	6	3489	189
DDT5-DNP-W vs. DDT5-DNP-W-T	577,5	564,7	12,83	599,9	6	6	0,03026	189
DDT5-DNP-W vs. DDT5-T	577,5	678,2	-100,7	599,9	6	6	0,2373	189
DDT5-DNP-W vs. DDT6	577,5	654,8	-77,33	599,9	6	6	0,1823	189
DDT5-DNP-W vs. DDT6-DNP-N	577,5	4739	-4161	599,9	6	6	9810	189
DDT5-DNP-W vs. DDT6-DNP-N-T	577,5	5939	-5362	599,9	6	6	12,64	189
DDT5-DNP-W vs. DDT6-DNP-W	577,5	581,7	-4167	599,9	6	6	0,009823	189
DDT5-DNP-W vs. DDT6-DNP-W-T	577,5	650,3	-72,83	599,9	6	6	0,1717	189
DDT5-DNP-W vs. DDT6-T	577,5	605,5	-28,00	599,9	6	6	0,06601	189
DDT5-DNP-W vs. - Control	577,5	657,3	-79,83	599,9	6	6	0,1882	189
DDT5-DNP-W-T vs. DDT5-T	564,7	678,2	-113,5	599,9	6	6	0,2676	189
DDT5-DNP-W-T vs. DDT6	564,7	654,8	-90,17	599,9	6	6	0,2126	189
DDT5-DNP-W-T vs. DDT6-DNP-N	564,7	4739	-4174	599,9	6	6	9840	189
DDT5-DNP-W-T vs. DDT6-DNP-N-T	564,7	5939	-5374	599,9	6	6	12,67	189
DDT5-DNP-W-T vs. DDT6-DNP-W	564,7	581,7	-17,00	599,9	6	6	0,04008	189
DDT5-DNP-W-T vs. DDT6-DNP-W-T	564,7	650,3	-85,67	599,9	6	6	0,2020	189
DDT5-DNP-W-T vs. DDT6-T	564,7	605,5	-40,83	599,9	6	6	0,09627	189
DDT5-DNP-W-T vs. - Control	564,7	657,3	-92,67	599,9	6	6	0,2185	189
DDT5-T vs. DDT6	678,2	654,8	23,33	599,9	6	6	0,05501	189
DDT5-T vs. DDT6-DNP-N	678,2	4739	-4060	599,9	6	6	9573	189
DDT5-T vs. DDT6-DNP-N-T	678,2	5939	-5261	599,9	6	6	12,40	189
DDT5-T vs. DDT6-DNP-W	678,2	581,7	96,50	599,9	6	6	0,2275	189
DDT5-T vs. DDT6-DNP-W-T	678,2	650,3	27,83	599,9	6	6	0,06562	189
DDT5-T vs. DDT6-T	678,2	605,5	72,67	599,9	6	6	0,1713	189
DDT5-T vs. - Control	678,2	657,3	20,83	599,9	6	6	0,04912	189
DDT6 vs. DDT6-DNP-N	654,8	4739	-4084	599,9	6	6	9628	189
DDT6 vs. DDT6-DNP-N-T	654,8	5939	-5284	599,9	6	6	12,46	189
DDT6 vs. DDT6-DNP-W	654,8	581,7	73,17	599,9	6	6	0,1725	189
DDT6 vs. DDT6-DNP-W-T	654,8	650,3	4500	599,9	6	6	0,01061	189
DDT6 vs. DDT6-T	654,8	605,5	49,33	599,9	6	6	0,1163	189
DDT6 vs. - Control	654,8	657,3	-2500	599,9	6	6	0,005894	189
DDT6-DNP-N vs. DDT6-DNP-N-T	4739	5939	-1201	599,9	6	6	2830	189
DDT6-DNP-N vs. DDT6-DNP-W	4739	581,7	4157	599,9	6	6	9800	189
DDT6-DNP-N vs. DDT6-DNP-W-T	4739	650,3	4088	599,9	6	6	9638	189
DDT6-DNP-N vs. DDT6-T	4739	605,5	4133	599,9	6	6	9744	189
DDT6-DNP-N vs. - Control	4739	657,3	4081	599,9	6	6	9622	189
DDT6-DNP-N-T vs. DDT6-DNP-W	5939	581,7	5357	599,9	6	6	12,63	189
DDT6-DNP-N-T vs. DDT6-DNP-W-T	5939	650,3	5289	599,9	6	6	12,47	189
DDT6-DNP-N-T vs. DDT6-T	5939	605,5	5334	599,9	6	6	12,57	189
DDT6-DNP-N-T vs. - Control	5939	657,3	5282	599,9	6	6	12,45	189
DDT6-DNP-W vs. DDT6-DNP-W-T	581,7	650,3	-68,67	599,9	6	6	0,1619	189
DDT6-DNP-W vs. DDT6-T	581,7	605,5	-23,83	599,9	6	6	0,05619	189
DDT6-DNP-W vs. - Control	581,7	657,3	-75,67	599,9	6	6	0,1784	189
DDT6-DNP-W-T vs. DDT6-T	650,3	605,5	44,83	599,9	6	6	0,1057	189
DDT6-DNP-W-T vs. - Control	650,3	657,3	-7000	599,9	6	6	0,01650	189
DDT6-T vs. - Control	605,5	657,3	-51,83	599,9	6	6	0,1222	189
