# Supplementary material for: DNA Nanostructure-Templated Antibody Complexes Provide Insights into the Geometric Requirements of Human Complement Cascade Activation
Source: J Am Chem Soc. 2024 May 4;146(19):13455–66. doi: 10.1021/jacs.4c02772 (PMC11099972; doi:10.1021/jacs.4c02772)
Supplement: Supplementary file 1 — ja4c02772_si_001.zip [file ja4c02772_si_001.zip › ANOVA/Ordinary one-way ANOVA of 15 min 25 nM.xlsx]

## Sheet: Ordinary one-way ANOVA of 15 mi
Number of families	1
Number of comparisons per family	741
Alpha	0,05
Tukey's multiple comparisons test	Mean Diff,	95,00% CI of diff,	Below threshold?	Summary	Adjusted P Value
DDT1a vs. DDT1a-N	132,7	-6157 to 6422	No	ns	>0,9999	A-B
DDT1a vs. DDT1b noChol-N	290,3	-7412 to 7993	No	ns	>0,9999	A-C
DDT1a vs. DDT1b-2xChol-N	28,33	-7674 to 7731	No	ns	>0,9999	A-D
DDT1a vs. DDT1a-N-T	235,0	-6054 to 6524	No	ns	>0,9999	A-E
DDT1a vs. DDT1a-W	47,00	-6242 to 6336	No	ns	>0,9999	A-F
DDT1a vs. DDT1a-W-T	171,8	-6117 to 6461	No	ns	>0,9999	A-G
DDT1a vs. DDT1a-T	161,8	-6127 to 6451	No	ns	>0,9999	A-H
DDT1a vs. DDT2	-332,0	-6621 to 5957	No	ns	>0,9999	A-I
DDT1a vs. DDT2-DNP-N	-2657	-8946 to 3633	No	ns	0,9998	A-J
DDT1a vs. DDT2-DNP-N-T	-3311	-9600 to 2979	No	ns	0,9876	A-K
DDT1a vs. DDT2-DNP-W	-1930	-8220 to 4359	No	ns	>0,9999	A-L
DDT1a vs. DDT2-DNP-W-T	-2733	-9022 to 3557	No	ns	0,9996	A-M
DDT1a vs. DDT2-T	326,8	-5962 to 6616	No	ns	>0,9999	A-N
DDT1a vs. DDT3	129,0	-6160 to 6418	No	ns	>0,9999	A-O
DDT1a vs. DDT3-DNP-N	-4403	-10692 to 1887	No	ns	0,7045	A-P
DDT1a vs. DDT3-DNP-N-T	-6115	-13147 to 916,7	No	ns	0,2160	A-Q
DDT1a vs. DDT3-DNP-W	-441,8	-6731 to 5847	No	ns	>0,9999	A-R
DDT1a vs. DDT3-DNP-W-T	-85,83	-6375 to 6203	No	ns	>0,9999	A-S
DDT1a vs. DDT3-T	409,7	-5880 to 6699	No	ns	>0,9999	A-T
DDT1a vs. DDT4	-358,3	-8061 to 7344	No	ns	>0,9999	A-U
DDT1a vs. DDT4-DNP-N	-6115	-12404 to 174,6	No	ns	0,0706	A-V
DDT1a vs. DDT4-DNP-N-T	-4161	-10450 to 2129	No	ns	0,8105	A-W
DDT1a vs. DDT4-DNP-W	-2241	-8530 to 4048	No	ns	>0,9999	A-X
DDT1a vs. DDT4-DNP-W-T	-1560	-7850 to 4729	No	ns	>0,9999	A-Y
DDT1a vs. DDT4-T	70,83	-6218 to 6360	No	ns	>0,9999	A-Z
DDT1a vs. DDT5	-89,67	-6379 to 6200	No	ns	>0,9999	A-AA
DDT1a vs. DDT5-DNP-N	-11404	-17693 to -5115	Yes	****	<0,0001	A-AB
DDT1a vs. DDT5-DNP-N-T	-11004	-17293 to -4715	Yes	****	<0,0001	A-AC
DDT1a vs. DDT5-DNP-W	-3023	-9312 to 3266	No	ns	0,9973	A-AD
DDT1a vs. DDT5-DNP-W-T	-2128	-8417 to 4161	No	ns	>0,9999	A-AE
DDT1a vs. DDT5-T	245,8	-6043 to 6535	No	ns	>0,9999	A-AF
DDT1a vs. DDT6	-490,0	-8193 to 7213	No	ns	>0,9999	A-AG
DDT1a vs. DDT6-DNP-N	-10911	-17200 to -4621	Yes	****	<0,0001	A-AH
DDT1a vs. DDT6-DNP-N-T	-8705	-14994 to -2416	Yes	***	0,0001	A-AI
DDT1a vs. DDT6-DNP-W	-3065	-9354 to 3224	No	ns	0,9965	A-AJ
DDT1a vs. DDT6-DNP-W-T	-1945	-8234 to 4345	No	ns	>0,9999	A-AK
DDT1a vs. DDT6-T	98,67	-6191 to 6388	No	ns	>0,9999	A-AL
DDT1a vs. - Control	429,0	-5860 to 6718	No	ns	>0,9999	A-AN
DDT1a-N vs. DDT1b noChol-N	157,7	-7545 to 7860	No	ns	>0,9999	B-C
DDT1a-N vs. DDT1b-2xChol-N	-104,3	-7807 to 7598	No	ns	>0,9999	B-D
DDT1a-N vs. DDT1a-N-T	102,3	-6187 to 6392	No	ns	>0,9999	B-E
DDT1a-N vs. DDT1a-W	-85,67	-6375 to 6204	No	ns	>0,9999	B-F
DDT1a-N vs. DDT1a-W-T	39,17	-6250 to 6328	No	ns	>0,9999	B-G
DDT1a-N vs. DDT1a-T	29,17	-6260 to 6318	No	ns	>0,9999	B-H
DDT1a-N vs. DDT2	-464,7	-6754 to 5825	No	ns	>0,9999	B-I
DDT1a-N vs. DDT2-DNP-N	-2789	-9079 to 3500	No	ns	0,9994	B-J
DDT1a-N vs. DDT2-DNP-N-T	-3443	-9732 to 2846	No	ns	0,9780	B-K
DDT1a-N vs. DDT2-DNP-W	-2063	-8352 to 4226	No	ns	>0,9999	B-L
DDT1a-N vs. DDT2-DNP-W-T	-2865	-9154 to 3424	No	ns	0,9990	B-M
DDT1a-N vs. DDT2-T	194,2	-6095 to 6483	No	ns	>0,9999	B-N
DDT1a-N vs. DDT3	-3667	-6293 to 6286	No	ns	>0,9999	B-O
DDT1a-N vs. DDT3-DNP-N	-4535	-10824 to 1754	No	ns	0,6395	B-P
DDT1a-N vs. DDT3-DNP-N-T	-6248	-13279 to 784,0	No	ns	0,1795	B-Q
DDT1a-N vs. DDT3-DNP-W	-574,5	-6864 to 5715	No	ns	>0,9999	B-R
DDT1a-N vs. DDT3-DNP-W-T	-218,5	-6508 to 6071	No	ns	>0,9999	B-S
DDT1a-N vs. DDT3-T	277,0	-6012 to 6566	No	ns	>0,9999	B-T
DDT1a-N vs. DDT4	-491,0	-8194 to 7212	No	ns	>0,9999	B-U
DDT1a-N vs. DDT4-DNP-N	-6247	-12537 to 41,98	No	ns	0,0544	B-V
DDT1a-N vs. DDT4-DNP-N-T	-4293	-10583 to 1996	No	ns	0,7548	B-W
DDT1a-N vs. DDT4-DNP-W	-2374	-8663 to 3916	No	ns	>0,9999	B-X
DDT1a-N vs. DDT4-DNP-W-T	-1693	-7982 to 4596	No	ns	>0,9999	B-Y
DDT1a-N vs. DDT4-T	-61,83	-6351 to 6227	No	ns	>0,9999	B-Z
DDT1a-N vs. DDT5	-222,3	-6512 to 6067	No	ns	>0,9999	B-AA
DDT1a-N vs. DDT5-DNP-N	-11537	-17826 to -5248	Yes	****	<0,0001	B-AB
DDT1a-N vs. DDT5-DNP-N-T	-11137	-17426 to -4847	Yes	****	<0,0001	B-AC
DDT1a-N vs. DDT5-DNP-W	-3156	-9445 to 3133	No	ns	0,9942	B-AD
DDT1a-N vs. DDT5-DNP-W-T	-2261	-8550 to 4029	No	ns	>0,9999	B-AE
DDT1a-N vs. DDT5-T	113,2	-6176 to 6402	No	ns	>0,9999	B-AF
DDT1a-N vs. DDT6	-622,7	-8325 to 7080	No	ns	>0,9999	B-AG
DDT1a-N vs. DDT6-DNP-N	-11043	-17333 to -4754	Yes	****	<0,0001	B-AH
DDT1a-N vs. DDT6-DNP-N-T	-8838	-15127 to -2548	Yes	****	<0,0001	B-AI
DDT1a-N vs. DDT6-DNP-W	-3198	-9487 to 3091	No	ns	0,9928	B-AJ
DDT1a-N vs. DDT6-DNP-W-T	-2077	-8367 to 4212	No	ns	>0,9999	B-AK
DDT1a-N vs. DDT6-T	-34,00	-6323 to 6255	No	ns	>0,9999	B-AL
DDT1a-N vs. - Control	296,3	-5993 to 6586	No	ns	>0,9999	B-AN
DDT1b noChol-N vs. DDT1b-2xChol-N	-262,0	-9156 to 8632	No	ns	>0,9999	C-D
DDT1b noChol-N vs. DDT1a-N-T	-55,33	-7758 to 7647	No	ns	>0,9999	C-E
DDT1b noChol-N vs. DDT1a-W	-243,3	-7946 to 7459	No	ns	>0,9999	C-F
DDT1b noChol-N vs. DDT1a-W-T	-118,5	-7821 to 7584	No	ns	>0,9999	C-G
DDT1b noChol-N vs. DDT1a-T	-128,5	-7831 to 7574	No	ns	>0,9999	C-H
DDT1b noChol-N vs. DDT2	-622,3	-8325 to 7080	No	ns	>0,9999	C-I
DDT1b noChol-N vs. DDT2-DNP-N	-2947	-10650 to 4756	No	ns	>0,9999	C-J
DDT1b noChol-N vs. DDT2-DNP-N-T	-3601	-11304 to 4102	No	ns	0,9983	C-K
DDT1b noChol-N vs. DDT2-DNP-W	-2221	-9923 to 5482	No	ns	>0,9999	C-L
DDT1b noChol-N vs. DDT2-DNP-W-T	-3023	-10726 to 4680	No	ns	>0,9999	C-M
DDT1b noChol-N vs. DDT2-T	36,50	-7666 to 7739	No	ns	>0,9999	C-N
DDT1b noChol-N vs. DDT3	-161,3	-7864 to 7541	No	ns	>0,9999	C-O
DDT1b noChol-N vs. DDT3-DNP-N	-4693	-12396 to 3010	No	ns	0,9156	C-P
DDT1b noChol-N vs. DDT3-DNP-N-T	-6405	-14725 to 1915	No	ns	0,4835	C-Q
DDT1b noChol-N vs. DDT3-DNP-W	-732,2	-8435 to 6971	No	ns	>0,9999	C-R
DDT1b noChol-N vs. DDT3-DNP-W-T	-376,2	-8079 to 7327	No	ns	>0,9999	C-S
DDT1b noChol-N vs. DDT3-T	119,3	-7583 to 7822	No	ns	>0,9999	C-T
DDT1b noChol-N vs. DDT4	-648,7	-9543 to 8246	No	ns	>0,9999	C-U
DDT1b noChol-N vs. DDT4-DNP-N	-6405	-14108 to 1298	No	ns	0,3045	C-V
DDT1b noChol-N vs. DDT4-DNP-N-T	-4451	-12154 to 3252	No	ns	0,9547	C-W
DDT1b noChol-N vs. DDT4-DNP-W	-2531	-10234 to 5172	No	ns	>0,9999	C-X
DDT1b noChol-N vs. DDT4-DNP-W-T	-1851	-9553 to 5852	No	ns	>0,9999	C-Y
DDT1b noChol-N vs. DDT4-T	-219,5	-7922 to 7483	No	ns	>0,9999	C-Z
DDT1b noChol-N vs. DDT5	-380,0	-8083 to 7323	No	ns	>0,9999	C-AA
DDT1b noChol-N vs. DDT5-DNP-N	-11695	-19397 to -3992	Yes	****	<0,0001	C-AB
DDT1b noChol-N vs. DDT5-DNP-N-T	-11294	-18997 to -3591	Yes	****	<0,0001	C-AC
DDT1b noChol-N vs. DDT5-DNP-W	-3314	-11016 to 4389	No	ns	0,9997	C-AD
DDT1b noChol-N vs. DDT5-DNP-W-T	-2418	-10121 to 5284	No	ns	>0,9999	C-AE
DDT1b noChol-N vs. DDT5-T	-44,50	-7747 to 7658	No	ns	>0,9999	C-AF
DDT1b noChol-N vs. DDT6	-780,3	-9675 to 8114	No	ns	>0,9999	C-AG
DDT1b noChol-N vs. DDT6-DNP-N	-11201	-18904 to -3498	Yes	****	<0,0001	C-AH
DDT1b noChol-N vs. DDT6-DNP-N-T	-8995	-16698 to -1293	Yes	**	0,0045	C-AI
DDT1b noChol-N vs. DDT6-DNP-W	-3356	-11058 to 4347	No	ns	0,9996	C-AJ
DDT1b noChol-N vs. DDT6-DNP-W-T	-2235	-9938 to 5468	No	ns	>0,9999	C-AK
DDT1b noChol-N vs. DDT6-T	-191,7	-7894 to 7511	No	ns	>0,9999	C-AL
DDT1b noChol-N vs. - Control	138,7	-7564 to 7841	No	ns	>0,9999	C-AN
DDT1b-2xChol-N vs. DDT1a-N-T	206,7	-7496 to 7909	No	ns	>0,9999	D-E
DDT1b-2xChol-N vs. DDT1a-W	18,67	-7684 to 7721	No	ns	>0,9999	D-F
DDT1b-2xChol-N vs. DDT1a-W-T	143,5	-7559 to 7846	No	ns	>0,9999	D-G
DDT1b-2xChol-N vs. DDT1a-T	133,5	-7569 to 7836	No	ns	>0,9999	D-H
DDT1b-2xChol-N vs. DDT2	-360,3	-8063 to 7342	No	ns	>0,9999	D-I
DDT1b-2xChol-N vs. DDT2-DNP-N	-2685	-10388 to 5018	No	ns	>0,9999	D-J
DDT1b-2xChol-N vs. DDT2-DNP-N-T	-3339	-11042 to 4364	No	ns	0,9996	D-K
DDT1b-2xChol-N vs. DDT2-DNP-W	-1959	-9661 to 5744	No	ns	>0,9999	D-L
DDT1b-2xChol-N vs. DDT2-DNP-W-T	-2761	-10464 to 4942	No	ns	>0,9999	D-M
DDT1b-2xChol-N vs. DDT2-T	298,5	-7404 to 8001	No	ns	>0,9999	D-N
DDT1b-2xChol-N vs. DDT3	100,7	-7602 to 7803	No	ns	>0,9999	D-O
DDT1b-2xChol-N vs. DDT3-DNP-N	-4431	-12134 to 3272	No	ns	0,9573	D-P
DDT1b-2xChol-N vs. DDT3-DNP-N-T	-6143	-14463 to 2177	No	ns	0,5844	D-Q
DDT1b-2xChol-N vs. DDT3-DNP-W	-470,2	-8173 to 7233	No	ns	>0,9999	D-R
DDT1b-2xChol-N vs. DDT3-DNP-W-T	-114,2	-7817 to 7589	No	ns	>0,9999	D-S
DDT1b-2xChol-N vs. DDT3-T	381,3	-7321 to 8084	No	ns	>0,9999	D-T
DDT1b-2xChol-N vs. DDT4	-386,7	-9281 to 8508	No	ns	>0,9999	D-U
DDT1b-2xChol-N vs. DDT4-DNP-N	-6143	-13846 to 1560	No	ns	0,3988	D-V
DDT1b-2xChol-N vs. DDT4-DNP-N-T	-4189	-11892 to 3514	No	ns	0,9800	D-W
DDT1b-2xChol-N vs. DDT4-DNP-W	-2269	-9972 to 5434	No	ns	>0,9999	D-X
DDT1b-2xChol-N vs. DDT4-DNP-W-T	-1589	-9291 to 6114	No	ns	>0,9999	D-Y
DDT1b-2xChol-N vs. DDT4-T	42,50	-7660 to 7745	No	ns	>0,9999	D-Z
DDT1b-2xChol-N vs. DDT5	-118,0	-7821 to 7585	No	ns	>0,9999	D-AA
DDT1b-2xChol-N vs. DDT5-DNP-N	-11433	-19135 to -3730	Yes	****	<0,0001	D-AB
DDT1b-2xChol-N vs. DDT5-DNP-N-T	-11032	-18735 to -3329	Yes	****	<0,0001	D-AC
DDT1b-2xChol-N vs. DDT5-DNP-W	-3052	-10754 to 4651	No	ns	>0,9999	D-AD
DDT1b-2xChol-N vs. DDT5-DNP-W-T	-2156	-9859 to 5546	No	ns	>0,9999	D-AE
DDT1b-2xChol-N vs. DDT5-T	217,5	-7485 to 7920	No	ns	>0,9999	D-AF
DDT1b-2xChol-N vs. DDT6	-518,3	-9413 to 8376	No	ns	>0,9999	D-AG
DDT1b-2xChol-N vs. DDT6-DNP-N	-10939	-18642 to -3236	Yes	****	<0,0001	D-AH
DDT1b-2xChol-N vs. DDT6-DNP-N-T	-8733	-16436 to -1031	Yes	**	0,0076	D-AI
DDT1b-2xChol-N vs. DDT6-DNP-W	-3094	-10796 to 4609	No	ns	>0,9999	D-AJ
DDT1b-2xChol-N vs. DDT6-DNP-W-T	-1973	-9676 to 5730	No	ns	>0,9999	D-AK
DDT1b-2xChol-N vs. DDT6-T	70,33	-7632 to 7773	No	ns	>0,9999	D-AL
DDT1b-2xChol-N vs. - Control	400,7	-7302 to 8103	No	ns	>0,9999	D-AN
DDT1a-N-T vs. DDT1a-W	-188,0	-6477 to 6101	No	ns	>0,9999	E-F
DDT1a-N-T vs. DDT1a-W-T	-63,17	-6352 to 6226	No	ns	>0,9999	E-G
DDT1a-N-T vs. DDT1a-T	-73,17	-6362 to 6216	No	ns	>0,9999	E-H
DDT1a-N-T vs. DDT2	-567,0	-6856 to 5722	No	ns	>0,9999	E-I
DDT1a-N-T vs. DDT2-DNP-N	-2892	-9181 to 3398	No	ns	0,9988	E-J
DDT1a-N-T vs. DDT2-DNP-N-T	-3546	-9835 to 2744	No	ns	0,9671	E-K
DDT1a-N-T vs. DDT2-DNP-W	-2165	-8455 to 4124	No	ns	>0,9999	E-L
DDT1a-N-T vs. DDT2-DNP-W-T	-2968	-9257 to 3322	No	ns	0,9980	E-M
DDT1a-N-T vs. DDT2-T	91,83	-6197 to 6381	No	ns	>0,9999	E-N
DDT1a-N-T vs. DDT3	-106,0	-6395 to 6183	No	ns	>0,9999	E-O
DDT1a-N-T vs. DDT3-DNP-N	-4638	-10927 to 1652	No	ns	0,5877	E-P
DDT1a-N-T vs. DDT3-DNP-N-T	-6350	-13382 to 681,7	No	ns	0,1546	E-Q
DDT1a-N-T vs. DDT3-DNP-W	-676,8	-6966 to 5612	No	ns	>0,9999	E-R
DDT1a-N-T vs. DDT3-DNP-W-T	-320,8	-6610 to 5968	No	ns	>0,9999	E-S
DDT1a-N-T vs. DDT3-T	174,7	-6115 to 6464	No	ns	>0,9999	E-T
DDT1a-N-T vs. DDT4	-593,3	-8296 to 7109	No	ns	>0,9999	E-U
DDT1a-N-T vs. DDT4-DNP-N	-6350	-12639 to -60,35	Yes	*	0,0442	E-V
DDT1a-N-T vs. DDT4-DNP-N-T	-4396	-10685 to 1894	No	ns	0,7078	E-W
DDT1a-N-T vs. DDT4-DNP-W	-2476	-8765 to 3813	No	ns	>0,9999	E-X
DDT1a-N-T vs. DDT4-DNP-W-T	-1795	-8085 to 4494	No	ns	>0,9999	E-Y
DDT1a-N-T vs. DDT4-T	-164,2	-6453 to 6125	No	ns	>0,9999	E-Z
DDT1a-N-T vs. DDT5	-324,7	-6614 to 5965	No	ns	>0,9999	E-AA
DDT1a-N-T vs. DDT5-DNP-N	-11639	-17928 to -5350	Yes	****	<0,0001	E-AB
DDT1a-N-T vs. DDT5-DNP-N-T	-11239	-17528 to -4950	Yes	****	<0,0001	E-AC
DDT1a-N-T vs. DDT5-DNP-W	-3258	-9547 to 3031	No	ns	0,9903	E-AD
DDT1a-N-T vs. DDT5-DNP-W-T	-2363	-8652 to 3926	No	ns	>0,9999	E-AE
DDT1a-N-T vs. DDT5-T	10,83	-6278 to 6300	No	ns	>0,9999	E-AF
DDT1a-N-T vs. DDT6	-725,0	-8428 to 6978	No	ns	>0,9999	E-AG
DDT1a-N-T vs. DDT6-DNP-N	-11146	-17435 to -4856	Yes	****	<0,0001	E-AH
DDT1a-N-T vs. DDT6-DNP-N-T	-8940	-15229 to -2651	Yes	****	<0,0001	E-AI
DDT1a-N-T vs. DDT6-DNP-W	-3300	-9589 to 2989	No	ns	0,9882	E-AJ
DDT1a-N-T vs. DDT6-DNP-W-T	-2180	-8469 to 4110	No	ns	>0,9999	E-AK
DDT1a-N-T vs. DDT6-T	-136,3	-6426 to 6153	No	ns	>0,9999	E-AL
DDT1a-N-T vs. - Control	194,0	-6095 to 6483	No	ns	>0,9999	E-AN
DDT1a-W vs. DDT1a-W-T	124,8	-6164 to 6414	No	ns	>0,9999	F-G
DDT1a-W vs. DDT1a-T	114,8	-6174 to 6404	No	ns	>0,9999	F-H
DDT1a-W vs. DDT2	-379,0	-6668 to 5910	No	ns	>0,9999	F-I
DDT1a-W vs. DDT2-DNP-N	-2704	-8993 to 3586	No	ns	0,9997	F-J
DDT1a-W vs. DDT2-DNP-N-T	-3358	-9647 to 2932	No	ns	0,9847	F-K
DDT1a-W vs. DDT2-DNP-W	-1977	-8267 to 4312	No	ns	>0,9999	F-L
DDT1a-W vs. DDT2-DNP-W-T	-2780	-9069 to 3510	No	ns	0,9994	F-M
DDT1a-W vs. DDT2-T	279,8	-6009 to 6569	No	ns	>0,9999	F-N
DDT1a-W vs. DDT3	82,00	-6207 to 6371	No	ns	>0,9999	F-O
DDT1a-W vs. DDT3-DNP-N	-4450	-10739 to 1840	No	ns	0,6819	F-P
DDT1a-W vs. DDT3-DNP-N-T	-6162	-13194 to 869,7	No	ns	0,2025	F-Q
DDT1a-W vs. DDT3-DNP-W	-488,8	-6778 to 5800	No	ns	>0,9999	F-R
DDT1a-W vs. DDT3-DNP-W-T	-132,8	-6422 to 6156	No	ns	>0,9999	F-S
DDT1a-W vs. DDT3-T	362,7	-5927 to 6652	No	ns	>0,9999	F-T
DDT1a-W vs. DDT4	-405,3	-8108 to 7297	No	ns	>0,9999	F-U
DDT1a-W vs. DDT4-DNP-N	-6162	-12451 to 127,6	No	ns	0,0645	F-V
DDT1a-W vs. DDT4-DNP-N-T	-4208	-10497 to 2082	No	ns	0,7916	F-W
DDT1a-W vs. DDT4-DNP-W	-2288	-8577 to 4001	No	ns	>0,9999	F-X
DDT1a-W vs. DDT4-DNP-W-T	-1607	-7897 to 4682	No	ns	>0,9999	F-Y
DDT1a-W vs. DDT4-T	23,83	-6265 to 6313	No	ns	>0,9999	F-Z
DDT1a-W vs. DDT5	-136,7	-6426 to 6153	No	ns	>0,9999	F-AA
DDT1a-W vs. DDT5-DNP-N	-11451	-17740 to -5162	Yes	****	<0,0001	F-AB
DDT1a-W vs. DDT5-DNP-N-T	-11051	-17340 to -4762	Yes	****	<0,0001	F-AC
DDT1a-W vs. DDT5-DNP-W	-3070	-9359 to 3219	No	ns	0,9964	F-AD
DDT1a-W vs. DDT5-DNP-W-T	-2175	-8464 to 4114	No	ns	>0,9999	F-AE
DDT1a-W vs. DDT5-T	198,8	-6090 to 6488	No	ns	>0,9999	F-AF
DDT1a-W vs. DDT6	-537,0	-8240 to 7166	No	ns	>0,9999	F-AG
DDT1a-W vs. DDT6-DNP-N	-10958	-17247 to -4668	Yes	****	<0,0001	F-AH
DDT1a-W vs. DDT6-DNP-N-T	-8752	-15041 to -2463	Yes	****	<0,0001	F-AI
DDT1a-W vs. DDT6-DNP-W	-3112	-9401 to 3177	No	ns	0,9954	F-AJ
DDT1a-W vs. DDT6-DNP-W-T	-1992	-8281 to 4298	No	ns	>0,9999	F-AK
DDT1a-W vs. DDT6-T	51,67	-6238 to 6341	No	ns	>0,9999	F-AL
DDT1a-W vs. - Control	382,0	-5907 to 6671	No	ns	>0,9999	F-AN
DDT1a-W-T vs. DDT1a-T	-10,00	-6299 to 6279	No	ns	>0,9999	G-H
DDT1a-W-T vs. DDT2	-503,8	-6793 to 5785	No	ns	>0,9999	G-I
DDT1a-W-T vs. DDT2-DNP-N	-2829	-9118 to 3461	No	ns	0,9992	G-J
DDT1a-W-T vs. DDT2-DNP-N-T	-3482	-9772 to 2807	No	ns	0,9742	G-K
DDT1a-W-T vs. DDT2-DNP-W	-2102	-8391 to 4187	No	ns	>0,9999	G-L
DDT1a-W-T vs. DDT2-DNP-W-T	-2904	-9194 to 3385	No	ns	0,9987	G-M
DDT1a-W-T vs. DDT2-T	155,0	-6134 to 6444	No	ns	>0,9999	G-N
DDT1a-W-T vs. DDT3	-42,83	-6332 to 6246	No	ns	>0,9999	G-O
DDT1a-W-T vs. DDT3-DNP-N	-4574	-10864 to 1715	No	ns	0,6198	G-P
DDT1a-W-T vs. DDT3-DNP-N-T	-6287	-13319 to 744,8	No	ns	0,1696	G-Q
DDT1a-W-T vs. DDT3-DNP-W	-613,7	-6903 to 5676	No	ns	>0,9999	G-R
DDT1a-W-T vs. DDT3-DNP-W-T	-257,7	-6547 to 6032	No	ns	>0,9999	G-S
DDT1a-W-T vs. DDT3-T	237,8	-6051 to 6527	No	ns	>0,9999	G-T
DDT1a-W-T vs. DDT4	-530,2	-8233 to 7173	No	ns	>0,9999	G-U
DDT1a-W-T vs. DDT4-DNP-N	-6287	-12576 to 2,815	No	ns	0,0503	G-V
DDT1a-W-T vs. DDT4-DNP-N-T	-4333	-10622 to 1957	No	ns	0,7372	G-W
DDT1a-W-T vs. DDT4-DNP-W	-2413	-8702 to 3877	No	ns	>0,9999	G-X
DDT1a-W-T vs. DDT4-DNP-W-T	-1732	-8021 to 4557	No	ns	>0,9999	G-Y
DDT1a-W-T vs. DDT4-T	-101,0	-6390 to 6188	No	ns	>0,9999	G-Z
DDT1a-W-T vs. DDT5	-261,5	-6551 to 6028	No	ns	>0,9999	G-AA
DDT1a-W-T vs. DDT5-DNP-N	-11576	-17865 to -5287	Yes	****	<0,0001	G-AB
DDT1a-W-T vs. DDT5-DNP-N-T	-11176	-17465 to -4886	Yes	****	<0,0001	G-AC
DDT1a-W-T vs. DDT5-DNP-W	-3195	-9484 to 3094	No	ns	0,9929	G-AD
DDT1a-W-T vs. DDT5-DNP-W-T	-2300	-8589 to 3989	No	ns	>0,9999	G-AE
DDT1a-W-T vs. DDT5-T	74,00	-6215 to 6363	No	ns	>0,9999	G-AF
DDT1a-W-T vs. DDT6	-661,8	-8365 to 7041	No	ns	>0,9999	G-AG
DDT1a-W-T vs. DDT6-DNP-N	-11083	-17372 to -4793	Yes	****	<0,0001	G-AH
DDT1a-W-T vs. DDT6-DNP-N-T	-8877	-15166 to -2588	Yes	****	<0,0001	G-AI
DDT1a-W-T vs. DDT6-DNP-W	-3237	-9526 to 3052	No	ns	0,9913	G-AJ
DDT1a-W-T vs. DDT6-DNP-W-T	-2117	-8406 to 4173	No	ns	>0,9999	G-AK
DDT1a-W-T vs. DDT6-T	-73,17	-6362 to 6216	No	ns	>0,9999	G-AL
DDT1a-W-T vs. - Control	257,2	-6032 to 6546	No	ns	>0,9999	G-AN
DDT1a-T vs. DDT2	-493,8	-6783 to 5795	No	ns	>0,9999	H-I
DDT1a-T vs. DDT2-DNP-N	-2819	-9108 to 3471	No	ns	0,9993	H-J
DDT1a-T vs. DDT2-DNP-N-T	-3472	-9762 to 2817	No	ns	0,9752	H-K
DDT1a-T vs. DDT2-DNP-W	-2092	-8381 to 4197	No	ns	>0,9999	H-L
DDT1a-T vs. DDT2-DNP-W-T	-2894	-9184 to 3395	No	ns	0,9988	H-M
DDT1a-T vs. DDT2-T	165,0	-6124 to 6454	No	ns	>0,9999	H-N
DDT1a-T vs. DDT3	-32,83	-6322 to 6256	No	ns	>0,9999	H-O
DDT1a-T vs. DDT3-DNP-N	-4564	-10854 to 1725	No	ns	0,6249	H-P
DDT1a-T vs. DDT3-DNP-N-T	-6277	-13309 to 754,8	No	ns	0,1721	H-Q
DDT1a-T vs. DDT3-DNP-W	-603,7	-6893 to 5686	No	ns	>0,9999	H-R
DDT1a-T vs. DDT3-DNP-W-T	-247,7	-6537 to 6042	No	ns	>0,9999	H-S
DDT1a-T vs. DDT3-T	247,8	-6041 to 6537	No	ns	>0,9999	H-T
DDT1a-T vs. DDT4	-520,2	-8223 to 7183	No	ns	>0,9999	H-U
DDT1a-T vs. DDT4-DNP-N	-6277	-12566 to 12,82	No	ns	0,0513	H-V
DDT1a-T vs. DDT4-DNP-N-T	-4323	-10612 to 1967	No	ns	0,7418	H-W
DDT1a-T vs. DDT4-DNP-W	-2403	-8692 to 3887	No	ns	>0,9999	H-X
DDT1a-T vs. DDT4-DNP-W-T	-1722	-8011 to 4567	No	ns	>0,9999	H-Y
DDT1a-T vs. DDT4-T	-91,00	-6380 to 6198	No	ns	>0,9999	H-Z
DDT1a-T vs. DDT5	-251,5	-6541 to 6038	No	ns	>0,9999	H-AA
DDT1a-T vs. DDT5-DNP-N	-11566	-17855 to -5277	Yes	****	<0,0001	H-AB
DDT1a-T vs. DDT5-DNP-N-T	-11166	-17455 to -4876	Yes	****	<0,0001	H-AC
DDT1a-T vs. DDT5-DNP-W	-3185	-9474 to 3104	No	ns	0,9933	H-AD
DDT1a-T vs. DDT5-DNP-W-T	-2290	-8579 to 3999	No	ns	>0,9999	H-AE
DDT1a-T vs. DDT5-T	84,00	-6205 to 6373	No	ns	>0,9999	H-AF
DDT1a-T vs. DDT6	-651,8	-8355 to 7051	No	ns	>0,9999	H-AG
DDT1a-T vs. DDT6-DNP-N	-11073	-17362 to -4783	Yes	****	<0,0001	H-AH
DDT1a-T vs. DDT6-DNP-N-T	-8867	-15156 to -2578	Yes	****	<0,0001	H-AI
DDT1a-T vs. DDT6-DNP-W	-3227	-9516 to 3062	No	ns	0,9917	H-AJ
DDT1a-T vs. DDT6-DNP-W-T	-2107	-8396 to 4183	No	ns	>0,9999	H-AK
DDT1a-T vs. DDT6-T	-63,17	-6352 to 6226	No	ns	>0,9999	H-AL
DDT1a-T vs. - Control	267,2	-6022 to 6556	No	ns	>0,9999	H-AN
DDT2 vs. DDT2-DNP-N	-2325	-8614 to 3965	No	ns	>0,9999	I-J
DDT2 vs. DDT2-DNP-N-T	-2979	-9268 to 3311	No	ns	0,9979	I-K
DDT2 vs. DDT2-DNP-W	-1598	-7888 to 4691	No	ns	>0,9999	I-L
DDT2 vs. DDT2-DNP-W-T	-2401	-8690 to 3889	No	ns	>0,9999	I-M
DDT2 vs. DDT2-T	658,8	-5630 to 6948	No	ns	>0,9999	I-N
DDT2 vs. DDT3	461,0	-5828 to 6750	No	ns	>0,9999	I-O
DDT2 vs. DDT3-DNP-N	-4071	-10360 to 2219	No	ns	0,8443	I-P
DDT2 vs. DDT3-DNP-N-T	-5783	-12815 to 1249	No	ns	0,3284	I-Q
DDT2 vs. DDT3-DNP-W	-109,8	-6399 to 6179	No	ns	>0,9999	I-R
DDT2 vs. DDT3-DNP-W-T	246,2	-6043 to 6535	No	ns	>0,9999	I-S
DDT2 vs. DDT3-T	741,7	-5548 to 7031	No	ns	>0,9999	I-T
DDT2 vs. DDT4	-26,33	-7729 to 7676	No	ns	>0,9999	I-U
DDT2 vs. DDT4-DNP-N	-5783	-12072 to 506,6	No	ns	0,1298	I-V
DDT2 vs. DDT4-DNP-N-T	-3829	-10118 to 2461	No	ns	0,9163	I-W
DDT2 vs. DDT4-DNP-W	-1909	-8198 to 4380	No	ns	>0,9999	I-X
DDT2 vs. DDT4-DNP-W-T	-1228	-7518 to 5061	No	ns	>0,9999	I-Y
DDT2 vs. DDT4-T	402,8	-5886 to 6692	No	ns	>0,9999	I-Z
DDT2 vs. DDT5	242,3	-6047 to 6532	No	ns	>0,9999	I-AA
DDT2 vs. DDT5-DNP-N	-11072	-17361 to -4783	Yes	****	<0,0001	I-AB
DDT2 vs. DDT5-DNP-N-T	-10672	-16961 to -4383	Yes	****	<0,0001	I-AC
DDT2 vs. DDT5-DNP-W	-2691	-8980 to 3598	No	ns	0,9997	I-AD
DDT2 vs. DDT5-DNP-W-T	-1796	-8085 to 4493	No	ns	>0,9999	I-AE
DDT2 vs. DDT5-T	577,8	-5711 to 6867	No	ns	>0,9999	I-AF
DDT2 vs. DDT6	-158,0	-7861 to 7545	No	ns	>0,9999	I-AG
DDT2 vs. DDT6-DNP-N	-10579	-16868 to -4289	Yes	****	<0,0001	I-AH
DDT2 vs. DDT6-DNP-N-T	-8373	-14662 to -2084	Yes	***	0,0003	I-AI
DDT2 vs. DDT6-DNP-W	-2733	-9022 to 3556	No	ns	0,9996	I-AJ
DDT2 vs. DDT6-DNP-W-T	-1613	-7902 to 4677	No	ns	>0,9999	I-AK
DDT2 vs. DDT6-T	430,7	-5859 to 6720	No	ns	>0,9999	I-AL
DDT2 vs. - Control	761,0	-5528 to 7050	No	ns	>0,9999	I-AN
DDT2-DNP-N vs. DDT2-DNP-N-T	-653,8	-6943 to 5635	No	ns	>0,9999	J-K
DDT2-DNP-N vs. DDT2-DNP-W	726,3	-5563 to 7016	No	ns	>0,9999	J-L
DDT2-DNP-N vs. DDT2-DNP-W-T	-75,83	-6365 to 6213	No	ns	>0,9999	J-M
DDT2-DNP-N vs. DDT2-T	2984	-3306 to 9273	No	ns	0,9978	J-N
DDT2-DNP-N vs. DDT3	2786	-3504 to 9075	No	ns	0,9994	J-O
DDT2-DNP-N vs. DDT3-DNP-N	-1746	-8035 to 4543	No	ns	>0,9999	J-P
DDT2-DNP-N vs. DDT3-DNP-N-T	-3458	-10490 to 3573	No	ns	0,9959	J-Q
DDT2-DNP-N vs. DDT3-DNP-W	2215	-4074 to 8504	No	ns	>0,9999	J-R
DDT2-DNP-N vs. DDT3-DNP-W-T	2571	-3718 to 8860	No	ns	0,9999	J-S
DDT2-DNP-N vs. DDT3-T	3066	-3223 to 9356	No	ns	0,9965	J-T
DDT2-DNP-N vs. DDT4	2298	-5404 to 10001	No	ns	>0,9999	J-U
DDT2-DNP-N vs. DDT4-DNP-N	-3458	-9747 to 2831	No	ns	0,9766	J-V
DDT2-DNP-N vs. DDT4-DNP-N-T	-1504	-7793 to 4785	No	ns	>0,9999	J-W
DDT2-DNP-N vs. DDT4-DNP-W	415,8	-5873 to 6705	No	ns	>0,9999	J-X
DDT2-DNP-N vs. DDT4-DNP-W-T	1096	-5193 to 7386	No	ns	>0,9999	J-Y
DDT2-DNP-N vs. DDT4-T	2728	-3562 to 9017	No	ns	0,9996	J-Z
DDT2-DNP-N vs. DDT5	2567	-3722 to 8856	No	ns	0,9999	J-AA
DDT2-DNP-N vs. DDT5-DNP-N	-8748	-15037 to -2458	Yes	****	<0,0001	J-AB
DDT2-DNP-N vs. DDT5-DNP-N-T	-8347	-14636 to -2058	Yes	***	0,0003	J-AC
DDT2-DNP-N vs. DDT5-DNP-W	-366,5	-6656 to 5923	No	ns	>0,9999	J-AD
DDT2-DNP-N vs. DDT5-DNP-W-T	528,7	-5761 to 6818	No	ns	>0,9999	J-AE
DDT2-DNP-N vs. DDT5-T	2903	-3387 to 9192	No	ns	0,9987	J-AF
DDT2-DNP-N vs. DDT6	2167	-5536 to 9869	No	ns	>0,9999	J-AG
DDT2-DNP-N vs. DDT6-DNP-N	-8254	-14543 to -1965	Yes	***	0,0004	J-AH
DDT2-DNP-N vs. DDT6-DNP-N-T	-6048	-12338 to 241,0	No	ns	0,0802	J-AI
DDT2-DNP-N vs. DDT6-DNP-W	-408,5	-6698 to 5881	No	ns	>0,9999	J-AJ
DDT2-DNP-N vs. DDT6-DNP-W-T	712,0	-5577 to 7001	No	ns	>0,9999	J-AK
DDT2-DNP-N vs. DDT6-T	2755	-3534 to 9045	No	ns	0,9995	J-AL
DDT2-DNP-N vs. - Control	3086	-3204 to 9375	No	ns	0,9961	J-AN
DDT2-DNP-N-T vs. DDT2-DNP-W	1380	-4909 to 7669	No	ns	>0,9999	K-L
DDT2-DNP-N-T vs. DDT2-DNP-W-T	578,0	-5711 to 6867	No	ns	>0,9999	K-M
DDT2-DNP-N-T vs. DDT2-T	3637	-2652 to 9927	No	ns	0,9543	K-N
DDT2-DNP-N-T vs. DDT3	3440	-2850 to 9729	No	ns	0,9783	K-O
DDT2-DNP-N-T vs. DDT3-DNP-N	-1092	-7381 to 5197	No	ns	>0,9999	K-P
DDT2-DNP-N-T vs. DDT3-DNP-N-T	-2805	-9836 to 4227	No	ns	>0,9999	K-Q
DDT2-DNP-N-T vs. DDT3-DNP-W	2869	-3421 to 9158	No	ns	0,9990	K-R
DDT2-DNP-N-T vs. DDT3-DNP-W-T	3225	-3065 to 9514	No	ns	0,9918	K-S
DDT2-DNP-N-T vs. DDT3-T	3720	-2569 to 10009	No	ns	0,9398	K-T
DDT2-DNP-N-T vs. DDT4	2952	-4751 to 10655	No	ns	>0,9999	K-U
DDT2-DNP-N-T vs. DDT4-DNP-N	-2804	-9093 to 3485	No	ns	0,9993	K-V
DDT2-DNP-N-T vs. DDT4-DNP-N-T	-850,2	-7139 to 5439	No	ns	>0,9999	K-W
DDT2-DNP-N-T vs. DDT4-DNP-W	1070	-5220 to 7359	No	ns	>0,9999	K-X
DDT2-DNP-N-T vs. DDT4-DNP-W-T	1750	-4539 to 8039	No	ns	>0,9999	K-Y
DDT2-DNP-N-T vs. DDT4-T	3381	-2908 to 9671	No	ns	0,9830	K-Z
DDT2-DNP-N-T vs. DDT5	3221	-3068 to 9510	No	ns	0,9920	K-AA
DDT2-DNP-N-T vs. DDT5-DNP-N	-8094	-14383 to -1804	Yes	***	0,0006	K-AB
DDT2-DNP-N-T vs. DDT5-DNP-N-T	-7693	-13983 to -1404	Yes	**	0,0018	K-AC
DDT2-DNP-N-T vs. DDT5-DNP-W	287,3	-6002 to 6577	No	ns	>0,9999	K-AD
DDT2-DNP-N-T vs. DDT5-DNP-W-T	1183	-5107 to 7472	No	ns	>0,9999	K-AE
DDT2-DNP-N-T vs. DDT5-T	3556	-2733 to 9846	No	ns	0,9658	K-AF
DDT2-DNP-N-T vs. DDT6	2821	-4882 to 10523	No	ns	>0,9999	K-AG
DDT2-DNP-N-T vs. DDT6-DNP-N	-7600	-13889 to -1311	Yes	**	0,0023	K-AH
DDT2-DNP-N-T vs. DDT6-DNP-N-T	-5395	-11684 to 894,8	No	ns	0,2415	K-AI
DDT2-DNP-N-T vs. DDT6-DNP-W	245,3	-6044 to 6535	No	ns	>0,9999	K-AJ
DDT2-DNP-N-T vs. DDT6-DNP-W-T	1366	-4923 to 7655	No	ns	>0,9999	K-AK
DDT2-DNP-N-T vs. DDT6-T	3409	-2880 to 9698	No	ns	0,9809	K-AL
DDT2-DNP-N-T vs. - Control	3740	-2550 to 10029	No	ns	0,9360	K-AN
DDT2-DNP-W vs. DDT2-DNP-W-T	-802,2	-7091 to 5487	No	ns	>0,9999	L-M
DDT2-DNP-W vs. DDT2-T	2257	-4032 to 8546	No	ns	>0,9999	L-N
DDT2-DNP-W vs. DDT3	2059	-4230 to 8349	No	ns	>0,9999	L-O
DDT2-DNP-W vs. DDT3-DNP-N	-2472	-8761 to 3817	No	ns	>0,9999	L-P
DDT2-DNP-W vs. DDT3-DNP-N-T	-4185	-11216 to 2847	No	ns	0,9353	L-Q
DDT2-DNP-W vs. DDT3-DNP-W	1489	-4801 to 7778	No	ns	>0,9999	L-R
DDT2-DNP-W vs. DDT3-DNP-W-T	1845	-4445 to 8134	No	ns	>0,9999	L-S
DDT2-DNP-W vs. DDT3-T	2340	-3949 to 8629	No	ns	>0,9999	L-T
DDT2-DNP-W vs. DDT4	1572	-6131 to 9275	No	ns	>0,9999	L-U
DDT2-DNP-W vs. DDT4-DNP-N	-4184	-10474 to 2105	No	ns	0,8011	L-V
DDT2-DNP-W vs. DDT4-DNP-N-T	-2230	-8520 to 4059	No	ns	>0,9999	L-W
DDT2-DNP-W vs. DDT4-DNP-W	-310,5	-6600 to 5979	No	ns	>0,9999	L-X
DDT2-DNP-W vs. DDT4-DNP-W-T	370,0	-5919 to 6659	No	ns	>0,9999	L-Y
DDT2-DNP-W vs. DDT4-T	2001	-4288 to 8290	No	ns	>0,9999	L-Z
DDT2-DNP-W vs. DDT5	1841	-4449 to 8130	No	ns	>0,9999	L-AA
DDT2-DNP-W vs. DDT5-DNP-N	-9474	-15763 to -3185	Yes	****	<0,0001	L-AB
DDT2-DNP-W vs. DDT5-DNP-N-T	-9074	-15363 to -2784	Yes	****	<0,0001	L-AC
DDT2-DNP-W vs. DDT5-DNP-W	-1093	-7382 to 5196	No	ns	>0,9999	L-AD
DDT2-DNP-W vs. DDT5-DNP-W-T	-197,7	-6487 to 6092	No	ns	>0,9999	L-AE
DDT2-DNP-W vs. DDT5-T	2176	-4113 to 8465	No	ns	>0,9999	L-AF
DDT2-DNP-W vs. DDT6	1440	-6262 to 9143	No	ns	>0,9999	L-AG
DDT2-DNP-W vs. DDT6-DNP-N	-8980	-15270 to -2691	Yes	****	<0,0001	L-AH
DDT2-DNP-W vs. DDT6-DNP-N-T	-6775	-13064 to -485,4	Yes	*	0,0176	L-AI
DDT2-DNP-W vs. DDT6-DNP-W	-1135	-7424 to 5154	No	ns	>0,9999	L-AJ
DDT2-DNP-W vs. DDT6-DNP-W-T	-14,33	-6304 to 6275	No	ns	>0,9999	L-AK
DDT2-DNP-W vs. DDT6-T	2029	-4260 to 8318	No	ns	>0,9999	L-AL
DDT2-DNP-W vs. - Control	2359	-3930 to 8649	No	ns	>0,9999	L-AN
DDT2-DNP-W-T vs. DDT2-T	3059	-3230 to 9349	No	ns	0,9966	M-N
DDT2-DNP-W-T vs. DDT3	2862	-3428 to 9151	No	ns	0,9990	M-O
DDT2-DNP-W-T vs. DDT3-DNP-N	-1670	-7959 to 4619	No	ns	>0,9999	M-P
DDT2-DNP-W-T vs. DDT3-DNP-N-T	-3383	-10414 to 3649	No	ns	0,9972	M-Q
DDT2-DNP-W-T vs. DDT3-DNP-W	2291	-3999 to 8580	No	ns	>0,9999	M-R
DDT2-DNP-W-T vs. DDT3-DNP-W-T	2647	-3643 to 8936	No	ns	0,9998	M-S
DDT2-DNP-W-T vs. DDT3-T	3142	-3147 to 9431	No	ns	0,9946	M-T
DDT2-DNP-W-T vs. DDT4	2374	-5329 to 10077	No	ns	>0,9999	M-U
DDT2-DNP-W-T vs. DDT4-DNP-N	-3382	-9671 to 2907	No	ns	0,9830	M-V
DDT2-DNP-W-T vs. DDT4-DNP-N-T	-1428	-7717 to 4861	No	ns	>0,9999	M-W
DDT2-DNP-W-T vs. DDT4-DNP-W	491,7	-5798 to 6781	No	ns	>0,9999	M-X
DDT2-DNP-W-T vs. DDT4-DNP-W-T	1172	-5117 to 7461	No	ns	>0,9999	M-Y
DDT2-DNP-W-T vs. DDT4-T	2803	-3486 to 9093	No	ns	0,9993	M-Z
DDT2-DNP-W-T vs. DDT5	2643	-3646 to 8932	No	ns	0,9998	M-AA
DDT2-DNP-W-T vs. DDT5-DNP-N	-8672	-14961 to -2382	Yes	***	0,0001	M-AB
DDT2-DNP-W-T vs. DDT5-DNP-N-T	-8271	-14561 to -1982	Yes	***	0,0004	M-AC
DDT2-DNP-W-T vs. DDT5-DNP-W	-290,7	-6580 to 5999	No	ns	>0,9999	M-AD
DDT2-DNP-W-T vs. DDT5-DNP-W-T	604,5	-5685 to 6894	No	ns	>0,9999	M-AE
DDT2-DNP-W-T vs. DDT5-T	2978	-3311 to 9268	No	ns	0,9979	M-AF
DDT2-DNP-W-T vs. DDT6	2243	-5460 to 9945	No	ns	>0,9999	M-AG
DDT2-DNP-W-T vs. DDT6-DNP-N	-8178	-14467 to -1889	Yes	***	0,0005	M-AH
DDT2-DNP-W-T vs. DDT6-DNP-N-T	-5973	-12262 to 316,8	No	ns	0,0924	M-AI
DDT2-DNP-W-T vs. DDT6-DNP-W	-332,7	-6622 to 5957	No	ns	>0,9999	M-AJ
DDT2-DNP-W-T vs. DDT6-DNP-W-T	787,8	-5501 to 7077	No	ns	>0,9999	M-AK
DDT2-DNP-W-T vs. DDT6-T	2831	-3458 to 9120	No	ns	0,9992	M-AL
DDT2-DNP-W-T vs. - Control	3162	-3128 to 9451	No	ns	0,9941	M-AN
DDT2-T vs. DDT3	-197,8	-6487 to 6091	No	ns	>0,9999	N-O
DDT2-T vs. DDT3-DNP-N	-4729	-11019 to 1560	No	ns	0,5407	N-P
DDT2-T vs. DDT3-DNP-N-T	-6442	-13474 to 589,8	No	ns	0,1345	N-Q
DDT2-T vs. DDT3-DNP-W	-768,7	-7058 to 5521	No	ns	>0,9999	N-R
DDT2-T vs. DDT3-DNP-W-T	-412,7	-6702 to 5877	No	ns	>0,9999	N-S
DDT2-T vs. DDT3-T	82,83	-6206 to 6372	No	ns	>0,9999	N-T
DDT2-T vs. DDT4	-685,2	-8388 to 7018	No	ns	>0,9999	N-U
DDT2-T vs. DDT4-DNP-N	-6442	-12731 to -152,2	Yes	*	0,0365	N-V
DDT2-T vs. DDT4-DNP-N-T	-4488	-10777 to 1802	No	ns	0,6633	N-W
DDT2-T vs. DDT4-DNP-W	-2568	-8857 to 3722	No	ns	0,9999	N-X
DDT2-T vs. DDT4-DNP-W-T	-1887	-8176 to 4402	No	ns	>0,9999	N-Y
DDT2-T vs. DDT4-T	-256,0	-6545 to 6033	No	ns	>0,9999	N-Z
DDT2-T vs. DDT5	-416,5	-6706 to 5873	No	ns	>0,9999	N-AA
DDT2-T vs. DDT5-DNP-N	-11731	-18020 to -5442	Yes	****	<0,0001	N-AB
DDT2-T vs. DDT5-DNP-N-T	-11331	-17620 to -5041	Yes	****	<0,0001	N-AC
DDT2-T vs. DDT5-DNP-W	-3350	-9639 to 2939	No	ns	0,9852	N-AD
DDT2-T vs. DDT5-DNP-W-T	-2455	-8744 to 3834	No	ns	>0,9999	N-AE
DDT2-T vs. DDT5-T	-81,00	-6370 to 6208	No	ns	>0,9999	N-AF
DDT2-T vs. DDT6	-816,8	-8520 to 6886	No	ns	>0,9999	N-AG
DDT2-T vs. DDT6-DNP-N	-11238	-17527 to -4948	Yes	****	<0,0001	N-AH
DDT2-T vs. DDT6-DNP-N-T	-9032	-15321 to -2743	Yes	****	<0,0001	N-AI
DDT2-T vs. DDT6-DNP-W	-3392	-9681 to 2897	No	ns	0,9822	N-AJ
DDT2-T vs. DDT6-DNP-W-T	-2272	-8561 to 4018	No	ns	>0,9999	N-AK
DDT2-T vs. DDT6-T	-228,2	-6517 to 6061	No	ns	>0,9999	N-AL
DDT2-T vs. - Control	102,2	-6187 to 6391	No	ns	>0,9999	N-AN
DDT3 vs. DDT3-DNP-N	-4532	-10821 to 1758	No	ns	0,6414	O-P
DDT3 vs. DDT3-DNP-N-T	-6244	-13276 to 787,7	No	ns	0,1804	O-Q
DDT3 vs. DDT3-DNP-W	-570,8	-6860 to 5718	No	ns	>0,9999	O-R
DDT3 vs. DDT3-DNP-W-T	-214,8	-6504 to 6074	No	ns	>0,9999	O-S
DDT3 vs. DDT3-T	280,7	-6009 to 6570	No	ns	>0,9999	O-T
DDT3 vs. DDT4	-487,3	-8190 to 7215	No	ns	>0,9999	O-U
DDT3 vs. DDT4-DNP-N	-6244	-12533 to 45,65	No	ns	0,0548	O-V
DDT3 vs. DDT4-DNP-N-T	-4290	-10579 to 2000	No	ns	0,7565	O-W
DDT3 vs. DDT4-DNP-W	-2370	-8659 to 3919	No	ns	>0,9999	O-X
DDT3 vs. DDT4-DNP-W-T	-1689	-7979 to 4600	No	ns	>0,9999	O-Y
DDT3 vs. DDT4-T	-58,17	-6347 to 6231	No	ns	>0,9999	O-Z
DDT3 vs. DDT5	-218,7	-6508 to 6071	No	ns	>0,9999	O-AA
DDT3 vs. DDT5-DNP-N	-11533	-17822 to -5244	Yes	****	<0,0001	O-AB
DDT3 vs. DDT5-DNP-N-T	-11133	-17422 to -4844	Yes	****	<0,0001	O-AC
DDT3 vs. DDT5-DNP-W	-3152	-9441 to 3137	No	ns	0,9944	O-AD
DDT3 vs. DDT5-DNP-W-T	-2257	-8546 to 4032	No	ns	>0,9999	O-AE
DDT3 vs. DDT5-T	116,8	-6172 to 6406	No	ns	>0,9999	O-AF
DDT3 vs. DDT6	-619,0	-8322 to 7084	No	ns	>0,9999	O-AG
DDT3 vs. DDT6-DNP-N	-11040	-17329 to -4750	Yes	****	<0,0001	O-AH
DDT3 vs. DDT6-DNP-N-T	-8834	-15123 to -2545	Yes	****	<0,0001	O-AI
DDT3 vs. DDT6-DNP-W	-3194	-9483 to 3095	No	ns	0,9930	O-AJ
DDT3 vs. DDT6-DNP-W-T	-2074	-8363 to 4216	No	ns	>0,9999	O-AK
DDT3 vs. DDT6-T	-30,33	-6320 to 6259	No	ns	>0,9999	O-AL
DDT3 vs. - Control	300,0	-5989 to 6589	No	ns	>0,9999	O-AN
DDT3-DNP-N vs. DDT3-DNP-N-T	-1713	-8744 to 5319	No	ns	>0,9999	P-Q
DDT3-DNP-N vs. DDT3-DNP-W	3961	-2329 to 10250	No	ns	0,8804	P-R
DDT3-DNP-N vs. DDT3-DNP-W-T	4317	-1973 to 10606	No	ns	0,7444	P-S
DDT3-DNP-N vs. DDT3-T	4812	-1477 to 11101	No	ns	0,4986	P-T
DDT3-DNP-N vs. DDT4	4044	-3659 to 11747	No	ns	0,9881	P-U
DDT3-DNP-N vs. DDT4-DNP-N	-1712	-8001 to 4577	No	ns	>0,9999	P-V
DDT3-DNP-N vs. DDT4-DNP-N-T	241,8	-6047 to 6531	No	ns	>0,9999	P-W
DDT3-DNP-N vs. DDT4-DNP-W	2162	-4128 to 8451	No	ns	>0,9999	P-X
DDT3-DNP-N vs. DDT4-DNP-W-T	2842	-3447 to 9131	No	ns	0,9991	P-Y
DDT3-DNP-N vs. DDT4-T	4473	-1816 to 10763	No	ns	0,6703	P-Z
DDT3-DNP-N vs. DDT5	4313	-1976 to 10602	No	ns	0,7461	P-AA
DDT3-DNP-N vs. DDT5-DNP-N	-7002	-13291 to -712,4	Yes	*	0,0104	P-AB
DDT3-DNP-N vs. DDT5-DNP-N-T	-6601	-12891 to -312,0	Yes	*	0,0259	P-AC
DDT3-DNP-N vs. DDT5-DNP-W	1379	-4910 to 7669	No	ns	>0,9999	P-AD
DDT3-DNP-N vs. DDT5-DNP-W-T	2275	-4015 to 8564	No	ns	>0,9999	P-AE
DDT3-DNP-N vs. DDT5-T	4648	-1641 to 10938	No	ns	0,5821	P-AF
DDT3-DNP-N vs. DDT6	3913	-3790 to 11615	No	ns	0,9930	P-AG
DDT3-DNP-N vs. DDT6-DNP-N	-6508	-12797 to -218,9	Yes	*	0,0317	P-AH
DDT3-DNP-N vs. DDT6-DNP-N-T	-4303	-10592 to 1987	No	ns	0,7508	P-AI
DDT3-DNP-N vs. DDT6-DNP-W	1337	-4952 to 7627	No	ns	>0,9999	P-AJ
DDT3-DNP-N vs. DDT6-DNP-W-T	2458	-3831 to 8747	No	ns	>0,9999	P-AK
DDT3-DNP-N vs. DDT6-T	4501	-1788 to 10790	No	ns	0,6565	P-AL
DDT3-DNP-N vs. - Control	4832	-1458 to 11121	No	ns	0,4888	P-AN
DDT3-DNP-N-T vs. DDT3-DNP-W	5673	-1359 to 12705	No	ns	0,3718	Q-R
DDT3-DNP-N-T vs. DDT3-DNP-W-T	6029	-1003 to 13061	No	ns	0,2422	Q-S
DDT3-DNP-N-T vs. DDT3-T	6525	-507,0 to 13556	No	ns	0,1183	Q-T
DDT3-DNP-N-T vs. DDT4	5757	-2563 to 14077	No	ns	0,7284	Q-U
DDT3-DNP-N-T vs. DDT4-DNP-N	0,3333	-7031 to 7032	No	ns	>0,9999	Q-V
DDT3-DNP-N-T vs. DDT4-DNP-N-T	1954	-5077 to 8986	No	ns	>0,9999	Q-W
DDT3-DNP-N-T vs. DDT4-DNP-W	3874	-3158 to 10906	No	ns	0,9759	Q-X
DDT3-DNP-N-T vs. DDT4-DNP-W-T	4555	-2477 to 11586	No	ns	0,8431	Q-Y
DDT3-DNP-N-T vs. DDT4-T	6186	-845,8 to 13218	No	ns	0,1959	Q-Z
DDT3-DNP-N-T vs. DDT5	6025	-1006 to 13057	No	ns	0,2434	Q-AA
DDT3-DNP-N-T vs. DDT5-DNP-N	-5289	-12321 to 1743	No	ns	0,5400	Q-AB
DDT3-DNP-N-T vs. DDT5-DNP-N-T	-4889	-11921 to 2143	No	ns	0,7186	Q-AC
DDT3-DNP-N-T vs. DDT5-DNP-W	3092	-3940 to 10124	No	ns	0,9995	Q-AD
DDT3-DNP-N-T vs. DDT5-DNP-W-T	3987	-3045 to 11019	No	ns	0,9645	Q-AE
DDT3-DNP-N-T vs. DDT5-T	6361	-670,8 to 13393	No	ns	0,1521	Q-AF
DDT3-DNP-N-T vs. DDT6	5625	-2695 to 13945	No	ns	0,7728	Q-AG
DDT3-DNP-N-T vs. DDT6-DNP-N	-4796	-11827 to 2236	No	ns	0,7566	Q-AH
DDT3-DNP-N-T vs. DDT6-DNP-N-T	-2590	-9622 to 4442	No	ns	>0,9999	Q-AI
DDT3-DNP-N-T vs. DDT6-DNP-W	3050	-3982 to 10082	No	ns	0,9996	Q-AJ
DDT3-DNP-N-T vs. DDT6-DNP-W-T	4170	-2861 to 11202	No	ns	0,9379	Q-AK
DDT3-DNP-N-T vs. DDT6-T	6214	-818,0 to 13245	No	ns	0,1884	Q-AL
DDT3-DNP-N-T vs. - Control	6544	-487,7 to 13576	No	ns	0,1147	Q-AN
DDT3-DNP-W vs. DDT3-DNP-W-T	356,0	-5933 to 6645	No	ns	>0,9999	R-S
DDT3-DNP-W vs. DDT3-T	851,5	-5438 to 7141	No	ns	>0,9999	R-T
DDT3-DNP-W vs. DDT4	83,50	-7619 to 7786	No	ns	>0,9999	R-U
DDT3-DNP-W vs. DDT4-DNP-N	-5673	-11962 to 616,5	No	ns	0,1563	R-V
DDT3-DNP-W vs. DDT4-DNP-N-T	-3719	-10008 to 2570	No	ns	0,9401	R-W
DDT3-DNP-W vs. DDT4-DNP-W	-1799	-8088 to 4490	No	ns	>0,9999	R-X
DDT3-DNP-W vs. DDT4-DNP-W-T	-1119	-7408 to 5171	No	ns	>0,9999	R-Y
DDT3-DNP-W vs. DDT4-T	512,7	-5777 to 6802	No	ns	>0,9999	R-Z
DDT3-DNP-W vs. DDT5	352,2	-5937 to 6641	No	ns	>0,9999	R-AA
DDT3-DNP-W vs. DDT5-DNP-N	-10962	-17252 to -4673	Yes	****	<0,0001	R-AB
DDT3-DNP-W vs. DDT5-DNP-N-T	-10562	-16851 to -4273	Yes	****	<0,0001	R-AC
DDT3-DNP-W vs. DDT5-DNP-W	-2581	-8871 to 3708	No	ns	0,9999	R-AD
DDT3-DNP-W vs. DDT5-DNP-W-T	-1686	-7975 to 4603	No	ns	>0,9999	R-AE
DDT3-DNP-W vs. DDT5-T	687,7	-5602 to 6977	No	ns	>0,9999	R-AF
DDT3-DNP-W vs. DDT6	-48,17	-7751 to 7655	No	ns	>0,9999	R-AG
DDT3-DNP-W vs. DDT6-DNP-N	-10469	-16758 to -4180	Yes	****	<0,0001	R-AH
DDT3-DNP-W vs. DDT6-DNP-N-T	-8263	-14552 to -1974	Yes	***	0,0004	R-AI
DDT3-DNP-W vs. DDT6-DNP-W	-2623	-8913 to 3666	No	ns	0,9998	R-AJ
DDT3-DNP-W vs. DDT6-DNP-W-T	-1503	-7792 to 4786	No	ns	>0,9999	R-AK
DDT3-DNP-W vs. DDT6-T	540,5	-5749 to 6830	No	ns	>0,9999	R-AL
DDT3-DNP-W vs. - Control	870,8	-5418 to 7160	No	ns	>0,9999	R-AN
DDT3-DNP-W-T vs. DDT3-T	495,5	-5794 to 6785	No	ns	>0,9999	S-T
DDT3-DNP-W-T vs. DDT4	-272,5	-7975 to 7430	No	ns	>0,9999	S-U
DDT3-DNP-W-T vs. DDT4-DNP-N	-6029	-12318 to 260,5	No	ns	0,0832	S-V
DDT3-DNP-W-T vs. DDT4-DNP-N-T	-4075	-10364 to 2214	No	ns	0,8427	S-W
DDT3-DNP-W-T vs. DDT4-DNP-W	-2155	-8444 to 4134	No	ns	>0,9999	S-X
DDT3-DNP-W-T vs. DDT4-DNP-W-T	-1475	-7764 to 4815	No	ns	>0,9999	S-Y
DDT3-DNP-W-T vs. DDT4-T	156,7	-6133 to 6446	No	ns	>0,9999	S-Z
DDT3-DNP-W-T vs. DDT5	-3833	-6293 to 6285	No	ns	>0,9999	S-AA
DDT3-DNP-W-T vs. DDT5-DNP-N	-11318	-17608 to -5029	Yes	****	<0,0001	S-AB
DDT3-DNP-W-T vs. DDT5-DNP-N-T	-10918	-17207 to -4629	Yes	****	<0,0001	S-AC
DDT3-DNP-W-T vs. DDT5-DNP-W	-2937	-9227 to 3352	No	ns	0,9984	S-AD
DDT3-DNP-W-T vs. DDT5-DNP-W-T	-2042	-8331 to 4247	No	ns	>0,9999	S-AE
DDT3-DNP-W-T vs. DDT5-T	331,7	-5958 to 6621	No	ns	>0,9999	S-AF
DDT3-DNP-W-T vs. DDT6	-404,2	-8107 to 7299	No	ns	>0,9999	S-AG
DDT3-DNP-W-T vs. DDT6-DNP-N	-10825	-17114 to -4536	Yes	****	<0,0001	S-AH
DDT3-DNP-W-T vs. DDT6-DNP-N-T	-8619	-14908 to -2330	Yes	***	0,0001	S-AI
DDT3-DNP-W-T vs. DDT6-DNP-W	-2979	-9269 to 3310	No	ns	0,9979	S-AJ
DDT3-DNP-W-T vs. DDT6-DNP-W-T	-1859	-8148 to 4430	No	ns	>0,9999	S-AK
DDT3-DNP-W-T vs. DDT6-T	184,5	-6105 to 6474	No	ns	>0,9999	S-AL
DDT3-DNP-W-T vs. - Control	514,8	-5774 to 6804	No	ns	>0,9999	S-AN
DDT3-T vs. DDT4	-768,0	-8471 to 6935	No	ns	>0,9999	T-U
DDT3-T vs. DDT4-DNP-N	-6524	-12814 to -235,0	Yes	*	0,0306	T-V
DDT3-T vs. DDT4-DNP-N-T	-4570	-10860 to 1719	No	ns	0,6218	T-W
DDT3-T vs. DDT4-DNP-W	-2651	-8940 to 3639	No	ns	0,9998	T-X
DDT3-T vs. DDT4-DNP-W-T	-1970	-8259 to 4319	No	ns	>0,9999	T-Y
DDT3-T vs. DDT4-T	-338,8	-6628 to 5950	No	ns	>0,9999	T-Z
DDT3-T vs. DDT5	-499,3	-6789 to 5790	No	ns	>0,9999	T-AA
DDT3-T vs. DDT5-DNP-N	-11814	-18103 to -5525	Yes	****	<0,0001	T-AB
DDT3-T vs. DDT5-DNP-N-T	-11414	-17703 to -5124	Yes	****	<0,0001	T-AC
DDT3-T vs. DDT5-DNP-W	-3433	-9722 to 2856	No	ns	0,9789	T-AD
DDT3-T vs. DDT5-DNP-W-T	-2538	-8827 to 3752	No	ns	>0,9999	T-AE
DDT3-T vs. DDT5-T	-163,8	-6453 to 6125	No	ns	>0,9999	T-AF
DDT3-T vs. DDT6	-899,7	-8602 to 6803	No	ns	>0,9999	T-AG
DDT3-T vs. DDT6-DNP-N	-11320	-17610 to -5031	Yes	****	<0,0001	T-AH
DDT3-T vs. DDT6-DNP-N-T	-9115	-15404 to -2825	Yes	****	<0,0001	T-AI
DDT3-T vs. DDT6-DNP-W	-3475	-9764 to 2814	No	ns	0,9750	T-AJ
DDT3-T vs. DDT6-DNP-W-T	-2354	-8644 to 3935	No	ns	>0,9999	T-AK
DDT3-T vs. DDT6-T	-311,0	-6600 to 5978	No	ns	>0,9999	T-AL
DDT3-T vs. - Control	19,33	-6270 to 6309	No	ns	>0,9999	T-AN
DDT4 vs. DDT4-DNP-N	-5756	-13459 to 1946	No	ns	0,5557	U-V
DDT4 vs. DDT4-DNP-N-T	-3802	-11505 to 3900	No	ns	0,9956	U-W
DDT4 vs. DDT4-DNP-W	-1883	-9585 to 5820	No	ns	>0,9999	U-X
DDT4 vs. DDT4-DNP-W-T	-1202	-8905 to 6501	No	ns	>0,9999	U-Y
DDT4 vs. DDT4-T	429,2	-7274 to 8132	No	ns	>0,9999	U-Z
DDT4 vs. DDT5	268,7	-7434 to 7971	No	ns	>0,9999	U-AA
DDT4 vs. DDT5-DNP-N	-11046	-18749 to -3343	Yes	****	<0,0001	U-AB
DDT4 vs. DDT5-DNP-N-T	-10646	-18348 to -2943	Yes	***	0,0001	U-AC
DDT4 vs. DDT5-DNP-W	-2665	-10368 to 5038	No	ns	>0,9999	U-AD
DDT4 vs. DDT5-DNP-W-T	-1770	-9472 to 5933	No	ns	>0,9999	U-AE
DDT4 vs. DDT5-T	604,2	-7099 to 8307	No	ns	>0,9999	U-AF
DDT4 vs. DDT6	-131,7	-9026 to 8763	No	ns	>0,9999	U-AG
DDT4 vs. DDT6-DNP-N	-10552	-18255 to -2850	Yes	***	0,0001	U-AH
DDT4 vs. DDT6-DNP-N-T	-8347	-16049 to -643,9	Yes	*	0,0161	U-AI
DDT4 vs. DDT6-DNP-W	-2707	-10410 to 4996	No	ns	>0,9999	U-AJ
DDT4 vs. DDT6-DNP-W-T	-1586	-9289 to 6116	No	ns	>0,9999	U-AK
DDT4 vs. DDT6-T	457,0	-7246 to 8160	No	ns	>0,9999	U-AL
DDT4 vs. - Control	787,3	-6915 to 8490	No	ns	>0,9999	U-AN
DDT4-DNP-N vs. DDT4-DNP-N-T	1954	-4335 to 8243	No	ns	>0,9999	V-W
DDT4-DNP-N vs. DDT4-DNP-W	3874	-2415 to 10163	No	ns	0,9050	V-X
DDT4-DNP-N vs. DDT4-DNP-W-T	4554	-1735 to 10844	No	ns	0,6299	V-Y
DDT4-DNP-N vs. DDT4-T	6186	-103,8 to 12475	No	ns	0,0615	V-Z
DDT4-DNP-N vs. DDT5	6025	-264,3 to 12314	No	ns	0,0838	V-AA
DDT4-DNP-N vs. DDT5-DNP-N	-5290	-11579 to 999,8	No	ns	0,2806	V-AB
DDT4-DNP-N vs. DDT5-DNP-N-T	-4889	-11178 to 1400	No	ns	0,4600	V-AC
DDT4-DNP-N vs. DDT5-DNP-W	3092	-3198 to 9381	No	ns	0,9959	V-AD
DDT4-DNP-N vs. DDT5-DNP-W-T	3987	-2303 to 10276	No	ns	0,8724	V-AE
DDT4-DNP-N vs. DDT5-T	6361	71,18 to 12650	Yes	*	0,0432	V-AF
DDT4-DNP-N vs. DDT6	5625	-2078 to 13327	No	ns	0,6106	V-AG
DDT4-DNP-N vs. DDT6-DNP-N	-4796	-11085 to 1493	No	ns	0,5067	V-AH
DDT4-DNP-N vs. DDT6-DNP-N-T	-2590	-8880 to 3699	No	ns	0,9999	V-AI
DDT4-DNP-N vs. DDT6-DNP-W	3050	-3240 to 9339	No	ns	0,9968	V-AJ
DDT4-DNP-N vs. DDT6-DNP-W-T	4170	-2119 to 10459	No	ns	0,8068	V-AK
DDT4-DNP-N vs. DDT6-T	6213	-75,98 to 12503	No	ns	0,0582	V-AL
DDT4-DNP-N vs. - Control	6544	254,4 to 12833	Yes	*	0,0294	V-AN
DDT4-DNP-N-T vs. DDT4-DNP-W	1920	-4369 to 8209	No	ns	>0,9999	W-X
DDT4-DNP-N-T vs. DDT4-DNP-W-T	2600	-3689 to 8890	No	ns	0,9999	W-Y
DDT4-DNP-N-T vs. DDT4-T	4232	-2058 to 10521	No	ns	0,7816	W-Z
DDT4-DNP-N-T vs. DDT5	4071	-2218 to 10360	No	ns	0,8441	W-AA
DDT4-DNP-N-T vs. DDT5-DNP-N	-7244	-13533 to -954,2	Yes	**	0,0058	W-AB
DDT4-DNP-N-T vs. DDT5-DNP-N-T	-6843	-13132 to -553,9	Yes	*	0,0150	W-AC
DDT4-DNP-N-T vs. DDT5-DNP-W	1138	-5152 to 7427	No	ns	>0,9999	W-AD
DDT4-DNP-N-T vs. DDT5-DNP-W-T	2033	-4257 to 8322	No	ns	>0,9999	W-AE
DDT4-DNP-N-T vs. DDT5-T	4407	-1883 to 10696	No	ns	0,7026	W-AF
DDT4-DNP-N-T vs. DDT6	3671	-4032 to 11373	No	ns	0,9976	W-AG
DDT4-DNP-N-T vs. DDT6-DNP-N	-6750	-13039 to -460,7	Yes	*	0,0186	W-AH
DDT4-DNP-N-T vs. DDT6-DNP-N-T	-4544	-10834 to 1745	No	ns	0,6349	W-AI
DDT4-DNP-N-T vs. DDT6-DNP-W	1096	-5194 to 7385	No	ns	>0,9999	W-AJ
DDT4-DNP-N-T vs. DDT6-DNP-W-T	2216	-4073 to 8505	No	ns	>0,9999	W-AK
DDT4-DNP-N-T vs. DDT6-T	4259	-2030 to 10549	No	ns	0,7697	W-AL
DDT4-DNP-N-T vs. - Control	4590	-1700 to 10879	No	ns	0,6120	W-AN
DDT4-DNP-W vs. DDT4-DNP-W-T	680,5	-5609 to 6970	No	ns	>0,9999	X-Y
DDT4-DNP-W vs. DDT4-T	2312	-3978 to 8601	No	ns	>0,9999	X-Z
DDT4-DNP-W vs. DDT5	2151	-4138 to 8440	No	ns	>0,9999	X-AA
DDT4-DNP-W vs. DDT5-DNP-N	-9163	-15453 to -2874	Yes	****	<0,0001	X-AB
DDT4-DNP-W vs. DDT5-DNP-N-T	-8763	-15052 to -2474	Yes	****	<0,0001	X-AC
DDT4-DNP-W vs. DDT5-DNP-W	-782,3	-7072 to 5507	No	ns	>0,9999	X-AD
DDT4-DNP-W vs. DDT5-DNP-W-T	112,8	-6176 to 6402	No	ns	>0,9999	X-AE
DDT4-DNP-W vs. DDT5-T	2487	-3803 to 8776	No	ns	>0,9999	X-AF
DDT4-DNP-W vs. DDT6	1751	-5952 to 9454	No	ns	>0,9999	X-AG
DDT4-DNP-W vs. DDT6-DNP-N	-8670	-14959 to -2381	Yes	***	0,0001	X-AH
DDT4-DNP-W vs. DDT6-DNP-N-T	-6464	-12753 to -174,9	Yes	*	0,0348	X-AI
DDT4-DNP-W vs. DDT6-DNP-W	-824,3	-7114 to 5465	No	ns	>0,9999	X-AJ
DDT4-DNP-W vs. DDT6-DNP-W-T	296,2	-5993 to 6585	No	ns	>0,9999	X-AK
DDT4-DNP-W vs. DDT6-T	2340	-3950 to 8629	No	ns	>0,9999	X-AL
DDT4-DNP-W vs. - Control	2670	-3619 to 8959	No	ns	0,9998	X-AN
DDT4-DNP-W-T vs. DDT4-T	1631	-4658 to 7920	No	ns	>0,9999	Y-Z
DDT4-DNP-W-T vs. DDT5	1471	-4819 to 7760	No	ns	>0,9999	Y-AA
DDT4-DNP-W-T vs. DDT5-DNP-N	-9844	-16133 to -3555	Yes	****	<0,0001	Y-AB
DDT4-DNP-W-T vs. DDT5-DNP-N-T	-9444	-15733 to -3154	Yes	****	<0,0001	Y-AC
DDT4-DNP-W-T vs. DDT5-DNP-W	-1463	-7752 to 4826	No	ns	>0,9999	Y-AD
DDT4-DNP-W-T vs. DDT5-DNP-W-T	-567,7	-6857 to 5722	No	ns	>0,9999	Y-AE
DDT4-DNP-W-T vs. DDT5-T	1806	-4483 to 8095	No	ns	>0,9999	Y-AF
DDT4-DNP-W-T vs. DDT6	1070	-6632 to 8773	No	ns	>0,9999	Y-AG
DDT4-DNP-W-T vs. DDT6-DNP-N	-9350	-15640 to -3061	Yes	****	<0,0001	Y-AH
DDT4-DNP-W-T vs. DDT6-DNP-N-T	-7145	-13434 to -855,4	Yes	**	0,0074	Y-AI
DDT4-DNP-W-T vs. DDT6-DNP-W	-1505	-7794 to 4784	No	ns	>0,9999	Y-AJ
DDT4-DNP-W-T vs. DDT6-DNP-W-T	-384,3	-6674 to 5905	No	ns	>0,9999	Y-AK
DDT4-DNP-W-T vs. DDT6-T	1659	-4630 to 7948	No	ns	>0,9999	Y-AL
DDT4-DNP-W-T vs. - Control	1989	-4300 to 8279	No	ns	>0,9999	Y-AN
DDT4-T vs. DDT5	-160,5	-6450 to 6129	No	ns	>0,9999	Z-AA
DDT4-T vs. DDT5-DNP-N	-11475	-17764 to -5186	Yes	****	<0,0001	Z-AB
DDT4-T vs. DDT5-DNP-N-T	-11075	-17364 to -4785	Yes	****	<0,0001	Z-AC
DDT4-T vs. DDT5-DNP-W	-3094	-9383 to 3195	No	ns	0,9959	Z-AD
DDT4-T vs. DDT5-DNP-W-T	-2199	-8488 to 4090	No	ns	>0,9999	Z-AE
DDT4-T vs. DDT5-T	175,0	-6114 to 6464	No	ns	>0,9999	Z-AF
DDT4-T vs. DDT6	-560,8	-8264 to 7142	No	ns	>0,9999	Z-AG
DDT4-T vs. DDT6-DNP-N	-10982	-17271 to -4692	Yes	****	<0,0001	Z-AH
DDT4-T vs. DDT6-DNP-N-T	-8776	-15065 to -2487	Yes	****	<0,0001	Z-AI
DDT4-T vs. DDT6-DNP-W	-3136	-9425 to 3153	No	ns	0,9948	Z-AJ
DDT4-T vs. DDT6-DNP-W-T	-2016	-8305 to 4274	No	ns	>0,9999	Z-AK
DDT4-T vs. DDT6-T	27,83	-6261 to 6317	No	ns	>0,9999	Z-AL
DDT4-T vs. - Control	358,2	-5931 to 6647	No	ns	>0,9999	Z-AN
DDT5 vs. DDT5-DNP-N	-11315	-17604 to -5025	Yes	****	<0,0001	AA-AB
DDT5 vs. DDT5-DNP-N-T	-10914	-17203 to -4625	Yes	****	<0,0001	AA-AC
DDT5 vs. DDT5-DNP-W	-2934	-9223 to 3356	No	ns	0,9984	AA-AD
DDT5 vs. DDT5-DNP-W-T	-2038	-8328 to 4251	No	ns	>0,9999	AA-AE
DDT5 vs. DDT5-T	335,5	-5954 to 6625	No	ns	>0,9999	AA-AF
DDT5 vs. DDT6	-400,3	-8103 to 7302	No	ns	>0,9999	AA-AG
DDT5 vs. DDT6-DNP-N	-10821	-17110 to -4532	Yes	****	<0,0001	AA-AH
DDT5 vs. DDT6-DNP-N-T	-8615	-14905 to -2326	Yes	***	0,0001	AA-AI
DDT5 vs. DDT6-DNP-W	-2976	-9265 to 3314	No	ns	0,9979	AA-AJ
DDT5 vs. DDT6-DNP-W-T	-1855	-8144 to 4434	No	ns	>0,9999	AA-AK
DDT5 vs. DDT6-T	188,3	-6101 to 6478	No	ns	>0,9999	AA-AL
DDT5 vs. - Control	518,7	-5771 to 6808	No	ns	>0,9999	AA-AN
DDT5-DNP-N vs. DDT5-DNP-N-T	400,3	-5889 to 6690	No	ns	>0,9999	AB-AC
DDT5-DNP-N vs. DDT5-DNP-W	8381	2092 to 14670	Yes	***	0,0003	AB-AD
DDT5-DNP-N vs. DDT5-DNP-W-T	9276	2987 to 15565	Yes	****	<0,0001	AB-AE
DDT5-DNP-N vs. DDT5-T	11650	5361 to 17939	Yes	****	<0,0001	AB-AF
DDT5-DNP-N vs. DDT6	10914	3211 to 18617	Yes	****	<0,0001	AB-AG
DDT5-DNP-N vs. DDT6-DNP-N	493,5	-5796 to 6783	No	ns	>0,9999	AB-AH
DDT5-DNP-N vs. DDT6-DNP-N-T	2699	-3590 to 8988	No	ns	0,9997	AB-AI
DDT5-DNP-N vs. DDT6-DNP-W	8339	2050 to 14628	Yes	***	0,0003	AB-AJ
DDT5-DNP-N vs. DDT6-DNP-W-T	9460	3170 to 15749	Yes	****	<0,0001	AB-AK
DDT5-DNP-N vs. DDT6-T	11503	5214 to 17792	Yes	****	<0,0001	AB-AL
DDT5-DNP-N vs. - Control	11833	5544 to 18122	Yes	****	<0,0001	AB-AN
DDT5-DNP-N-T vs. DDT5-DNP-W	7981	1691 to 14270	Yes	***	0,0008	AC-AD
DDT5-DNP-N-T vs. DDT5-DNP-W-T	8876	2587 to 15165	Yes	****	<0,0001	AC-AE
DDT5-DNP-N-T vs. DDT5-T	11250	4960 to 17539	Yes	****	<0,0001	AC-AF
DDT5-DNP-N-T vs. DDT6	10514	2811 to 18217	Yes	***	0,0002	AC-AG
DDT5-DNP-N-T vs. DDT6-DNP-N	93,17	-6196 to 6382	No	ns	>0,9999	AC-AH
DDT5-DNP-N-T vs. DDT6-DNP-N-T	2299	-3990 to 8588	No	ns	>0,9999	AC-AI
DDT5-DNP-N-T vs. DDT6-DNP-W	7939	1649 to 14228	Yes	***	0,0009	AC-AJ
DDT5-DNP-N-T vs. DDT6-DNP-W-T	9059	2770 to 15348	Yes	****	<0,0001	AC-AK
DDT5-DNP-N-T vs. DDT6-T	11103	4813 to 17392	Yes	****	<0,0001	AC-AL
DDT5-DNP-N-T vs. - Control	11433	5144 to 17722	Yes	****	<0,0001	AC-AN
DDT5-DNP-W vs. DDT5-DNP-W-T	895,2	-5394 to 7184	No	ns	>0,9999	AD-AE
DDT5-DNP-W vs. DDT5-T	3269	-3020 to 9558	No	ns	0,9898	AD-AF
DDT5-DNP-W vs. DDT6	2533	-5170 to 10236	No	ns	>0,9999	AD-AG
DDT5-DNP-W vs. DDT6-DNP-N	-7888	-14177 to -1598	Yes	**	0,0011	AD-AH
DDT5-DNP-W vs. DDT6-DNP-N-T	-5682	-11971 to 607,5	No	ns	0,1540	AD-AI
DDT5-DNP-W vs. DDT6-DNP-W	-42,00	-6331 to 6247	No	ns	>0,9999	AD-AJ
DDT5-DNP-W vs. DDT6-DNP-W-T	1079	-5211 to 7368	No	ns	>0,9999	AD-AK
DDT5-DNP-W vs. DDT6-T	3122	-3167 to 9411	No	ns	0,9952	AD-AL
DDT5-DNP-W vs. - Control	3452	-2837 to 9741	No	ns	0,9772	AD-AN
DDT5-DNP-W-T vs. DDT5-T	2374	-3915 to 8663	No	ns	>0,9999	AE-AF
DDT5-DNP-W-T vs. DDT6	1638	-6065 to 9341	No	ns	>0,9999	AE-AG
DDT5-DNP-W-T vs. DDT6-DNP-N	-8783	-15072 to -2493	Yes	****	<0,0001	AE-AH
DDT5-DNP-W-T vs. DDT6-DNP-N-T	-6577	-12866 to -287,7	Yes	*	0,0273	AE-AI
DDT5-DNP-W-T vs. DDT6-DNP-W	-937,2	-7226 to 5352	No	ns	>0,9999	AE-AJ
DDT5-DNP-W-T vs. DDT6-DNP-W-T	183,3	-6106 to 6473	No	ns	>0,9999	AE-AK
DDT5-DNP-W-T vs. DDT6-T	2227	-4063 to 8516	No	ns	>0,9999	AE-AL
DDT5-DNP-W-T vs. - Control	2557	-3732 to 8846	No	ns	>0,9999	AE-AN
DDT5-T vs. DDT6	-735,8	-8439 to 6967	No	ns	>0,9999	AF-AG
DDT5-T vs. DDT6-DNP-N	-11157	-17446 to -4867	Yes	****	<0,0001	AF-AH
DDT5-T vs. DDT6-DNP-N-T	-8951	-15240 to -2662	Yes	****	<0,0001	AF-AI
DDT5-T vs. DDT6-DNP-W	-3311	-9600 to 2978	No	ns	0,9876	AF-AJ
DDT5-T vs. DDT6-DNP-W-T	-2191	-8480 to 4099	No	ns	>0,9999	AF-AK
DDT5-T vs. DDT6-T	-147,2	-6436 to 6142	No	ns	>0,9999	AF-AL
DDT5-T vs. - Control	183,2	-6106 to 6472	No	ns	>0,9999	AF-AN
DDT6 vs. DDT6-DNP-N	-10421	-18123 to -2718	Yes	***	0,0002	AG-AH
DDT6 vs. DDT6-DNP-N-T	-8215	-15918 to -512,2	Yes	*	0,0205	AG-AI
DDT6 vs. DDT6-DNP-W	-2575	-10278 to 5128	No	ns	>0,9999	AG-AJ
DDT6 vs. DDT6-DNP-W-T	-1455	-9157 to 6248	No	ns	>0,9999	AG-AK
DDT6 vs. DDT6-T	588,7	-7114 to 8291	No	ns	>0,9999	AG-AL
DDT6 vs. - Control	919,0	-6784 to 8622	No	ns	>0,9999	AG-AN
DDT6-DNP-N vs. DDT6-DNP-N-T	2206	-4084 to 8495	No	ns	>0,9999	AH-AI
DDT6-DNP-N vs. DDT6-DNP-W	7846	1556 to 14135	Yes	**	0,0012	AH-AJ
DDT6-DNP-N vs. DDT6-DNP-W-T	8966	2677 to 15255	Yes	****	<0,0001	AH-AK
DDT6-DNP-N vs. DDT6-T	11009	4720 to 17299	Yes	****	<0,0001	AH-AL
DDT6-DNP-N vs. - Control	11340	5050 to 17629	Yes	****	<0,0001	AH-AN
DDT6-DNP-N-T vs. DDT6-DNP-W	5640	-649,5 to 11929	No	ns	0,1651	AI-AJ
DDT6-DNP-N-T vs. DDT6-DNP-W-T	6760	471,0 to 13050	Yes	*	0,0182	AI-AK
DDT6-DNP-N-T vs. DDT6-T	8804	2514 to 15093	Yes	****	<0,0001	AI-AL
DDT6-DNP-N-T vs. - Control	9134	2845 to 15423	Yes	****	<0,0001	AI-AN
DDT6-DNP-W vs. DDT6-DNP-W-T	1121	-5169 to 7410	No	ns	>0,9999	AJ-AK
DDT6-DNP-W vs. DDT6-T	3164	-3125 to 9453	No	ns	0,9940	AJ-AL
DDT6-DNP-W vs. - Control	3494	-2795 to 9783	No	ns	0,9730	AJ-AN
DDT6-DNP-W-T vs. DDT6-T	2043	-4246 to 8333	No	ns	>0,9999	AK-AL
DDT6-DNP-W-T vs. - Control	2374	-3916 to 8663	No	ns	>0,9999	AK-AN
DDT6-T vs. - Control	330,3	-5959 to 6620	No	ns	>0,9999	AL-AN
Test details	Mean 1	Mean 2	Mean Diff,	SE of diff,	n1	n2	q	DF
DDT1a vs. DDT1a-N	602,0	469,3	132,7	1595	6	6	0,1176	181
DDT1a vs. DDT1b noChol-N	602,0	311,7	290,3	1953	6	3	0,2102	181
DDT1a vs. DDT1b-2xChol-N	602,0	573,7	28,33	1953	6	3	0,02051	181
DDT1a vs. DDT1a-N-T	602,0	367,0	235,0	1595	6	6	0,2084	181
DDT1a vs. DDT1a-W	602,0	555,0	47,00	1595	6	6	0,04167	181
DDT1a vs. DDT1a-W-T	602,0	430,2	171,8	1595	6	6	0,1524	181
DDT1a vs. DDT1a-T	602,0	440,2	161,8	1595	6	6	0,1435	181
DDT1a vs. DDT2	602,0	934,0	-332,0	1595	6	6	0,2944	181
DDT1a vs. DDT2-DNP-N	602,0	3259	-2657	1595	6	6	2356	181
DDT1a vs. DDT2-DNP-N-T	602,0	3913	-3311	1595	6	6	2935	181
DDT1a vs. DDT2-DNP-W	602,0	2532	-1930	1595	6	6	1712	181
DDT1a vs. DDT2-DNP-W-T	602,0	3335	-2733	1595	6	6	2423	181
DDT1a vs. DDT2-T	602,0	275,2	326,8	1595	6	6	0,2898	181
DDT1a vs. DDT3	602,0	473,0	129,0	1595	6	6	0,1144	181
DDT1a vs. DDT3-DNP-N	602,0	5005	-4403	1595	6	6	3904	181
DDT1a vs. DDT3-DNP-N-T	602,0	6717	-6115	1783	6	4	4850	181
DDT1a vs. DDT3-DNP-W	602,0	1044	-441,8	1595	6	6	0,3918	181
DDT1a vs. DDT3-DNP-W-T	602,0	687,8	-85,83	1595	6	6	0,07611	181
DDT1a vs. DDT3-T	602,0	192,3	409,7	1595	6	6	0,3632	181
DDT1a vs. DDT4	602,0	960,3	-358,3	1953	6	3	0,2594	181
DDT1a vs. DDT4-DNP-N	602,0	6717	-6115	1595	6	6	5422	181
DDT1a vs. DDT4-DNP-N-T	602,0	4763	-4161	1595	6	6	3689	181
DDT1a vs. DDT4-DNP-W	602,0	2843	-2241	1595	6	6	1987	181
DDT1a vs. DDT4-DNP-W-T	602,0	2162	-1560	1595	6	6	1384	181
DDT1a vs. DDT4-T	602,0	531,2	70,83	1595	6	6	0,06281	181
DDT1a vs. DDT5	602,0	691,7	-89,67	1595	6	6	0,07951	181
DDT1a vs. DDT5-DNP-N	602,0	12006	-11404	1595	6	6	10,11	181
DDT1a vs. DDT5-DNP-N-T	602,0	11606	-11004	1595	6	6	9757	181
DDT1a vs. DDT5-DNP-W	602,0	3625	-3023	1595	6	6	2681	181
DDT1a vs. DDT5-DNP-W-T	602,0	2730	-2128	1595	6	6	1887	181
DDT1a vs. DDT5-T	602,0	356,2	245,8	1595	6	6	0,2180	181
DDT1a vs. DDT6	602,0	1092	-490,0	1953	6	3	0,3547	181
DDT1a vs. DDT6-DNP-N	602,0	11513	-10911	1595	6	6	9674	181
DDT1a vs. DDT6-DNP-N-T	602,0	9307	-8705	1595	6	6	7719	181
DDT1a vs. DDT6-DNP-W	602,0	3667	-3065	1595	6	6	2718	181
DDT1a vs. DDT6-DNP-W-T	602,0	2547	-1945	1595	6	6	1724	181
DDT1a vs. DDT6-T	602,0	503,3	98,67	1595	6	6	0,08749	181
DDT1a vs. - Control	602,0	173,0	429,0	1595	6	6	0,3804	181
DDT1a-N vs. DDT1b noChol-N	469,3	311,7	157,7	1953	6	3	0,1141	181
DDT1a-N vs. DDT1b-2xChol-N	469,3	573,7	-104,3	1953	6	3	0,07554	181
DDT1a-N vs. DDT1a-N-T	469,3	367,0	102,3	1595	6	6	0,09074	181
DDT1a-N vs. DDT1a-W	469,3	555,0	-85,67	1595	6	6	0,07596	181
DDT1a-N vs. DDT1a-W-T	469,3	430,2	39,17	1595	6	6	0,03473	181
DDT1a-N vs. DDT1a-T	469,3	440,2	29,17	1595	6	6	0,02586	181
DDT1a-N vs. DDT2	469,3	934,0	-464,7	1595	6	6	0,4120	181
DDT1a-N vs. DDT2-DNP-N	469,3	3259	-2789	1595	6	6	2473	181
DDT1a-N vs. DDT2-DNP-N-T	469,3	3913	-3443	1595	6	6	3053	181
DDT1a-N vs. DDT2-DNP-W	469,3	2532	-2063	1595	6	6	1829	181
DDT1a-N vs. DDT2-DNP-W-T	469,3	3335	-2865	1595	6	6	2541	181
DDT1a-N vs. DDT2-T	469,3	275,2	194,2	1595	6	6	0,1722	181
DDT1a-N vs. DDT3	469,3	473,0	-3667	1595	6	6	0,003251	181
DDT1a-N vs. DDT3-DNP-N	469,3	5005	-4535	1595	6	6	4021	181
DDT1a-N vs. DDT3-DNP-N-T	469,3	6717	-6248	1783	6	4	4955	181
DDT1a-N vs. DDT3-DNP-W	469,3	1044	-574,5	1595	6	6	0,5094	181
DDT1a-N vs. DDT3-DNP-W-T	469,3	687,8	-218,5	1595	6	6	0,1937	181
DDT1a-N vs. DDT3-T	469,3	192,3	277,0	1595	6	6	0,2456	181
DDT1a-N vs. DDT4	469,3	960,3	-491,0	1953	6	3	0,3555	181
DDT1a-N vs. DDT4-DNP-N	469,3	6717	-6247	1595	6	6	5539	181
DDT1a-N vs. DDT4-DNP-N-T	469,3	4763	-4293	1595	6	6	3807	181
DDT1a-N vs. DDT4-DNP-W	469,3	2843	-2374	1595	6	6	2105	181
DDT1a-N vs. DDT4-DNP-W-T	469,3	2162	-1693	1595	6	6	1501	181
DDT1a-N vs. DDT4-T	469,3	531,2	-61,83	1595	6	6	0,05483	181
DDT1a-N vs. DDT5	469,3	691,7	-222,3	1595	6	6	0,1971	181
DDT1a-N vs. DDT5-DNP-N	469,3	12006	-11537	1595	6	6	10,23	181
DDT1a-N vs. DDT5-DNP-N-T	469,3	11606	-11137	1595	6	6	9875	181
DDT1a-N vs. DDT5-DNP-W	469,3	3625	-3156	1595	6	6	2798	181
DDT1a-N vs. DDT5-DNP-W-T	469,3	2730	-2261	1595	6	6	2005	181
DDT1a-N vs. DDT5-T	469,3	356,2	113,2	1595	6	6	0,1003	181
DDT1a-N vs. DDT6	469,3	1092	-622,7	1953	6	3	0,4508	181
DDT1a-N vs. DDT6-DNP-N	469,3	11513	-11043	1595	6	6	9792	181
DDT1a-N vs. DDT6-DNP-N-T	469,3	9307	-8838	1595	6	6	7836	181
DDT1a-N vs. DDT6-DNP-W	469,3	3667	-3198	1595	6	6	2835	181
DDT1a-N vs. DDT6-DNP-W-T	469,3	2547	-2077	1595	6	6	1842	181
DDT1a-N vs. DDT6-T	469,3	503,3	-34,00	1595	6	6	0,03015	181
DDT1a-N vs. - Control	469,3	173,0	296,3	1595	6	6	0,2628	181
DDT1b noChol-N vs. DDT1b-2xChol-N	311,7	573,7	-262,0	2256	3	3	0,1643	181
DDT1b noChol-N vs. DDT1a-N-T	311,7	367,0	-55,33	1953	3	6	0,04006	181
DDT1b noChol-N vs. DDT1a-W	311,7	555,0	-243,3	1953	3	6	0,1762	181
DDT1b noChol-N vs. DDT1a-W-T	311,7	430,2	-118,5	1953	3	6	0,08579	181
DDT1b noChol-N vs. DDT1a-T	311,7	440,2	-128,5	1953	3	6	0,09303	181
DDT1b noChol-N vs. DDT2	311,7	934,0	-622,3	1953	3	6	0,4506	181
DDT1b noChol-N vs. DDT2-DNP-N	311,7	3259	-2947	1953	3	6	2134	181
DDT1b noChol-N vs. DDT2-DNP-N-T	311,7	3913	-3601	1953	3	6	2607	181
DDT1b noChol-N vs. DDT2-DNP-W	311,7	2532	-2221	1953	3	6	1608	181
DDT1b noChol-N vs. DDT2-DNP-W-T	311,7	3335	-3023	1953	3	6	2188	181
DDT1b noChol-N vs. DDT2-T	311,7	275,2	36,50	1953	3	6	0,02643	181
DDT1b noChol-N vs. DDT3	311,7	473,0	-161,3	1953	3	6	0,1168	181
DDT1b noChol-N vs. DDT3-DNP-N	311,7	5005	-4693	1953	3	6	3398	181
DDT1b noChol-N vs. DDT3-DNP-N-T	311,7	6717	-6405	2110	3	4	4293	181
DDT1b noChol-N vs. DDT3-DNP-W	311,7	1044	-732,2	1953	3	6	0,5301	181
DDT1b noChol-N vs. DDT3-DNP-W-T	311,7	687,8	-376,2	1953	3	6	0,2723	181
DDT1b noChol-N vs. DDT3-T	311,7	192,3	119,3	1953	3	6	0,08639	181
DDT1b noChol-N vs. DDT4	311,7	960,3	-648,7	2256	3	3	0,4067	181
DDT1b noChol-N vs. DDT4-DNP-N	311,7	6717	-6405	1953	3	6	4637	181
DDT1b noChol-N vs. DDT4-DNP-N-T	311,7	4763	-4451	1953	3	6	3222	181
DDT1b noChol-N vs. DDT4-DNP-W	311,7	2843	-2531	1953	3	6	1833	181
DDT1b noChol-N vs. DDT4-DNP-W-T	311,7	2162	-1851	1953	3	6	1340	181
DDT1b noChol-N vs. DDT4-T	311,7	531,2	-219,5	1953	3	6	0,1589	181
DDT1b noChol-N vs. DDT5	311,7	691,7	-380,0	1953	3	6	0,2751	181
DDT1b noChol-N vs. DDT5-DNP-N	311,7	12006	-11695	1953	3	6	8467	181
DDT1b noChol-N vs. DDT5-DNP-N-T	311,7	11606	-11294	1953	3	6	8177	181
DDT1b noChol-N vs. DDT5-DNP-W	311,7	3625	-3314	1953	3	6	2399	181
DDT1b noChol-N vs. DDT5-DNP-W-T	311,7	2730	-2418	1953	3	6	1751	181
DDT1b noChol-N vs. DDT5-T	311,7	356,2	-44,50	1953	3	6	0,03222	181
DDT1b noChol-N vs. DDT6	311,7	1092	-780,3	2256	3	3	0,4893	181
DDT1b noChol-N vs. DDT6-DNP-N	311,7	11513	-11201	1953	3	6	8109	181
DDT1b noChol-N vs. DDT6-DNP-N-T	311,7	9307	-8995	1953	3	6	6512	181
DDT1b noChol-N vs. DDT6-DNP-W	311,7	3667	-3356	1953	3	6	2429	181
DDT1b noChol-N vs. DDT6-DNP-W-T	311,7	2547	-2235	1953	3	6	1618	181
DDT1b noChol-N vs. DDT6-T	311,7	503,3	-191,7	1953	3	6	0,1388	181
DDT1b noChol-N vs. - Control	311,7	173,0	138,7	1953	3	6	0,1004	181
DDT1b-2xChol-N vs. DDT1a-N-T	573,7	367,0	206,7	1953	3	6	0,1496	181
DDT1b-2xChol-N vs. DDT1a-W	573,7	555,0	18,67	1953	3	6	0,01351	181
DDT1b-2xChol-N vs. DDT1a-W-T	573,7	430,2	143,5	1953	3	6	0,1039	181
DDT1b-2xChol-N vs. DDT1a-T	573,7	440,2	133,5	1953	3	6	0,09665	181
DDT1b-2xChol-N vs. DDT2	573,7	934,0	-360,3	1953	3	6	0,2609	181
DDT1b-2xChol-N vs. DDT2-DNP-N	573,7	3259	-2685	1953	3	6	1944	181
DDT1b-2xChol-N vs. DDT2-DNP-N-T	573,7	3913	-3339	1953	3	6	2417	181
DDT1b-2xChol-N vs. DDT2-DNP-W	573,7	2532	-1959	1953	3	6	1418	181
DDT1b-2xChol-N vs. DDT2-DNP-W-T	573,7	3335	-2761	1953	3	6	1999	181
DDT1b-2xChol-N vs. DDT2-T	573,7	275,2	298,5	1953	3	6	0,2161	181
DDT1b-2xChol-N vs. DDT3	573,7	473,0	100,7	1953	3	6	0,07288	181
DDT1b-2xChol-N vs. DDT3-DNP-N	573,7	5005	-4431	1953	3	6	3208	181
DDT1b-2xChol-N vs. DDT3-DNP-N-T	573,7	6717	-6143	2110	3	4	4118	181
DDT1b-2xChol-N vs. DDT3-DNP-W	573,7	1044	-470,2	1953	3	6	0,3404	181
DDT1b-2xChol-N vs. DDT3-DNP-W-T	573,7	687,8	-114,2	1953	3	6	0,08265	181
DDT1b-2xChol-N vs. DDT3-T	573,7	192,3	381,3	1953	3	6	0,2761	181
DDT1b-2xChol-N vs. DDT4	573,7	960,3	-386,7	2256	3	3	0,2424	181
DDT1b-2xChol-N vs. DDT4-DNP-N	573,7	6717	-6143	1953	3	6	4447	181
DDT1b-2xChol-N vs. DDT4-DNP-N-T	573,7	4763	-4189	1953	3	6	3033	181
DDT1b-2xChol-N vs. DDT4-DNP-W	573,7	2843	-2269	1953	3	6	1643	181
DDT1b-2xChol-N vs. DDT4-DNP-W-T	573,7	2162	-1589	1953	3	6	1150	181
DDT1b-2xChol-N vs. DDT4-T	573,7	531,2	42,50	1953	3	6	0,03077	181
DDT1b-2xChol-N vs. DDT5	573,7	691,7	-118,0	1953	3	6	0,08543	181
DDT1b-2xChol-N vs. DDT5-DNP-N	573,7	12006	-11433	1953	3	6	8277	181
DDT1b-2xChol-N vs. DDT5-DNP-N-T	573,7	11606	-11032	1953	3	6	7987	181
DDT1b-2xChol-N vs. DDT5-DNP-W	573,7	3625	-3052	1953	3	6	2209	181
DDT1b-2xChol-N vs. DDT5-DNP-W-T	573,7	2730	-2156	1953	3	6	1561	181
DDT1b-2xChol-N vs. DDT5-T	573,7	356,2	217,5	1953	3	6	0,1575	181
DDT1b-2xChol-N vs. DDT6	573,7	1092	-518,3	2256	3	3	0,3250	181
DDT1b-2xChol-N vs. DDT6-DNP-N	573,7	11513	-10939	1953	3	6	7920	181
DDT1b-2xChol-N vs. DDT6-DNP-N-T	573,7	9307	-8733	1953	3	6	6323	181
DDT1b-2xChol-N vs. DDT6-DNP-W	573,7	3667	-3094	1953	3	6	2240	181
DDT1b-2xChol-N vs. DDT6-DNP-W-T	573,7	2547	-1973	1953	3	6	1428	181
DDT1b-2xChol-N vs. DDT6-T	573,7	503,3	70,33	1953	3	6	0,05092	181
DDT1b-2xChol-N vs. - Control	573,7	173,0	400,7	1953	3	6	0,2901	181
DDT1a-N-T vs. DDT1a-W	367,0	555,0	-188,0	1595	6	6	0,1667	181
DDT1a-N-T vs. DDT1a-W-T	367,0	430,2	-63,17	1595	6	6	0,05601	181
DDT1a-N-T vs. DDT1a-T	367,0	440,2	-73,17	1595	6	6	0,06488	181
DDT1a-N-T vs. DDT2	367,0	934,0	-567,0	1595	6	6	0,5028	181
DDT1a-N-T vs. DDT2-DNP-N	367,0	3259	-2892	1595	6	6	2564	181
DDT1a-N-T vs. DDT2-DNP-N-T	367,0	3913	-3546	1595	6	6	3144	181
DDT1a-N-T vs. DDT2-DNP-W	367,0	2532	-2165	1595	6	6	1920	181
DDT1a-N-T vs. DDT2-DNP-W-T	367,0	3335	-2968	1595	6	6	2631	181
DDT1a-N-T vs. DDT2-T	367,0	275,2	91,83	1595	6	6	0,08143	181
DDT1a-N-T vs. DDT3	367,0	473,0	-106,0	1595	6	6	0,09399	181
DDT1a-N-T vs. DDT3-DNP-N	367,0	5005	-4638	1595	6	6	4112	181
DDT1a-N-T vs. DDT3-DNP-N-T	367,0	6717	-6350	1783	6	4	5036	181
DDT1a-N-T vs. DDT3-DNP-W	367,0	1044	-676,8	1595	6	6	0,6001	181
DDT1a-N-T vs. DDT3-DNP-W-T	367,0	687,8	-320,8	1595	6	6	0,2845	181
DDT1a-N-T vs. DDT3-T	367,0	192,3	174,7	1595	6	6	0,1549	181
DDT1a-N-T vs. DDT4	367,0	960,3	-593,3	1953	6	3	0,4296	181
DDT1a-N-T vs. DDT4-DNP-N	367,0	6717	-6350	1595	6	6	5630	181
DDT1a-N-T vs. DDT4-DNP-N-T	367,0	4763	-4396	1595	6	6	3898	181
DDT1a-N-T vs. DDT4-DNP-W	367,0	2843	-2476	1595	6	6	2195	181
DDT1a-N-T vs. DDT4-DNP-W-T	367,0	2162	-1795	1595	6	6	1592	181
DDT1a-N-T vs. DDT4-T	367,0	531,2	-164,2	1595	6	6	0,1456	181
DDT1a-N-T vs. DDT5	367,0	691,7	-324,7	1595	6	6	0,2879	181
DDT1a-N-T vs. DDT5-DNP-N	367,0	12006	-11639	1595	6	6	10,32	181
DDT1a-N-T vs. DDT5-DNP-N-T	367,0	11606	-11239	1595	6	6	9965	181
DDT1a-N-T vs. DDT5-DNP-W	367,0	3625	-3258	1595	6	6	2889	181
DDT1a-N-T vs. DDT5-DNP-W-T	367,0	2730	-2363	1595	6	6	2095	181
DDT1a-N-T vs. DDT5-T	367,0	356,2	10,83	1595	6	6	0,009606	181
DDT1a-N-T vs. DDT6	367,0	1092	-725,0	1953	6	3	0,5249	181
DDT1a-N-T vs. DDT6-DNP-N	367,0	11513	-11146	1595	6	6	9883	181
DDT1a-N-T vs. DDT6-DNP-N-T	367,0	9307	-8940	1595	6	6	7927	181
DDT1a-N-T vs. DDT6-DNP-W	367,0	3667	-3300	1595	6	6	2926	181
DDT1a-N-T vs. DDT6-DNP-W-T	367,0	2547	-2180	1595	6	6	1933	181
DDT1a-N-T vs. DDT6-T	367,0	503,3	-136,3	1595	6	6	0,1209	181
DDT1a-N-T vs. - Control	367,0	173,0	194,0	1595	6	6	0,1720	181
DDT1a-W vs. DDT1a-W-T	555,0	430,2	124,8	1595	6	6	0,1107	181
DDT1a-W vs. DDT1a-T	555,0	440,2	114,8	1595	6	6	0,1018	181
DDT1a-W vs. DDT2	555,0	934,0	-379,0	1595	6	6	0,3361	181
DDT1a-W vs. DDT2-DNP-N	555,0	3259	-2704	1595	6	6	2397	181
DDT1a-W vs. DDT2-DNP-N-T	555,0	3913	-3358	1595	6	6	2977	181
DDT1a-W vs. DDT2-DNP-W	555,0	2532	-1977	1595	6	6	1753	181
DDT1a-W vs. DDT2-DNP-W-T	555,0	3335	-2780	1595	6	6	2465	181
DDT1a-W vs. DDT2-T	555,0	275,2	279,8	1595	6	6	0,2481	181
DDT1a-W vs. DDT3	555,0	473,0	82,00	1595	6	6	0,07271	181
DDT1a-W vs. DDT3-DNP-N	555,0	5005	-4450	1595	6	6	3945	181
DDT1a-W vs. DDT3-DNP-N-T	555,0	6717	-6162	1783	6	4	4887	181
DDT1a-W vs. DDT3-DNP-W	555,0	1044	-488,8	1595	6	6	0,4334	181
DDT1a-W vs. DDT3-DNP-W-T	555,0	687,8	-132,8	1595	6	6	0,1178	181
DDT1a-W vs. DDT3-T	555,0	192,3	362,7	1595	6	6	0,3216	181
DDT1a-W vs. DDT4	555,0	960,3	-405,3	1953	6	3	0,2935	181
DDT1a-W vs. DDT4-DNP-N	555,0	6717	-6162	1595	6	6	5463	181
DDT1a-W vs. DDT4-DNP-N-T	555,0	4763	-4208	1595	6	6	3731	181
DDT1a-W vs. DDT4-DNP-W	555,0	2843	-2288	1595	6	6	2029	181
DDT1a-W vs. DDT4-DNP-W-T	555,0	2162	-1607	1595	6	6	1425	181
DDT1a-W vs. DDT4-T	555,0	531,2	23,83	1595	6	6	0,02113	181
DDT1a-W vs. DDT5	555,0	691,7	-136,7	1595	6	6	0,1212	181
DDT1a-W vs. DDT5-DNP-N	555,0	12006	-11451	1595	6	6	10,15	181
DDT1a-W vs. DDT5-DNP-N-T	555,0	11606	-11051	1595	6	6	9799	181
DDT1a-W vs. DDT5-DNP-W	555,0	3625	-3070	1595	6	6	2722	181
DDT1a-W vs. DDT5-DNP-W-T	555,0	2730	-2175	1595	6	6	1929	181
DDT1a-W vs. DDT5-T	555,0	356,2	198,8	1595	6	6	0,1763	181
DDT1a-W vs. DDT6	555,0	1092	-537,0	1953	6	3	0,3888	181
DDT1a-W vs. DDT6-DNP-N	555,0	11513	-10958	1595	6	6	9716	181
DDT1a-W vs. DDT6-DNP-N-T	555,0	9307	-8752	1595	6	6	7760	181
DDT1a-W vs. DDT6-DNP-W	555,0	3667	-3112	1595	6	6	2760	181
DDT1a-W vs. DDT6-DNP-W-T	555,0	2547	-1992	1595	6	6	1766	181
DDT1a-W vs. DDT6-T	555,0	503,3	51,67	1595	6	6	0,04581	181
DDT1a-W vs. - Control	555,0	173,0	382,0	1595	6	6	0,3387	181
DDT1a-W-T vs. DDT1a-T	430,2	440,2	-10,00	1595	6	6	0,008867	181
DDT1a-W-T vs. DDT2	430,2	934,0	-503,8	1595	6	6	0,4467	181
DDT1a-W-T vs. DDT2-DNP-N	430,2	3259	-2829	1595	6	6	2508	181
DDT1a-W-T vs. DDT2-DNP-N-T	430,2	3913	-3482	1595	6	6	3088	181
DDT1a-W-T vs. DDT2-DNP-W	430,2	2532	-2102	1595	6	6	1864	181
DDT1a-W-T vs. DDT2-DNP-W-T	430,2	3335	-2904	1595	6	6	2575	181
DDT1a-W-T vs. DDT2-T	430,2	275,2	155,0	1595	6	6	0,1374	181
DDT1a-W-T vs. DDT3	430,2	473,0	-42,83	1595	6	6	0,03798	181
DDT1a-W-T vs. DDT3-DNP-N	430,2	5005	-4574	1595	6	6	4056	181
DDT1a-W-T vs. DDT3-DNP-N-T	430,2	6717	-6287	1783	6	4	4986	181
DDT1a-W-T vs. DDT3-DNP-W	430,2	1044	-613,7	1595	6	6	0,5441	181
DDT1a-W-T vs. DDT3-DNP-W-T	430,2	687,8	-257,7	1595	6	6	0,2285	181
DDT1a-W-T vs. DDT3-T	430,2	192,3	237,8	1595	6	6	0,2109	181
DDT1a-W-T vs. DDT4	430,2	960,3	-530,2	1953	6	3	0,3838	181
DDT1a-W-T vs. DDT4-DNP-N	430,2	6717	-6287	1595	6	6	5574	181
DDT1a-W-T vs. DDT4-DNP-N-T	430,2	4763	-4333	1595	6	6	3842	181
DDT1a-W-T vs. DDT4-DNP-W	430,2	2843	-2413	1595	6	6	2139	181
DDT1a-W-T vs. DDT4-DNP-W-T	430,2	2162	-1732	1595	6	6	1536	181
DDT1a-W-T vs. DDT4-T	430,2	531,2	-101,0	1595	6	6	0,08956	181
DDT1a-W-T vs. DDT5	430,2	691,7	-261,5	1595	6	6	0,2319	181
DDT1a-W-T vs. DDT5-DNP-N	430,2	12006	-11576	1595	6	6	10,26	181
DDT1a-W-T vs. DDT5-DNP-N-T	430,2	11606	-11176	1595	6	6	9909	181
DDT1a-W-T vs. DDT5-DNP-W	430,2	3625	-3195	1595	6	6	2833	181
DDT1a-W-T vs. DDT5-DNP-W-T	430,2	2730	-2300	1595	6	6	2039	181
DDT1a-W-T vs. DDT5-T	430,2	356,2	74,00	1595	6	6	0,06562	181
DDT1a-W-T vs. DDT6	430,2	1092	-661,8	1953	6	3	0,4792	181
DDT1a-W-T vs. DDT6-DNP-N	430,2	11513	-11083	1595	6	6	9827	181
DDT1a-W-T vs. DDT6-DNP-N-T	430,2	9307	-8877	1595	6	6	7871	181
DDT1a-W-T vs. DDT6-DNP-W	430,2	3667	-3237	1595	6	6	2870	181
DDT1a-W-T vs. DDT6-DNP-W-T	430,2	2547	-2117	1595	6	6	1877	181
DDT1a-W-T vs. DDT6-T	430,2	503,3	-73,17	1595	6	6	0,06488	181
DDT1a-W-T vs. - Control	430,2	173,0	257,2	1595	6	6	0,2280	181
DDT1a-T vs. DDT2	440,2	934,0	-493,8	1595	6	6	0,4379	181
DDT1a-T vs. DDT2-DNP-N	440,2	3259	-2819	1595	6	6	2499	181
DDT1a-T vs. DDT2-DNP-N-T	440,2	3913	-3472	1595	6	6	3079	181
DDT1a-T vs. DDT2-DNP-W	440,2	2532	-2092	1595	6	6	1855	181
DDT1a-T vs. DDT2-DNP-W-T	440,2	3335	-2894	1595	6	6	2566	181
DDT1a-T vs. DDT2-T	440,2	275,2	165,0	1595	6	6	0,1463	181
DDT1a-T vs. DDT3	440,2	473,0	-32,83	1595	6	6	0,02911	181
DDT1a-T vs. DDT3-DNP-N	440,2	5005	-4564	1595	6	6	4047	181
DDT1a-T vs. DDT3-DNP-N-T	440,2	6717	-6277	1783	6	4	4978	181
DDT1a-T vs. DDT3-DNP-W	440,2	1044	-603,7	1595	6	6	0,5353	181
DDT1a-T vs. DDT3-DNP-W-T	440,2	687,8	-247,7	1595	6	6	0,2196	181
DDT1a-T vs. DDT3-T	440,2	192,3	247,8	1595	6	6	0,2198	181
DDT1a-T vs. DDT4	440,2	960,3	-520,2	1953	6	3	0,3766	181
DDT1a-T vs. DDT4-DNP-N	440,2	6717	-6277	1595	6	6	5565	181
DDT1a-T vs. DDT4-DNP-N-T	440,2	4763	-4323	1595	6	6	3833	181
DDT1a-T vs. DDT4-DNP-W	440,2	2843	-2403	1595	6	6	2130	181
DDT1a-T vs. DDT4-DNP-W-T	440,2	2162	-1722	1595	6	6	1527	181
DDT1a-T vs. DDT4-T	440,2	531,2	-91,00	1595	6	6	0,08069	181
DDT1a-T vs. DDT5	440,2	691,7	-251,5	1595	6	6	0,2230	181
DDT1a-T vs. DDT5-DNP-N	440,2	12006	-11566	1595	6	6	10,26	181
DDT1a-T vs. DDT5-DNP-N-T	440,2	11606	-11166	1595	6	6	9900	181
DDT1a-T vs. DDT5-DNP-W	440,2	3625	-3185	1595	6	6	2824	181
DDT1a-T vs. DDT5-DNP-W-T	440,2	2730	-2290	1595	6	6	2030	181
DDT1a-T vs. DDT5-T	440,2	356,2	84,00	1595	6	6	0,07448	181
DDT1a-T vs. DDT6	440,2	1092	-651,8	1953	6	3	0,4719	181
DDT1a-T vs. DDT6-DNP-N	440,2	11513	-11073	1595	6	6	9818	181
DDT1a-T vs. DDT6-DNP-N-T	440,2	9307	-8867	1595	6	6	7862	181
DDT1a-T vs. DDT6-DNP-W	440,2	3667	-3227	1595	6	6	2861	181
DDT1a-T vs. DDT6-DNP-W-T	440,2	2547	-2107	1595	6	6	1868	181
DDT1a-T vs. DDT6-T	440,2	503,3	-63,17	1595	6	6	0,05601	181
DDT1a-T vs. - Control	440,2	173,0	267,2	1595	6	6	0,2369	181
DDT2 vs. DDT2-DNP-N	934,0	3259	-2325	1595	6	6	2061	181
DDT2 vs. DDT2-DNP-N-T	934,0	3913	-2979	1595	6	6	2641	181
DDT2 vs. DDT2-DNP-W	934,0	2532	-1598	1595	6	6	1417	181
DDT2 vs. DDT2-DNP-W-T	934,0	3335	-2401	1595	6	6	2128	181
DDT2 vs. DDT2-T	934,0	275,2	658,8	1595	6	6	0,5842	181
DDT2 vs. DDT3	934,0	473,0	461,0	1595	6	6	0,4088	181
DDT2 vs. DDT3-DNP-N	934,0	5005	-4071	1595	6	6	3609	181
DDT2 vs. DDT3-DNP-N-T	934,0	6717	-5783	1783	6	4	4586	181
DDT2 vs. DDT3-DNP-W	934,0	1044	-109,8	1595	6	6	0,09739	181
DDT2 vs. DDT3-DNP-W-T	934,0	687,8	246,2	1595	6	6	0,2183	181
DDT2 vs. DDT3-T	934,0	192,3	741,7	1595	6	6	0,6576	181
DDT2 vs. DDT4	934,0	960,3	-26,33	1953	6	3	0,01906	181
DDT2 vs. DDT4-DNP-N	934,0	6717	-5783	1595	6	6	5127	181
DDT2 vs. DDT4-DNP-N-T	934,0	4763	-3829	1595	6	6	3395	181
DDT2 vs. DDT4-DNP-W	934,0	2843	-1909	1595	6	6	1693	181
DDT2 vs. DDT4-DNP-W-T	934,0	2162	-1228	1595	6	6	1089	181
DDT2 vs. DDT4-T	934,0	531,2	402,8	1595	6	6	0,3572	181
DDT2 vs. DDT5	934,0	691,7	242,3	1595	6	6	0,2149	181
DDT2 vs. DDT5-DNP-N	934,0	12006	-11072	1595	6	6	9818	181
DDT2 vs. DDT5-DNP-N-T	934,0	11606	-10672	1595	6	6	9463	181
DDT2 vs. DDT5-DNP-W	934,0	3625	-2691	1595	6	6	2386	181
DDT2 vs. DDT5-DNP-W-T	934,0	2730	-1796	1595	6	6	1592	181
DDT2 vs. DDT5-T	934,0	356,2	577,8	1595	6	6	0,5124	181
DDT2 vs. DDT6	934,0	1092	-158,0	1953	6	3	0,1144	181
DDT2 vs. DDT6-DNP-N	934,0	11513	-10579	1595	6	6	9380	181
DDT2 vs. DDT6-DNP-N-T	934,0	9307	-8373	1595	6	6	7424	181
DDT2 vs. DDT6-DNP-W	934,0	3667	-2733	1595	6	6	2423	181
DDT2 vs. DDT6-DNP-W-T	934,0	2547	-1613	1595	6	6	1430	181
DDT2 vs. DDT6-T	934,0	503,3	430,7	1595	6	6	0,3819	181
DDT2 vs. - Control	934,0	173,0	761,0	1595	6	6	0,6748	181
DDT2-DNP-N vs. DDT2-DNP-N-T	3259	3913	-653,8	1595	6	6	0,5797	181
DDT2-DNP-N vs. DDT2-DNP-W	3259	2532	726,3	1595	6	6	0,6440	181
DDT2-DNP-N vs. DDT2-DNP-W-T	3259	3335	-75,83	1595	6	6	0,06724	181
DDT2-DNP-N vs. DDT2-T	3259	275,2	2984	1595	6	6	2645	181
DDT2-DNP-N vs. DDT3	3259	473,0	2786	1595	6	6	2470	181
DDT2-DNP-N vs. DDT3-DNP-N	3259	5005	-1746	1595	6	6	1548	181
DDT2-DNP-N vs. DDT3-DNP-N-T	3259	6717	-3458	1783	6	4	2743	181
DDT2-DNP-N vs. DDT3-DNP-W	3259	1044	2215	1595	6	6	1964	181
DDT2-DNP-N vs. DDT3-DNP-W-T	3259	687,8	2571	1595	6	6	2280	181
DDT2-DNP-N vs. DDT3-T	3259	192,3	3066	1595	6	6	2719	181
DDT2-DNP-N vs. DDT4	3259	960,3	2298	1953	6	3	1664	181
DDT2-DNP-N vs. DDT4-DNP-N	3259	6717	-3458	1595	6	6	3066	181
DDT2-DNP-N vs. DDT4-DNP-N-T	3259	4763	-1504	1595	6	6	1334	181
DDT2-DNP-N vs. DDT4-DNP-W	3259	2843	415,8	1595	6	6	0,3687	181
DDT2-DNP-N vs. DDT4-DNP-W-T	3259	2162	1096	1595	6	6	0,9721	181
DDT2-DNP-N vs. DDT4-T	3259	531,2	2728	1595	6	6	2418	181
DDT2-DNP-N vs. DDT5	3259	691,7	2567	1595	6	6	2276	181
DDT2-DNP-N vs. DDT5-DNP-N	3259	12006	-8748	1595	6	6	7756	181
DDT2-DNP-N vs. DDT5-DNP-N-T	3259	11606	-8347	1595	6	6	7401	181
DDT2-DNP-N vs. DDT5-DNP-W	3259	3625	-366,5	1595	6	6	0,3250	181
DDT2-DNP-N vs. DDT5-DNP-W-T	3259	2730	528,7	1595	6	6	0,4688	181
DDT2-DNP-N vs. DDT5-T	3259	356,2	2903	1595	6	6	2574	181
DDT2-DNP-N vs. DDT6	3259	1092	2167	1953	6	3	1569	181
DDT2-DNP-N vs. DDT6-DNP-N	3259	11513	-8254	1595	6	6	7319	181
DDT2-DNP-N vs. DDT6-DNP-N-T	3259	9307	-6048	1595	6	6	5363	181
DDT2-DNP-N vs. DDT6-DNP-W	3259	3667	-408,5	1595	6	6	0,3622	181
DDT2-DNP-N vs. DDT6-DNP-W-T	3259	2547	712,0	1595	6	6	0,6313	181
DDT2-DNP-N vs. DDT6-T	3259	503,3	2755	1595	6	6	2443	181
DDT2-DNP-N vs. - Control	3259	173,0	3086	1595	6	6	2736	181
DDT2-DNP-N-T vs. DDT2-DNP-W	3913	2532	1380	1595	6	6	1224	181
DDT2-DNP-N-T vs. DDT2-DNP-W-T	3913	3335	578,0	1595	6	6	0,5125	181
DDT2-DNP-N-T vs. DDT2-T	3913	275,2	3637	1595	6	6	3225	181
DDT2-DNP-N-T vs. DDT3	3913	473,0	3440	1595	6	6	3050	181
DDT2-DNP-N-T vs. DDT3-DNP-N	3913	5005	-1092	1595	6	6	0,9683	181
DDT2-DNP-N-T vs. DDT3-DNP-N-T	3913	6717	-2805	1783	6	4	2224	181
DDT2-DNP-N-T vs. DDT3-DNP-W	3913	1044	2869	1595	6	6	2544	181
DDT2-DNP-N-T vs. DDT3-DNP-W-T	3913	687,8	3225	1595	6	6	2859	181
DDT2-DNP-N-T vs. DDT3-T	3913	192,3	3720	1595	6	6	3299	181
DDT2-DNP-N-T vs. DDT4	3913	960,3	2952	1953	6	3	2137	181
DDT2-DNP-N-T vs. DDT4-DNP-N	3913	6717	-2804	1595	6	6	2486	181
DDT2-DNP-N-T vs. DDT4-DNP-N-T	3913	4763	-850,2	1595	6	6	0,7538	181
DDT2-DNP-N-T vs. DDT4-DNP-W	3913	2843	1070	1595	6	6	0,9485	181
DDT2-DNP-N-T vs. DDT4-DNP-W-T	3913	2162	1750	1595	6	6	1552	181
DDT2-DNP-N-T vs. DDT4-T	3913	531,2	3381	1595	6	6	2998	181
DDT2-DNP-N-T vs. DDT5	3913	691,7	3221	1595	6	6	2856	181
DDT2-DNP-N-T vs. DDT5-DNP-N	3913	12006	-8094	1595	6	6	7177	181
DDT2-DNP-N-T vs. DDT5-DNP-N-T	3913	11606	-7693	1595	6	6	6822	181
DDT2-DNP-N-T vs. DDT5-DNP-W	3913	3625	287,3	1595	6	6	0,2548	181
DDT2-DNP-N-T vs. DDT5-DNP-W-T	3913	2730	1183	1595	6	6	1049	181
DDT2-DNP-N-T vs. DDT5-T	3913	356,2	3556	1595	6	6	3153	181
DDT2-DNP-N-T vs. DDT6	3913	1092	2821	1953	6	3	2042	181
DDT2-DNP-N-T vs. DDT6-DNP-N	3913	11513	-7600	1595	6	6	6739	181
DDT2-DNP-N-T vs. DDT6-DNP-N-T	3913	9307	-5395	1595	6	6	4783	181
DDT2-DNP-N-T vs. DDT6-DNP-W	3913	3667	245,3	1595	6	6	0,2175	181
DDT2-DNP-N-T vs. DDT6-DNP-W-T	3913	2547	1366	1595	6	6	1211	181
DDT2-DNP-N-T vs. DDT6-T	3913	503,3	3409	1595	6	6	3023	181
DDT2-DNP-N-T vs. - Control	3913	173,0	3740	1595	6	6	3316	181
DDT2-DNP-W vs. DDT2-DNP-W-T	2532	3335	-802,2	1595	6	6	0,7113	181
DDT2-DNP-W vs. DDT2-T	2532	275,2	2257	1595	6	6	2001	181
DDT2-DNP-W vs. DDT3	2532	473,0	2059	1595	6	6	1826	181
DDT2-DNP-W vs. DDT3-DNP-N	2532	5005	-2472	1595	6	6	2192	181
DDT2-DNP-W vs. DDT3-DNP-N-T	2532	6717	-4185	1783	6	4	3319	181
DDT2-DNP-W vs. DDT3-DNP-W	2532	1044	1489	1595	6	6	1320	181
DDT2-DNP-W vs. DDT3-DNP-W-T	2532	687,8	1845	1595	6	6	1635	181
DDT2-DNP-W vs. DDT3-T	2532	192,3	2340	1595	6	6	2075	181
DDT2-DNP-W vs. DDT4	2532	960,3	1572	1953	6	3	1138	181
DDT2-DNP-W vs. DDT4-DNP-N	2532	6717	-4184	1595	6	6	3710	181
DDT2-DNP-W vs. DDT4-DNP-N-T	2532	4763	-2230	1595	6	6	1978	181
DDT2-DNP-W vs. DDT4-DNP-W	2532	2843	-310,5	1595	6	6	0,2753	181
DDT2-DNP-W vs. DDT4-DNP-W-T	2532	2162	370,0	1595	6	6	0,3281	181
DDT2-DNP-W vs. DDT4-T	2532	531,2	2001	1595	6	6	1774	181
DDT2-DNP-W vs. DDT5	2532	691,7	1841	1595	6	6	1632	181
DDT2-DNP-W vs. DDT5-DNP-N	2532	12006	-9474	1595	6	6	8400	181
DDT2-DNP-W vs. DDT5-DNP-N-T	2532	11606	-9074	1595	6	6	8045	181
DDT2-DNP-W vs. DDT5-DNP-W	2532	3625	-1093	1595	6	6	0,9690	181
DDT2-DNP-W vs. DDT5-DNP-W-T	2532	2730	-197,7	1595	6	6	0,1753	181
DDT2-DNP-W vs. DDT5-T	2532	356,2	2176	1595	6	6	1930	181
DDT2-DNP-W vs. DDT6	2532	1092	1440	1953	6	3	1043	181
DDT2-DNP-W vs. DDT6-DNP-N	2532	11513	-8980	1595	6	6	7963	181
DDT2-DNP-W vs. DDT6-DNP-N-T	2532	9307	-6775	1595	6	6	6007	181
DDT2-DNP-W vs. DDT6-DNP-W	2532	3667	-1135	1595	6	6	1006	181
DDT2-DNP-W vs. DDT6-DNP-W-T	2532	2547	-14,33	1595	6	6	0,01271	181
DDT2-DNP-W vs. DDT6-T	2532	503,3	2029	1595	6	6	1799	181
DDT2-DNP-W vs. - Control	2532	173,0	2359	1595	6	6	2092	181
DDT2-DNP-W-T vs. DDT2-T	3335	275,2	3059	1595	6	6	2713	181
DDT2-DNP-W-T vs. DDT3	3335	473,0	2862	1595	6	6	2537	181
DDT2-DNP-W-T vs. DDT3-DNP-N	3335	5005	-1670	1595	6	6	1481	181
DDT2-DNP-W-T vs. DDT3-DNP-N-T	3335	6717	-3383	1783	6	4	2683	181
DDT2-DNP-W-T vs. DDT3-DNP-W	3335	1044	2291	1595	6	6	2031	181
DDT2-DNP-W-T vs. DDT3-DNP-W-T	3335	687,8	2647	1595	6	6	2347	181
DDT2-DNP-W-T vs. DDT3-T	3335	192,3	3142	1595	6	6	2786	181
DDT2-DNP-W-T vs. DDT4	3335	960,3	2374	1953	6	3	1719	181
DDT2-DNP-W-T vs. DDT4-DNP-N	3335	6717	-3382	1595	6	6	2999	181
DDT2-DNP-W-T vs. DDT4-DNP-N-T	3335	4763	-1428	1595	6	6	1266	181
DDT2-DNP-W-T vs. DDT4-DNP-W	3335	2843	491,7	1595	6	6	0,4360	181
DDT2-DNP-W-T vs. DDT4-DNP-W-T	3335	2162	1172	1595	6	6	1039	181
DDT2-DNP-W-T vs. DDT4-T	3335	531,2	2803	1595	6	6	2486	181
DDT2-DNP-W-T vs. DDT5	3335	691,7	2643	1595	6	6	2343	181
DDT2-DNP-W-T vs. DDT5-DNP-N	3335	12006	-8672	1595	6	6	7689	181
DDT2-DNP-W-T vs. DDT5-DNP-N-T	3335	11606	-8271	1595	6	6	7334	181
DDT2-DNP-W-T vs. DDT5-DNP-W	3335	3625	-290,7	1595	6	6	0,2577	181
DDT2-DNP-W-T vs. DDT5-DNP-W-T	3335	2730	604,5	1595	6	6	0,5360	181
DDT2-DNP-W-T vs. DDT5-T	3335	356,2	2978	1595	6	6	2641	181
DDT2-DNP-W-T vs. DDT6	3335	1092	2243	1953	6	3	1624	181
DDT2-DNP-W-T vs. DDT6-DNP-N	3335	11513	-8178	1595	6	6	7251	181
DDT2-DNP-W-T vs. DDT6-DNP-N-T	3335	9307	-5973	1595	6	6	5296	181
DDT2-DNP-W-T vs. DDT6-DNP-W	3335	3667	-332,7	1595	6	6	0,2950	181
DDT2-DNP-W-T vs. DDT6-DNP-W-T	3335	2547	787,8	1595	6	6	0,6986	181
DDT2-DNP-W-T vs. DDT6-T	3335	503,3	2831	1595	6	6	2510	181
DDT2-DNP-W-T vs. - Control	3335	173,0	3162	1595	6	6	2803	181
DDT2-T vs. DDT3	275,2	473,0	-197,8	1595	6	6	0,1754	181
DDT2-T vs. DDT3-DNP-N	275,2	5005	-4729	1595	6	6	4193	181
DDT2-T vs. DDT3-DNP-N-T	275,2	6717	-6442	1783	6	4	5109	181
DDT2-T vs. DDT3-DNP-W	275,2	1044	-768,7	1595	6	6	0,6816	181
DDT2-T vs. DDT3-DNP-W-T	275,2	687,8	-412,7	1595	6	6	0,3659	181
DDT2-T vs. DDT3-T	275,2	192,3	82,83	1595	6	6	0,07345	181
DDT2-T vs. DDT4	275,2	960,3	-685,2	1953	6	3	0,4960	181
DDT2-T vs. DDT4-DNP-N	275,2	6717	-6442	1595	6	6	5712	181
DDT2-T vs. DDT4-DNP-N-T	275,2	4763	-4488	1595	6	6	3979	181
DDT2-T vs. DDT4-DNP-W	275,2	2843	-2568	1595	6	6	2277	181
DDT2-T vs. DDT4-DNP-W-T	275,2	2162	-1887	1595	6	6	1673	181
DDT2-T vs. DDT4-T	275,2	531,2	-256,0	1595	6	6	0,2270	181
DDT2-T vs. DDT5	275,2	691,7	-416,5	1595	6	6	0,3693	181
DDT2-T vs. DDT5-DNP-N	275,2	12006	-11731	1595	6	6	10,40	181
DDT2-T vs. DDT5-DNP-N-T	275,2	11606	-11331	1595	6	6	10,05	181
DDT2-T vs. DDT5-DNP-W	275,2	3625	-3350	1595	6	6	2970	181
DDT2-T vs. DDT5-DNP-W-T	275,2	2730	-2455	1595	6	6	2177	181
DDT2-T vs. DDT5-T	275,2	356,2	-81,00	1595	6	6	0,07182	181
DDT2-T vs. DDT6	275,2	1092	-816,8	1953	6	3	0,5914	181
DDT2-T vs. DDT6-DNP-N	275,2	11513	-11238	1595	6	6	9964	181
DDT2-T vs. DDT6-DNP-N-T	275,2	9307	-9032	1595	6	6	8008	181
DDT2-T vs. DDT6-DNP-W	275,2	3667	-3392	1595	6	6	3008	181
DDT2-T vs. DDT6-DNP-W-T	275,2	2547	-2272	1595	6	6	2014	181
DDT2-T vs. DDT6-T	275,2	503,3	-228,2	1595	6	6	0,2023	181
DDT2-T vs. - Control	275,2	173,0	102,2	1595	6	6	0,09059	181
DDT3 vs. DDT3-DNP-N	473,0	5005	-4532	1595	6	6	4018	181
DDT3 vs. DDT3-DNP-N-T	473,0	6717	-6244	1783	6	4	4952	181
DDT3 vs. DDT3-DNP-W	473,0	1044	-570,8	1595	6	6	0,5062	181
DDT3 vs. DDT3-DNP-W-T	473,0	687,8	-214,8	1595	6	6	0,1905	181
DDT3 vs. DDT3-T	473,0	192,3	280,7	1595	6	6	0,2489	181
DDT3 vs. DDT4	473,0	960,3	-487,3	1953	6	3	0,3528	181
DDT3 vs. DDT4-DNP-N	473,0	6717	-6244	1595	6	6	5536	181
DDT3 vs. DDT4-DNP-N-T	473,0	4763	-4290	1595	6	6	3804	181
DDT3 vs. DDT4-DNP-W	473,0	2843	-2370	1595	6	6	2101	181
DDT3 vs. DDT4-DNP-W-T	473,0	2162	-1689	1595	6	6	1498	181
DDT3 vs. DDT4-T	473,0	531,2	-58,17	1595	6	6	0,05158	181
DDT3 vs. DDT5	473,0	691,7	-218,7	1595	6	6	0,1939	181
DDT3 vs. DDT5-DNP-N	473,0	12006	-11533	1595	6	6	10,23	181
DDT3 vs. DDT5-DNP-N-T	473,0	11606	-11133	1595	6	6	9871	181
DDT3 vs. DDT5-DNP-W	473,0	3625	-3152	1595	6	6	2795	181
DDT3 vs. DDT5-DNP-W-T	473,0	2730	-2257	1595	6	6	2001	181
DDT3 vs. DDT5-T	473,0	356,2	116,8	1595	6	6	0,1036	181
DDT3 vs. DDT6	473,0	1092	-619,0	1953	6	3	0,4481	181
DDT3 vs. DDT6-DNP-N	473,0	11513	-11040	1595	6	6	9789	181
DDT3 vs. DDT6-DNP-N-T	473,0	9307	-8834	1595	6	6	7833	181
DDT3 vs. DDT6-DNP-W	473,0	3667	-3194	1595	6	6	2832	181
DDT3 vs. DDT6-DNP-W-T	473,0	2547	-2074	1595	6	6	1839	181
DDT3 vs. DDT6-T	473,0	503,3	-30,33	1595	6	6	0,02690	181
DDT3 vs. - Control	473,0	173,0	300,0	1595	6	6	0,2660	181
DDT3-DNP-N vs. DDT3-DNP-N-T	5005	6717	-1713	1783	6	4	1358	181
DDT3-DNP-N vs. DDT3-DNP-W	5005	1044	3961	1595	6	6	3512	181
DDT3-DNP-N vs. DDT3-DNP-W-T	5005	687,8	4317	1595	6	6	3828	181
DDT3-DNP-N vs. DDT3-T	5005	192,3	4812	1595	6	6	4267	181
DDT3-DNP-N vs. DDT4	5005	960,3	4044	1953	6	3	2928	181
DDT3-DNP-N vs. DDT4-DNP-N	5005	6717	-1712	1595	6	6	1518	181
DDT3-DNP-N vs. DDT4-DNP-N-T	5005	4763	241,8	1595	6	6	0,2144	181
DDT3-DNP-N vs. DDT4-DNP-W	5005	2843	2162	1595	6	6	1917	181
DDT3-DNP-N vs. DDT4-DNP-W-T	5005	2162	2842	1595	6	6	2520	181
DDT3-DNP-N vs. DDT4-T	5005	531,2	4473	1595	6	6	3966	181
DDT3-DNP-N vs. DDT5	5005	691,7	4313	1595	6	6	3824	181
DDT3-DNP-N vs. DDT5-DNP-N	5005	12006	-7002	1595	6	6	6208	181
DDT3-DNP-N vs. DDT5-DNP-N-T	5005	11606	-6601	1595	6	6	5853	181
DDT3-DNP-N vs. DDT5-DNP-W	5005	3625	1379	1595	6	6	1223	181
DDT3-DNP-N vs. DDT5-DNP-W-T	5005	2730	2275	1595	6	6	2017	181
DDT3-DNP-N vs. DDT5-T	5005	356,2	4648	1595	6	6	4122	181
DDT3-DNP-N vs. DDT6	5005	1092	3913	1953	6	3	2833	181
DDT3-DNP-N vs. DDT6-DNP-N	5005	11513	-6508	1595	6	6	5771	181
DDT3-DNP-N vs. DDT6-DNP-N-T	5005	9307	-4303	1595	6	6	3815	181
DDT3-DNP-N vs. DDT6-DNP-W	5005	3667	1337	1595	6	6	1186	181
DDT3-DNP-N vs. DDT6-DNP-W-T	5005	2547	2458	1595	6	6	2179	181
DDT3-DNP-N vs. DDT6-T	5005	503,3	4501	1595	6	6	3991	181
DDT3-DNP-N vs. - Control	5005	173,0	4832	1595	6	6	4284	181
DDT3-DNP-N-T vs. DDT3-DNP-W	6717	1044	5673	1783	4	6	4499	181
DDT3-DNP-N-T vs. DDT3-DNP-W-T	6717	687,8	6029	1783	4	6	4782	181
DDT3-DNP-N-T vs. DDT3-T	6717	192,3	6525	1783	4	6	5175	181
DDT3-DNP-N-T vs. DDT4	6717	960,3	5757	2110	4	3	3859	181
DDT3-DNP-N-T vs. DDT4-DNP-N	6717	6717	0,3333	1783	4	6	0,0002644	181
DDT3-DNP-N-T vs. DDT4-DNP-N-T	6717	4763	1954	1783	4	6	1550	181
DDT3-DNP-N-T vs. DDT4-DNP-W	6717	2843	3874	1783	4	6	3073	181
DDT3-DNP-N-T vs. DDT4-DNP-W-T	6717	2162	4555	1783	4	6	3612	181
DDT3-DNP-N-T vs. DDT4-T	6717	531,2	6186	1783	4	6	4906	181
DDT3-DNP-N-T vs. DDT5	6717	691,7	6025	1783	4	6	4779	181
DDT3-DNP-N-T vs. DDT5-DNP-N	6717	12006	-5289	1783	4	6	4195	181
DDT3-DNP-N-T vs. DDT5-DNP-N-T	6717	11606	-4889	1783	4	6	3877	181
DDT3-DNP-N-T vs. DDT5-DNP-W	6717	3625	3092	1783	4	6	2452	181
DDT3-DNP-N-T vs. DDT5-DNP-W-T	6717	2730	3987	1783	4	6	3162	181
DDT3-DNP-N-T vs. DDT5-T	6717	356,2	6361	1783	4	6	5045	181
DDT3-DNP-N-T vs. DDT6	6717	1092	5625	2110	4	3	3770	181
DDT3-DNP-N-T vs. DDT6-DNP-N	6717	11513	-4796	1783	4	6	3803	181
DDT3-DNP-N-T vs. DDT6-DNP-N-T	6717	9307	-2590	1783	4	6	2054	181
DDT3-DNP-N-T vs. DDT6-DNP-W	6717	3667	3050	1783	4	6	2419	181
DDT3-DNP-N-T vs. DDT6-DNP-W-T	6717	2547	4170	1783	4	6	3307	181
DDT3-DNP-N-T vs. DDT6-T	6717	503,3	6214	1783	4	6	4928	181
DDT3-DNP-N-T vs. - Control	6717	173,0	6544	1783	4	6	5190	181
DDT3-DNP-W vs. DDT3-DNP-W-T	1044	687,8	356,0	1595	6	6	0,3157	181
DDT3-DNP-W vs. DDT3-T	1044	192,3	851,5	1595	6	6	0,7550	181
DDT3-DNP-W vs. DDT4	1044	960,3	83,50	1953	6	3	0,06045	181
DDT3-DNP-W vs. DDT4-DNP-N	1044	6717	-5673	1595	6	6	5030	181
DDT3-DNP-W vs. DDT4-DNP-N-T	1044	4763	-3719	1595	6	6	3297	181
DDT3-DNP-W vs. DDT4-DNP-W	1044	2843	-1799	1595	6	6	1595	181
DDT3-DNP-W vs. DDT4-DNP-W-T	1044	2162	-1119	1595	6	6	0,9918	181
DDT3-DNP-W vs. DDT4-T	1044	531,2	512,7	1595	6	6	0,4546	181
DDT3-DNP-W vs. DDT5	1044	691,7	352,2	1595	6	6	0,3123	181
DDT3-DNP-W vs. DDT5-DNP-N	1044	12006	-10962	1595	6	6	9720	181
DDT3-DNP-W vs. DDT5-DNP-N-T	1044	11606	-10562	1595	6	6	9365	181
DDT3-DNP-W vs. DDT5-DNP-W	1044	3625	-2581	1595	6	6	2289	181
DDT3-DNP-W vs. DDT5-DNP-W-T	1044	2730	-1686	1595	6	6	1495	181
DDT3-DNP-W vs. DDT5-T	1044	356,2	687,7	1595	6	6	0,6097	181
DDT3-DNP-W vs. DDT6	1044	1092	-48,17	1953	6	3	0,03487	181
DDT3-DNP-W vs. DDT6-DNP-N	1044	11513	-10469	1595	6	6	9283	181
DDT3-DNP-W vs. DDT6-DNP-N-T	1044	9307	-8263	1595	6	6	7327	181
DDT3-DNP-W vs. DDT6-DNP-W	1044	3667	-2623	1595	6	6	2326	181
DDT3-DNP-W vs. DDT6-DNP-W-T	1044	2547	-1503	1595	6	6	1333	181
DDT3-DNP-W vs. DDT6-T	1044	503,3	540,5	1595	6	6	0,4793	181
DDT3-DNP-W vs. - Control	1044	173,0	870,8	1595	6	6	0,7722	181
DDT3-DNP-W-T vs. DDT3-T	687,8	192,3	495,5	1595	6	6	0,4394	181
DDT3-DNP-W-T vs. DDT4	687,8	960,3	-272,5	1953	6	3	0,1973	181
DDT3-DNP-W-T vs. DDT4-DNP-N	687,8	6717	-6029	1595	6	6	5346	181
DDT3-DNP-W-T vs. DDT4-DNP-N-T	687,8	4763	-4075	1595	6	6	3613	181
DDT3-DNP-W-T vs. DDT4-DNP-W	687,8	2843	-2155	1595	6	6	1911	181
DDT3-DNP-W-T vs. DDT4-DNP-W-T	687,8	2162	-1475	1595	6	6	1307	181
DDT3-DNP-W-T vs. DDT4-T	687,8	531,2	156,7	1595	6	6	0,1389	181
DDT3-DNP-W-T vs. DDT5	687,8	691,7	-3833	1595	6	6	0,003399	181
DDT3-DNP-W-T vs. DDT5-DNP-N	687,8	12006	-11318	1595	6	6	10,04	181
DDT3-DNP-W-T vs. DDT5-DNP-N-T	687,8	11606	-10918	1595	6	6	9681	181
DDT3-DNP-W-T vs. DDT5-DNP-W	687,8	3625	-2937	1595	6	6	2605	181
DDT3-DNP-W-T vs. DDT5-DNP-W-T	687,8	2730	-2042	1595	6	6	1811	181
DDT3-DNP-W-T vs. DDT5-T	687,8	356,2	331,7	1595	6	6	0,2941	181
DDT3-DNP-W-T vs. DDT6	687,8	1092	-404,2	1953	6	3	0,2926	181
DDT3-DNP-W-T vs. DDT6-DNP-N	687,8	11513	-10825	1595	6	6	9598	181
DDT3-DNP-W-T vs. DDT6-DNP-N-T	687,8	9307	-8619	1595	6	6	7643	181
DDT3-DNP-W-T vs. DDT6-DNP-W	687,8	3667	-2979	1595	6	6	2642	181
DDT3-DNP-W-T vs. DDT6-DNP-W-T	687,8	2547	-1859	1595	6	6	1648	181
DDT3-DNP-W-T vs. DDT6-T	687,8	503,3	184,5	1595	6	6	0,1636	181
DDT3-DNP-W-T vs. - Control	687,8	173,0	514,8	1595	6	6	0,4565	181
DDT3-T vs. DDT4	192,3	960,3	-768,0	1953	6	3	0,5560	181
DDT3-T vs. DDT4-DNP-N	192,3	6717	-6524	1595	6	6	5785	181
DDT3-T vs. DDT4-DNP-N-T	192,3	4763	-4570	1595	6	6	4052	181
DDT3-T vs. DDT4-DNP-W	192,3	2843	-2651	1595	6	6	2350	181
DDT3-T vs. DDT4-DNP-W-T	192,3	2162	-1970	1595	6	6	1747	181
DDT3-T vs. DDT4-T	192,3	531,2	-338,8	1595	6	6	0,3004	181
DDT3-T vs. DDT5	192,3	691,7	-499,3	1595	6	6	0,4428	181
DDT3-T vs. DDT5-DNP-N	192,3	12006	-11814	1595	6	6	10,48	181
DDT3-T vs. DDT5-DNP-N-T	192,3	11606	-11414	1595	6	6	10,12	181
DDT3-T vs. DDT5-DNP-W	192,3	3625	-3433	1595	6	6	3044	181
DDT3-T vs. DDT5-DNP-W-T	192,3	2730	-2538	1595	6	6	2250	181
DDT3-T vs. DDT5-T	192,3	356,2	-163,8	1595	6	6	0,1453	181
DDT3-T vs. DDT6	192,3	1092	-899,7	1953	6	3	0,6513	181
DDT3-T vs. DDT6-DNP-N	192,3	11513	-11320	1595	6	6	10,04	181
DDT3-T vs. DDT6-DNP-N-T	192,3	9307	-9115	1595	6	6	8082	181
DDT3-T vs. DDT6-DNP-W	192,3	3667	-3475	1595	6	6	3081	181
DDT3-T vs. DDT6-DNP-W-T	192,3	2547	-2354	1595	6	6	2088	181
DDT3-T vs. DDT6-T	192,3	503,3	-311,0	1595	6	6	0,2758	181
DDT3-T vs. - Control	192,3	173,0	19,33	1595	6	6	0,01714	181
DDT4 vs. DDT4-DNP-N	960,3	6717	-5756	1953	3	6	4167	181
DDT4 vs. DDT4-DNP-N-T	960,3	4763	-3802	1953	3	6	2753	181
DDT4 vs. DDT4-DNP-W	960,3	2843	-1883	1953	3	6	1363	181
DDT4 vs. DDT4-DNP-W-T	960,3	2162	-1202	1953	3	6	0,8702	181
DDT4 vs. DDT4-T	960,3	531,2	429,2	1953	3	6	0,3107	181
DDT4 vs. DDT5	960,3	691,7	268,7	1953	3	6	0,1945	181
DDT4 vs. DDT5-DNP-N	960,3	12006	-11046	1953	3	6	7997	181
DDT4 vs. DDT5-DNP-N-T	960,3	11606	-10646	1953	3	6	7707	181
DDT4 vs. DDT5-DNP-W	960,3	3625	-2665	1953	3	6	1929	181
DDT4 vs. DDT5-DNP-W-T	960,3	2730	-1770	1953	3	6	1281	181
DDT4 vs. DDT5-T	960,3	356,2	604,2	1953	3	6	0,4374	181
DDT4 vs. DDT6	960,3	1092	-131,7	2256	3	3	0,08255	181
DDT4 vs. DDT6-DNP-N	960,3	11513	-10552	1953	3	6	7640	181
DDT4 vs. DDT6-DNP-N-T	960,3	9307	-8347	1953	3	6	6043	181
DDT4 vs. DDT6-DNP-W	960,3	3667	-2707	1953	3	6	1960	181
DDT4 vs. DDT6-DNP-W-T	960,3	2547	-1586	1953	3	6	1148	181
DDT4 vs. DDT6-T	960,3	503,3	457,0	1953	3	6	0,3309	181
DDT4 vs. - Control	960,3	173,0	787,3	1953	3	6	0,5700	181
DDT4-DNP-N vs. DDT4-DNP-N-T	6717	4763	1954	1595	6	6	1733	181
DDT4-DNP-N vs. DDT4-DNP-W	6717	2843	3874	1595	6	6	3435	181
DDT4-DNP-N vs. DDT4-DNP-W-T	6717	2162	4554	1595	6	6	4038	181
DDT4-DNP-N vs. DDT4-T	6717	531,2	6186	1595	6	6	5485	181
DDT4-DNP-N vs. DDT5	6717	691,7	6025	1595	6	6	5342	181
DDT4-DNP-N vs. DDT5-DNP-N	6717	12006	-5290	1595	6	6	4690	181
DDT4-DNP-N vs. DDT5-DNP-N-T	6717	11606	-4889	1595	6	6	4335	181
DDT4-DNP-N vs. DDT5-DNP-W	6717	3625	3092	1595	6	6	2741	181
DDT4-DNP-N vs. DDT5-DNP-W-T	6717	2730	3987	1595	6	6	3535	181
DDT4-DNP-N vs. DDT5-T	6717	356,2	6361	1595	6	6	5640	181
DDT4-DNP-N vs. DDT6	6717	1092	5625	1953	6	3	4072	181
DDT4-DNP-N vs. DDT6-DNP-N	6717	11513	-4796	1595	6	6	4253	181
DDT4-DNP-N vs. DDT6-DNP-N-T	6717	9307	-2590	1595	6	6	2297	181
DDT4-DNP-N vs. DDT6-DNP-W	6717	3667	3050	1595	6	6	2704	181
DDT4-DNP-N vs. DDT6-DNP-W-T	6717	2547	4170	1595	6	6	3697	181
DDT4-DNP-N vs. DDT6-T	6717	503,3	6213	1595	6	6	5509	181
DDT4-DNP-N vs. - Control	6717	173,0	6544	1595	6	6	5802	181
DDT4-DNP-N-T vs. DDT4-DNP-W	4763	2843	1920	1595	6	6	1702	181
DDT4-DNP-N-T vs. DDT4-DNP-W-T	4763	2162	2600	1595	6	6	2306	181
DDT4-DNP-N-T vs. DDT4-T	4763	531,2	4232	1595	6	6	3752	181
DDT4-DNP-N-T vs. DDT5	4763	691,7	4071	1595	6	6	3610	181
DDT4-DNP-N-T vs. DDT5-DNP-N	4763	12006	-7244	1595	6	6	6423	181
DDT4-DNP-N-T vs. DDT5-DNP-N-T	4763	11606	-6843	1595	6	6	6068	181
DDT4-DNP-N-T vs. DDT5-DNP-W	4763	3625	1138	1595	6	6	1009	181
DDT4-DNP-N-T vs. DDT5-DNP-W-T	4763	2730	2033	1595	6	6	1802	181
DDT4-DNP-N-T vs. DDT5-T	4763	356,2	4407	1595	6	6	3907	181
DDT4-DNP-N-T vs. DDT6	4763	1092	3671	1953	6	3	2657	181
DDT4-DNP-N-T vs. DDT6-DNP-N	4763	11513	-6750	1595	6	6	5985	181
DDT4-DNP-N-T vs. DDT6-DNP-N-T	4763	9307	-4544	1595	6	6	4029	181
DDT4-DNP-N-T vs. DDT6-DNP-W	4763	3667	1096	1595	6	6	0,9714	181
DDT4-DNP-N-T vs. DDT6-DNP-W-T	4763	2547	2216	1595	6	6	1965	181
DDT4-DNP-N-T vs. DDT6-T	4763	503,3	4259	1595	6	6	3777	181
DDT4-DNP-N-T vs. - Control	4763	173,0	4590	1595	6	6	4070	181
DDT4-DNP-W vs. DDT4-DNP-W-T	2843	2162	680,5	1595	6	6	0,6034	181
DDT4-DNP-W vs. DDT4-T	2843	531,2	2312	1595	6	6	2050	181
DDT4-DNP-W vs. DDT5	2843	691,7	2151	1595	6	6	1907	181
DDT4-DNP-W vs. DDT5-DNP-N	2843	12006	-9163	1595	6	6	8125	181
DDT4-DNP-W vs. DDT5-DNP-N-T	2843	11606	-8763	1595	6	6	7770	181
DDT4-DNP-W vs. DDT5-DNP-W	2843	3625	-782,3	1595	6	6	0,6937	181
DDT4-DNP-W vs. DDT5-DNP-W-T	2843	2730	112,8	1595	6	6	0,1000	181
DDT4-DNP-W vs. DDT5-T	2843	356,2	2487	1595	6	6	2205	181
DDT4-DNP-W vs. DDT6	2843	1092	1751	1953	6	3	1268	181
DDT4-DNP-W vs. DDT6-DNP-N	2843	11513	-8670	1595	6	6	7687	181
DDT4-DNP-W vs. DDT6-DNP-N-T	2843	9307	-6464	1595	6	6	5732	181
DDT4-DNP-W vs. DDT6-DNP-W	2843	3667	-824,3	1595	6	6	0,7309	181
DDT4-DNP-W vs. DDT6-DNP-W-T	2843	2547	296,2	1595	6	6	0,2626	181
DDT4-DNP-W vs. DDT6-T	2843	503,3	2340	1595	6	6	2074	181
DDT4-DNP-W vs. - Control	2843	173,0	2670	1595	6	6	2367	181
DDT4-DNP-W-T vs. DDT4-T	2162	531,2	1631	1595	6	6	1446	181
DDT4-DNP-W-T vs. DDT5	2162	691,7	1471	1595	6	6	1304	181
DDT4-DNP-W-T vs. DDT5-DNP-N	2162	12006	-9844	1595	6	6	8728	181
DDT4-DNP-W-T vs. DDT5-DNP-N-T	2162	11606	-9444	1595	6	6	8373	181
DDT4-DNP-W-T vs. DDT5-DNP-W	2162	3625	-1463	1595	6	6	1297	181
DDT4-DNP-W-T vs. DDT5-DNP-W-T	2162	2730	-567,7	1595	6	6	0,5033	181
DDT4-DNP-W-T vs. DDT5-T	2162	356,2	1806	1595	6	6	1602	181
DDT4-DNP-W-T vs. DDT6	2162	1092	1070	1953	6	3	0,7749	181
DDT4-DNP-W-T vs. DDT6-DNP-N	2162	11513	-9350	1595	6	6	8291	181
DDT4-DNP-W-T vs. DDT6-DNP-N-T	2162	9307	-7145	1595	6	6	6335	181
DDT4-DNP-W-T vs. DDT6-DNP-W	2162	3667	-1505	1595	6	6	1334	181
DDT4-DNP-W-T vs. DDT6-DNP-W-T	2162	2547	-384,3	1595	6	6	0,3408	181
DDT4-DNP-W-T vs. DDT6-T	2162	503,3	1659	1595	6	6	1471	181
DDT4-DNP-W-T vs. - Control	2162	173,0	1989	1595	6	6	1764	181
DDT4-T vs. DDT5	531,2	691,7	-160,5	1595	6	6	0,1423	181
DDT4-T vs. DDT5-DNP-N	531,2	12006	-11475	1595	6	6	10,17	181
DDT4-T vs. DDT5-DNP-N-T	531,2	11606	-11075	1595	6	6	9820	181
DDT4-T vs. DDT5-DNP-W	531,2	3625	-3094	1595	6	6	2743	181
DDT4-T vs. DDT5-DNP-W-T	531,2	2730	-2199	1595	6	6	1950	181
DDT4-T vs. DDT5-T	531,2	356,2	175,0	1595	6	6	0,1552	181
DDT4-T vs. DDT6	531,2	1092	-560,8	1953	6	3	0,4060	181
DDT4-T vs. DDT6-DNP-N	531,2	11513	-10982	1595	6	6	9737	181
DDT4-T vs. DDT6-DNP-N-T	531,2	9307	-8776	1595	6	6	7781	181
DDT4-T vs. DDT6-DNP-W	531,2	3667	-3136	1595	6	6	2781	181
DDT4-T vs. DDT6-DNP-W-T	531,2	2547	-2016	1595	6	6	1787	181
DDT4-T vs. DDT6-T	531,2	503,3	27,83	1595	6	6	0,02468	181
DDT4-T vs. - Control	531,2	173,0	358,2	1595	6	6	0,3176	181
DDT5 vs. DDT5-DNP-N	691,7	12006	-11315	1595	6	6	10,03	181
DDT5 vs. DDT5-DNP-N-T	691,7	11606	-10914	1595	6	6	9677	181
DDT5 vs. DDT5-DNP-W	691,7	3625	-2934	1595	6	6	2601	181
DDT5 vs. DDT5-DNP-W-T	691,7	2730	-2038	1595	6	6	1807	181
DDT5 vs. DDT5-T	691,7	356,2	335,5	1595	6	6	0,2975	181
DDT5 vs. DDT6	691,7	1092	-400,3	1953	6	3	0,2898	181
DDT5 vs. DDT6-DNP-N	691,7	11513	-10821	1595	6	6	9595	181
DDT5 vs. DDT6-DNP-N-T	691,7	9307	-8615	1595	6	6	7639	181
DDT5 vs. DDT6-DNP-W	691,7	3667	-2976	1595	6	6	2638	181
DDT5 vs. DDT6-DNP-W-T	691,7	2547	-1855	1595	6	6	1645	181
DDT5 vs. DDT6-T	691,7	503,3	188,3	1595	6	6	0,1670	181
DDT5 vs. - Control	691,7	173,0	518,7	1595	6	6	0,4599	181
DDT5-DNP-N vs. DDT5-DNP-N-T	12006	11606	400,3	1595	6	6	0,3550	181
DDT5-DNP-N vs. DDT5-DNP-W	12006	3625	8381	1595	6	6	7431	181
DDT5-DNP-N vs. DDT5-DNP-W-T	12006	2730	9276	1595	6	6	8225	181
DDT5-DNP-N vs. DDT5-T	12006	356,2	11650	1595	6	6	10,33	181
DDT5-DNP-N vs. DDT6	12006	1092	10914	1953	6	3	7902	181
DDT5-DNP-N vs. DDT6-DNP-N	12006	11513	493,5	1595	6	6	0,4376	181
DDT5-DNP-N vs. DDT6-DNP-N-T	12006	9307	2699	1595	6	6	2393	181
DDT5-DNP-N vs. DDT6-DNP-W	12006	3667	8339	1595	6	6	7394	181
DDT5-DNP-N vs. DDT6-DNP-W-T	12006	2547	9460	1595	6	6	8388	181
DDT5-DNP-N vs. DDT6-T	12006	503,3	11503	1595	6	6	10,20	181
DDT5-DNP-N vs. - Control	12006	173,0	11833	1595	6	6	10,49	181
DDT5-DNP-N-T vs. DDT5-DNP-W	11606	3625	7981	1595	6	6	7076	181
DDT5-DNP-N-T vs. DDT5-DNP-W-T	11606	2730	8876	1595	6	6	7870	181
DDT5-DNP-N-T vs. DDT5-T	11606	356,2	11250	1595	6	6	9975	181
DDT5-DNP-N-T vs. DDT6	11606	1092	10514	1953	6	3	7612	181
DDT5-DNP-N-T vs. DDT6-DNP-N	11606	11513	93,17	1595	6	6	0,08261	181
DDT5-DNP-N-T vs. DDT6-DNP-N-T	11606	9307	2299	1595	6	6	2038	181
DDT5-DNP-N-T vs. DDT6-DNP-W	11606	3667	7939	1595	6	6	7039	181
DDT5-DNP-N-T vs. DDT6-DNP-W-T	11606	2547	9059	1595	6	6	8033	181
DDT5-DNP-N-T vs. DDT6-T	11606	503,3	11103	1595	6	6	9844	181
DDT5-DNP-N-T vs. - Control	11606	173,0	11433	1595	6	6	10,14	181
DDT5-DNP-W vs. DDT5-DNP-W-T	3625	2730	895,2	1595	6	6	0,7937	181
DDT5-DNP-W vs. DDT5-T	3625	356,2	3269	1595	6	6	2899	181
DDT5-DNP-W vs. DDT6	3625	1092	2533	1953	6	3	1834	181
DDT5-DNP-W vs. DDT6-DNP-N	3625	11513	-7888	1595	6	6	6994	181
DDT5-DNP-W vs. DDT6-DNP-N-T	3625	9307	-5682	1595	6	6	5038	181
DDT5-DNP-W vs. DDT6-DNP-W	3625	3667	-42,00	1595	6	6	0,03724	181
DDT5-DNP-W vs. DDT6-DNP-W-T	3625	2547	1079	1595	6	6	0,9563	181
DDT5-DNP-W vs. DDT6-T	3625	503,3	3122	1595	6	6	2768	181
DDT5-DNP-W vs. - Control	3625	173,0	3452	1595	6	6	3061	181
DDT5-DNP-W-T vs. DDT5-T	2730	356,2	2374	1595	6	6	2105	181
DDT5-DNP-W-T vs. DDT6	2730	1092	1638	1953	6	3	1186	181
DDT5-DNP-W-T vs. DDT6-DNP-N	2730	11513	-8783	1595	6	6	7788	181
DDT5-DNP-W-T vs. DDT6-DNP-N-T	2730	9307	-6577	1595	6	6	5832	181
DDT5-DNP-W-T vs. DDT6-DNP-W	2730	3667	-937,2	1595	6	6	0,8310	181
DDT5-DNP-W-T vs. DDT6-DNP-W-T	2730	2547	183,3	1595	6	6	0,1626	181
DDT5-DNP-W-T vs. DDT6-T	2730	503,3	2227	1595	6	6	1974	181
DDT5-DNP-W-T vs. - Control	2730	173,0	2557	1595	6	6	2267	181
DDT5-T vs. DDT6	356,2	1092	-735,8	1953	6	3	0,5327	181
DDT5-T vs. DDT6-DNP-N	356,2	11513	-11157	1595	6	6	9892	181
DDT5-T vs. DDT6-DNP-N-T	356,2	9307	-8951	1595	6	6	7937	181
DDT5-T vs. DDT6-DNP-W	356,2	3667	-3311	1595	6	6	2936	181
DDT5-T vs. DDT6-DNP-W-T	356,2	2547	-2191	1595	6	6	1942	181
DDT5-T vs. DDT6-T	356,2	503,3	-147,2	1595	6	6	0,1305	181
DDT5-T vs. - Control	356,2	173,0	183,2	1595	6	6	0,1624	181
DDT6 vs. DDT6-DNP-N	1092	11513	-10421	1953	3	6	7544	181
DDT6 vs. DDT6-DNP-N-T	1092	9307	-8215	1953	3	6	5947	181
DDT6 vs. DDT6-DNP-W	1092	3667	-2575	1953	3	6	1864	181
DDT6 vs. DDT6-DNP-W-T	1092	2547	-1455	1953	3	6	1053	181
DDT6 vs. DDT6-T	1092	503,3	588,7	1953	3	6	0,4262	181
DDT6 vs. - Control	1092	173,0	919,0	1953	3	6	0,6653	181
DDT6-DNP-N vs. DDT6-DNP-N-T	11513	9307	2206	1595	6	6	1956	181
DDT6-DNP-N vs. DDT6-DNP-W	11513	3667	7846	1595	6	6	6957	181
DDT6-DNP-N vs. DDT6-DNP-W-T	11513	2547	8966	1595	6	6	7950	181
DDT6-DNP-N vs. DDT6-T	11513	503,3	11009	1595	6	6	9762	181
DDT6-DNP-N vs. - Control	11513	173,0	11340	1595	6	6	10,05	181
DDT6-DNP-N-T vs. DDT6-DNP-W	9307	3667	5640	1595	6	6	5001	181
DDT6-DNP-N-T vs. DDT6-DNP-W-T	9307	2547	6760	1595	6	6	5994	181
DDT6-DNP-N-T vs. DDT6-T	9307	503,3	8804	1595	6	6	7806	181
DDT6-DNP-N-T vs. - Control	9307	173,0	9134	1595	6	6	8099	181
DDT6-DNP-W vs. DDT6-DNP-W-T	3667	2547	1121	1595	6	6	0,9935	181
DDT6-DNP-W vs. DDT6-T	3667	503,3	3164	1595	6	6	2805	181
DDT6-DNP-W vs. - Control	3667	173,0	3494	1595	6	6	3098	181
DDT6-DNP-W-T vs. DDT6-T	2547	503,3	2043	1595	6	6	1812	181
DDT6-DNP-W-T vs. - Control	2547	173,0	2374	1595	6	6	2105	181
DDT6-T vs. - Control	503,3	173,0	330,3	1595	6	6	0,2929	181
