# Supplementary material for: DNA Nanostructure-Templated Antibody Complexes Provide Insights into the Geometric Requirements of Human Complement Cascade Activation
Source: J Am Chem Soc. 2024 May 4;146(19):13455–66. doi: 10.1021/jacs.4c02772 (PMC11099972; doi:10.1021/jacs.4c02772)
Supplement: Supplementary file 1 — ja4c02772_si_001.zip [file ja4c02772_si_001.zip › ANOVA/Ordinary one-way ANOVA of 5 min 25 nM.xlsx]

## Sheet: Ordinary one-way ANOVA of 5 min
Number of families	1
Number of comparisons per family	741
Alpha	0,05
Tukey's multiple comparisons test	Mean Diff,	95,00% CI of diff,	Below threshold?	Summary	Adjusted P Value
DDT1a vs. DDT1a-N	113,7	-3707 to 3934	No	ns	>0,9999	A-B
DDT1a vs. DDT1b noChol-N	133,3	-4546 to 4812	No	ns	>0,9999	A-C
DDT1a vs. DDT1b-2xChol-N	114,0	-4565 to 4793	No	ns	>0,9999	A-D
DDT1a vs. DDT1a-N-T	102,2	-3718 to 3923	No	ns	>0,9999	A-E
DDT1a vs. DDT1a-W	-10,17	-3831 to 3810	No	ns	>0,9999	A-F
DDT1a vs. DDT1a-W-T	97,50	-3723 to 3918	No	ns	>0,9999	A-G
DDT1a vs. DDT1a-T	97,83	-3723 to 3918	No	ns	>0,9999	A-H
DDT1a vs. DDT2	-126,5	-3947 to 3694	No	ns	>0,9999	A-I
DDT1a vs. DDT2-DNP-N	-820,8	-4641 to 3000	No	ns	>0,9999	A-J
DDT1a vs. DDT2-DNP-N-T	-971,0	-4791 to 2849	No	ns	>0,9999	A-K
DDT1a vs. DDT2-DNP-W	-531,3	-4352 to 3289	No	ns	>0,9999	A-L
DDT1a vs. DDT2-DNP-W-T	-600,8	-4421 to 3220	No	ns	>0,9999	A-M
DDT1a vs. DDT2-T	157,2	-3663 to 3978	No	ns	>0,9999	A-N
DDT1a vs. DDT3	40,83	-3780 to 3861	No	ns	>0,9999	A-O
DDT1a vs. DDT3-DNP-N	-2238	-6059 to 1582	No	ns	0,9464	A-P
DDT1a vs. DDT3-DNP-N-T	-3906	-8177 to 365,3	No	ns	0,1369	A-Q
DDT1a vs. DDT3-DNP-W	-30,50	-3851 to 3790	No	ns	>0,9999	A-R
DDT1a vs. DDT3-DNP-W-T	77,67	-3743 to 3898	No	ns	>0,9999	A-S
DDT1a vs. DDT3-T	195,0	-3625 to 4015	No	ns	>0,9999	A-T
DDT1a vs. DDT4	-160,7	-4840 to 4518	No	ns	>0,9999	A-U
DDT1a vs. DDT4-DNP-N	-3186	-7007 to 634,2	No	ns	0,2982	A-V
DDT1a vs. DDT4-DNP-N-T	-2123	-5943 to 1698	No	ns	0,9730	A-W
DDT1a vs. DDT4-DNP-W	-941,8	-4762 to 2879	No	ns	>0,9999	A-X
DDT1a vs. DDT4-DNP-W-T	-640,5	-4461 to 3180	No	ns	>0,9999	A-Y
DDT1a vs. DDT4-T	42,67	-3778 to 3863	No	ns	>0,9999	A-Z
DDT1a vs. DDT5	-150,7	-3971 to 3670	No	ns	>0,9999	A-AA
DDT1a vs. DDT5-DNP-N	-7765	-11585 to -3944	Yes	****	<0,0001	A-AB
DDT1a vs. DDT5-DNP-N-T	-7328	-11149 to -3508	Yes	****	<0,0001	A-AC
DDT1a vs. DDT5-DNP-W	-1430	-5250 to 2391	No	ns	>0,9999	A-AD
DDT1a vs. DDT5-DNP-W-T	-1221	-5041 to 2600	No	ns	>0,9999	A-AE
DDT1a vs. DDT5-T	150,2	-3670 to 3971	No	ns	>0,9999	A-AF
DDT1a vs. DDT6	-124,3	-4803 to 4555	No	ns	>0,9999	A-AG
DDT1a vs. DDT6-DNP-N	-7421	-11241 to -3601	Yes	****	<0,0001	A-AH
DDT1a vs. DDT6-DNP-N-T	-5521	-9341 to -1700	Yes	****	<0,0001	A-AI
DDT1a vs. DDT6-DNP-W	-1369	-5189 to 2452	No	ns	>0,9999	A-AJ
DDT1a vs. DDT6-DNP-W-T	-974,5	-4795 to 2846	No	ns	>0,9999	A-AK
DDT1a vs. DDT6-T	96,17	-3724 to 3917	No	ns	>0,9999	A-AL
DDT1a vs. - Control	203,5	-3617 to 4024	No	ns	>0,9999	A-AN
DDT1a-N vs. DDT1b noChol-N	19,67	-4659 to 4699	No	ns	>0,9999	B-C
DDT1a-N vs. DDT1b-2xChol-N	0,3333	-4679 to 4679	No	ns	>0,9999	B-D
DDT1a-N vs. DDT1a-N-T	-11,50	-3832 to 3809	No	ns	>0,9999	B-E
DDT1a-N vs. DDT1a-W	-123,8	-3944 to 3697	No	ns	>0,9999	B-F
DDT1a-N vs. DDT1a-W-T	-16,17	-3837 to 3804	No	ns	>0,9999	B-G
DDT1a-N vs. DDT1a-T	-15,83	-3836 to 3805	No	ns	>0,9999	B-H
DDT1a-N vs. DDT2	-240,2	-4061 to 3580	No	ns	>0,9999	B-I
DDT1a-N vs. DDT2-DNP-N	-934,5	-4755 to 2886	No	ns	>0,9999	B-J
DDT1a-N vs. DDT2-DNP-N-T	-1085	-4905 to 2736	No	ns	>0,9999	B-K
DDT1a-N vs. DDT2-DNP-W	-645,0	-4465 to 3175	No	ns	>0,9999	B-L
DDT1a-N vs. DDT2-DNP-W-T	-714,5	-4535 to 3106	No	ns	>0,9999	B-M
DDT1a-N vs. DDT2-T	43,50	-3777 to 3864	No	ns	>0,9999	B-N
DDT1a-N vs. DDT3	-72,83	-3893 to 3748	No	ns	>0,9999	B-O
DDT1a-N vs. DDT3-DNP-N	-2352	-6172 to 1469	No	ns	0,9055	B-P
DDT1a-N vs. DDT3-DNP-N-T	-4020	-8291 to 251,6	No	ns	0,1020	B-Q
DDT1a-N vs. DDT3-DNP-W	-144,2	-3965 to 3676	No	ns	>0,9999	B-R
DDT1a-N vs. DDT3-DNP-W-T	-36,00	-3856 to 3784	No	ns	>0,9999	B-S
DDT1a-N vs. DDT3-T	81,33	-3739 to 3902	No	ns	>0,9999	B-T
DDT1a-N vs. DDT4	-274,3	-4953 to 4405	No	ns	>0,9999	B-U
DDT1a-N vs. DDT4-DNP-N	-3300	-7120 to 520,5	No	ns	0,2284	B-V
DDT1a-N vs. DDT4-DNP-N-T	-2236	-6057 to 1584	No	ns	0,9469	B-W
DDT1a-N vs. DDT4-DNP-W	-1056	-4876 to 2765	No	ns	>0,9999	B-X
DDT1a-N vs. DDT4-DNP-W-T	-754,2	-4575 to 3066	No	ns	>0,9999	B-Y
DDT1a-N vs. DDT4-T	-71,00	-3891 to 3749	No	ns	>0,9999	B-Z
DDT1a-N vs. DDT5	-264,3	-4085 to 3556	No	ns	>0,9999	B-AA
DDT1a-N vs. DDT5-DNP-N	-7879	-11699 to -4058	Yes	****	<0,0001	B-AB
DDT1a-N vs. DDT5-DNP-N-T	-7442	-11262 to -3622	Yes	****	<0,0001	B-AC
DDT1a-N vs. DDT5-DNP-W	-1544	-5364 to 2277	No	ns	>0,9999	B-AD
DDT1a-N vs. DDT5-DNP-W-T	-1334	-5155 to 2486	No	ns	>0,9999	B-AE
DDT1a-N vs. DDT5-T	36,50	-3784 to 3857	No	ns	>0,9999	B-AF
DDT1a-N vs. DDT6	-238,0	-4917 to 4441	No	ns	>0,9999	B-AG
DDT1a-N vs. DDT6-DNP-N	-7535	-11355 to -3714	Yes	****	<0,0001	B-AH
DDT1a-N vs. DDT6-DNP-N-T	-5634	-9455 to -1814	Yes	****	<0,0001	B-AI
DDT1a-N vs. DDT6-DNP-W	-1483	-5303 to 2338	No	ns	>0,9999	B-AJ
DDT1a-N vs. DDT6-DNP-W-T	-1088	-4909 to 2732	No	ns	>0,9999	B-AK
DDT1a-N vs. DDT6-T	-17,50	-3838 to 3803	No	ns	>0,9999	B-AL
DDT1a-N vs. - Control	89,83	-3731 to 3910	No	ns	>0,9999	B-AN
DDT1b noChol-N vs. DDT1b-2xChol-N	-19,33	-5422 to 5383	No	ns	>0,9999	C-D
DDT1b noChol-N vs. DDT1a-N-T	-31,17	-4710 to 4648	No	ns	>0,9999	C-E
DDT1b noChol-N vs. DDT1a-W	-143,5	-4822 to 4535	No	ns	>0,9999	C-F
DDT1b noChol-N vs. DDT1a-W-T	-35,83	-4715 to 4643	No	ns	>0,9999	C-G
DDT1b noChol-N vs. DDT1a-T	-35,50	-4714 to 4643	No	ns	>0,9999	C-H
DDT1b noChol-N vs. DDT2	-259,8	-4939 to 4419	No	ns	>0,9999	C-I
DDT1b noChol-N vs. DDT2-DNP-N	-954,2	-5633 to 3725	No	ns	>0,9999	C-J
DDT1b noChol-N vs. DDT2-DNP-N-T	-1104	-5783 to 3575	No	ns	>0,9999	C-K
DDT1b noChol-N vs. DDT2-DNP-W	-664,7	-5344 to 4014	No	ns	>0,9999	C-L
DDT1b noChol-N vs. DDT2-DNP-W-T	-734,2	-5413 to 3945	No	ns	>0,9999	C-M
DDT1b noChol-N vs. DDT2-T	23,83	-4655 to 4703	No	ns	>0,9999	C-N
DDT1b noChol-N vs. DDT3	-92,50	-4771 to 4586	No	ns	>0,9999	C-O
DDT1b noChol-N vs. DDT3-DNP-N	-2372	-7050 to 2307	No	ns	0,9932	C-P
DDT1b noChol-N vs. DDT3-DNP-N-T	-4039	-9093 to 1015	No	ns	0,3937	C-Q
DDT1b noChol-N vs. DDT3-DNP-W	-163,8	-4843 to 4515	No	ns	>0,9999	C-R
DDT1b noChol-N vs. DDT3-DNP-W-T	-55,67	-4735 to 4623	No	ns	>0,9999	C-S
DDT1b noChol-N vs. DDT3-T	61,67	-4617 to 4741	No	ns	>0,9999	C-T
DDT1b noChol-N vs. DDT4	-294,0	-5697 to 5109	No	ns	>0,9999	C-U
DDT1b noChol-N vs. DDT4-DNP-N	-3320	-7998 to 1359	No	ns	0,6758	C-V
DDT1b noChol-N vs. DDT4-DNP-N-T	-2256	-6935 to 2423	No	ns	0,9971	C-W
DDT1b noChol-N vs. DDT4-DNP-W	-1075	-5754 to 3604	No	ns	>0,9999	C-X
DDT1b noChol-N vs. DDT4-DNP-W-T	-773,8	-5453 to 3905	No	ns	>0,9999	C-Y
DDT1b noChol-N vs. DDT4-T	-90,67	-4770 to 4588	No	ns	>0,9999	C-Z
DDT1b noChol-N vs. DDT5	-284,0	-4963 to 4395	No	ns	>0,9999	C-AA
DDT1b noChol-N vs. DDT5-DNP-N	-7898	-12577 to -3219	Yes	****	<0,0001	C-AB
DDT1b noChol-N vs. DDT5-DNP-N-T	-7462	-12141 to -2783	Yes	****	<0,0001	C-AC
DDT1b noChol-N vs. DDT5-DNP-W	-1563	-6242 to 3116	No	ns	>0,9999	C-AD
DDT1b noChol-N vs. DDT5-DNP-W-T	-1354	-6033 to 3325	No	ns	>0,9999	C-AE
DDT1b noChol-N vs. DDT5-T	16,83	-4662 to 4696	No	ns	>0,9999	C-AF
DDT1b noChol-N vs. DDT6	-257,7	-5660 to 5145	No	ns	>0,9999	C-AG
DDT1b noChol-N vs. DDT6-DNP-N	-7554	-12233 to -2875	Yes	****	<0,0001	C-AH
DDT1b noChol-N vs. DDT6-DNP-N-T	-5654	-10333 to -975,0	Yes	**	0,0023	C-AI
DDT1b noChol-N vs. DDT6-DNP-W	-1502	-6181 to 3177	No	ns	>0,9999	C-AJ
DDT1b noChol-N vs. DDT6-DNP-W-T	-1108	-5787 to 3571	No	ns	>0,9999	C-AK
DDT1b noChol-N vs. DDT6-T	-37,17	-4716 to 4642	No	ns	>0,9999	C-AL
DDT1b noChol-N vs. - Control	70,17	-4609 to 4749	No	ns	>0,9999	C-AN
DDT1b-2xChol-N vs. DDT1a-N-T	-11,83	-4691 to 4667	No	ns	>0,9999	D-E
DDT1b-2xChol-N vs. DDT1a-W	-124,2	-4803 to 4555	No	ns	>0,9999	D-F
DDT1b-2xChol-N vs. DDT1a-W-T	-16,50	-4695 to 4662	No	ns	>0,9999	D-G
DDT1b-2xChol-N vs. DDT1a-T	-16,17	-4695 to 4663	No	ns	>0,9999	D-H
DDT1b-2xChol-N vs. DDT2	-240,5	-4919 to 4438	No	ns	>0,9999	D-I
DDT1b-2xChol-N vs. DDT2-DNP-N	-934,8	-5614 to 3744	No	ns	>0,9999	D-J
DDT1b-2xChol-N vs. DDT2-DNP-N-T	-1085	-5764 to 3594	No	ns	>0,9999	D-K
DDT1b-2xChol-N vs. DDT2-DNP-W	-645,3	-5324 to 4034	No	ns	>0,9999	D-L
DDT1b-2xChol-N vs. DDT2-DNP-W-T	-714,8	-5394 to 3964	No	ns	>0,9999	D-M
DDT1b-2xChol-N vs. DDT2-T	43,17	-4636 to 4722	No	ns	>0,9999	D-N
DDT1b-2xChol-N vs. DDT3	-73,17	-4752 to 4606	No	ns	>0,9999	D-O
DDT1b-2xChol-N vs. DDT3-DNP-N	-2352	-7031 to 2327	No	ns	0,9941	D-P
DDT1b-2xChol-N vs. DDT3-DNP-N-T	-4020	-9074 to 1034	No	ns	0,4050	D-Q
DDT1b-2xChol-N vs. DDT3-DNP-W	-144,5	-4823 to 4534	No	ns	>0,9999	D-R
DDT1b-2xChol-N vs. DDT3-DNP-W-T	-36,33	-4715 to 4643	No	ns	>0,9999	D-S
DDT1b-2xChol-N vs. DDT3-T	81,00	-4598 to 4760	No	ns	>0,9999	D-T
DDT1b-2xChol-N vs. DDT4	-274,7	-5677 to 5128	No	ns	>0,9999	D-U
DDT1b-2xChol-N vs. DDT4-DNP-N	-3300	-7979 to 1379	No	ns	0,6885	D-V
DDT1b-2xChol-N vs. DDT4-DNP-N-T	-2237	-6916 to 2442	No	ns	0,9975	D-W
DDT1b-2xChol-N vs. DDT4-DNP-W	-1056	-5735 to 3623	No	ns	>0,9999	D-X
DDT1b-2xChol-N vs. DDT4-DNP-W-T	-754,5	-5433 to 3924	No	ns	>0,9999	D-Y
DDT1b-2xChol-N vs. DDT4-T	-71,33	-4750 to 4608	No	ns	>0,9999	D-Z
DDT1b-2xChol-N vs. DDT5	-264,7	-4944 to 4414	No	ns	>0,9999	D-AA
DDT1b-2xChol-N vs. DDT5-DNP-N	-7879	-12558 to -3200	Yes	****	<0,0001	D-AB
DDT1b-2xChol-N vs. DDT5-DNP-N-T	-7442	-12121 to -2763	Yes	****	<0,0001	D-AC
DDT1b-2xChol-N vs. DDT5-DNP-W	-1544	-6223 to 3135	No	ns	>0,9999	D-AD
DDT1b-2xChol-N vs. DDT5-DNP-W-T	-1335	-6014 to 3344	No	ns	>0,9999	D-AE
DDT1b-2xChol-N vs. DDT5-T	36,17	-4643 to 4715	No	ns	>0,9999	D-AF
DDT1b-2xChol-N vs. DDT6	-238,3	-5641 to 5164	No	ns	>0,9999	D-AG
DDT1b-2xChol-N vs. DDT6-DNP-N	-7535	-12214 to -2856	Yes	****	<0,0001	D-AH
DDT1b-2xChol-N vs. DDT6-DNP-N-T	-5635	-10314 to -955,7	Yes	**	0,0025	D-AI
DDT1b-2xChol-N vs. DDT6-DNP-W	-1483	-6162 to 3196	No	ns	>0,9999	D-AJ
DDT1b-2xChol-N vs. DDT6-DNP-W-T	-1089	-5767 to 3590	No	ns	>0,9999	D-AK
DDT1b-2xChol-N vs. DDT6-T	-17,83	-4697 to 4661	No	ns	>0,9999	D-AL
DDT1b-2xChol-N vs. - Control	89,50	-4589 to 4768	No	ns	>0,9999	D-AN
DDT1a-N-T vs. DDT1a-W	-112,3	-3933 to 3708	No	ns	>0,9999	E-F
DDT1a-N-T vs. DDT1a-W-T	-4667	-3825 to 3816	No	ns	>0,9999	E-G
DDT1a-N-T vs. DDT1a-T	-4333	-3825 to 3816	No	ns	>0,9999	E-H
DDT1a-N-T vs. DDT2	-228,7	-4049 to 3592	No	ns	>0,9999	E-I
DDT1a-N-T vs. DDT2-DNP-N	-923,0	-4743 to 2897	No	ns	>0,9999	E-J
DDT1a-N-T vs. DDT2-DNP-N-T	-1073	-4894 to 2747	No	ns	>0,9999	E-K
DDT1a-N-T vs. DDT2-DNP-W	-633,5	-4454 to 3187	No	ns	>0,9999	E-L
DDT1a-N-T vs. DDT2-DNP-W-T	-703,0	-4523 to 3117	No	ns	>0,9999	E-M
DDT1a-N-T vs. DDT2-T	55,00	-3765 to 3875	No	ns	>0,9999	E-N
DDT1a-N-T vs. DDT3	-61,33	-3882 to 3759	No	ns	>0,9999	E-O
DDT1a-N-T vs. DDT3-DNP-N	-2340	-6161 to 1480	No	ns	0,9104	E-P
DDT1a-N-T vs. DDT3-DNP-N-T	-4008	-8279 to 263,1	No	ns	0,1051	E-Q
DDT1a-N-T vs. DDT3-DNP-W	-132,7	-3953 to 3688	No	ns	>0,9999	E-R
DDT1a-N-T vs. DDT3-DNP-W-T	-24,50	-3845 to 3796	No	ns	>0,9999	E-S
DDT1a-N-T vs. DDT3-T	92,83	-3728 to 3913	No	ns	>0,9999	E-T
DDT1a-N-T vs. DDT4	-262,8	-4942 to 4416	No	ns	>0,9999	E-U
DDT1a-N-T vs. DDT4-DNP-N	-3288	-7109 to 532,0	No	ns	0,2349	E-V
DDT1a-N-T vs. DDT4-DNP-N-T	-2225	-6045 to 1596	No	ns	0,9501	E-W
DDT1a-N-T vs. DDT4-DNP-W	-1044	-4864 to 2776	No	ns	>0,9999	E-X
DDT1a-N-T vs. DDT4-DNP-W-T	-742,7	-4563 to 3078	No	ns	>0,9999	E-Y
DDT1a-N-T vs. DDT4-T	-59,50	-3880 to 3761	No	ns	>0,9999	E-Z
DDT1a-N-T vs. DDT5	-252,8	-4073 to 3568	No	ns	>0,9999	E-AA
DDT1a-N-T vs. DDT5-DNP-N	-7867	-11687 to -4047	Yes	****	<0,0001	E-AB
DDT1a-N-T vs. DDT5-DNP-N-T	-7431	-11251 to -3610	Yes	****	<0,0001	E-AC
DDT1a-N-T vs. DDT5-DNP-W	-1532	-5352 to 2288	No	ns	>0,9999	E-AD
DDT1a-N-T vs. DDT5-DNP-W-T	-1323	-5143 to 2498	No	ns	>0,9999	E-AE
DDT1a-N-T vs. DDT5-T	48,00	-3772 to 3868	No	ns	>0,9999	E-AF
DDT1a-N-T vs. DDT6	-226,5	-4905 to 4452	No	ns	>0,9999	E-AG
DDT1a-N-T vs. DDT6-DNP-N	-7523	-11344 to -3703	Yes	****	<0,0001	E-AH
DDT1a-N-T vs. DDT6-DNP-N-T	-5623	-9443 to -1802	Yes	****	<0,0001	E-AI
DDT1a-N-T vs. DDT6-DNP-W	-1471	-5291 to 2349	No	ns	>0,9999	E-AJ
DDT1a-N-T vs. DDT6-DNP-W-T	-1077	-4897 to 2744	No	ns	>0,9999	E-AK
DDT1a-N-T vs. DDT6-T	-6000	-3826 to 3814	No	ns	>0,9999	E-AL
DDT1a-N-T vs. - Control	101,3	-3719 to 3922	No	ns	>0,9999	E-AN
DDT1a-W vs. DDT1a-W-T	107,7	-3713 to 3928	No	ns	>0,9999	F-G
DDT1a-W vs. DDT1a-T	108,0	-3712 to 3928	No	ns	>0,9999	F-H
DDT1a-W vs. DDT2	-116,3	-3937 to 3704	No	ns	>0,9999	F-I
DDT1a-W vs. DDT2-DNP-N	-810,7	-4631 to 3010	No	ns	>0,9999	F-J
DDT1a-W vs. DDT2-DNP-N-T	-960,8	-4781 to 2860	No	ns	>0,9999	F-K
DDT1a-W vs. DDT2-DNP-W	-521,2	-4342 to 3299	No	ns	>0,9999	F-L
DDT1a-W vs. DDT2-DNP-W-T	-590,7	-4411 to 3230	No	ns	>0,9999	F-M
DDT1a-W vs. DDT2-T	167,3	-3653 to 3988	No	ns	>0,9999	F-N
DDT1a-W vs. DDT3	51,00	-3769 to 3871	No	ns	>0,9999	F-O
DDT1a-W vs. DDT3-DNP-N	-2228	-6048 to 1592	No	ns	0,9493	F-P
DDT1a-W vs. DDT3-DNP-N-T	-3896	-8167 to 375,5	No	ns	0,1405	F-Q
DDT1a-W vs. DDT3-DNP-W	-20,33	-3841 to 3800	No	ns	>0,9999	F-R
DDT1a-W vs. DDT3-DNP-W-T	87,83	-3733 to 3908	No	ns	>0,9999	F-S
DDT1a-W vs. DDT3-T	205,2	-3615 to 4026	No	ns	>0,9999	F-T
DDT1a-W vs. DDT4	-150,5	-4829 to 4528	No	ns	>0,9999	F-U
DDT1a-W vs. DDT4-DNP-N	-3176	-6996 to 644,4	No	ns	0,3050	F-V
DDT1a-W vs. DDT4-DNP-N-T	-2113	-5933 to 1708	No	ns	0,9747	F-W
DDT1a-W vs. DDT4-DNP-W	-931,7	-4752 to 2889	No	ns	>0,9999	F-X
DDT1a-W vs. DDT4-DNP-W-T	-630,3	-4451 to 3190	No	ns	>0,9999	F-Y
DDT1a-W vs. DDT4-T	52,83	-3768 to 3873	No	ns	>0,9999	F-Z
DDT1a-W vs. DDT5	-140,5	-3961 to 3680	No	ns	>0,9999	F-AA
DDT1a-W vs. DDT5-DNP-N	-7755	-11575 to -3934	Yes	****	<0,0001	F-AB
DDT1a-W vs. DDT5-DNP-N-T	-7318	-11139 to -3498	Yes	****	<0,0001	F-AC
DDT1a-W vs. DDT5-DNP-W	-1420	-5240 to 2401	No	ns	>0,9999	F-AD
DDT1a-W vs. DDT5-DNP-W-T	-1211	-5031 to 2610	No	ns	>0,9999	F-AE
DDT1a-W vs. DDT5-T	160,3	-3660 to 3981	No	ns	>0,9999	F-AF
DDT1a-W vs. DDT6	-114,2	-4793 to 4565	No	ns	>0,9999	F-AG
DDT1a-W vs. DDT6-DNP-N	-7411	-11231 to -3590	Yes	****	<0,0001	F-AH
DDT1a-W vs. DDT6-DNP-N-T	-5511	-9331 to -1690	Yes	****	<0,0001	F-AI
DDT1a-W vs. DDT6-DNP-W	-1359	-5179 to 2462	No	ns	>0,9999	F-AJ
DDT1a-W vs. DDT6-DNP-W-T	-964,3	-4785 to 2856	No	ns	>0,9999	F-AK
DDT1a-W vs. DDT6-T	106,3	-3714 to 3927	No	ns	>0,9999	F-AL
DDT1a-W vs. - Control	213,7	-3607 to 4034	No	ns	>0,9999	F-AN
DDT1a-W-T vs. DDT1a-T	0,3333	-3820 to 3821	No	ns	>0,9999	G-H
DDT1a-W-T vs. DDT2	-224,0	-4044 to 3596	No	ns	>0,9999	G-I
DDT1a-W-T vs. DDT2-DNP-N	-918,3	-4739 to 2902	No	ns	>0,9999	G-J
DDT1a-W-T vs. DDT2-DNP-N-T	-1069	-4889 to 2752	No	ns	>0,9999	G-K
DDT1a-W-T vs. DDT2-DNP-W	-628,8	-4449 to 3192	No	ns	>0,9999	G-L
DDT1a-W-T vs. DDT2-DNP-W-T	-698,3	-4519 to 3122	No	ns	>0,9999	G-M
DDT1a-W-T vs. DDT2-T	59,67	-3761 to 3880	No	ns	>0,9999	G-N
DDT1a-W-T vs. DDT3	-56,67	-3877 to 3764	No	ns	>0,9999	G-O
DDT1a-W-T vs. DDT3-DNP-N	-2336	-6156 to 1485	No	ns	0,9123	G-P
DDT1a-W-T vs. DDT3-DNP-N-T	-4004	-8275 to 267,8	No	ns	0,1064	G-Q
DDT1a-W-T vs. DDT3-DNP-W	-128,0	-3948 to 3692	No	ns	>0,9999	G-R
DDT1a-W-T vs. DDT3-DNP-W-T	-19,83	-3840 to 3801	No	ns	>0,9999	G-S
DDT1a-W-T vs. DDT3-T	97,50	-3723 to 3918	No	ns	>0,9999	G-T
DDT1a-W-T vs. DDT4	-258,2	-4937 to 4421	No	ns	>0,9999	G-U
DDT1a-W-T vs. DDT4-DNP-N	-3284	-7104 to 536,7	No	ns	0,2376	G-V
DDT1a-W-T vs. DDT4-DNP-N-T	-2220	-6041 to 1600	No	ns	0,9514	G-W
DDT1a-W-T vs. DDT4-DNP-W	-1039	-4860 to 2781	No	ns	>0,9999	G-X
DDT1a-W-T vs. DDT4-DNP-W-T	-738,0	-4558 to 3082	No	ns	>0,9999	G-Y
DDT1a-W-T vs. DDT4-T	-54,83	-3875 to 3766	No	ns	>0,9999	G-Z
DDT1a-W-T vs. DDT5	-248,2	-4069 to 3572	No	ns	>0,9999	G-AA
DDT1a-W-T vs. DDT5-DNP-N	-7862	-11683 to -4042	Yes	****	<0,0001	G-AB
DDT1a-W-T vs. DDT5-DNP-N-T	-7426	-11246 to -3605	Yes	****	<0,0001	G-AC
DDT1a-W-T vs. DDT5-DNP-W	-1527	-5348 to 2293	No	ns	>0,9999	G-AD
DDT1a-W-T vs. DDT5-DNP-W-T	-1318	-5139 to 2502	No	ns	>0,9999	G-AE
DDT1a-W-T vs. DDT5-T	52,67	-3768 to 3873	No	ns	>0,9999	G-AF
DDT1a-W-T vs. DDT6	-221,8	-4901 to 4457	No	ns	>0,9999	G-AG
DDT1a-W-T vs. DDT6-DNP-N	-7519	-11339 to -3698	Yes	****	<0,0001	G-AH
DDT1a-W-T vs. DDT6-DNP-N-T	-5618	-9439 to -1798	Yes	****	<0,0001	G-AI
DDT1a-W-T vs. DDT6-DNP-W	-1466	-5287 to 2354	No	ns	>0,9999	G-AJ
DDT1a-W-T vs. DDT6-DNP-W-T	-1072	-4892 to 2748	No	ns	>0,9999	G-AK
DDT1a-W-T vs. DDT6-T	-1333	-3822 to 3819	No	ns	>0,9999	G-AL
DDT1a-W-T vs. - Control	106,0	-3714 to 3926	No	ns	>0,9999	G-AN
DDT1a-T vs. DDT2	-224,3	-4045 to 3596	No	ns	>0,9999	H-I
DDT1a-T vs. DDT2-DNP-N	-918,7	-4739 to 2902	No	ns	>0,9999	H-J
DDT1a-T vs. DDT2-DNP-N-T	-1069	-4889 to 2752	No	ns	>0,9999	H-K
DDT1a-T vs. DDT2-DNP-W	-629,2	-4450 to 3191	No	ns	>0,9999	H-L
DDT1a-T vs. DDT2-DNP-W-T	-698,7	-4519 to 3122	No	ns	>0,9999	H-M
DDT1a-T vs. DDT2-T	59,33	-3761 to 3880	No	ns	>0,9999	H-N
DDT1a-T vs. DDT3	-57,00	-3877 to 3763	No	ns	>0,9999	H-O
DDT1a-T vs. DDT3-DNP-N	-2336	-6156 to 1484	No	ns	0,9122	H-P
DDT1a-T vs. DDT3-DNP-N-T	-4004	-8275 to 267,5	No	ns	0,1063	H-Q
DDT1a-T vs. DDT3-DNP-W	-128,3	-3949 to 3692	No	ns	>0,9999	H-R
DDT1a-T vs. DDT3-DNP-W-T	-20,17	-3841 to 3800	No	ns	>0,9999	H-S
DDT1a-T vs. DDT3-T	97,17	-3723 to 3918	No	ns	>0,9999	H-T
DDT1a-T vs. DDT4	-258,5	-4937 to 4420	No	ns	>0,9999	H-U
DDT1a-T vs. DDT4-DNP-N	-3284	-7104 to 536,4	No	ns	0,2374	H-V
DDT1a-T vs. DDT4-DNP-N-T	-2221	-6041 to 1600	No	ns	0,9513	H-W
DDT1a-T vs. DDT4-DNP-W	-1040	-4860 to 2781	No	ns	>0,9999	H-X
DDT1a-T vs. DDT4-DNP-W-T	-738,3	-4559 to 3082	No	ns	>0,9999	H-Y
DDT1a-T vs. DDT4-T	-55,17	-3876 to 3765	No	ns	>0,9999	H-Z
DDT1a-T vs. DDT5	-248,5	-4069 to 3572	No	ns	>0,9999	H-AA
DDT1a-T vs. DDT5-DNP-N	-7863	-11683 to -4042	Yes	****	<0,0001	H-AB
DDT1a-T vs. DDT5-DNP-N-T	-7426	-11247 to -3606	Yes	****	<0,0001	H-AC
DDT1a-T vs. DDT5-DNP-W	-1528	-5348 to 2293	No	ns	>0,9999	H-AD
DDT1a-T vs. DDT5-DNP-W-T	-1319	-5139 to 2502	No	ns	>0,9999	H-AE
DDT1a-T vs. DDT5-T	52,33	-3768 to 3873	No	ns	>0,9999	H-AF
DDT1a-T vs. DDT6	-222,2	-4901 to 4457	No	ns	>0,9999	H-AG
DDT1a-T vs. DDT6-DNP-N	-7519	-11339 to -3698	Yes	****	<0,0001	H-AH
DDT1a-T vs. DDT6-DNP-N-T	-5619	-9439 to -1798	Yes	****	<0,0001	H-AI
DDT1a-T vs. DDT6-DNP-W	-1467	-5287 to 2354	No	ns	>0,9999	H-AJ
DDT1a-T vs. DDT6-DNP-W-T	-1072	-4893 to 2748	No	ns	>0,9999	H-AK
DDT1a-T vs. DDT6-T	-1667	-3822 to 3819	No	ns	>0,9999	H-AL
DDT1a-T vs. - Control	105,7	-3715 to 3926	No	ns	>0,9999	H-AN
DDT2 vs. DDT2-DNP-N	-694,3	-4515 to 3126	No	ns	>0,9999	I-J
DDT2 vs. DDT2-DNP-N-T	-844,5	-4665 to 2976	No	ns	>0,9999	I-K
DDT2 vs. DDT2-DNP-W	-404,8	-4225 to 3416	No	ns	>0,9999	I-L
DDT2 vs. DDT2-DNP-W-T	-474,3	-4295 to 3346	No	ns	>0,9999	I-M
DDT2 vs. DDT2-T	283,7	-3537 to 4104	No	ns	>0,9999	I-N
DDT2 vs. DDT3	167,3	-3653 to 3988	No	ns	>0,9999	I-O
DDT2 vs. DDT3-DNP-N	-2112	-5932 to 1709	No	ns	0,9748	I-P
DDT2 vs. DDT3-DNP-N-T	-3780	-8051 to 491,8	No	ns	0,1862	I-Q
DDT2 vs. DDT3-DNP-W	96,00	-3724 to 3916	No	ns	>0,9999	I-R
DDT2 vs. DDT3-DNP-W-T	204,2	-3616 to 4025	No	ns	>0,9999	I-S
DDT2 vs. DDT3-T	321,5	-3499 to 4142	No	ns	>0,9999	I-T
DDT2 vs. DDT4	-34,17	-4713 to 4645	No	ns	>0,9999	I-U
DDT2 vs. DDT4-DNP-N	-3060	-6880 to 760,7	No	ns	0,3889	I-V
DDT2 vs. DDT4-DNP-N-T	-1996	-5817 to 1824	No	ns	0,9890	I-W
DDT2 vs. DDT4-DNP-W	-815,3	-4636 to 3005	No	ns	>0,9999	I-X
DDT2 vs. DDT4-DNP-W-T	-514,0	-4334 to 3306	No	ns	>0,9999	I-Y
DDT2 vs. DDT4-T	169,2	-3651 to 3990	No	ns	>0,9999	I-Z
DDT2 vs. DDT5	-24,17	-3845 to 3796	No	ns	>0,9999	I-AA
DDT2 vs. DDT5-DNP-N	-7638	-11459 to -3818	Yes	****	<0,0001	I-AB
DDT2 vs. DDT5-DNP-N-T	-7202	-11022 to -3381	Yes	****	<0,0001	I-AC
DDT2 vs. DDT5-DNP-W	-1303	-5124 to 2517	No	ns	>0,9999	I-AD
DDT2 vs. DDT5-DNP-W-T	-1094	-4915 to 2726	No	ns	>0,9999	I-AE
DDT2 vs. DDT5-T	276,7	-3544 to 4097	No	ns	>0,9999	I-AF
DDT2 vs. DDT6	2167	-4677 to 4681	No	ns	>0,9999	I-AG
DDT2 vs. DDT6-DNP-N	-7295	-11115 to -3474	Yes	****	<0,0001	I-AH
DDT2 vs. DDT6-DNP-N-T	-5394	-9215 to -1574	Yes	****	<0,0001	I-AI
DDT2 vs. DDT6-DNP-W	-1242	-5063 to 2578	No	ns	>0,9999	I-AJ
DDT2 vs. DDT6-DNP-W-T	-848,0	-4668 to 2972	No	ns	>0,9999	I-AK
DDT2 vs. DDT6-T	222,7	-3598 to 4043	No	ns	>0,9999	I-AL
DDT2 vs. - Control	330,0	-3490 to 4150	No	ns	>0,9999	I-AN
DDT2-DNP-N vs. DDT2-DNP-N-T	-150,2	-3971 to 3670	No	ns	>0,9999	J-K
DDT2-DNP-N vs. DDT2-DNP-W	289,5	-3531 to 4110	No	ns	>0,9999	J-L
DDT2-DNP-N vs. DDT2-DNP-W-T	220,0	-3600 to 4040	No	ns	>0,9999	J-M
DDT2-DNP-N vs. DDT2-T	978,0	-2842 to 4798	No	ns	>0,9999	J-N
DDT2-DNP-N vs. DDT3	861,7	-2959 to 4682	No	ns	>0,9999	J-O
DDT2-DNP-N vs. DDT3-DNP-N	-1417	-5238 to 2403	No	ns	>0,9999	J-P
DDT2-DNP-N vs. DDT3-DNP-N-T	-3085	-7356 to 1186	No	ns	0,6357	J-Q
DDT2-DNP-N vs. DDT3-DNP-W	790,3	-3030 to 4611	No	ns	>0,9999	J-R
DDT2-DNP-N vs. DDT3-DNP-W-T	898,5	-2922 to 4719	No	ns	>0,9999	J-S
DDT2-DNP-N vs. DDT3-T	1016	-2805 to 4836	No	ns	>0,9999	J-T
DDT2-DNP-N vs. DDT4	660,2	-4019 to 5339	No	ns	>0,9999	J-U
DDT2-DNP-N vs. DDT4-DNP-N	-2365	-6186 to 1455	No	ns	0,8996	J-V
DDT2-DNP-N vs. DDT4-DNP-N-T	-1302	-5122 to 2519	No	ns	>0,9999	J-W
DDT2-DNP-N vs. DDT4-DNP-W	-121,0	-3941 to 3699	No	ns	>0,9999	J-X
DDT2-DNP-N vs. DDT4-DNP-W-T	180,3	-3640 to 4001	No	ns	>0,9999	J-Y
DDT2-DNP-N vs. DDT4-T	863,5	-2957 to 4684	No	ns	>0,9999	J-Z
DDT2-DNP-N vs. DDT5	670,2	-3150 to 4491	No	ns	>0,9999	J-AA
DDT2-DNP-N vs. DDT5-DNP-N	-6944	-10764 to -3124	Yes	****	<0,0001	J-AB
DDT2-DNP-N vs. DDT5-DNP-N-T	-6508	-10328 to -2687	Yes	****	<0,0001	J-AC
DDT2-DNP-N vs. DDT5-DNP-W	-609,0	-4429 to 3211	No	ns	>0,9999	J-AD
DDT2-DNP-N vs. DDT5-DNP-W-T	-399,8	-4220 to 3421	No	ns	>0,9999	J-AE
DDT2-DNP-N vs. DDT5-T	971,0	-2849 to 4791	No	ns	>0,9999	J-AF
DDT2-DNP-N vs. DDT6	696,5	-3982 to 5375	No	ns	>0,9999	J-AG
DDT2-DNP-N vs. DDT6-DNP-N	-6600	-10421 to -2780	Yes	****	<0,0001	J-AH
DDT2-DNP-N vs. DDT6-DNP-N-T	-4700	-8520 to -879,5	Yes	**	0,0016	J-AI
DDT2-DNP-N vs. DDT6-DNP-W	-548,0	-4368 to 3272	No	ns	>0,9999	J-AJ
DDT2-DNP-N vs. DDT6-DNP-W-T	-153,7	-3974 to 3667	No	ns	>0,9999	J-AK
DDT2-DNP-N vs. DDT6-T	917,0	-2903 to 4737	No	ns	>0,9999	J-AL
DDT2-DNP-N vs. - Control	1024	-2796 to 4845	No	ns	>0,9999	J-AN
DDT2-DNP-N-T vs. DDT2-DNP-W	439,7	-3381 to 4260	No	ns	>0,9999	K-L
DDT2-DNP-N-T vs. DDT2-DNP-W-T	370,2	-3450 to 4191	No	ns	>0,9999	K-M
DDT2-DNP-N-T vs. DDT2-T	1128	-2692 to 4949	No	ns	>0,9999	K-N
DDT2-DNP-N-T vs. DDT3	1012	-2809 to 4832	No	ns	>0,9999	K-O
DDT2-DNP-N-T vs. DDT3-DNP-N	-1267	-5088 to 2553	No	ns	>0,9999	K-P
DDT2-DNP-N-T vs. DDT3-DNP-N-T	-2935	-7206 to 1336	No	ns	0,7421	K-Q
DDT2-DNP-N-T vs. DDT3-DNP-W	940,5	-2880 to 4761	No	ns	>0,9999	K-R
DDT2-DNP-N-T vs. DDT3-DNP-W-T	1049	-2772 to 4869	No	ns	>0,9999	K-S
DDT2-DNP-N-T vs. DDT3-T	1166	-2654 to 4986	No	ns	>0,9999	K-T
DDT2-DNP-N-T vs. DDT4	810,3	-3869 to 5489	No	ns	>0,9999	K-U
DDT2-DNP-N-T vs. DDT4-DNP-N	-2215	-6036 to 1605	No	ns	0,9528	K-V
DDT2-DNP-N-T vs. DDT4-DNP-N-T	-1152	-4972 to 2669	No	ns	>0,9999	K-W
DDT2-DNP-N-T vs. DDT4-DNP-W	29,17	-3791 to 3850	No	ns	>0,9999	K-X
DDT2-DNP-N-T vs. DDT4-DNP-W-T	330,5	-3490 to 4151	No	ns	>0,9999	K-Y
DDT2-DNP-N-T vs. DDT4-T	1014	-2807 to 4834	No	ns	>0,9999	K-Z
DDT2-DNP-N-T vs. DDT5	820,3	-3000 to 4641	No	ns	>0,9999	K-AA
DDT2-DNP-N-T vs. DDT5-DNP-N	-6794	-10614 to -2973	Yes	****	<0,0001	K-AB
DDT2-DNP-N-T vs. DDT5-DNP-N-T	-6357	-10178 to -2537	Yes	****	<0,0001	K-AC
DDT2-DNP-N-T vs. DDT5-DNP-W	-458,8	-4279 to 3362	No	ns	>0,9999	K-AD
DDT2-DNP-N-T vs. DDT5-DNP-W-T	-249,7	-4070 to 3571	No	ns	>0,9999	K-AE
DDT2-DNP-N-T vs. DDT5-T	1121	-2699 to 4942	No	ns	>0,9999	K-AF
DDT2-DNP-N-T vs. DDT6	846,7	-3832 to 5526	No	ns	>0,9999	K-AG
DDT2-DNP-N-T vs. DDT6-DNP-N	-6450	-10270 to -2630	Yes	****	<0,0001	K-AH
DDT2-DNP-N-T vs. DDT6-DNP-N-T	-4550	-8370 to -729,3	Yes	**	0,0031	K-AI
DDT2-DNP-N-T vs. DDT6-DNP-W	-397,8	-4218 to 3423	No	ns	>0,9999	K-AJ
DDT2-DNP-N-T vs. DDT6-DNP-W-T	-3500	-3824 to 3817	No	ns	>0,9999	K-AK
DDT2-DNP-N-T vs. DDT6-T	1067	-2753 to 4888	No	ns	>0,9999	K-AL
DDT2-DNP-N-T vs. - Control	1175	-2646 to 4995	No	ns	>0,9999	K-AN
DDT2-DNP-W vs. DDT2-DNP-W-T	-69,50	-3890 to 3751	No	ns	>0,9999	L-M
DDT2-DNP-W vs. DDT2-T	688,5	-3132 to 4509	No	ns	>0,9999	L-N
DDT2-DNP-W vs. DDT3	572,2	-3248 to 4393	No	ns	>0,9999	L-O
DDT2-DNP-W vs. DDT3-DNP-N	-1707	-5527 to 2114	No	ns	0,9993	L-P
DDT2-DNP-W vs. DDT3-DNP-N-T	-3375	-7646 to 896,6	No	ns	0,4210	L-Q
DDT2-DNP-W vs. DDT3-DNP-W	500,8	-3320 to 4321	No	ns	>0,9999	L-R
DDT2-DNP-W vs. DDT3-DNP-W-T	609,0	-3211 to 4429	No	ns	>0,9999	L-S
DDT2-DNP-W vs. DDT3-T	726,3	-3094 to 4547	No	ns	>0,9999	L-T
DDT2-DNP-W vs. DDT4	370,7	-4308 to 5050	No	ns	>0,9999	L-U
DDT2-DNP-W vs. DDT4-DNP-N	-2655	-6475 to 1166	No	ns	0,7196	L-V
DDT2-DNP-W vs. DDT4-DNP-N-T	-1591	-5412 to 2229	No	ns	0,9998	L-W
DDT2-DNP-W vs. DDT4-DNP-W	-410,5	-4231 to 3410	No	ns	>0,9999	L-X
DDT2-DNP-W vs. DDT4-DNP-W-T	-109,2	-3930 to 3711	No	ns	>0,9999	L-Y
DDT2-DNP-W vs. DDT4-T	574,0	-3246 to 4394	No	ns	>0,9999	L-Z
DDT2-DNP-W vs. DDT5	380,7	-3440 to 4201	No	ns	>0,9999	L-AA
DDT2-DNP-W vs. DDT5-DNP-N	-7234	-11054 to -3413	Yes	****	<0,0001	L-AB
DDT2-DNP-W vs. DDT5-DNP-N-T	-6797	-10617 to -2977	Yes	****	<0,0001	L-AC
DDT2-DNP-W vs. DDT5-DNP-W	-898,5	-4719 to 2922	No	ns	>0,9999	L-AD
DDT2-DNP-W vs. DDT5-DNP-W-T	-689,3	-4510 to 3131	No	ns	>0,9999	L-AE
DDT2-DNP-W vs. DDT5-T	681,5	-3139 to 4502	No	ns	>0,9999	L-AF
DDT2-DNP-W vs. DDT6	407,0	-4272 to 5086	No	ns	>0,9999	L-AG
DDT2-DNP-W vs. DDT6-DNP-N	-6890	-10710 to -3069	Yes	****	<0,0001	L-AH
DDT2-DNP-W vs. DDT6-DNP-N-T	-4989	-8810 to -1169	Yes	***	0,0004	L-AI
DDT2-DNP-W vs. DDT6-DNP-W	-837,5	-4658 to 2983	No	ns	>0,9999	L-AJ
DDT2-DNP-W vs. DDT6-DNP-W-T	-443,2	-4264 to 3377	No	ns	>0,9999	L-AK
DDT2-DNP-W vs. DDT6-T	627,5	-3193 to 4448	No	ns	>0,9999	L-AL
DDT2-DNP-W vs. - Control	734,8	-3086 to 4555	No	ns	>0,9999	L-AN
DDT2-DNP-W-T vs. DDT2-T	758,0	-3062 to 4578	No	ns	>0,9999	M-N
DDT2-DNP-W-T vs. DDT3	641,7	-3179 to 4462	No	ns	>0,9999	M-O
DDT2-DNP-W-T vs. DDT3-DNP-N	-1637	-5458 to 2183	No	ns	0,9997	M-P
DDT2-DNP-W-T vs. DDT3-DNP-N-T	-3305	-7576 to 966,1	No	ns	0,4712	M-Q
DDT2-DNP-W-T vs. DDT3-DNP-W	570,3	-3250 to 4391	No	ns	>0,9999	M-R
DDT2-DNP-W-T vs. DDT3-DNP-W-T	678,5	-3142 to 4499	No	ns	>0,9999	M-S
DDT2-DNP-W-T vs. DDT3-T	795,8	-3025 to 4616	No	ns	>0,9999	M-T
DDT2-DNP-W-T vs. DDT4	440,2	-4239 to 5119	No	ns	>0,9999	M-U
DDT2-DNP-W-T vs. DDT4-DNP-N	-2585	-6406 to 1235	No	ns	0,7711	M-V
DDT2-DNP-W-T vs. DDT4-DNP-N-T	-1522	-5342 to 2299	No	ns	>0,9999	M-W
DDT2-DNP-W-T vs. DDT4-DNP-W	-341,0	-4161 to 3479	No	ns	>0,9999	M-X
DDT2-DNP-W-T vs. DDT4-DNP-W-T	-39,67	-3860 to 3781	No	ns	>0,9999	M-Y
DDT2-DNP-W-T vs. DDT4-T	643,5	-3177 to 4464	No	ns	>0,9999	M-Z
DDT2-DNP-W-T vs. DDT5	450,2	-3370 to 4271	No	ns	>0,9999	M-AA
DDT2-DNP-W-T vs. DDT5-DNP-N	-7164	-10984 to -3344	Yes	****	<0,0001	M-AB
DDT2-DNP-W-T vs. DDT5-DNP-N-T	-6728	-10548 to -2907	Yes	****	<0,0001	M-AC
DDT2-DNP-W-T vs. DDT5-DNP-W	-829,0	-4649 to 2991	No	ns	>0,9999	M-AD
DDT2-DNP-W-T vs. DDT5-DNP-W-T	-619,8	-4440 to 3201	No	ns	>0,9999	M-AE
DDT2-DNP-W-T vs. DDT5-T	751,0	-3069 to 4571	No	ns	>0,9999	M-AF
DDT2-DNP-W-T vs. DDT6	476,5	-4202 to 5155	No	ns	>0,9999	M-AG
DDT2-DNP-W-T vs. DDT6-DNP-N	-6820	-10641 to -3000	Yes	****	<0,0001	M-AH
DDT2-DNP-W-T vs. DDT6-DNP-N-T	-4920	-8740 to -1099	Yes	***	0,0006	M-AI
DDT2-DNP-W-T vs. DDT6-DNP-W	-768,0	-4588 to 3052	No	ns	>0,9999	M-AJ
DDT2-DNP-W-T vs. DDT6-DNP-W-T	-373,7	-4194 to 3447	No	ns	>0,9999	M-AK
DDT2-DNP-W-T vs. DDT6-T	697,0	-3123 to 4517	No	ns	>0,9999	M-AL
DDT2-DNP-W-T vs. - Control	804,3	-3016 to 4625	No	ns	>0,9999	M-AN
DDT2-T vs. DDT3	-116,3	-3937 to 3704	No	ns	>0,9999	N-O
DDT2-T vs. DDT3-DNP-N	-2395	-6216 to 1425	No	ns	0,8856	N-P
DDT2-T vs. DDT3-DNP-N-T	-4063	-8334 to 208,1	No	ns	0,0907	N-Q
DDT2-T vs. DDT3-DNP-W	-187,7	-4008 to 3633	No	ns	>0,9999	N-R
DDT2-T vs. DDT3-DNP-W-T	-79,50	-3900 to 3741	No	ns	>0,9999	N-S
DDT2-T vs. DDT3-T	37,83	-3783 to 3858	No	ns	>0,9999	N-T
DDT2-T vs. DDT4	-317,8	-4997 to 4361	No	ns	>0,9999	N-U
DDT2-T vs. DDT4-DNP-N	-3343	-7164 to 477,0	No	ns	0,2048	N-V
DDT2-T vs. DDT4-DNP-N-T	-2280	-6100 to 1541	No	ns	0,9332	N-W
DDT2-T vs. DDT4-DNP-W	-1099	-4919 to 2721	No	ns	>0,9999	N-X
DDT2-T vs. DDT4-DNP-W-T	-797,7	-4618 to 3023	No	ns	>0,9999	N-Y
DDT2-T vs. DDT4-T	-114,5	-3935 to 3706	No	ns	>0,9999	N-Z
DDT2-T vs. DDT5	-307,8	-4128 to 3513	No	ns	>0,9999	N-AA
DDT2-T vs. DDT5-DNP-N	-7922	-11742 to -4102	Yes	****	<0,0001	N-AB
DDT2-T vs. DDT5-DNP-N-T	-7486	-11306 to -3665	Yes	****	<0,0001	N-AC
DDT2-T vs. DDT5-DNP-W	-1587	-5407 to 2233	No	ns	0,9998	N-AD
DDT2-T vs. DDT5-DNP-W-T	-1378	-5198 to 2443	No	ns	>0,9999	N-AE
DDT2-T vs. DDT5-T	-7000	-3827 to 3813	No	ns	>0,9999	N-AF
DDT2-T vs. DDT6	-281,5	-4960 to 4397	No	ns	>0,9999	N-AG
DDT2-T vs. DDT6-DNP-N	-7578	-11399 to -3758	Yes	****	<0,0001	N-AH
DDT2-T vs. DDT6-DNP-N-T	-5678	-9498 to -1857	Yes	****	<0,0001	N-AI
DDT2-T vs. DDT6-DNP-W	-1526	-5346 to 2294	No	ns	>0,9999	N-AJ
DDT2-T vs. DDT6-DNP-W-T	-1132	-4952 to 2689	No	ns	>0,9999	N-AK
DDT2-T vs. DDT6-T	-61,00	-3881 to 3759	No	ns	>0,9999	N-AL
DDT2-T vs. - Control	46,33	-3774 to 3867	No	ns	>0,9999	N-AN
DDT3 vs. DDT3-DNP-N	-2279	-6099 to 1541	No	ns	0,9335	O-P
DDT3 vs. DDT3-DNP-N-T	-3947	-8218 to 324,5	No	ns	0,1234	O-Q
DDT3 vs. DDT3-DNP-W	-71,33	-3892 to 3749	No	ns	>0,9999	O-R
DDT3 vs. DDT3-DNP-W-T	36,83	-3784 to 3857	No	ns	>0,9999	O-S
DDT3 vs. DDT3-T	154,2	-3666 to 3975	No	ns	>0,9999	O-T
DDT3 vs. DDT4	-201,5	-4880 to 4477	No	ns	>0,9999	O-U
DDT3 vs. DDT4-DNP-N	-3227	-7047 to 593,4	No	ns	0,2717	O-V
DDT3 vs. DDT4-DNP-N-T	-2164	-5984 to 1657	No	ns	0,9651	O-W
DDT3 vs. DDT4-DNP-W	-982,7	-4803 to 2838	No	ns	>0,9999	O-X
DDT3 vs. DDT4-DNP-W-T	-681,3	-4502 to 3139	No	ns	>0,9999	O-Y
DDT3 vs. DDT4-T	1833	-3819 to 3822	No	ns	>0,9999	O-Z
DDT3 vs. DDT5	-191,5	-4012 to 3629	No	ns	>0,9999	O-AA
DDT3 vs. DDT5-DNP-N	-7806	-11626 to -3985	Yes	****	<0,0001	O-AB
DDT3 vs. DDT5-DNP-N-T	-7369	-11190 to -3549	Yes	****	<0,0001	O-AC
DDT3 vs. DDT5-DNP-W	-1471	-5291 to 2350	No	ns	>0,9999	O-AD
DDT3 vs. DDT5-DNP-W-T	-1262	-5082 to 2559	No	ns	>0,9999	O-AE
DDT3 vs. DDT5-T	109,3	-3711 to 3930	No	ns	>0,9999	O-AF
DDT3 vs. DDT6	-165,2	-4844 to 4514	No	ns	>0,9999	O-AG
DDT3 vs. DDT6-DNP-N	-7462	-11282 to -3641	Yes	****	<0,0001	O-AH
DDT3 vs. DDT6-DNP-N-T	-5562	-9382 to -1741	Yes	****	<0,0001	O-AI
DDT3 vs. DDT6-DNP-W	-1410	-5230 to 2411	No	ns	>0,9999	O-AJ
DDT3 vs. DDT6-DNP-W-T	-1015	-4836 to 2805	No	ns	>0,9999	O-AK
DDT3 vs. DDT6-T	55,33	-3765 to 3876	No	ns	>0,9999	O-AL
DDT3 vs. - Control	162,7	-3658 to 3983	No	ns	>0,9999	O-AN
DDT3-DNP-N vs. DDT3-DNP-N-T	-1668	-5939 to 2603	No	ns	>0,9999	P-Q
DDT3-DNP-N vs. DDT3-DNP-W	2208	-1613 to 6028	No	ns	0,9547	P-R
DDT3-DNP-N vs. DDT3-DNP-W-T	2316	-1505 to 6136	No	ns	0,9202	P-S
DDT3-DNP-N vs. DDT3-T	2433	-1387 to 6254	No	ns	0,8663	P-T
DDT3-DNP-N vs. DDT4	2078	-2601 to 6756	No	ns	0,9994	P-U
DDT3-DNP-N vs. DDT4-DNP-N	-948,0	-4768 to 2872	No	ns	>0,9999	P-V
DDT3-DNP-N vs. DDT4-DNP-N-T	115,5	-3705 to 3936	No	ns	>0,9999	P-W
DDT3-DNP-N vs. DDT4-DNP-W	1296	-2524 to 5117	No	ns	>0,9999	P-X
DDT3-DNP-N vs. DDT4-DNP-W-T	1598	-2223 to 5418	No	ns	0,9998	P-Y
DDT3-DNP-N vs. DDT4-T	2281	-1540 to 6101	No	ns	0,9329	P-Z
DDT3-DNP-N vs. DDT5	2088	-1733 to 5908	No	ns	0,9786	P-AA
DDT3-DNP-N vs. DDT5-DNP-N	-5527	-9347 to -1706	Yes	****	<0,0001	P-AB
DDT3-DNP-N vs. DDT5-DNP-N-T	-5090	-8911 to -1270	Yes	***	0,0003	P-AC
DDT3-DNP-N vs. DDT5-DNP-W	808,3	-3012 to 4629	No	ns	>0,9999	P-AD
DDT3-DNP-N vs. DDT5-DNP-W-T	1018	-2803 to 4838	No	ns	>0,9999	P-AE
DDT3-DNP-N vs. DDT5-T	2388	-1432 to 6209	No	ns	0,8890	P-AF
DDT3-DNP-N vs. DDT6	2114	-2565 to 6793	No	ns	0,9991	P-AG
DDT3-DNP-N vs. DDT6-DNP-N	-5183	-9003 to -1362	Yes	***	0,0002	P-AH
DDT3-DNP-N vs. DDT6-DNP-N-T	-3283	-7103 to 537,9	No	ns	0,2382	P-AI
DDT3-DNP-N vs. DDT6-DNP-W	869,3	-2951 to 4690	No	ns	>0,9999	P-AJ
DDT3-DNP-N vs. DDT6-DNP-W-T	1264	-2557 to 5084	No	ns	>0,9999	P-AK
DDT3-DNP-N vs. DDT6-T	2334	-1486 to 6155	No	ns	0,9128	P-AL
DDT3-DNP-N vs. - Control	2442	-1379 to 6262	No	ns	0,8617	P-AN
DDT3-DNP-N-T vs. DDT3-DNP-W	3876	-395,8 to 8147	No	ns	0,1478	Q-R
DDT3-DNP-N-T vs. DDT3-DNP-W-T	3984	-287,6 to 8255	No	ns	0,1122	Q-S
DDT3-DNP-N-T vs. DDT3-T	4101	-170,3 to 8372	No	ns	0,0817	Q-T
DDT3-DNP-N-T vs. DDT4	3745	-1309 to 8799	No	ns	0,5757	Q-U
DDT3-DNP-N-T vs. DDT4-DNP-N	719,8	-3551 to 4991	No	ns	>0,9999	Q-V
DDT3-DNP-N-T vs. DDT4-DNP-N-T	1783	-2488 to 6055	No	ns	0,9998	Q-W
DDT3-DNP-N-T vs. DDT4-DNP-W	2964	-1307 to 7235	No	ns	0,7224	Q-X
DDT3-DNP-N-T vs. DDT4-DNP-W-T	3266	-1006 to 7537	No	ns	0,5005	Q-Y
DDT3-DNP-N-T vs. DDT4-T	3949	-322,6 to 8220	No	ns	0,1228	Q-Z
DDT3-DNP-N-T vs. DDT5	3755	-516,0 to 8027	No	ns	0,1969	Q-AA
DDT3-DNP-N-T vs. DDT5-DNP-N	-3859	-8130 to 412,5	No	ns	0,1540	Q-AB
DDT3-DNP-N-T vs. DDT5-DNP-N-T	-3422	-7694 to 849,0	No	ns	0,3879	Q-AC
DDT3-DNP-N-T vs. DDT5-DNP-W	2476	-1795 to 6747	No	ns	0,9529	Q-AD
DDT3-DNP-N-T vs. DDT5-DNP-W-T	2685	-1586 to 6957	No	ns	0,8824	Q-AE
DDT3-DNP-N-T vs. DDT5-T	4056	-215,1 to 8327	No	ns	0,0924	Q-AF
DDT3-DNP-N-T vs. DDT6	3782	-1272 to 8836	No	ns	0,5526	Q-AG
DDT3-DNP-N-T vs. DDT6-DNP-N	-3515	-7786 to 756,3	No	ns	0,3270	Q-AH
DDT3-DNP-N-T vs. DDT6-DNP-N-T	-1615	-5886 to 2657	No	ns	>0,9999	Q-AI
DDT3-DNP-N-T vs. DDT6-DNP-W	2537	-1734 to 6808	No	ns	0,9367	Q-AJ
DDT3-DNP-N-T vs. DDT6-DNP-W-T	2932	-1340 to 7203	No	ns	0,7445	Q-AK
DDT3-DNP-N-T vs. DDT6-T	4002	-269,1 to 8273	No	ns	0,1068	Q-AL
DDT3-DNP-N-T vs. - Control	4110	-161,8 to 8381	No	ns	0,0798	Q-AN
DDT3-DNP-W vs. DDT3-DNP-W-T	108,2	-3712 to 3929	No	ns	>0,9999	R-S
DDT3-DNP-W vs. DDT3-T	225,5	-3595 to 4046	No	ns	>0,9999	R-T
DDT3-DNP-W vs. DDT4	-130,2	-4809 to 4549	No	ns	>0,9999	R-U
DDT3-DNP-W vs. DDT4-DNP-N	-3156	-6976 to 664,7	No	ns	0,3189	R-V
DDT3-DNP-W vs. DDT4-DNP-N-T	-2092	-5913 to 1728	No	ns	0,9779	R-W
DDT3-DNP-W vs. DDT4-DNP-W	-911,3	-4732 to 2909	No	ns	>0,9999	R-X
DDT3-DNP-W vs. DDT4-DNP-W-T	-610,0	-4430 to 3210	No	ns	>0,9999	R-Y
DDT3-DNP-W vs. DDT4-T	73,17	-3747 to 3894	No	ns	>0,9999	R-Z
DDT3-DNP-W vs. DDT5	-120,2	-3941 to 3700	No	ns	>0,9999	R-AA
DDT3-DNP-W vs. DDT5-DNP-N	-7734	-11555 to -3914	Yes	****	<0,0001	R-AB
DDT3-DNP-W vs. DDT5-DNP-N-T	-7298	-11118 to -3477	Yes	****	<0,0001	R-AC
DDT3-DNP-W vs. DDT5-DNP-W	-1399	-5220 to 2421	No	ns	>0,9999	R-AD
DDT3-DNP-W vs. DDT5-DNP-W-T	-1190	-5011 to 2630	No	ns	>0,9999	R-AE
DDT3-DNP-W vs. DDT5-T	180,7	-3640 to 4001	No	ns	>0,9999	R-AF
DDT3-DNP-W vs. DDT6	-93,83	-4773 to 4585	No	ns	>0,9999	R-AG
DDT3-DNP-W vs. DDT6-DNP-N	-7391	-11211 to -3570	Yes	****	<0,0001	R-AH
DDT3-DNP-W vs. DDT6-DNP-N-T	-5490	-9311 to -1670	Yes	****	<0,0001	R-AI
DDT3-DNP-W vs. DDT6-DNP-W	-1338	-5159 to 2482	No	ns	>0,9999	R-AJ
DDT3-DNP-W vs. DDT6-DNP-W-T	-944,0	-4764 to 2876	No	ns	>0,9999	R-AK
DDT3-DNP-W vs. DDT6-T	126,7	-3694 to 3947	No	ns	>0,9999	R-AL
DDT3-DNP-W vs. - Control	234,0	-3586 to 4054	No	ns	>0,9999	R-AN
DDT3-DNP-W-T vs. DDT3-T	117,3	-3703 to 3938	No	ns	>0,9999	S-T
DDT3-DNP-W-T vs. DDT4	-238,3	-4917 to 4441	No	ns	>0,9999	S-U
DDT3-DNP-W-T vs. DDT4-DNP-N	-3264	-7084 to 556,5	No	ns	0,2492	S-V
DDT3-DNP-W-T vs. DDT4-DNP-N-T	-2200	-6021 to 1620	No	ns	0,9566	S-W
DDT3-DNP-W-T vs. DDT4-DNP-W	-1020	-4840 to 2801	No	ns	>0,9999	S-X
DDT3-DNP-W-T vs. DDT4-DNP-W-T	-718,2	-4539 to 3102	No	ns	>0,9999	S-Y
DDT3-DNP-W-T vs. DDT4-T	-35,00	-3855 to 3785	No	ns	>0,9999	S-Z
DDT3-DNP-W-T vs. DDT5	-228,3	-4049 to 3592	No	ns	>0,9999	S-AA
DDT3-DNP-W-T vs. DDT5-DNP-N	-7843	-11663 to -4022	Yes	****	<0,0001	S-AB
DDT3-DNP-W-T vs. DDT5-DNP-N-T	-7406	-11226 to -3586	Yes	****	<0,0001	S-AC
DDT3-DNP-W-T vs. DDT5-DNP-W	-1508	-5328 to 2313	No	ns	>0,9999	S-AD
DDT3-DNP-W-T vs. DDT5-DNP-W-T	-1298	-5119 to 2522	No	ns	>0,9999	S-AE
DDT3-DNP-W-T vs. DDT5-T	72,50	-3748 to 3893	No	ns	>0,9999	S-AF
DDT3-DNP-W-T vs. DDT6	-202,0	-4881 to 4477	No	ns	>0,9999	S-AG
DDT3-DNP-W-T vs. DDT6-DNP-N	-7499	-11319 to -3678	Yes	****	<0,0001	S-AH
DDT3-DNP-W-T vs. DDT6-DNP-N-T	-5598	-9419 to -1778	Yes	****	<0,0001	S-AI
DDT3-DNP-W-T vs. DDT6-DNP-W	-1447	-5267 to 2374	No	ns	>0,9999	S-AJ
DDT3-DNP-W-T vs. DDT6-DNP-W-T	-1052	-4873 to 2768	No	ns	>0,9999	S-AK
DDT3-DNP-W-T vs. DDT6-T	18,50	-3802 to 3839	No	ns	>0,9999	S-AL
DDT3-DNP-W-T vs. - Control	125,8	-3695 to 3946	No	ns	>0,9999	S-AN
DDT3-T vs. DDT4	-355,7	-5035 to 4323	No	ns	>0,9999	T-U
DDT3-T vs. DDT4-DNP-N	-3381	-7202 to 439,2	No	ns	0,1858	T-V
DDT3-T vs. DDT4-DNP-N-T	-2318	-6138 to 1503	No	ns	0,9195	T-W
DDT3-T vs. DDT4-DNP-W	-1137	-4957 to 2684	No	ns	>0,9999	T-X
DDT3-T vs. DDT4-DNP-W-T	-835,5	-4656 to 2985	No	ns	>0,9999	T-Y
DDT3-T vs. DDT4-T	-152,3	-3973 to 3668	No	ns	>0,9999	T-Z
DDT3-T vs. DDT5	-345,7	-4166 to 3475	No	ns	>0,9999	T-AA
DDT3-T vs. DDT5-DNP-N	-7960	-11780 to -4139	Yes	****	<0,0001	T-AB
DDT3-T vs. DDT5-DNP-N-T	-7523	-11344 to -3703	Yes	****	<0,0001	T-AC
DDT3-T vs. DDT5-DNP-W	-1625	-5445 to 2196	No	ns	0,9997	T-AD
DDT3-T vs. DDT5-DNP-W-T	-1416	-5236 to 2405	No	ns	>0,9999	T-AE
DDT3-T vs. DDT5-T	-44,83	-3865 to 3776	No	ns	>0,9999	T-AF
DDT3-T vs. DDT6	-319,3	-4998 to 4360	No	ns	>0,9999	T-AG
DDT3-T vs. DDT6-DNP-N	-7616	-11436 to -3796	Yes	****	<0,0001	T-AH
DDT3-T vs. DDT6-DNP-N-T	-5716	-9536 to -1895	Yes	****	<0,0001	T-AI
DDT3-T vs. DDT6-DNP-W	-1564	-5384 to 2257	No	ns	0,9999	T-AJ
DDT3-T vs. DDT6-DNP-W-T	-1170	-4990 to 2651	No	ns	>0,9999	T-AK
DDT3-T vs. DDT6-T	-98,83	-3919 to 3722	No	ns	>0,9999	T-AL
DDT3-T vs. - Control	8500	-3812 to 3829	No	ns	>0,9999	T-AN
DDT4 vs. DDT4-DNP-N	-3026	-7704 to 1653	No	ns	0,8456	U-V
DDT4 vs. DDT4-DNP-N-T	-1962	-6641 to 2717	No	ns	0,9998	U-W
DDT4 vs. DDT4-DNP-W	-781,2	-5460 to 3898	No	ns	>0,9999	U-X
DDT4 vs. DDT4-DNP-W-T	-479,8	-5159 to 4199	No	ns	>0,9999	U-Y
DDT4 vs. DDT4-T	203,3	-4476 to 4882	No	ns	>0,9999	U-Z
DDT4 vs. DDT5	10,00	-4669 to 4689	No	ns	>0,9999	U-AA
DDT4 vs. DDT5-DNP-N	-7604	-12283 to -2925	Yes	****	<0,0001	U-AB
DDT4 vs. DDT5-DNP-N-T	-7168	-11847 to -2489	Yes	****	<0,0001	U-AC
DDT4 vs. DDT5-DNP-W	-1269	-5948 to 3410	No	ns	>0,9999	U-AD
DDT4 vs. DDT5-DNP-W-T	-1060	-5739 to 3619	No	ns	>0,9999	U-AE
DDT4 vs. DDT5-T	310,8	-4368 to 4990	No	ns	>0,9999	U-AF
DDT4 vs. DDT6	36,33	-5366 to 5439	No	ns	>0,9999	U-AG
DDT4 vs. DDT6-DNP-N	-7260	-11939 to -2581	Yes	****	<0,0001	U-AH
DDT4 vs. DDT6-DNP-N-T	-5360	-10039 to -681,0	Yes	**	0,0064	U-AI
DDT4 vs. DDT6-DNP-W	-1208	-5887 to 3471	No	ns	>0,9999	U-AJ
DDT4 vs. DDT6-DNP-W-T	-813,8	-5493 to 3865	No	ns	>0,9999	U-AK
DDT4 vs. DDT6-T	256,8	-4422 to 4936	No	ns	>0,9999	U-AL
DDT4 vs. - Control	364,2	-4315 to 5043	No	ns	>0,9999	U-AN
DDT4-DNP-N vs. DDT4-DNP-N-T	1064	-2757 to 4884	No	ns	>0,9999	V-W
DDT4-DNP-N vs. DDT4-DNP-W	2244	-1576 to 6065	No	ns	0,9445	V-X
DDT4-DNP-N vs. DDT4-DNP-W-T	2546	-1275 to 6366	No	ns	0,7984	V-Y
DDT4-DNP-N vs. DDT4-T	3229	-591,5 to 7049	No	ns	0,2706	V-Z
DDT4-DNP-N vs. DDT5	3036	-784,9 to 6856	No	ns	0,4076	V-AA
DDT4-DNP-N vs. DDT5-DNP-N	-4579	-8399 to -758,3	Yes	**	0,0027	V-AB
DDT4-DNP-N vs. DDT5-DNP-N-T	-4142	-7963 to -321,8	Yes	*	0,0159	V-AC
DDT4-DNP-N vs. DDT5-DNP-W	1756	-2064 to 5577	No	ns	0,9988	V-AD
DDT4-DNP-N vs. DDT5-DNP-W-T	1966	-1855 to 5786	No	ns	0,9913	V-AE
DDT4-DNP-N vs. DDT5-T	3336	-484,0 to 7157	No	ns	0,2085	V-AF
DDT4-DNP-N vs. DDT6	3062	-1617 to 7741	No	ns	0,8278	V-AG
DDT4-DNP-N vs. DDT6-DNP-N	-4235	-8055 to -414,5	Yes	*	0,0112	V-AH
DDT4-DNP-N vs. DDT6-DNP-N-T	-2335	-6155 to 1486	No	ns	0,9128	V-AI
DDT4-DNP-N vs. DDT6-DNP-W	1817	-2003 to 5638	No	ns	0,9977	V-AJ
DDT4-DNP-N vs. DDT6-DNP-W-T	2212	-1609 to 6032	No	ns	0,9537	V-AK
DDT4-DNP-N vs. DDT6-T	3282	-538,0 to 7103	No	ns	0,2383	V-AL
DDT4-DNP-N vs. - Control	3390	-430,7 to 7210	No	ns	0,1817	V-AN
DDT4-DNP-N-T vs. DDT4-DNP-W	1181	-2640 to 5001	No	ns	>0,9999	W-X
DDT4-DNP-N-T vs. DDT4-DNP-W-T	1482	-2338 to 5303	No	ns	>0,9999	W-Y
DDT4-DNP-N-T vs. DDT4-T	2165	-1655 to 5986	No	ns	0,9647	W-Z
DDT4-DNP-N-T vs. DDT5	1972	-1848 to 5792	No	ns	0,9909	W-AA
DDT4-DNP-N-T vs. DDT5-DNP-N	-5642	-9463 to -1822	Yes	****	<0,0001	W-AB
DDT4-DNP-N-T vs. DDT5-DNP-N-T	-5206	-9026 to -1385	Yes	***	0,0002	W-AC
DDT4-DNP-N-T vs. DDT5-DNP-W	692,8	-3128 to 4513	No	ns	>0,9999	W-AD
DDT4-DNP-N-T vs. DDT5-DNP-W-T	902,0	-2918 to 4722	No	ns	>0,9999	W-AE
DDT4-DNP-N-T vs. DDT5-T	2273	-1548 to 6093	No	ns	0,9356	W-AF
DDT4-DNP-N-T vs. DDT6	1998	-2681 to 6677	No	ns	0,9997	W-AG
DDT4-DNP-N-T vs. DDT6-DNP-N	-5298	-9119 to -1478	Yes	***	0,0001	W-AH
DDT4-DNP-N-T vs. DDT6-DNP-N-T	-3398	-7218 to 422,4	No	ns	0,1778	W-AI
DDT4-DNP-N-T vs. DDT6-DNP-W	753,8	-3067 to 4574	No	ns	>0,9999	W-AJ
DDT4-DNP-N-T vs. DDT6-DNP-W-T	1148	-2672 to 4969	No	ns	>0,9999	W-AK
DDT4-DNP-N-T vs. DDT6-T	2219	-1602 to 6039	No	ns	0,9518	W-AL
DDT4-DNP-N-T vs. - Control	2326	-1494 to 6147	No	ns	0,9161	W-AN
DDT4-DNP-W vs. DDT4-DNP-W-T	301,3	-3519 to 4122	No	ns	>0,9999	X-Y
DDT4-DNP-W vs. DDT4-T	984,5	-2836 to 4805	No	ns	>0,9999	X-Z
DDT4-DNP-W vs. DDT5	791,2	-3029 to 4612	No	ns	>0,9999	X-AA
DDT4-DNP-W vs. DDT5-DNP-N	-6823	-10643 to -3003	Yes	****	<0,0001	X-AB
DDT4-DNP-W vs. DDT5-DNP-N-T	-6387	-10207 to -2566	Yes	****	<0,0001	X-AC
DDT4-DNP-W vs. DDT5-DNP-W	-488,0	-4308 to 3332	No	ns	>0,9999	X-AD
DDT4-DNP-W vs. DDT5-DNP-W-T	-278,8	-4099 to 3542	No	ns	>0,9999	X-AE
DDT4-DNP-W vs. DDT5-T	1092	-2728 to 4912	No	ns	>0,9999	X-AF
DDT4-DNP-W vs. DDT6	817,5	-3861 to 5496	No	ns	>0,9999	X-AG
DDT4-DNP-W vs. DDT6-DNP-N	-6479	-10300 to -2659	Yes	****	<0,0001	X-AH
DDT4-DNP-W vs. DDT6-DNP-N-T	-4579	-8399 to -758,5	Yes	**	0,0027	X-AI
DDT4-DNP-W vs. DDT6-DNP-W	-427,0	-4247 to 3393	No	ns	>0,9999	X-AJ
DDT4-DNP-W vs. DDT6-DNP-W-T	-32,67	-3853 to 3788	No	ns	>0,9999	X-AK
DDT4-DNP-W vs. DDT6-T	1038	-2782 to 4858	No	ns	>0,9999	X-AL
DDT4-DNP-W vs. - Control	1145	-2675 to 4966	No	ns	>0,9999	X-AN
DDT4-DNP-W-T vs. DDT4-T	683,2	-3137 to 4504	No	ns	>0,9999	Y-Z
DDT4-DNP-W-T vs. DDT5	489,8	-3331 to 4310	No	ns	>0,9999	Y-AA
DDT4-DNP-W-T vs. DDT5-DNP-N	-7124	-10945 to -3304	Yes	****	<0,0001	Y-AB
DDT4-DNP-W-T vs. DDT5-DNP-N-T	-6688	-10508 to -2867	Yes	****	<0,0001	Y-AC
DDT4-DNP-W-T vs. DDT5-DNP-W	-789,3	-4610 to 3031	No	ns	>0,9999	Y-AD
DDT4-DNP-W-T vs. DDT5-DNP-W-T	-580,2	-4401 to 3240	No	ns	>0,9999	Y-AE
DDT4-DNP-W-T vs. DDT5-T	790,7	-3030 to 4611	No	ns	>0,9999	Y-AF
DDT4-DNP-W-T vs. DDT6	516,2	-4163 to 5195	No	ns	>0,9999	Y-AG
DDT4-DNP-W-T vs. DDT6-DNP-N	-6781	-10601 to -2960	Yes	****	<0,0001	Y-AH
DDT4-DNP-W-T vs. DDT6-DNP-N-T	-4880	-8701 to -1060	Yes	***	0,0007	Y-AI
DDT4-DNP-W-T vs. DDT6-DNP-W	-728,3	-4549 to 3092	No	ns	>0,9999	Y-AJ
DDT4-DNP-W-T vs. DDT6-DNP-W-T	-334,0	-4154 to 3486	No	ns	>0,9999	Y-AK
DDT4-DNP-W-T vs. DDT6-T	736,7	-3084 to 4557	No	ns	>0,9999	Y-AL
DDT4-DNP-W-T vs. - Control	844,0	-2976 to 4664	No	ns	>0,9999	Y-AN
DDT4-T vs. DDT5	-193,3	-4014 to 3627	No	ns	>0,9999	Z-AA
DDT4-T vs. DDT5-DNP-N	-7808	-11628 to -3987	Yes	****	<0,0001	Z-AB
DDT4-T vs. DDT5-DNP-N-T	-7371	-11191 to -3551	Yes	****	<0,0001	Z-AC
DDT4-T vs. DDT5-DNP-W	-1473	-5293 to 2348	No	ns	>0,9999	Z-AD
DDT4-T vs. DDT5-DNP-W-T	-1263	-5084 to 2557	No	ns	>0,9999	Z-AE
DDT4-T vs. DDT5-T	107,5	-3713 to 3928	No	ns	>0,9999	Z-AF
DDT4-T vs. DDT6	-167,0	-4846 to 4512	No	ns	>0,9999	Z-AG
DDT4-T vs. DDT6-DNP-N	-7464	-11284 to -3643	Yes	****	<0,0001	Z-AH
DDT4-T vs. DDT6-DNP-N-T	-5563	-9384 to -1743	Yes	****	<0,0001	Z-AI
DDT4-T vs. DDT6-DNP-W	-1412	-5232 to 2409	No	ns	>0,9999	Z-AJ
DDT4-T vs. DDT6-DNP-W-T	-1017	-4838 to 2803	No	ns	>0,9999	Z-AK
DDT4-T vs. DDT6-T	53,50	-3767 to 3874	No	ns	>0,9999	Z-AL
DDT4-T vs. - Control	160,8	-3660 to 3981	No	ns	>0,9999	Z-AN
DDT5 vs. DDT5-DNP-N	-7614	-11435 to -3794	Yes	****	<0,0001	AA-AB
DDT5 vs. DDT5-DNP-N-T	-7178	-10998 to -3357	Yes	****	<0,0001	AA-AC
DDT5 vs. DDT5-DNP-W	-1279	-5100 to 2541	No	ns	>0,9999	AA-AD
DDT5 vs. DDT5-DNP-W-T	-1070	-4890 to 2750	No	ns	>0,9999	AA-AE
DDT5 vs. DDT5-T	300,8	-3520 to 4121	No	ns	>0,9999	AA-AF
DDT5 vs. DDT6	26,33	-4653 to 4705	No	ns	>0,9999	AA-AG
DDT5 vs. DDT6-DNP-N	-7270	-11091 to -3450	Yes	****	<0,0001	AA-AH
DDT5 vs. DDT6-DNP-N-T	-5370	-9190 to -1550	Yes	****	<0,0001	AA-AI
DDT5 vs. DDT6-DNP-W	-1218	-5039 to 2602	No	ns	>0,9999	AA-AJ
DDT5 vs. DDT6-DNP-W-T	-823,8	-4644 to 2997	No	ns	>0,9999	AA-AK
DDT5 vs. DDT6-T	246,8	-3574 to 4067	No	ns	>0,9999	AA-AL
DDT5 vs. - Control	354,2	-3466 to 4175	No	ns	>0,9999	AA-AN
DDT5-DNP-N vs. DDT5-DNP-N-T	436,5	-3384 to 4257	No	ns	>0,9999	AB-AC
DDT5-DNP-N vs. DDT5-DNP-W	6335	2515 to 10155	Yes	****	<0,0001	AB-AD
DDT5-DNP-N vs. DDT5-DNP-W-T	6544	2724 to 10365	Yes	****	<0,0001	AB-AE
DDT5-DNP-N vs. DDT5-T	7915	4095 to 11735	Yes	****	<0,0001	AB-AF
DDT5-DNP-N vs. DDT6	7641	2962 to 12319	Yes	****	<0,0001	AB-AG
DDT5-DNP-N vs. DDT6-DNP-N	343,8	-3477 to 4164	No	ns	>0,9999	AB-AH
DDT5-DNP-N vs. DDT6-DNP-N-T	2244	-1576 to 6065	No	ns	0,9446	AB-AI
DDT5-DNP-N vs. DDT6-DNP-W	6396	2576 to 10216	Yes	****	<0,0001	AB-AJ
DDT5-DNP-N vs. DDT6-DNP-W-T	6790	2970 to 10611	Yes	****	<0,0001	AB-AK
DDT5-DNP-N vs. DDT6-T	7861	4041 to 11681	Yes	****	<0,0001	AB-AL
DDT5-DNP-N vs. - Control	7968	4148 to 11789	Yes	****	<0,0001	AB-AN
DDT5-DNP-N-T vs. DDT5-DNP-W	5899	2078 to 9719	Yes	****	<0,0001	AC-AD
DDT5-DNP-N-T vs. DDT5-DNP-W-T	6108	2287 to 9928	Yes	****	<0,0001	AC-AE
DDT5-DNP-N-T vs. DDT5-T	7479	3658 to 11299	Yes	****	<0,0001	AC-AF
DDT5-DNP-N-T vs. DDT6	7204	2525 to 11883	Yes	****	<0,0001	AC-AG
DDT5-DNP-N-T vs. DDT6-DNP-N	-92,67	-3913 to 3728	No	ns	>0,9999	AC-AH
DDT5-DNP-N-T vs. DDT6-DNP-N-T	1808	-2013 to 5628	No	ns	0,9979	AC-AI
DDT5-DNP-N-T vs. DDT6-DNP-W	5960	2139 to 9780	Yes	****	<0,0001	AC-AJ
DDT5-DNP-N-T vs. DDT6-DNP-W-T	6354	2533 to 10174	Yes	****	<0,0001	AC-AK
DDT5-DNP-N-T vs. DDT6-T	7425	3604 to 11245	Yes	****	<0,0001	AC-AL
DDT5-DNP-N-T vs. - Control	7532	3711 to 11352	Yes	****	<0,0001	AC-AN
DDT5-DNP-W vs. DDT5-DNP-W-T	209,2	-3611 to 4030	No	ns	>0,9999	AD-AE
DDT5-DNP-W vs. DDT5-T	1580	-2240 to 5400	No	ns	0,9999	AD-AF
DDT5-DNP-W vs. DDT6	1306	-3373 to 5984	No	ns	>0,9999	AD-AG
DDT5-DNP-W vs. DDT6-DNP-N	-5991	-9812 to -2171	Yes	****	<0,0001	AD-AH
DDT5-DNP-W vs. DDT6-DNP-N-T	-4091	-7911 to -270,5	Yes	*	0,0193	AD-AI
DDT5-DNP-W vs. DDT6-DNP-W	61,00	-3759 to 3881	No	ns	>0,9999	AD-AJ
DDT5-DNP-W vs. DDT6-DNP-W-T	455,3	-3365 to 4276	No	ns	>0,9999	AD-AK
DDT5-DNP-W vs. DDT6-T	1526	-2294 to 5346	No	ns	>0,9999	AD-AL
DDT5-DNP-W vs. - Control	1633	-2187 to 5454	No	ns	0,9997	AD-AN
DDT5-DNP-W-T vs. DDT5-T	1371	-2450 to 5191	No	ns	>0,9999	AE-AF
DDT5-DNP-W-T vs. DDT6	1096	-3583 to 5775	No	ns	>0,9999	AE-AG
DDT5-DNP-W-T vs. DDT6-DNP-N	-6200	-10021 to -2380	Yes	****	<0,0001	AE-AH
DDT5-DNP-W-T vs. DDT6-DNP-N-T	-4300	-8120 to -479,6	Yes	**	0,0086	AE-AI
DDT5-DNP-W-T vs. DDT6-DNP-W	-148,2	-3969 to 3672	No	ns	>0,9999	AE-AJ
DDT5-DNP-W-T vs. DDT6-DNP-W-T	246,2	-3574 to 4067	No	ns	>0,9999	AE-AK
DDT5-DNP-W-T vs. DDT6-T	1317	-2504 to 5137	No	ns	>0,9999	AE-AL
DDT5-DNP-W-T vs. - Control	1424	-2396 to 5245	No	ns	>0,9999	AE-AN
DDT5-T vs. DDT6	-274,5	-4953 to 4404	No	ns	>0,9999	AF-AG
DDT5-T vs. DDT6-DNP-N	-7571	-11392 to -3751	Yes	****	<0,0001	AF-AH
DDT5-T vs. DDT6-DNP-N-T	-5671	-9491 to -1850	Yes	****	<0,0001	AF-AI
DDT5-T vs. DDT6-DNP-W	-1519	-5339 to 2301	No	ns	>0,9999	AF-AJ
DDT5-T vs. DDT6-DNP-W-T	-1125	-4945 to 2696	No	ns	>0,9999	AF-AK
DDT5-T vs. DDT6-T	-54,00	-3874 to 3766	No	ns	>0,9999	AF-AL
DDT5-T vs. - Control	53,33	-3767 to 3874	No	ns	>0,9999	AF-AN
DDT6 vs. DDT6-DNP-N	-7297	-11976 to -2618	Yes	****	<0,0001	AG-AH
DDT6 vs. DDT6-DNP-N-T	-5396	-10075 to -717,4	Yes	**	0,0056	AG-AI
DDT6 vs. DDT6-DNP-W	-1245	-5923 to 3434	No	ns	>0,9999	AG-AJ
DDT6 vs. DDT6-DNP-W-T	-850,2	-5529 to 3829	No	ns	>0,9999	AG-AK
DDT6 vs. DDT6-T	220,5	-4458 to 4899	No	ns	>0,9999	AG-AL
DDT6 vs. - Control	327,8	-4351 to 5007	No	ns	>0,9999	AG-AN
DDT6-DNP-N vs. DDT6-DNP-N-T	1900	-1920 to 5721	No	ns	0,9950	AH-AI
DDT6-DNP-N vs. DDT6-DNP-W	6052	2232 to 9873	Yes	****	<0,0001	AH-AJ
DDT6-DNP-N vs. DDT6-DNP-W-T	6447	2626 to 10267	Yes	****	<0,0001	AH-AK
DDT6-DNP-N vs. DDT6-T	7517	3697 to 11338	Yes	****	<0,0001	AH-AL
DDT6-DNP-N vs. - Control	7625	3804 to 11445	Yes	****	<0,0001	AH-AN
DDT6-DNP-N-T vs. DDT6-DNP-W	4152	331,5 to 7972	Yes	*	0,0153	AI-AJ
DDT6-DNP-N-T vs. DDT6-DNP-W-T	4546	725,8 to 8367	Yes	**	0,0032	AI-AK
DDT6-DNP-N-T vs. DDT6-T	5617	1796 to 9437	Yes	****	<0,0001	AI-AL
DDT6-DNP-N-T vs. - Control	5724	1904 to 9545	Yes	****	<0,0001	AI-AN
DDT6-DNP-W vs. DDT6-DNP-W-T	394,3	-3426 to 4215	No	ns	>0,9999	AJ-AK
DDT6-DNP-W vs. DDT6-T	1465	-2355 to 5285	No	ns	>0,9999	AJ-AL
DDT6-DNP-W vs. - Control	1572	-2248 to 5393	No	ns	0,9999	AJ-AN
DDT6-DNP-W-T vs. DDT6-T	1071	-2750 to 4891	No	ns	>0,9999	AK-AL
DDT6-DNP-W-T vs. - Control	1178	-2642 to 4998	No	ns	>0,9999	AK-AN
DDT6-T vs. - Control	107,3	-3713 to 3928	No	ns	>0,9999	AL-AN
Test details	Mean 1	Mean 2	Mean Diff,	SE of diff,	n1	n2	q	DF
DDT1a vs. DDT1a-N	290,0	176,3	113,7	968,8	6	6	0,1659	181
DDT1a vs. DDT1b noChol-N	290,0	156,7	133,3	1187	6	3	0,1589	181
DDT1a vs. DDT1b-2xChol-N	290,0	176,0	114,0	1187	6	3	0,1359	181
DDT1a vs. DDT1a-N-T	290,0	187,8	102,2	968,8	6	6	0,1491	181
DDT1a vs. DDT1a-W	290,0	300,2	-10,17	968,8	6	6	0,01484	181
DDT1a vs. DDT1a-W-T	290,0	192,5	97,50	968,8	6	6	0,1423	181
DDT1a vs. DDT1a-T	290,0	192,2	97,83	968,8	6	6	0,1428	181
DDT1a vs. DDT2	290,0	416,5	-126,5	968,8	6	6	0,1847	181
DDT1a vs. DDT2-DNP-N	290,0	1111	-820,8	968,8	6	6	1198	181
DDT1a vs. DDT2-DNP-N-T	290,0	1261	-971,0	968,8	6	6	1417	181
DDT1a vs. DDT2-DNP-W	290,0	821,3	-531,3	968,8	6	6	0,7756	181
DDT1a vs. DDT2-DNP-W-T	290,0	890,8	-600,8	968,8	6	6	0,8771	181
DDT1a vs. DDT2-T	290,0	132,8	157,2	968,8	6	6	0,2294	181
DDT1a vs. DDT3	290,0	249,2	40,83	968,8	6	6	0,05961	181
DDT1a vs. DDT3-DNP-N	290,0	2528	-2238	968,8	6	6	3267	181
DDT1a vs. DDT3-DNP-N-T	290,0	4196	-3906	1083	6	4	5100	181
DDT1a vs. DDT3-DNP-W	290,0	320,5	-30,50	968,8	6	6	0,04452	181
DDT1a vs. DDT3-DNP-W-T	290,0	212,3	77,67	968,8	6	6	0,1134	181
DDT1a vs. DDT3-T	290,0	95,00	195,0	968,8	6	6	0,2846	181
DDT1a vs. DDT4	290,0	450,7	-160,7	1187	6	3	0,1915	181
DDT1a vs. DDT4-DNP-N	290,0	3476	-3186	968,8	6	6	4651	181
DDT1a vs. DDT4-DNP-N-T	290,0	2413	-2123	968,8	6	6	3099	181
DDT1a vs. DDT4-DNP-W	290,0	1232	-941,8	968,8	6	6	1375	181
DDT1a vs. DDT4-DNP-W-T	290,0	930,5	-640,5	968,8	6	6	0,9350	181
DDT1a vs. DDT4-T	290,0	247,3	42,67	968,8	6	6	0,06228	181
DDT1a vs. DDT5	290,0	440,7	-150,7	968,8	6	6	0,2199	181
DDT1a vs. DDT5-DNP-N	290,0	8055	-7765	968,8	6	6	11,33	181
DDT1a vs. DDT5-DNP-N-T	290,0	7618	-7328	968,8	6	6	10,70	181
DDT1a vs. DDT5-DNP-W	290,0	1720	-1430	968,8	6	6	2087	181
DDT1a vs. DDT5-DNP-W-T	290,0	1511	-1221	968,8	6	6	1782	181
DDT1a vs. DDT5-T	290,0	139,8	150,2	968,8	6	6	0,2192	181
DDT1a vs. DDT6	290,0	414,3	-124,3	1187	6	3	0,1482	181
DDT1a vs. DDT6-DNP-N	290,0	7711	-7421	968,8	6	6	10,83	181
DDT1a vs. DDT6-DNP-N-T	290,0	5811	-5521	968,8	6	6	8059	181
DDT1a vs. DDT6-DNP-W	290,0	1659	-1369	968,8	6	6	1998	181
DDT1a vs. DDT6-DNP-W-T	290,0	1265	-974,5	968,8	6	6	1423	181
DDT1a vs. DDT6-T	290,0	193,8	96,17	968,8	6	6	0,1404	181
DDT1a vs. - Control	290,0	86,50	203,5	968,8	6	6	0,2971	181
DDT1a-N vs. DDT1b noChol-N	176,3	156,7	19,67	1187	6	3	0,02344	181
DDT1a-N vs. DDT1b-2xChol-N	176,3	176,0	0,3333	1187	6	3	0,0003973	181
DDT1a-N vs. DDT1a-N-T	176,3	187,8	-11,50	968,8	6	6	0,01679	181
DDT1a-N vs. DDT1a-W	176,3	300,2	-123,8	968,8	6	6	0,1808	181
DDT1a-N vs. DDT1a-W-T	176,3	192,5	-16,17	968,8	6	6	0,02360	181
DDT1a-N vs. DDT1a-T	176,3	192,2	-15,83	968,8	6	6	0,02311	181
DDT1a-N vs. DDT2	176,3	416,5	-240,2	968,8	6	6	0,3506	181
DDT1a-N vs. DDT2-DNP-N	176,3	1111	-934,5	968,8	6	6	1364	181
DDT1a-N vs. DDT2-DNP-N-T	176,3	1261	-1085	968,8	6	6	1583	181
DDT1a-N vs. DDT2-DNP-W	176,3	821,3	-645,0	968,8	6	6	0,9415	181
DDT1a-N vs. DDT2-DNP-W-T	176,3	890,8	-714,5	968,8	6	6	1043	181
DDT1a-N vs. DDT2-T	176,3	132,8	43,50	968,8	6	6	0,06350	181
DDT1a-N vs. DDT3	176,3	249,2	-72,83	968,8	6	6	0,1063	181
DDT1a-N vs. DDT3-DNP-N	176,3	2528	-2352	968,8	6	6	3433	181
DDT1a-N vs. DDT3-DNP-N-T	176,3	4196	-4020	1083	6	4	5248	181
DDT1a-N vs. DDT3-DNP-W	176,3	320,5	-144,2	968,8	6	6	0,2104	181
DDT1a-N vs. DDT3-DNP-W-T	176,3	212,3	-36,00	968,8	6	6	0,05255	181
DDT1a-N vs. DDT3-T	176,3	95,00	81,33	968,8	6	6	0,1187	181
DDT1a-N vs. DDT4	176,3	450,7	-274,3	1187	6	3	0,3270	181
DDT1a-N vs. DDT4-DNP-N	176,3	3476	-3300	968,8	6	6	4817	181
DDT1a-N vs. DDT4-DNP-N-T	176,3	2413	-2236	968,8	6	6	3264	181
DDT1a-N vs. DDT4-DNP-W	176,3	1232	-1056	968,8	6	6	1541	181
DDT1a-N vs. DDT4-DNP-W-T	176,3	930,5	-754,2	968,8	6	6	1101	181
DDT1a-N vs. DDT4-T	176,3	247,3	-71,00	968,8	6	6	0,1036	181
DDT1a-N vs. DDT5	176,3	440,7	-264,3	968,8	6	6	0,3859	181
DDT1a-N vs. DDT5-DNP-N	176,3	8055	-7879	968,8	6	6	11,50	181
DDT1a-N vs. DDT5-DNP-N-T	176,3	7618	-7442	968,8	6	6	10,86	181
DDT1a-N vs. DDT5-DNP-W	176,3	1720	-1544	968,8	6	6	2253	181
DDT1a-N vs. DDT5-DNP-W-T	176,3	1511	-1334	968,8	6	6	1948	181
DDT1a-N vs. DDT5-T	176,3	139,8	36,50	968,8	6	6	0,05328	181
DDT1a-N vs. DDT6	176,3	414,3	-238,0	1187	6	3	0,2837	181
DDT1a-N vs. DDT6-DNP-N	176,3	7711	-7535	968,8	6	6	11,00	181
DDT1a-N vs. DDT6-DNP-N-T	176,3	5811	-5634	968,8	6	6	8225	181
DDT1a-N vs. DDT6-DNP-W	176,3	1659	-1483	968,8	6	6	2164	181
DDT1a-N vs. DDT6-DNP-W-T	176,3	1265	-1088	968,8	6	6	1588	181
DDT1a-N vs. DDT6-T	176,3	193,8	-17,50	968,8	6	6	0,02555	181
DDT1a-N vs. - Control	176,3	86,50	89,83	968,8	6	6	0,1311	181
DDT1b noChol-N vs. DDT1b-2xChol-N	156,7	176,0	-19,33	1370	3	3	0,01996	181
DDT1b noChol-N vs. DDT1a-N-T	156,7	187,8	-31,17	1187	3	6	0,03715	181
DDT1b noChol-N vs. DDT1a-W	156,7	300,2	-143,5	1187	3	6	0,1710	181
DDT1b noChol-N vs. DDT1a-W-T	156,7	192,5	-35,83	1187	3	6	0,04271	181
DDT1b noChol-N vs. DDT1a-T	156,7	192,2	-35,50	1187	3	6	0,04231	181
DDT1b noChol-N vs. DDT2	156,7	416,5	-259,8	1187	3	6	0,3097	181
DDT1b noChol-N vs. DDT2-DNP-N	156,7	1111	-954,2	1187	3	6	1137	181
DDT1b noChol-N vs. DDT2-DNP-N-T	156,7	1261	-1104	1187	3	6	1316	181
DDT1b noChol-N vs. DDT2-DNP-W	156,7	821,3	-664,7	1187	3	6	0,7922	181
DDT1b noChol-N vs. DDT2-DNP-W-T	156,7	890,8	-734,2	1187	3	6	0,8750	181
DDT1b noChol-N vs. DDT2-T	156,7	132,8	23,83	1187	3	6	0,02841	181
DDT1b noChol-N vs. DDT3	156,7	249,2	-92,50	1187	3	6	0,1102	181
DDT1b noChol-N vs. DDT3-DNP-N	156,7	2528	-2372	1187	3	6	2826	181
DDT1b noChol-N vs. DDT3-DNP-N-T	156,7	4196	-4039	1282	3	4	4457	181
DDT1b noChol-N vs. DDT3-DNP-W	156,7	320,5	-163,8	1187	3	6	0,1953	181
DDT1b noChol-N vs. DDT3-DNP-W-T	156,7	212,3	-55,67	1187	3	6	0,06635	181
DDT1b noChol-N vs. DDT3-T	156,7	95,00	61,67	1187	3	6	0,07350	181
DDT1b noChol-N vs. DDT4	156,7	450,7	-294,0	1370	3	3	0,3035	181
DDT1b noChol-N vs. DDT4-DNP-N	156,7	3476	-3320	1187	3	6	3956	181
DDT1b noChol-N vs. DDT4-DNP-N-T	156,7	2413	-2256	1187	3	6	2689	181
DDT1b noChol-N vs. DDT4-DNP-W	156,7	1232	-1075	1187	3	6	1281	181
DDT1b noChol-N vs. DDT4-DNP-W-T	156,7	930,5	-773,8	1187	3	6	0,9223	181
DDT1b noChol-N vs. DDT4-T	156,7	247,3	-90,67	1187	3	6	0,1081	181
DDT1b noChol-N vs. DDT5	156,7	440,7	-284,0	1187	3	6	0,3385	181
DDT1b noChol-N vs. DDT5-DNP-N	156,7	8055	-7898	1187	3	6	9414	181
DDT1b noChol-N vs. DDT5-DNP-N-T	156,7	7618	-7462	1187	3	6	8893	181
DDT1b noChol-N vs. DDT5-DNP-W	156,7	1720	-1563	1187	3	6	1863	181
DDT1b noChol-N vs. DDT5-DNP-W-T	156,7	1511	-1354	1187	3	6	1614	181
DDT1b noChol-N vs. DDT5-T	156,7	139,8	16,83	1187	3	6	0,02006	181
DDT1b noChol-N vs. DDT6	156,7	414,3	-257,7	1370	3	3	0,2660	181
DDT1b noChol-N vs. DDT6-DNP-N	156,7	7711	-7554	1187	3	6	9004	181
DDT1b noChol-N vs. DDT6-DNP-N-T	156,7	5811	-5654	1187	3	6	6739	181
DDT1b noChol-N vs. DDT6-DNP-W	156,7	1659	-1502	1187	3	6	1790	181
DDT1b noChol-N vs. DDT6-DNP-W-T	156,7	1265	-1108	1187	3	6	1320	181
DDT1b noChol-N vs. DDT6-T	156,7	193,8	-37,17	1187	3	6	0,04430	181
DDT1b noChol-N vs. - Control	156,7	86,50	70,17	1187	3	6	0,08363	181
DDT1b-2xChol-N vs. DDT1a-N-T	176,0	187,8	-11,83	1187	3	6	0,01410	181
DDT1b-2xChol-N vs. DDT1a-W	176,0	300,2	-124,2	1187	3	6	0,1480	181
DDT1b-2xChol-N vs. DDT1a-W-T	176,0	192,5	-16,50	1187	3	6	0,01967	181
DDT1b-2xChol-N vs. DDT1a-T	176,0	192,2	-16,17	1187	3	6	0,01927	181
DDT1b-2xChol-N vs. DDT2	176,0	416,5	-240,5	1187	3	6	0,2866	181
DDT1b-2xChol-N vs. DDT2-DNP-N	176,0	1111	-934,8	1187	3	6	1114	181
DDT1b-2xChol-N vs. DDT2-DNP-N-T	176,0	1261	-1085	1187	3	6	1293	181
DDT1b-2xChol-N vs. DDT2-DNP-W	176,0	821,3	-645,3	1187	3	6	0,7691	181
DDT1b-2xChol-N vs. DDT2-DNP-W-T	176,0	890,8	-714,8	1187	3	6	0,8520	181
DDT1b-2xChol-N vs. DDT2-T	176,0	132,8	43,17	1187	3	6	0,05145	181
DDT1b-2xChol-N vs. DDT3	176,0	249,2	-73,17	1187	3	6	0,08720	181
DDT1b-2xChol-N vs. DDT3-DNP-N	176,0	2528	-2352	1187	3	6	2803	181
DDT1b-2xChol-N vs. DDT3-DNP-N-T	176,0	4196	-4020	1282	3	4	4436	181
DDT1b-2xChol-N vs. DDT3-DNP-W	176,0	320,5	-144,5	1187	3	6	0,1722	181
DDT1b-2xChol-N vs. DDT3-DNP-W-T	176,0	212,3	-36,33	1187	3	6	0,04330	181
DDT1b-2xChol-N vs. DDT3-T	176,0	95,00	81,00	1187	3	6	0,09654	181
DDT1b-2xChol-N vs. DDT4	176,0	450,7	-274,7	1370	3	3	0,2835	181
DDT1b-2xChol-N vs. DDT4-DNP-N	176,0	3476	-3300	1187	3	6	3933	181
DDT1b-2xChol-N vs. DDT4-DNP-N-T	176,0	2413	-2237	1187	3	6	2666	181
DDT1b-2xChol-N vs. DDT4-DNP-W	176,0	1232	-1056	1187	3	6	1258	181
DDT1b-2xChol-N vs. DDT4-DNP-W-T	176,0	930,5	-754,5	1187	3	6	0,8993	181
DDT1b-2xChol-N vs. DDT4-T	176,0	247,3	-71,33	1187	3	6	0,08502	181
DDT1b-2xChol-N vs. DDT5	176,0	440,7	-264,7	1187	3	6	0,3154	181
DDT1b-2xChol-N vs. DDT5-DNP-N	176,0	8055	-7879	1187	3	6	9390	181
DDT1b-2xChol-N vs. DDT5-DNP-N-T	176,0	7618	-7442	1187	3	6	8870	181
DDT1b-2xChol-N vs. DDT5-DNP-W	176,0	1720	-1544	1187	3	6	1840	181
DDT1b-2xChol-N vs. DDT5-DNP-W-T	176,0	1511	-1335	1187	3	6	1591	181
DDT1b-2xChol-N vs. DDT5-T	176,0	139,8	36,17	1187	3	6	0,04311	181
DDT1b-2xChol-N vs. DDT6	176,0	414,3	-238,3	1370	3	3	0,2460	181
DDT1b-2xChol-N vs. DDT6-DNP-N	176,0	7711	-7535	1187	3	6	8981	181
DDT1b-2xChol-N vs. DDT6-DNP-N-T	176,0	5811	-5635	1187	3	6	6716	181
DDT1b-2xChol-N vs. DDT6-DNP-W	176,0	1659	-1483	1187	3	6	1767	181
DDT1b-2xChol-N vs. DDT6-DNP-W-T	176,0	1265	-1089	1187	3	6	1297	181
DDT1b-2xChol-N vs. DDT6-T	176,0	193,8	-17,83	1187	3	6	0,02125	181
DDT1b-2xChol-N vs. - Control	176,0	86,50	89,50	1187	3	6	0,1067	181
DDT1a-N-T vs. DDT1a-W	187,8	300,2	-112,3	968,8	6	6	0,1640	181
DDT1a-N-T vs. DDT1a-W-T	187,8	192,5	-4667	968,8	6	6	0,006812	181
DDT1a-N-T vs. DDT1a-T	187,8	192,2	-4333	968,8	6	6	0,006325	181
DDT1a-N-T vs. DDT2	187,8	416,5	-228,7	968,8	6	6	0,3338	181
DDT1a-N-T vs. DDT2-DNP-N	187,8	1111	-923,0	968,8	6	6	1347	181
DDT1a-N-T vs. DDT2-DNP-N-T	187,8	1261	-1073	968,8	6	6	1567	181
DDT1a-N-T vs. DDT2-DNP-W	187,8	821,3	-633,5	968,8	6	6	0,9247	181
DDT1a-N-T vs. DDT2-DNP-W-T	187,8	890,8	-703,0	968,8	6	6	1026	181
DDT1a-N-T vs. DDT2-T	187,8	132,8	55,00	968,8	6	6	0,08028	181
DDT1a-N-T vs. DDT3	187,8	249,2	-61,33	968,8	6	6	0,08953	181
DDT1a-N-T vs. DDT3-DNP-N	187,8	2528	-2340	968,8	6	6	3416	181
DDT1a-N-T vs. DDT3-DNP-N-T	187,8	4196	-4008	1083	6	4	5233	181
DDT1a-N-T vs. DDT3-DNP-W	187,8	320,5	-132,7	968,8	6	6	0,1937	181
DDT1a-N-T vs. DDT3-DNP-W-T	187,8	212,3	-24,50	968,8	6	6	0,03576	181
DDT1a-N-T vs. DDT3-T	187,8	95,00	92,83	968,8	6	6	0,1355	181
DDT1a-N-T vs. DDT4	187,8	450,7	-262,8	1187	6	3	0,3133	181
DDT1a-N-T vs. DDT4-DNP-N	187,8	3476	-3288	968,8	6	6	4800	181
DDT1a-N-T vs. DDT4-DNP-N-T	187,8	2413	-2225	968,8	6	6	3248	181
DDT1a-N-T vs. DDT4-DNP-W	187,8	1232	-1044	968,8	6	6	1524	181
DDT1a-N-T vs. DDT4-DNP-W-T	187,8	930,5	-742,7	968,8	6	6	1084	181
DDT1a-N-T vs. DDT4-T	187,8	247,3	-59,50	968,8	6	6	0,08685	181
DDT1a-N-T vs. DDT5	187,8	440,7	-252,8	968,8	6	6	0,3691	181
DDT1a-N-T vs. DDT5-DNP-N	187,8	8055	-7867	968,8	6	6	11,48	181
DDT1a-N-T vs. DDT5-DNP-N-T	187,8	7618	-7431	968,8	6	6	10,85	181
DDT1a-N-T vs. DDT5-DNP-W	187,8	1720	-1532	968,8	6	6	2236	181
DDT1a-N-T vs. DDT5-DNP-W-T	187,8	1511	-1323	968,8	6	6	1931	181
DDT1a-N-T vs. DDT5-T	187,8	139,8	48,00	968,8	6	6	0,07007	181
DDT1a-N-T vs. DDT6	187,8	414,3	-226,5	1187	6	3	0,2700	181
DDT1a-N-T vs. DDT6-DNP-N	187,8	7711	-7523	968,8	6	6	10,98	181
DDT1a-N-T vs. DDT6-DNP-N-T	187,8	5811	-5623	968,8	6	6	8208	181
DDT1a-N-T vs. DDT6-DNP-W	187,8	1659	-1471	968,8	6	6	2147	181
DDT1a-N-T vs. DDT6-DNP-W-T	187,8	1265	-1077	968,8	6	6	1572	181
DDT1a-N-T vs. DDT6-T	187,8	193,8	-6000	968,8	6	6	0,008758	181
DDT1a-N-T vs. - Control	187,8	86,50	101,3	968,8	6	6	0,1479	181
DDT1a-W vs. DDT1a-W-T	300,2	192,5	107,7	968,8	6	6	0,1572	181
DDT1a-W vs. DDT1a-T	300,2	192,2	108,0	968,8	6	6	0,1577	181
DDT1a-W vs. DDT2	300,2	416,5	-116,3	968,8	6	6	0,1698	181
DDT1a-W vs. DDT2-DNP-N	300,2	1111	-810,7	968,8	6	6	1183	181
DDT1a-W vs. DDT2-DNP-N-T	300,2	1261	-960,8	968,8	6	6	1403	181
DDT1a-W vs. DDT2-DNP-W	300,2	821,3	-521,2	968,8	6	6	0,7608	181
DDT1a-W vs. DDT2-DNP-W-T	300,2	890,8	-590,7	968,8	6	6	0,8622	181
DDT1a-W vs. DDT2-T	300,2	132,8	167,3	968,8	6	6	0,2443	181
DDT1a-W vs. DDT3	300,2	249,2	51,00	968,8	6	6	0,07445	181
DDT1a-W vs. DDT3-DNP-N	300,2	2528	-2228	968,8	6	6	3252	181
DDT1a-W vs. DDT3-DNP-N-T	300,2	4196	-3896	1083	6	4	5086	181
DDT1a-W vs. DDT3-DNP-W	300,2	320,5	-20,33	968,8	6	6	0,02968	181
DDT1a-W vs. DDT3-DNP-W-T	300,2	212,3	87,83	968,8	6	6	0,1282	181
DDT1a-W vs. DDT3-T	300,2	95,00	205,2	968,8	6	6	0,2995	181
DDT1a-W vs. DDT4	300,2	450,7	-150,5	1187	6	3	0,1794	181
DDT1a-W vs. DDT4-DNP-N	300,2	3476	-3176	968,8	6	6	4636	181
DDT1a-W vs. DDT4-DNP-N-T	300,2	2413	-2113	968,8	6	6	3084	181
DDT1a-W vs. DDT4-DNP-W	300,2	1232	-931,7	968,8	6	6	1360	181
DDT1a-W vs. DDT4-DNP-W-T	300,2	930,5	-630,3	968,8	6	6	0,9201	181
DDT1a-W vs. DDT4-T	300,2	247,3	52,83	968,8	6	6	0,07712	181
DDT1a-W vs. DDT5	300,2	440,7	-140,5	968,8	6	6	0,2051	181
DDT1a-W vs. DDT5-DNP-N	300,2	8055	-7755	968,8	6	6	11,32	181
DDT1a-W vs. DDT5-DNP-N-T	300,2	7618	-7318	968,8	6	6	10,68	181
DDT1a-W vs. DDT5-DNP-W	300,2	1720	-1420	968,8	6	6	2072	181
DDT1a-W vs. DDT5-DNP-W-T	300,2	1511	-1211	968,8	6	6	1767	181
DDT1a-W vs. DDT5-T	300,2	139,8	160,3	968,8	6	6	0,2340	181
DDT1a-W vs. DDT6	300,2	414,3	-114,2	1187	6	3	0,1361	181
DDT1a-W vs. DDT6-DNP-N	300,2	7711	-7411	968,8	6	6	10,82	181
DDT1a-W vs. DDT6-DNP-N-T	300,2	5811	-5511	968,8	6	6	8044	181
DDT1a-W vs. DDT6-DNP-W	300,2	1659	-1359	968,8	6	6	1983	181
DDT1a-W vs. DDT6-DNP-W-T	300,2	1265	-964,3	968,8	6	6	1408	181
DDT1a-W vs. DDT6-T	300,2	193,8	106,3	968,8	6	6	0,1552	181
DDT1a-W vs. - Control	300,2	86,50	213,7	968,8	6	6	0,3119	181
DDT1a-W-T vs. DDT1a-T	192,5	192,2	0,3333	968,8	6	6	0,0004866	181
DDT1a-W-T vs. DDT2	192,5	416,5	-224,0	968,8	6	6	0,3270	181
DDT1a-W-T vs. DDT2-DNP-N	192,5	1111	-918,3	968,8	6	6	1341	181
DDT1a-W-T vs. DDT2-DNP-N-T	192,5	1261	-1069	968,8	6	6	1560	181
DDT1a-W-T vs. DDT2-DNP-W	192,5	821,3	-628,8	968,8	6	6	0,9179	181
DDT1a-W-T vs. DDT2-DNP-W-T	192,5	890,8	-698,3	968,8	6	6	1019	181
DDT1a-W-T vs. DDT2-T	192,5	132,8	59,67	968,8	6	6	0,08710	181
DDT1a-W-T vs. DDT3	192,5	249,2	-56,67	968,8	6	6	0,08272	181
DDT1a-W-T vs. DDT3-DNP-N	192,5	2528	-2336	968,8	6	6	3409	181
DDT1a-W-T vs. DDT3-DNP-N-T	192,5	4196	-4004	1083	6	4	5227	181
DDT1a-W-T vs. DDT3-DNP-W	192,5	320,5	-128,0	968,8	6	6	0,1868	181
DDT1a-W-T vs. DDT3-DNP-W-T	192,5	212,3	-19,83	968,8	6	6	0,02895	181
DDT1a-W-T vs. DDT3-T	192,5	95,00	97,50	968,8	6	6	0,1423	181
DDT1a-W-T vs. DDT4	192,5	450,7	-258,2	1187	6	3	0,3077	181
DDT1a-W-T vs. DDT4-DNP-N	192,5	3476	-3284	968,8	6	6	4793	181
DDT1a-W-T vs. DDT4-DNP-N-T	192,5	2413	-2220	968,8	6	6	3241	181
DDT1a-W-T vs. DDT4-DNP-W	192,5	1232	-1039	968,8	6	6	1517	181
DDT1a-W-T vs. DDT4-DNP-W-T	192,5	930,5	-738,0	968,8	6	6	1077	181
DDT1a-W-T vs. DDT4-T	192,5	247,3	-54,83	968,8	6	6	0,08004	181
DDT1a-W-T vs. DDT5	192,5	440,7	-248,2	968,8	6	6	0,3623	181
DDT1a-W-T vs. DDT5-DNP-N	192,5	8055	-7862	968,8	6	6	11,48	181
DDT1a-W-T vs. DDT5-DNP-N-T	192,5	7618	-7426	968,8	6	6	10,84	181
DDT1a-W-T vs. DDT5-DNP-W	192,5	1720	-1527	968,8	6	6	2229	181
DDT1a-W-T vs. DDT5-DNP-W-T	192,5	1511	-1318	968,8	6	6	1924	181
DDT1a-W-T vs. DDT5-T	192,5	139,8	52,67	968,8	6	6	0,07688	181
DDT1a-W-T vs. DDT6	192,5	414,3	-221,8	1187	6	3	0,2644	181
DDT1a-W-T vs. DDT6-DNP-N	192,5	7711	-7519	968,8	6	6	10,97	181
DDT1a-W-T vs. DDT6-DNP-N-T	192,5	5811	-5618	968,8	6	6	8201	181
DDT1a-W-T vs. DDT6-DNP-W	192,5	1659	-1466	968,8	6	6	2140	181
DDT1a-W-T vs. DDT6-DNP-W-T	192,5	1265	-1072	968,8	6	6	1565	181
DDT1a-W-T vs. DDT6-T	192,5	193,8	-1333	968,8	6	6	0,001946	181
DDT1a-W-T vs. - Control	192,5	86,50	106,0	968,8	6	6	0,1547	181
DDT1a-T vs. DDT2	192,2	416,5	-224,3	968,8	6	6	0,3275	181
DDT1a-T vs. DDT2-DNP-N	192,2	1111	-918,7	968,8	6	6	1341	181
DDT1a-T vs. DDT2-DNP-N-T	192,2	1261	-1069	968,8	6	6	1560	181
DDT1a-T vs. DDT2-DNP-W	192,2	821,3	-629,2	968,8	6	6	0,9184	181
DDT1a-T vs. DDT2-DNP-W-T	192,2	890,8	-698,7	968,8	6	6	1020	181
DDT1a-T vs. DDT2-T	192,2	132,8	59,33	968,8	6	6	0,08661	181
DDT1a-T vs. DDT3	192,2	249,2	-57,00	968,8	6	6	0,08320	181
DDT1a-T vs. DDT3-DNP-N	192,2	2528	-2336	968,8	6	6	3410	181
DDT1a-T vs. DDT3-DNP-N-T	192,2	4196	-4004	1083	6	4	5227	181
DDT1a-T vs. DDT3-DNP-W	192,2	320,5	-128,3	968,8	6	6	0,1873	181
DDT1a-T vs. DDT3-DNP-W-T	192,2	212,3	-20,17	968,8	6	6	0,02944	181
DDT1a-T vs. DDT3-T	192,2	95,00	97,17	968,8	6	6	0,1418	181
DDT1a-T vs. DDT4	192,2	450,7	-258,5	1187	6	3	0,3081	181
DDT1a-T vs. DDT4-DNP-N	192,2	3476	-3284	968,8	6	6	4794	181
DDT1a-T vs. DDT4-DNP-N-T	192,2	2413	-2221	968,8	6	6	3241	181
DDT1a-T vs. DDT4-DNP-W	192,2	1232	-1040	968,8	6	6	1518	181
DDT1a-T vs. DDT4-DNP-W-T	192,2	930,5	-738,3	968,8	6	6	1078	181
DDT1a-T vs. DDT4-T	192,2	247,3	-55,17	968,8	6	6	0,08053	181
DDT1a-T vs. DDT5	192,2	440,7	-248,5	968,8	6	6	0,3627	181
DDT1a-T vs. DDT5-DNP-N	192,2	8055	-7863	968,8	6	6	11,48	181
DDT1a-T vs. DDT5-DNP-N-T	192,2	7618	-7426	968,8	6	6	10,84	181
DDT1a-T vs. DDT5-DNP-W	192,2	1720	-1528	968,8	6	6	2230	181
DDT1a-T vs. DDT5-DNP-W-T	192,2	1511	-1319	968,8	6	6	1925	181
DDT1a-T vs. DDT5-T	192,2	139,8	52,33	968,8	6	6	0,07639	181
DDT1a-T vs. DDT6	192,2	414,3	-222,2	1187	6	3	0,2648	181
DDT1a-T vs. DDT6-DNP-N	192,2	7711	-7519	968,8	6	6	10,98	181
DDT1a-T vs. DDT6-DNP-N-T	192,2	5811	-5619	968,8	6	6	8201	181
DDT1a-T vs. DDT6-DNP-W	192,2	1659	-1467	968,8	6	6	2141	181
DDT1a-T vs. DDT6-DNP-W-T	192,2	1265	-1072	968,8	6	6	1565	181
DDT1a-T vs. DDT6-T	192,2	193,8	-1667	968,8	6	6	0,002433	181
DDT1a-T vs. - Control	192,2	86,50	105,7	968,8	6	6	0,1542	181
DDT2 vs. DDT2-DNP-N	416,5	1111	-694,3	968,8	6	6	1014	181
DDT2 vs. DDT2-DNP-N-T	416,5	1261	-844,5	968,8	6	6	1233	181
DDT2 vs. DDT2-DNP-W	416,5	821,3	-404,8	968,8	6	6	0,5909	181
DDT2 vs. DDT2-DNP-W-T	416,5	890,8	-474,3	968,8	6	6	0,6924	181
DDT2 vs. DDT2-T	416,5	132,8	283,7	968,8	6	6	0,4141	181
DDT2 vs. DDT3	416,5	249,2	167,3	968,8	6	6	0,2443	181
DDT2 vs. DDT3-DNP-N	416,5	2528	-2112	968,8	6	6	3082	181
DDT2 vs. DDT3-DNP-N-T	416,5	4196	-3780	1083	6	4	4935	181
DDT2 vs. DDT3-DNP-W	416,5	320,5	96,00	968,8	6	6	0,1401	181
DDT2 vs. DDT3-DNP-W-T	416,5	212,3	204,2	968,8	6	6	0,2980	181
DDT2 vs. DDT3-T	416,5	95,00	321,5	968,8	6	6	0,4693	181
DDT2 vs. DDT4	416,5	450,7	-34,17	1187	6	3	0,04072	181
DDT2 vs. DDT4-DNP-N	416,5	3476	-3060	968,8	6	6	4466	181
DDT2 vs. DDT4-DNP-N-T	416,5	2413	-1996	968,8	6	6	2914	181
DDT2 vs. DDT4-DNP-W	416,5	1232	-815,3	968,8	6	6	1190	181
DDT2 vs. DDT4-DNP-W-T	416,5	930,5	-514,0	968,8	6	6	0,7503	181
DDT2 vs. DDT4-T	416,5	247,3	169,2	968,8	6	6	0,2469	181
DDT2 vs. DDT5	416,5	440,7	-24,17	968,8	6	6	0,03528	181
DDT2 vs. DDT5-DNP-N	416,5	8055	-7638	968,8	6	6	11,15	181
DDT2 vs. DDT5-DNP-N-T	416,5	7618	-7202	968,8	6	6	10,51	181
DDT2 vs. DDT5-DNP-W	416,5	1720	-1303	968,8	6	6	1903	181
DDT2 vs. DDT5-DNP-W-T	416,5	1511	-1094	968,8	6	6	1597	181
DDT2 vs. DDT5-T	416,5	139,8	276,7	968,8	6	6	0,4039	181
DDT2 vs. DDT6	416,5	414,3	2167	1187	6	3	0,002582	181
DDT2 vs. DDT6-DNP-N	416,5	7711	-7295	968,8	6	6	10,65	181
DDT2 vs. DDT6-DNP-N-T	416,5	5811	-5394	968,8	6	6	7874	181
DDT2 vs. DDT6-DNP-W	416,5	1659	-1242	968,8	6	6	1813	181
DDT2 vs. DDT6-DNP-W-T	416,5	1265	-848,0	968,8	6	6	1238	181
DDT2 vs. DDT6-T	416,5	193,8	222,7	968,8	6	6	0,3250	181
DDT2 vs. - Control	416,5	86,50	330,0	968,8	6	6	0,4817	181
DDT2-DNP-N vs. DDT2-DNP-N-T	1111	1261	-150,2	968,8	6	6	0,2192	181
DDT2-DNP-N vs. DDT2-DNP-W	1111	821,3	289,5	968,8	6	6	0,4226	181
DDT2-DNP-N vs. DDT2-DNP-W-T	1111	890,8	220,0	968,8	6	6	0,3211	181
DDT2-DNP-N vs. DDT2-T	1111	132,8	978,0	968,8	6	6	1428	181
DDT2-DNP-N vs. DDT3	1111	249,2	861,7	968,8	6	6	1258	181
DDT2-DNP-N vs. DDT3-DNP-N	1111	2528	-1417	968,8	6	6	2069	181
DDT2-DNP-N vs. DDT3-DNP-N-T	1111	4196	-3085	1083	6	4	4028	181
DDT2-DNP-N vs. DDT3-DNP-W	1111	320,5	790,3	968,8	6	6	1154	181
DDT2-DNP-N vs. DDT3-DNP-W-T	1111	212,3	898,5	968,8	6	6	1312	181
DDT2-DNP-N vs. DDT3-T	1111	95,00	1016	968,8	6	6	1483	181
DDT2-DNP-N vs. DDT4	1111	450,7	660,2	1187	6	3	0,7868	181
DDT2-DNP-N vs. DDT4-DNP-N	1111	3476	-2365	968,8	6	6	3453	181
DDT2-DNP-N vs. DDT4-DNP-N-T	1111	2413	-1302	968,8	6	6	1900	181
DDT2-DNP-N vs. DDT4-DNP-W	1111	1232	-121,0	968,8	6	6	0,1766	181
DDT2-DNP-N vs. DDT4-DNP-W-T	1111	930,5	180,3	968,8	6	6	0,2632	181
DDT2-DNP-N vs. DDT4-T	1111	247,3	863,5	968,8	6	6	1260	181
DDT2-DNP-N vs. DDT5	1111	440,7	670,2	968,8	6	6	0,9783	181
DDT2-DNP-N vs. DDT5-DNP-N	1111	8055	-6944	968,8	6	6	10,14	181
DDT2-DNP-N vs. DDT5-DNP-N-T	1111	7618	-6508	968,8	6	6	9499	181
DDT2-DNP-N vs. DDT5-DNP-W	1111	1720	-609,0	968,8	6	6	0,8890	181
DDT2-DNP-N vs. DDT5-DNP-W-T	1111	1511	-399,8	968,8	6	6	0,5836	181
DDT2-DNP-N vs. DDT5-T	1111	139,8	971,0	968,8	6	6	1417	181
DDT2-DNP-N vs. DDT6	1111	414,3	696,5	1187	6	3	0,8301	181
DDT2-DNP-N vs. DDT6-DNP-N	1111	7711	-6600	968,8	6	6	9634	181
DDT2-DNP-N vs. DDT6-DNP-N-T	1111	5811	-4700	968,8	6	6	6860	181
DDT2-DNP-N vs. DDT6-DNP-W	1111	1659	-548,0	968,8	6	6	0,7999	181
DDT2-DNP-N vs. DDT6-DNP-W-T	1111	1265	-153,7	968,8	6	6	0,2243	181
DDT2-DNP-N vs. DDT6-T	1111	193,8	917,0	968,8	6	6	1339	181
DDT2-DNP-N vs. - Control	1111	86,50	1024	968,8	6	6	1495	181
DDT2-DNP-N-T vs. DDT2-DNP-W	1261	821,3	439,7	968,8	6	6	0,6418	181
DDT2-DNP-N-T vs. DDT2-DNP-W-T	1261	890,8	370,2	968,8	6	6	0,5403	181
DDT2-DNP-N-T vs. DDT2-T	1261	132,8	1128	968,8	6	6	1647	181
DDT2-DNP-N-T vs. DDT3	1261	249,2	1012	968,8	6	6	1477	181
DDT2-DNP-N-T vs. DDT3-DNP-N	1261	2528	-1267	968,8	6	6	1850	181
DDT2-DNP-N-T vs. DDT3-DNP-N-T	1261	4196	-2935	1083	6	4	3832	181
DDT2-DNP-N-T vs. DDT3-DNP-W	1261	320,5	940,5	968,8	6	6	1373	181
DDT2-DNP-N-T vs. DDT3-DNP-W-T	1261	212,3	1049	968,8	6	6	1531	181
DDT2-DNP-N-T vs. DDT3-T	1261	95,00	1166	968,8	6	6	1702	181
DDT2-DNP-N-T vs. DDT4	1261	450,7	810,3	1187	6	3	0,9658	181
DDT2-DNP-N-T vs. DDT4-DNP-N	1261	3476	-2215	968,8	6	6	3234	181
DDT2-DNP-N-T vs. DDT4-DNP-N-T	1261	2413	-1152	968,8	6	6	1681	181
DDT2-DNP-N-T vs. DDT4-DNP-W	1261	1232	29,17	968,8	6	6	0,04258	181
DDT2-DNP-N-T vs. DDT4-DNP-W-T	1261	930,5	330,5	968,8	6	6	0,4824	181
DDT2-DNP-N-T vs. DDT4-T	1261	247,3	1014	968,8	6	6	1480	181
DDT2-DNP-N-T vs. DDT5	1261	440,7	820,3	968,8	6	6	1197	181
DDT2-DNP-N-T vs. DDT5-DNP-N	1261	8055	-6794	968,8	6	6	9917	181
DDT2-DNP-N-T vs. DDT5-DNP-N-T	1261	7618	-6357	968,8	6	6	9280	181
DDT2-DNP-N-T vs. DDT5-DNP-W	1261	1720	-458,8	968,8	6	6	0,6698	181
DDT2-DNP-N-T vs. DDT5-DNP-W-T	1261	1511	-249,7	968,8	6	6	0,3644	181
DDT2-DNP-N-T vs. DDT5-T	1261	139,8	1121	968,8	6	6	1637	181
DDT2-DNP-N-T vs. DDT6	1261	414,3	846,7	1187	6	3	1009	181
DDT2-DNP-N-T vs. DDT6-DNP-N	1261	7711	-6450	968,8	6	6	9415	181
DDT2-DNP-N-T vs. DDT6-DNP-N-T	1261	5811	-4550	968,8	6	6	6641	181
DDT2-DNP-N-T vs. DDT6-DNP-W	1261	1659	-397,8	968,8	6	6	0,5807	181
DDT2-DNP-N-T vs. DDT6-DNP-W-T	1261	1265	-3500	968,8	6	6	0,005109	181
DDT2-DNP-N-T vs. DDT6-T	1261	193,8	1067	968,8	6	6	1558	181
DDT2-DNP-N-T vs. - Control	1261	86,50	1175	968,8	6	6	1714	181
DDT2-DNP-W vs. DDT2-DNP-W-T	821,3	890,8	-69,50	968,8	6	6	0,1015	181
DDT2-DNP-W vs. DDT2-T	821,3	132,8	688,5	968,8	6	6	1005	181
DDT2-DNP-W vs. DDT3	821,3	249,2	572,2	968,8	6	6	0,8352	181
DDT2-DNP-W vs. DDT3-DNP-N	821,3	2528	-1707	968,8	6	6	2492	181
DDT2-DNP-W vs. DDT3-DNP-N-T	821,3	4196	-3375	1083	6	4	4406	181
DDT2-DNP-W vs. DDT3-DNP-W	821,3	320,5	500,8	968,8	6	6	0,7311	181
DDT2-DNP-W vs. DDT3-DNP-W-T	821,3	212,3	609,0	968,8	6	6	0,8890	181
DDT2-DNP-W vs. DDT3-T	821,3	95,00	726,3	968,8	6	6	1060	181
DDT2-DNP-W vs. DDT4	821,3	450,7	370,7	1187	6	3	0,4418	181
DDT2-DNP-W vs. DDT4-DNP-N	821,3	3476	-2655	968,8	6	6	3875	181
DDT2-DNP-W vs. DDT4-DNP-N-T	821,3	2413	-1591	968,8	6	6	2323	181
DDT2-DNP-W vs. DDT4-DNP-W	821,3	1232	-410,5	968,8	6	6	0,5992	181
DDT2-DNP-W vs. DDT4-DNP-W-T	821,3	930,5	-109,2	968,8	6	6	0,1594	181
DDT2-DNP-W vs. DDT4-T	821,3	247,3	574,0	968,8	6	6	0,8379	181
DDT2-DNP-W vs. DDT5	821,3	440,7	380,7	968,8	6	6	0,5557	181
DDT2-DNP-W vs. DDT5-DNP-N	821,3	8055	-7234	968,8	6	6	10,56	181
DDT2-DNP-W vs. DDT5-DNP-N-T	821,3	7618	-6797	968,8	6	6	9922	181
DDT2-DNP-W vs. DDT5-DNP-W	821,3	1720	-898,5	968,8	6	6	1312	181
DDT2-DNP-W vs. DDT5-DNP-W-T	821,3	1511	-689,3	968,8	6	6	1006	181
DDT2-DNP-W vs. DDT5-T	821,3	139,8	681,5	968,8	6	6	0,9948	181
DDT2-DNP-W vs. DDT6	821,3	414,3	407,0	1187	6	3	0,4851	181
DDT2-DNP-W vs. DDT6-DNP-N	821,3	7711	-6890	968,8	6	6	10,06	181
DDT2-DNP-W vs. DDT6-DNP-N-T	821,3	5811	-4989	968,8	6	6	7283	181
DDT2-DNP-W vs. DDT6-DNP-W	821,3	1659	-837,5	968,8	6	6	1223	181
DDT2-DNP-W vs. DDT6-DNP-W-T	821,3	1265	-443,2	968,8	6	6	0,6469	181
DDT2-DNP-W vs. DDT6-T	821,3	193,8	627,5	968,8	6	6	0,9160	181
DDT2-DNP-W vs. - Control	821,3	86,50	734,8	968,8	6	6	1073	181
DDT2-DNP-W-T vs. DDT2-T	890,8	132,8	758,0	968,8	6	6	1106	181
DDT2-DNP-W-T vs. DDT3	890,8	249,2	641,7	968,8	6	6	0,9367	181
DDT2-DNP-W-T vs. DDT3-DNP-N	890,8	2528	-1637	968,8	6	6	2390	181
DDT2-DNP-W-T vs. DDT3-DNP-N-T	890,8	4196	-3305	1083	6	4	4315	181
DDT2-DNP-W-T vs. DDT3-DNP-W	890,8	320,5	570,3	968,8	6	6	0,8325	181
DDT2-DNP-W-T vs. DDT3-DNP-W-T	890,8	212,3	678,5	968,8	6	6	0,9904	181
DDT2-DNP-W-T vs. DDT3-T	890,8	95,00	795,8	968,8	6	6	1162	181
DDT2-DNP-W-T vs. DDT4	890,8	450,7	440,2	1187	6	3	0,5246	181
DDT2-DNP-W-T vs. DDT4-DNP-N	890,8	3476	-2585	968,8	6	6	3774	181
DDT2-DNP-W-T vs. DDT4-DNP-N-T	890,8	2413	-1522	968,8	6	6	2221	181
DDT2-DNP-W-T vs. DDT4-DNP-W	890,8	1232	-341,0	968,8	6	6	0,4978	181
DDT2-DNP-W-T vs. DDT4-DNP-W-T	890,8	930,5	-39,67	968,8	6	6	0,05790	181
DDT2-DNP-W-T vs. DDT4-T	890,8	247,3	643,5	968,8	6	6	0,9393	181
DDT2-DNP-W-T vs. DDT5	890,8	440,7	450,2	968,8	6	6	0,6571	181
DDT2-DNP-W-T vs. DDT5-DNP-N	890,8	8055	-7164	968,8	6	6	10,46	181
DDT2-DNP-W-T vs. DDT5-DNP-N-T	890,8	7618	-6728	968,8	6	6	9820	181
DDT2-DNP-W-T vs. DDT5-DNP-W	890,8	1720	-829,0	968,8	6	6	1210	181
DDT2-DNP-W-T vs. DDT5-DNP-W-T	890,8	1511	-619,8	968,8	6	6	0,9048	181
DDT2-DNP-W-T vs. DDT5-T	890,8	139,8	751,0	968,8	6	6	1096	181
DDT2-DNP-W-T vs. DDT6	890,8	414,3	476,5	1187	6	3	0,5679	181
DDT2-DNP-W-T vs. DDT6-DNP-N	890,8	7711	-6820	968,8	6	6	9956	181
DDT2-DNP-W-T vs. DDT6-DNP-N-T	890,8	5811	-4920	968,8	6	6	7182	181
DDT2-DNP-W-T vs. DDT6-DNP-W	890,8	1659	-768,0	968,8	6	6	1121	181
DDT2-DNP-W-T vs. DDT6-DNP-W-T	890,8	1265	-373,7	968,8	6	6	0,5455	181
DDT2-DNP-W-T vs. DDT6-T	890,8	193,8	697,0	968,8	6	6	1017	181
DDT2-DNP-W-T vs. - Control	890,8	86,50	804,3	968,8	6	6	1174	181
DDT2-T vs. DDT3	132,8	249,2	-116,3	968,8	6	6	0,1698	181
DDT2-T vs. DDT3-DNP-N	132,8	2528	-2395	968,8	6	6	3497	181
DDT2-T vs. DDT3-DNP-N-T	132,8	4196	-4063	1083	6	4	5305	181
DDT2-T vs. DDT3-DNP-W	132,8	320,5	-187,7	968,8	6	6	0,2739	181
DDT2-T vs. DDT3-DNP-W-T	132,8	212,3	-79,50	968,8	6	6	0,1160	181
DDT2-T vs. DDT3-T	132,8	95,00	37,83	968,8	6	6	0,05523	181
DDT2-T vs. DDT4	132,8	450,7	-317,8	1187	6	3	0,3788	181
DDT2-T vs. DDT4-DNP-N	132,8	3476	-3343	968,8	6	6	4880	181
DDT2-T vs. DDT4-DNP-N-T	132,8	2413	-2280	968,8	6	6	3328	181
DDT2-T vs. DDT4-DNP-W	132,8	1232	-1099	968,8	6	6	1604	181
DDT2-T vs. DDT4-DNP-W-T	132,8	930,5	-797,7	968,8	6	6	1164	181
DDT2-T vs. DDT4-T	132,8	247,3	-114,5	968,8	6	6	0,1671	181
DDT2-T vs. DDT5	132,8	440,7	-307,8	968,8	6	6	0,4494	181
DDT2-T vs. DDT5-DNP-N	132,8	8055	-7922	968,8	6	6	11,56	181
DDT2-T vs. DDT5-DNP-N-T	132,8	7618	-7486	968,8	6	6	10,93	181
DDT2-T vs. DDT5-DNP-W	132,8	1720	-1587	968,8	6	6	2317	181
DDT2-T vs. DDT5-DNP-W-T	132,8	1511	-1378	968,8	6	6	2011	181
DDT2-T vs. DDT5-T	132,8	139,8	-7000	968,8	6	6	0,01022	181
DDT2-T vs. DDT6	132,8	414,3	-281,5	1187	6	3	0,3355	181
DDT2-T vs. DDT6-DNP-N	132,8	7711	-7578	968,8	6	6	11,06	181
DDT2-T vs. DDT6-DNP-N-T	132,8	5811	-5678	968,8	6	6	8288	181
DDT2-T vs. DDT6-DNP-W	132,8	1659	-1526	968,8	6	6	2228	181
DDT2-T vs. DDT6-DNP-W-T	132,8	1265	-1132	968,8	6	6	1652	181
DDT2-T vs. DDT6-T	132,8	193,8	-61,00	968,8	6	6	0,08904	181
DDT2-T vs. - Control	132,8	86,50	46,33	968,8	6	6	0,06763	181
DDT3 vs. DDT3-DNP-N	249,2	2528	-2279	968,8	6	6	3327	181
DDT3 vs. DDT3-DNP-N-T	249,2	4196	-3947	1083	6	4	5153	181
DDT3 vs. DDT3-DNP-W	249,2	320,5	-71,33	968,8	6	6	0,1041	181
DDT3 vs. DDT3-DNP-W-T	249,2	212,3	36,83	968,8	6	6	0,05377	181
DDT3 vs. DDT3-T	249,2	95,00	154,2	968,8	6	6	0,2250	181
DDT3 vs. DDT4	249,2	450,7	-201,5	1187	6	3	0,2402	181
DDT3 vs. DDT4-DNP-N	249,2	3476	-3227	968,8	6	6	4711	181
DDT3 vs. DDT4-DNP-N-T	249,2	2413	-2164	968,8	6	6	3158	181
DDT3 vs. DDT4-DNP-W	249,2	1232	-982,7	968,8	6	6	1434	181
DDT3 vs. DDT4-DNP-W-T	249,2	930,5	-681,3	968,8	6	6	0,9946	181
DDT3 vs. DDT4-T	249,2	247,3	1833	968,8	6	6	0,002676	181
DDT3 vs. DDT5	249,2	440,7	-191,5	968,8	6	6	0,2795	181
DDT3 vs. DDT5-DNP-N	249,2	8055	-7806	968,8	6	6	11,39	181
DDT3 vs. DDT5-DNP-N-T	249,2	7618	-7369	968,8	6	6	10,76	181
DDT3 vs. DDT5-DNP-W	249,2	1720	-1471	968,8	6	6	2147	181
DDT3 vs. DDT5-DNP-W-T	249,2	1511	-1262	968,8	6	6	1841	181
DDT3 vs. DDT5-T	249,2	139,8	109,3	968,8	6	6	0,1596	181
DDT3 vs. DDT6	249,2	414,3	-165,2	1187	6	3	0,1969	181
DDT3 vs. DDT6-DNP-N	249,2	7711	-7462	968,8	6	6	10,89	181
DDT3 vs. DDT6-DNP-N-T	249,2	5811	-5562	968,8	6	6	8118	181
DDT3 vs. DDT6-DNP-W	249,2	1659	-1410	968,8	6	6	2058	181
DDT3 vs. DDT6-DNP-W-T	249,2	1265	-1015	968,8	6	6	1482	181
DDT3 vs. DDT6-T	249,2	193,8	55,33	968,8	6	6	0,08077	181
DDT3 vs. - Control	249,2	86,50	162,7	968,8	6	6	0,2374	181
DDT3-DNP-N vs. DDT3-DNP-N-T	2528	4196	-1668	1083	6	4	2178	181
DDT3-DNP-N vs. DDT3-DNP-W	2528	320,5	2208	968,8	6	6	3223	181
DDT3-DNP-N vs. DDT3-DNP-W-T	2528	212,3	2316	968,8	6	6	3380	181
DDT3-DNP-N vs. DDT3-T	2528	95,00	2433	968,8	6	6	3552	181
DDT3-DNP-N vs. DDT4	2528	450,7	2078	1187	6	3	2476	181
DDT3-DNP-N vs. DDT4-DNP-N	2528	3476	-948,0	968,8	6	6	1384	181
DDT3-DNP-N vs. DDT4-DNP-N-T	2528	2413	115,5	968,8	6	6	0,1686	181
DDT3-DNP-N vs. DDT4-DNP-W	2528	1232	1296	968,8	6	6	1892	181
DDT3-DNP-N vs. DDT4-DNP-W-T	2528	930,5	1598	968,8	6	6	2332	181
DDT3-DNP-N vs. DDT4-T	2528	247,3	2281	968,8	6	6	3329	181
DDT3-DNP-N vs. DDT5	2528	440,7	2088	968,8	6	6	3047	181
DDT3-DNP-N vs. DDT5-DNP-N	2528	8055	-5527	968,8	6	6	8067	181
DDT3-DNP-N vs. DDT5-DNP-N-T	2528	7618	-5090	968,8	6	6	7430	181
DDT3-DNP-N vs. DDT5-DNP-W	2528	1720	808,3	968,8	6	6	1180	181
DDT3-DNP-N vs. DDT5-DNP-W-T	2528	1511	1018	968,8	6	6	1485	181
DDT3-DNP-N vs. DDT5-T	2528	139,8	2388	968,8	6	6	3486	181
DDT3-DNP-N vs. DDT6	2528	414,3	2114	1187	6	3	2519	181
DDT3-DNP-N vs. DDT6-DNP-N	2528	7711	-5183	968,8	6	6	7566	181
DDT3-DNP-N vs. DDT6-DNP-N-T	2528	5811	-3283	968,8	6	6	4792	181
DDT3-DNP-N vs. DDT6-DNP-W	2528	1659	869,3	968,8	6	6	1269	181
DDT3-DNP-N vs. DDT6-DNP-W-T	2528	1265	1264	968,8	6	6	1845	181
DDT3-DNP-N vs. DDT6-T	2528	193,8	2334	968,8	6	6	3407	181
DDT3-DNP-N vs. - Control	2528	86,50	2442	968,8	6	6	3564	181
DDT3-DNP-N-T vs. DDT3-DNP-W	4196	320,5	3876	1083	4	6	5060	181
DDT3-DNP-N-T vs. DDT3-DNP-W-T	4196	212,3	3984	1083	4	6	5201	181
DDT3-DNP-N-T vs. DDT3-T	4196	95,00	4101	1083	4	6	5354	181
DDT3-DNP-N-T vs. DDT4	4196	450,7	3745	1282	4	3	4133	181
DDT3-DNP-N-T vs. DDT4-DNP-N	4196	3476	719,8	1083	4	6	0,9398	181
DDT3-DNP-N-T vs. DDT4-DNP-N-T	4196	2413	1783	1083	4	6	2328	181
DDT3-DNP-N-T vs. DDT4-DNP-W	4196	1232	2964	1083	4	6	3870	181
DDT3-DNP-N-T vs. DDT4-DNP-W-T	4196	930,5	3266	1083	4	6	4263	181
DDT3-DNP-N-T vs. DDT4-T	4196	247,3	3949	1083	4	6	5155	181
DDT3-DNP-N-T vs. DDT5	4196	440,7	3755	1083	4	6	4903	181
DDT3-DNP-N-T vs. DDT5-DNP-N	4196	8055	-3859	1083	4	6	5038	181
DDT3-DNP-N-T vs. DDT5-DNP-N-T	4196	7618	-3422	1083	4	6	4468	181
DDT3-DNP-N-T vs. DDT5-DNP-W	4196	1720	2476	1083	4	6	3233	181
DDT3-DNP-N-T vs. DDT5-DNP-W-T	4196	1511	2685	1083	4	6	3506	181
DDT3-DNP-N-T vs. DDT5-T	4196	139,8	4056	1083	4	6	5296	181
DDT3-DNP-N-T vs. DDT6	4196	414,3	3782	1282	4	3	4173	181
DDT3-DNP-N-T vs. DDT6-DNP-N	4196	7711	-3515	1083	4	6	4589	181
DDT3-DNP-N-T vs. DDT6-DNP-N-T	4196	5811	-1615	1083	4	6	2108	181
DDT3-DNP-N-T vs. DDT6-DNP-W	4196	1659	2537	1083	4	6	3313	181
DDT3-DNP-N-T vs. DDT6-DNP-W-T	4196	1265	2932	1083	4	6	3827	181
DDT3-DNP-N-T vs. DDT6-T	4196	193,8	4002	1083	4	6	5225	181
DDT3-DNP-N-T vs. - Control	4196	86,50	4110	1083	4	6	5365	181
DDT3-DNP-W vs. DDT3-DNP-W-T	320,5	212,3	108,2	968,8	6	6	0,1579	181
DDT3-DNP-W vs. DDT3-T	320,5	95,00	225,5	968,8	6	6	0,3292	181
DDT3-DNP-W vs. DDT4	320,5	450,7	-130,2	1187	6	3	0,1551	181
DDT3-DNP-W vs. DDT4-DNP-N	320,5	3476	-3156	968,8	6	6	4606	181
DDT3-DNP-W vs. DDT4-DNP-N-T	320,5	2413	-2092	968,8	6	6	3054	181
DDT3-DNP-W vs. DDT4-DNP-W	320,5	1232	-911,3	968,8	6	6	1330	181
DDT3-DNP-W vs. DDT4-DNP-W-T	320,5	930,5	-610,0	968,8	6	6	0,8904	181
DDT3-DNP-W vs. DDT4-T	320,5	247,3	73,17	968,8	6	6	0,1068	181
DDT3-DNP-W vs. DDT5	320,5	440,7	-120,2	968,8	6	6	0,1754	181
DDT3-DNP-W vs. DDT5-DNP-N	320,5	8055	-7734	968,8	6	6	11,29	181
DDT3-DNP-W vs. DDT5-DNP-N-T	320,5	7618	-7298	968,8	6	6	10,65	181
DDT3-DNP-W vs. DDT5-DNP-W	320,5	1720	-1399	968,8	6	6	2043	181
DDT3-DNP-W vs. DDT5-DNP-W-T	320,5	1511	-1190	968,8	6	6	1737	181
DDT3-DNP-W vs. DDT5-T	320,5	139,8	180,7	968,8	6	6	0,2637	181
DDT3-DNP-W vs. DDT6	320,5	414,3	-93,83	1187	6	3	0,1118	181
DDT3-DNP-W vs. DDT6-DNP-N	320,5	7711	-7391	968,8	6	6	10,79	181
DDT3-DNP-W vs. DDT6-DNP-N-T	320,5	5811	-5490	968,8	6	6	8014	181
DDT3-DNP-W vs. DDT6-DNP-W	320,5	1659	-1338	968,8	6	6	1954	181
DDT3-DNP-W vs. DDT6-DNP-W-T	320,5	1265	-944,0	968,8	6	6	1378	181
DDT3-DNP-W vs. DDT6-T	320,5	193,8	126,7	968,8	6	6	0,1849	181
DDT3-DNP-W vs. - Control	320,5	86,50	234,0	968,8	6	6	0,3416	181
DDT3-DNP-W-T vs. DDT3-T	212,3	95,00	117,3	968,8	6	6	0,1713	181
DDT3-DNP-W-T vs. DDT4	212,3	450,7	-238,3	1187	6	3	0,2841	181
DDT3-DNP-W-T vs. DDT4-DNP-N	212,3	3476	-3264	968,8	6	6	4764	181
DDT3-DNP-W-T vs. DDT4-DNP-N-T	212,3	2413	-2200	968,8	6	6	3212	181
DDT3-DNP-W-T vs. DDT4-DNP-W	212,3	1232	-1020	968,8	6	6	1488	181
DDT3-DNP-W-T vs. DDT4-DNP-W-T	212,3	930,5	-718,2	968,8	6	6	1048	181
DDT3-DNP-W-T vs. DDT4-T	212,3	247,3	-35,00	968,8	6	6	0,05109	181
DDT3-DNP-W-T vs. DDT5	212,3	440,7	-228,3	968,8	6	6	0,3333	181
DDT3-DNP-W-T vs. DDT5-DNP-N	212,3	8055	-7843	968,8	6	6	11,45	181
DDT3-DNP-W-T vs. DDT5-DNP-N-T	212,3	7618	-7406	968,8	6	6	10,81	181
DDT3-DNP-W-T vs. DDT5-DNP-W	212,3	1720	-1508	968,8	6	6	2201	181
DDT3-DNP-W-T vs. DDT5-DNP-W-T	212,3	1511	-1298	968,8	6	6	1895	181
DDT3-DNP-W-T vs. DDT5-T	212,3	139,8	72,50	968,8	6	6	0,1058	181
DDT3-DNP-W-T vs. DDT6	212,3	414,3	-202,0	1187	6	3	0,2408	181
DDT3-DNP-W-T vs. DDT6-DNP-N	212,3	7711	-7499	968,8	6	6	10,95	181
DDT3-DNP-W-T vs. DDT6-DNP-N-T	212,3	5811	-5598	968,8	6	6	8172	181
DDT3-DNP-W-T vs. DDT6-DNP-W	212,3	1659	-1447	968,8	6	6	2111	181
DDT3-DNP-W-T vs. DDT6-DNP-W-T	212,3	1265	-1052	968,8	6	6	1536	181
DDT3-DNP-W-T vs. DDT6-T	212,3	193,8	18,50	968,8	6	6	0,02700	181
DDT3-DNP-W-T vs. - Control	212,3	86,50	125,8	968,8	6	6	0,1837	181
DDT3-T vs. DDT4	95,00	450,7	-355,7	1187	6	3	0,4239	181
DDT3-T vs. DDT4-DNP-N	95,00	3476	-3381	968,8	6	6	4936	181
DDT3-T vs. DDT4-DNP-N-T	95,00	2413	-2318	968,8	6	6	3383	181
DDT3-T vs. DDT4-DNP-W	95,00	1232	-1137	968,8	6	6	1659	181
DDT3-T vs. DDT4-DNP-W-T	95,00	930,5	-835,5	968,8	6	6	1220	181
DDT3-T vs. DDT4-T	95,00	247,3	-152,3	968,8	6	6	0,2224	181
DDT3-T vs. DDT5	95,00	440,7	-345,7	968,8	6	6	0,5046	181
DDT3-T vs. DDT5-DNP-N	95,00	8055	-7960	968,8	6	6	11,62	181
DDT3-T vs. DDT5-DNP-N-T	95,00	7618	-7523	968,8	6	6	10,98	181
DDT3-T vs. DDT5-DNP-W	95,00	1720	-1625	968,8	6	6	2372	181
DDT3-T vs. DDT5-DNP-W-T	95,00	1511	-1416	968,8	6	6	2066	181
DDT3-T vs. DDT5-T	95,00	139,8	-44,83	968,8	6	6	0,06544	181
DDT3-T vs. DDT6	95,00	414,3	-319,3	1187	6	3	0,3806	181
DDT3-T vs. DDT6-DNP-N	95,00	7711	-7616	968,8	6	6	11,12	181
DDT3-T vs. DDT6-DNP-N-T	95,00	5811	-5716	968,8	6	6	8343	181
DDT3-T vs. DDT6-DNP-W	95,00	1659	-1564	968,8	6	6	2283	181
DDT3-T vs. DDT6-DNP-W-T	95,00	1265	-1170	968,8	6	6	1707	181
DDT3-T vs. DDT6-T	95,00	193,8	-98,83	968,8	6	6	0,1443	181
DDT3-T vs. - Control	95,00	86,50	8500	968,8	6	6	0,01241	181
DDT4 vs. DDT4-DNP-N	450,7	3476	-3026	1187	3	6	3606	181
DDT4 vs. DDT4-DNP-N-T	450,7	2413	-1962	1187	3	6	2338	181
DDT4 vs. DDT4-DNP-W	450,7	1232	-781,2	1187	3	6	0,9310	181
DDT4 vs. DDT4-DNP-W-T	450,7	930,5	-479,8	1187	3	6	0,5719	181
DDT4 vs. DDT4-T	450,7	247,3	203,3	1187	3	6	0,2423	181
DDT4 vs. DDT5	450,7	440,7	10,00	1187	3	6	0,01192	181
DDT4 vs. DDT5-DNP-N	450,7	8055	-7604	1187	3	6	9063	181
DDT4 vs. DDT5-DNP-N-T	450,7	7618	-7168	1187	3	6	8543	181
DDT4 vs. DDT5-DNP-W	450,7	1720	-1269	1187	3	6	1513	181
DDT4 vs. DDT5-DNP-W-T	450,7	1511	-1060	1187	3	6	1263	181
DDT4 vs. DDT5-T	450,7	139,8	310,8	1187	3	6	0,3705	181
DDT4 vs. DDT6	450,7	414,3	36,33	1370	3	3	0,03750	181
DDT4 vs. DDT6-DNP-N	450,7	7711	-7260	1187	3	6	8653	181
DDT4 vs. DDT6-DNP-N-T	450,7	5811	-5360	1187	3	6	6388	181
DDT4 vs. DDT6-DNP-W	450,7	1659	-1208	1187	3	6	1440	181
DDT4 vs. DDT6-DNP-W-T	450,7	1265	-813,8	1187	3	6	0,9700	181
DDT4 vs. DDT6-T	450,7	193,8	256,8	1187	3	6	0,3061	181
DDT4 vs. - Control	450,7	86,50	364,2	1187	3	6	0,4340	181
DDT4-DNP-N vs. DDT4-DNP-N-T	3476	2413	1064	968,8	6	6	1552	181
DDT4-DNP-N vs. DDT4-DNP-W	3476	1232	2244	968,8	6	6	3276	181
DDT4-DNP-N vs. DDT4-DNP-W-T	3476	930,5	2546	968,8	6	6	3716	181
DDT4-DNP-N vs. DDT4-T	3476	247,3	3229	968,8	6	6	4713	181
DDT4-DNP-N vs. DDT5	3476	440,7	3036	968,8	6	6	4431	181
DDT4-DNP-N vs. DDT5-DNP-N	3476	8055	-4579	968,8	6	6	6684	181
DDT4-DNP-N vs. DDT5-DNP-N-T	3476	7618	-4142	968,8	6	6	6046	181
DDT4-DNP-N vs. DDT5-DNP-W	3476	1720	1756	968,8	6	6	2564	181
DDT4-DNP-N vs. DDT5-DNP-W-T	3476	1511	1966	968,8	6	6	2869	181
DDT4-DNP-N vs. DDT5-T	3476	139,8	3336	968,8	6	6	4870	181
DDT4-DNP-N vs. DDT6	3476	414,3	3062	1187	6	3	3649	181
DDT4-DNP-N vs. DDT6-DNP-N	3476	7711	-4235	968,8	6	6	6182	181
DDT4-DNP-N vs. DDT6-DNP-N-T	3476	5811	-2335	968,8	6	6	3408	181
DDT4-DNP-N vs. DDT6-DNP-W	3476	1659	1817	968,8	6	6	2653	181
DDT4-DNP-N vs. DDT6-DNP-W-T	3476	1265	2212	968,8	6	6	3228	181
DDT4-DNP-N vs. DDT6-T	3476	193,8	3282	968,8	6	6	4791	181
DDT4-DNP-N vs. - Control	3476	86,50	3390	968,8	6	6	4948	181
DDT4-DNP-N-T vs. DDT4-DNP-W	2413	1232	1181	968,8	6	6	1724	181
DDT4-DNP-N-T vs. DDT4-DNP-W-T	2413	930,5	1482	968,8	6	6	2164	181
DDT4-DNP-N-T vs. DDT4-T	2413	247,3	2165	968,8	6	6	3161	181
DDT4-DNP-N-T vs. DDT5	2413	440,7	1972	968,8	6	6	2879	181
DDT4-DNP-N-T vs. DDT5-DNP-N	2413	8055	-5642	968,8	6	6	8236	181
DDT4-DNP-N-T vs. DDT5-DNP-N-T	2413	7618	-5206	968,8	6	6	7599	181
DDT4-DNP-N-T vs. DDT5-DNP-W	2413	1720	692,8	968,8	6	6	1011	181
DDT4-DNP-N-T vs. DDT5-DNP-W-T	2413	1511	902,0	968,8	6	6	1317	181
DDT4-DNP-N-T vs. DDT5-T	2413	139,8	2273	968,8	6	6	3318	181
DDT4-DNP-N-T vs. DDT6	2413	414,3	1998	1187	6	3	2382	181
DDT4-DNP-N-T vs. DDT6-DNP-N	2413	7711	-5298	968,8	6	6	7734	181
DDT4-DNP-N-T vs. DDT6-DNP-N-T	2413	5811	-3398	968,8	6	6	4960	181
DDT4-DNP-N-T vs. DDT6-DNP-W	2413	1659	753,8	968,8	6	6	1100	181
DDT4-DNP-N-T vs. DDT6-DNP-W-T	2413	1265	1148	968,8	6	6	1676	181
DDT4-DNP-N-T vs. DDT6-T	2413	193,8	2219	968,8	6	6	3239	181
DDT4-DNP-N-T vs. - Control	2413	86,50	2326	968,8	6	6	3396	181
DDT4-DNP-W vs. DDT4-DNP-W-T	1232	930,5	301,3	968,8	6	6	0,4399	181
DDT4-DNP-W vs. DDT4-T	1232	247,3	984,5	968,8	6	6	1437	181
DDT4-DNP-W vs. DDT5	1232	440,7	791,2	968,8	6	6	1155	181
DDT4-DNP-W vs. DDT5-DNP-N	1232	8055	-6823	968,8	6	6	9960	181
DDT4-DNP-W vs. DDT5-DNP-N-T	1232	7618	-6387	968,8	6	6	9323	181
DDT4-DNP-W vs. DDT5-DNP-W	1232	1720	-488,0	968,8	6	6	0,7123	181
DDT4-DNP-W vs. DDT5-DNP-W-T	1232	1511	-278,8	968,8	6	6	0,4070	181
DDT4-DNP-W vs. DDT5-T	1232	139,8	1092	968,8	6	6	1594	181
DDT4-DNP-W vs. DDT6	1232	414,3	817,5	1187	6	3	0,9743	181
DDT4-DNP-W vs. DDT6-DNP-N	1232	7711	-6479	968,8	6	6	9458	181
DDT4-DNP-W vs. DDT6-DNP-N-T	1232	5811	-4579	968,8	6	6	6684	181
DDT4-DNP-W vs. DDT6-DNP-W	1232	1659	-427,0	968,8	6	6	0,6233	181
DDT4-DNP-W vs. DDT6-DNP-W-T	1232	1265	-32,67	968,8	6	6	0,04768	181
DDT4-DNP-W vs. DDT6-T	1232	193,8	1038	968,8	6	6	1515	181
DDT4-DNP-W vs. - Control	1232	86,50	1145	968,8	6	6	1672	181
DDT4-DNP-W-T vs. DDT4-T	930,5	247,3	683,2	968,8	6	6	0,9972	181
DDT4-DNP-W-T vs. DDT5	930,5	440,7	489,8	968,8	6	6	0,7150	181
DDT4-DNP-W-T vs. DDT5-DNP-N	930,5	8055	-7124	968,8	6	6	10,40	181
DDT4-DNP-W-T vs. DDT5-DNP-N-T	930,5	7618	-6688	968,8	6	6	9762	181
DDT4-DNP-W-T vs. DDT5-DNP-W	930,5	1720	-789,3	968,8	6	6	1152	181
DDT4-DNP-W-T vs. DDT5-DNP-W-T	930,5	1511	-580,2	968,8	6	6	0,8469	181
DDT4-DNP-W-T vs. DDT5-T	930,5	139,8	790,7	968,8	6	6	1154	181
DDT4-DNP-W-T vs. DDT6	930,5	414,3	516,2	1187	6	3	0,6152	181
DDT4-DNP-W-T vs. DDT6-DNP-N	930,5	7711	-6781	968,8	6	6	9898	181
DDT4-DNP-W-T vs. DDT6-DNP-N-T	930,5	5811	-4880	968,8	6	6	7124	181
DDT4-DNP-W-T vs. DDT6-DNP-W	930,5	1659	-728,3	968,8	6	6	1063	181
DDT4-DNP-W-T vs. DDT6-DNP-W-T	930,5	1265	-334,0	968,8	6	6	0,4875	181
DDT4-DNP-W-T vs. DDT6-T	930,5	193,8	736,7	968,8	6	6	1075	181
DDT4-DNP-W-T vs. - Control	930,5	86,50	844,0	968,8	6	6	1232	181
DDT4-T vs. DDT5	247,3	440,7	-193,3	968,8	6	6	0,2822	181
DDT4-T vs. DDT5-DNP-N	247,3	8055	-7808	968,8	6	6	11,40	181
DDT4-T vs. DDT5-DNP-N-T	247,3	7618	-7371	968,8	6	6	10,76	181
DDT4-T vs. DDT5-DNP-W	247,3	1720	-1473	968,8	6	6	2149	181
DDT4-T vs. DDT5-DNP-W-T	247,3	1511	-1263	968,8	6	6	1844	181
DDT4-T vs. DDT5-T	247,3	139,8	107,5	968,8	6	6	0,1569	181
DDT4-T vs. DDT6	247,3	414,3	-167,0	1187	6	3	0,1990	181
DDT4-T vs. DDT6-DNP-N	247,3	7711	-7464	968,8	6	6	10,89	181
DDT4-T vs. DDT6-DNP-N-T	247,3	5811	-5563	968,8	6	6	8121	181
DDT4-T vs. DDT6-DNP-W	247,3	1659	-1412	968,8	6	6	2060	181
DDT4-T vs. DDT6-DNP-W-T	247,3	1265	-1017	968,8	6	6	1485	181
DDT4-T vs. DDT6-T	247,3	193,8	53,50	968,8	6	6	0,07810	181
DDT4-T vs. - Control	247,3	86,50	160,8	968,8	6	6	0,2348	181
DDT5 vs. DDT5-DNP-N	440,7	8055	-7614	968,8	6	6	11,11	181
DDT5 vs. DDT5-DNP-N-T	440,7	7618	-7178	968,8	6	6	10,48	181
DDT5 vs. DDT5-DNP-W	440,7	1720	-1279	968,8	6	6	1867	181
DDT5 vs. DDT5-DNP-W-T	440,7	1511	-1070	968,8	6	6	1562	181
DDT5 vs. DDT5-T	440,7	139,8	300,8	968,8	6	6	0,4391	181
DDT5 vs. DDT6	440,7	414,3	26,33	1187	6	3	0,03139	181
DDT5 vs. DDT6-DNP-N	440,7	7711	-7270	968,8	6	6	10,61	181
DDT5 vs. DDT6-DNP-N-T	440,7	5811	-5370	968,8	6	6	7839	181
DDT5 vs. DDT6-DNP-W	440,7	1659	-1218	968,8	6	6	1778	181
DDT5 vs. DDT6-DNP-W-T	440,7	1265	-823,8	968,8	6	6	1203	181
DDT5 vs. DDT6-T	440,7	193,8	246,8	968,8	6	6	0,3603	181
DDT5 vs. - Control	440,7	86,50	354,2	968,8	6	6	0,5170	181
DDT5-DNP-N vs. DDT5-DNP-N-T	8055	7618	436,5	968,8	6	6	0,6372	181
DDT5-DNP-N vs. DDT5-DNP-W	8055	1720	6335	968,8	6	6	9247	181
DDT5-DNP-N vs. DDT5-DNP-W-T	8055	1511	6544	968,8	6	6	9553	181
DDT5-DNP-N vs. DDT5-T	8055	139,8	7915	968,8	6	6	11,55	181
DDT5-DNP-N vs. DDT6	8055	414,3	7641	1187	6	3	9106	181
DDT5-DNP-N vs. DDT6-DNP-N	8055	7711	343,8	968,8	6	6	0,5019	181
DDT5-DNP-N vs. DDT6-DNP-N-T	8055	5811	2244	968,8	6	6	3276	181
DDT5-DNP-N vs. DDT6-DNP-W	8055	1659	6396	968,8	6	6	9336	181
DDT5-DNP-N vs. DDT6-DNP-W-T	8055	1265	6790	968,8	6	6	9912	181
DDT5-DNP-N vs. DDT6-T	8055	193,8	7861	968,8	6	6	11,47	181
DDT5-DNP-N vs. - Control	8055	86,50	7968	968,8	6	6	11,63	181
DDT5-DNP-N-T vs. DDT5-DNP-W	7618	1720	5899	968,8	6	6	8610	181
DDT5-DNP-N-T vs. DDT5-DNP-W-T	7618	1511	6108	968,8	6	6	8916	181
DDT5-DNP-N-T vs. DDT5-T	7618	139,8	7479	968,8	6	6	10,92	181
DDT5-DNP-N-T vs. DDT6	7618	414,3	7204	1187	6	3	8586	181
DDT5-DNP-N-T vs. DDT6-DNP-N	7618	7711	-92,67	968,8	6	6	0,1353	181
DDT5-DNP-N-T vs. DDT6-DNP-N-T	7618	5811	1808	968,8	6	6	2639	181
DDT5-DNP-N-T vs. DDT6-DNP-W	7618	1659	5960	968,8	6	6	8699	181
DDT5-DNP-N-T vs. DDT6-DNP-W-T	7618	1265	6354	968,8	6	6	9275	181
DDT5-DNP-N-T vs. DDT6-T	7618	193,8	7425	968,8	6	6	10,84	181
DDT5-DNP-N-T vs. - Control	7618	86,50	7532	968,8	6	6	10,99	181
DDT5-DNP-W vs. DDT5-DNP-W-T	1720	1511	209,2	968,8	6	6	0,3053	181
DDT5-DNP-W vs. DDT5-T	1720	139,8	1580	968,8	6	6	2306	181
DDT5-DNP-W vs. DDT6	1720	414,3	1306	1187	6	3	1556	181
DDT5-DNP-W vs. DDT6-DNP-N	1720	7711	-5991	968,8	6	6	8745	181
DDT5-DNP-W vs. DDT6-DNP-N-T	1720	5811	-4091	968,8	6	6	5971	181
DDT5-DNP-W vs. DDT6-DNP-W	1720	1659	61,00	968,8	6	6	0,08904	181
DDT5-DNP-W vs. DDT6-DNP-W-T	1720	1265	455,3	968,8	6	6	0,6647	181
DDT5-DNP-W vs. DDT6-T	1720	193,8	1526	968,8	6	6	2228	181
DDT5-DNP-W vs. - Control	1720	86,50	1633	968,8	6	6	2384	181
DDT5-DNP-W-T vs. DDT5-T	1511	139,8	1371	968,8	6	6	2001	181
DDT5-DNP-W-T vs. DDT6	1511	414,3	1096	1187	6	3	1307	181
DDT5-DNP-W-T vs. DDT6-DNP-N	1511	7711	-6200	968,8	6	6	9051	181
DDT5-DNP-W-T vs. DDT6-DNP-N-T	1511	5811	-4300	968,8	6	6	6277	181
DDT5-DNP-W-T vs. DDT6-DNP-W	1511	1659	-148,2	968,8	6	6	0,2163	181
DDT5-DNP-W-T vs. DDT6-DNP-W-T	1511	1265	246,2	968,8	6	6	0,3593	181
DDT5-DNP-W-T vs. DDT6-T	1511	193,8	1317	968,8	6	6	1922	181
DDT5-DNP-W-T vs. - Control	1511	86,50	1424	968,8	6	6	2079	181
DDT5-T vs. DDT6	139,8	414,3	-274,5	1187	6	3	0,3272	181
DDT5-T vs. DDT6-DNP-N	139,8	7711	-7571	968,8	6	6	11,05	181
DDT5-T vs. DDT6-DNP-N-T	139,8	5811	-5671	968,8	6	6	8278	181
DDT5-T vs. DDT6-DNP-W	139,8	1659	-1519	968,8	6	6	2217	181
DDT5-T vs. DDT6-DNP-W-T	139,8	1265	-1125	968,8	6	6	1642	181
DDT5-T vs. DDT6-T	139,8	193,8	-54,00	968,8	6	6	0,07883	181
DDT5-T vs. - Control	139,8	86,50	53,33	968,8	6	6	0,07785	181
DDT6 vs. DDT6-DNP-N	414,3	7711	-7297	1187	3	6	8697	181
DDT6 vs. DDT6-DNP-N-T	414,3	5811	-5396	1187	3	6	6432	181
DDT6 vs. DDT6-DNP-W	414,3	1659	-1245	1187	3	6	1483	181
DDT6 vs. DDT6-DNP-W-T	414,3	1265	-850,2	1187	3	6	1013	181
DDT6 vs. DDT6-T	414,3	193,8	220,5	1187	3	6	0,2628	181
DDT6 vs. - Control	414,3	86,50	327,8	1187	3	6	0,3907	181
DDT6-DNP-N vs. DDT6-DNP-N-T	7711	5811	1900	968,8	6	6	2774	181
DDT6-DNP-N vs. DDT6-DNP-W	7711	1659	6052	968,8	6	6	8835	181
DDT6-DNP-N vs. DDT6-DNP-W-T	7711	1265	6447	968,8	6	6	9410	181
DDT6-DNP-N vs. DDT6-T	7711	193,8	7517	968,8	6	6	10,97	181
DDT6-DNP-N vs. - Control	7711	86,50	7625	968,8	6	6	11,13	181
DDT6-DNP-N-T vs. DDT6-DNP-W	5811	1659	4152	968,8	6	6	6061	181
DDT6-DNP-N-T vs. DDT6-DNP-W-T	5811	1265	4546	968,8	6	6	6636	181
DDT6-DNP-N-T vs. DDT6-T	5811	193,8	5617	968,8	6	6	8199	181
DDT6-DNP-N-T vs. - Control	5811	86,50	5724	968,8	6	6	8356	181
DDT6-DNP-W vs. DDT6-DNP-W-T	1659	1265	394,3	968,8	6	6	0,5756	181
DDT6-DNP-W vs. DDT6-T	1659	193,8	1465	968,8	6	6	2138	181
DDT6-DNP-W vs. - Control	1659	86,50	1572	968,8	6	6	2295	181
DDT6-DNP-W-T vs. DDT6-T	1265	193,8	1071	968,8	6	6	1563	181
DDT6-DNP-W-T vs. - Control	1265	86,50	1178	968,8	6	6	1720	181
DDT6-T vs. - Control	193,8	86,50	107,3	968,8	6	6	0,1567	181
