# Supplementary material for: DNA Nanostructure-Templated Antibody Complexes Provide Insights into the Geometric Requirements of Human Complement Cascade Activation
Source: J Am Chem Soc. 2024 May 4;146(19):13455–66. doi: 10.1021/jacs.4c02772 (PMC11099972; doi:10.1021/jacs.4c02772)
Supplement: Supplementary file 1 — ja4c02772_si_001.zip [file ja4c02772_si_001.zip › ANOVA/Ordinary one-way ANOVA of 25 min 50 nM.xlsx]

## Sheet: Ordinary one-way ANOVA of 25 mi
Number of families	1
Number of comparisons per family	741
Alpha	0,05
Tukey's multiple comparisons test	Mean Diff,	95,00% CI of diff,	Below threshold?	Summary	Adjusted P Value
DDT1a vs. DDT1a-N	-5065	-10551 to 420,5	No	ns	0,1248	A-B
DDT1a vs. DDT1b noChol-N	80,33	-5405 to 5566	No	ns	>0,9999	A-C
DDT1a vs. DDT1b-2xChol-N	-2768	-8253 to 2718	No	ns	0,9940	A-D
DDT1a vs. DDT1a-N-T	-3646	-9131 to 1840	No	ns	0,8055	A-E
DDT1a vs. DDT1a-W	-4796	-10282 to 689,5	No	ns	0,2074	A-F
DDT1a vs. DDT1a-W-T	-5151	-10636 to 335,1	No	ns	0,1048	A-G
DDT1a vs. DDT1a-T	193,0	-5293 to 5679	No	ns	>0,9999	A-H
DDT1a vs. DDT2	-1973	-7459 to 3512	No	ns	>0,9999	A-I
DDT1a vs. DDT2-DNP-N	-11022	-16507 to -5536	Yes	****	<0,0001	A-J
DDT1a vs. DDT2-DNP-N-T	-11285	-16771 to -5800	Yes	****	<0,0001	A-K
DDT1a vs. DDT2-DNP-W	-10728	-16214 to -5243	Yes	****	<0,0001	A-L
DDT1a vs. DDT2-DNP-W-T	-11364	-16850 to -5878	Yes	****	<0,0001	A-M
DDT1a vs. DDT2-T	-1322	-6807 to 4164	No	ns	>0,9999	A-N
DDT1a vs. DDT3	-1198	-6684 to 4288	No	ns	>0,9999	A-O
DDT1a vs. DDT3-DNP-N	-10450	-15936 to -4965	Yes	****	<0,0001	A-P
DDT1a vs. DDT3-DNP-N-T	-11335	-16821 to -5850	Yes	****	<0,0001	A-Q
DDT1a vs. DDT3-DNP-W	-10741	-16226 to -5255	Yes	****	<0,0001	A-R
DDT1a vs. DDT3-DNP-W-T	-10798	-16283 to -5312	Yes	****	<0,0001	A-S
DDT1a vs. DDT3-T	-978,0	-6464 to 4508	No	ns	>0,9999	A-T
DDT1a vs. DDT4	-1305	-6791 to 4180	No	ns	>0,9999	A-U
DDT1a vs. DDT4-DNP-N	-11118	-16603 to -5632	Yes	****	<0,0001	A-V
DDT1a vs. DDT4-DNP-N-T	-10259	-15745 to -4773	Yes	****	<0,0001	A-W
DDT1a vs. DDT4-DNP-W	-9941	-15426 to -4455	Yes	****	<0,0001	A-X
DDT1a vs. DDT4-DNP-W-T	-9855	-15341 to -4369	Yes	****	<0,0001	A-Y
DDT1a vs. DDT4-T	20,50	-5465 to 5506	No	ns	>0,9999	A-Z
DDT1a vs. DDT5	-1595	-7081 to 3890	No	ns	>0,9999	A-AA
DDT1a vs. DDT5-DNP-N	-15055	-20540 to -9569	Yes	****	<0,0001	A-AB
DDT1a vs. DDT5-DNP-N-T	-14610	-20095 to -9124	Yes	****	<0,0001	A-AC
DDT1a vs. DDT5-DNP-W	-12317	-17803 to -6832	Yes	****	<0,0001	A-AD
DDT1a vs. DDT5-DNP-W-T	-12600	-18085 to -7114	Yes	****	<0,0001	A-AE
DDT1a vs. DDT5-T	-1870	-7356 to 3616	No	ns	>0,9999	A-AF
DDT1a vs. DDT6	-604,2	-6090 to 4881	No	ns	>0,9999	A-AG
DDT1a vs. DDT6-DNP-N	-15764	-21250 to -10279	Yes	****	<0,0001	A-AH
DDT1a vs. DDT6-DNP-N-T	-15374	-20859 to -9888	Yes	****	<0,0001	A-AI
DDT1a vs. DDT6-DNP-W	-12778	-18264 to -7293	Yes	****	<0,0001	A-AJ
DDT1a vs. DDT6-DNP-W-T	-11398	-16883 to -5912	Yes	****	<0,0001	A-AK
DDT1a vs. DDT6-T	-1039	-6524 to 4447	No	ns	>0,9999	A-AL
DDT1a vs. - Control	202,5	-5283 to 5688	No	ns	>0,9999	A-AN
DDT1a-N vs. DDT1b noChol-N	5146	-340,1 to 10631	No	ns	0,1059	B-C
DDT1a-N vs. DDT1b-2xChol-N	2298	-3188 to 7783	No	ns	0,9998	B-D
DDT1a-N vs. DDT1a-N-T	1420	-4066 to 6905	No	ns	>0,9999	B-E
DDT1a-N vs. DDT1a-W	269,0	-5217 to 5755	No	ns	>0,9999	B-F
DDT1a-N vs. DDT1a-W-T	-85,33	-5571 to 5400	No	ns	>0,9999	B-G
DDT1a-N vs. DDT1a-T	5258	-227,5 to 10744	No	ns	0,0834	B-H
DDT1a-N vs. DDT2	3092	-2394 to 8577	No	ns	0,9681	B-I
DDT1a-N vs. DDT2-DNP-N	-5956	-11442 to -470,7	Yes	*	0,0155	B-J
DDT1a-N vs. DDT2-DNP-N-T	-6220	-11706 to -734,5	Yes	**	0,0075	B-K
DDT1a-N vs. DDT2-DNP-W	-5663	-11149 to -177,5	Yes	*	0,0327	B-L
DDT1a-N vs. DDT2-DNP-W-T	-6299	-11784 to -813,2	Yes	**	0,0060	B-M
DDT1a-N vs. DDT2-T	3744	-1742 to 9229	No	ns	0,7582	B-N
DDT1a-N vs. DDT3	3867	-1618 to 9353	No	ns	0,6925	B-O
DDT1a-N vs. DDT3-DNP-N	-5385	-10871 to 100,6	No	ns	0,0630	B-P
DDT1a-N vs. DDT3-DNP-N-T	-6270	-11756 to -784,4	Yes	**	0,0066	B-Q
DDT1a-N vs. DDT3-DNP-W	-5676	-11161 to -189,9	Yes	*	0,0317	B-R
DDT1a-N vs. DDT3-DNP-W-T	-5733	-11218 to -246,9	Yes	*	0,0275	B-S
DDT1a-N vs. DDT3-T	4087	-1398 to 9573	No	ns	0,5656	B-T
DDT1a-N vs. DDT4	3760	-1726 to 9245	No	ns	0,7499	B-U
DDT1a-N vs. DDT4-DNP-N	-6052	-11538 to -566,7	Yes	*	0,0120	B-V
DDT1a-N vs. DDT4-DNP-N-T	-5194	-10679 to 291,8	No	ns	0,0957	B-W
DDT1a-N vs. DDT4-DNP-W	-4876	-10361 to 610,0	No	ns	0,1797	B-X
DDT1a-N vs. DDT4-DNP-W-T	-4790	-10275 to 695,8	No	ns	0,2098	B-Y
DDT1a-N vs. DDT4-T	5086	-400,0 to 10571	No	ns	0,1197	B-Z
DDT1a-N vs. DDT5	3470	-2016 to 8956	No	ns	0,8771	B-AA
DDT1a-N vs. DDT5-DNP-N	-9990	-15475 to -4504	Yes	****	<0,0001	B-AB
DDT1a-N vs. DDT5-DNP-N-T	-9544	-15030 to -4059	Yes	****	<0,0001	B-AC
DDT1a-N vs. DDT5-DNP-W	-7252	-12738 to -1767	Yes	***	0,0003	B-AD
DDT1a-N vs. DDT5-DNP-W-T	-7535	-13020 to -2049	Yes	***	0,0001	B-AE
DDT1a-N vs. DDT5-T	3195	-2290 to 8681	No	ns	0,9513	B-AF
DDT1a-N vs. DDT6	4461	-1025 to 9947	No	ns	0,3555	B-AG
DDT1a-N vs. DDT6-DNP-N	-10699	-16185 to -5214	Yes	****	<0,0001	B-AH
DDT1a-N vs. DDT6-DNP-N-T	-10309	-15794 to -4823	Yes	****	<0,0001	B-AI
DDT1a-N vs. DDT6-DNP-W	-7713	-13199 to -2227	Yes	****	<0,0001	B-AJ
DDT1a-N vs. DDT6-DNP-W-T	-6332	-11818 to -846,7	Yes	**	0,0055	B-AK
DDT1a-N vs. DDT6-T	4027	-1459 to 9512	No	ns	0,6012	B-AL
DDT1a-N vs. - Control	5268	-218,0 to 10753	No	ns	0,0817	B-AN
DDT1b noChol-N vs. DDT1b-2xChol-N	-2848	-8333 to 2638	No	ns	0,9904	C-D
DDT1b noChol-N vs. DDT1a-N-T	-3726	-9212 to 1760	No	ns	0,7670	C-E
DDT1b noChol-N vs. DDT1a-W	-4877	-10362 to 609,1	No	ns	0,1794	C-F
DDT1b noChol-N vs. DDT1a-W-T	-5231	-10716 to 254,8	No	ns	0,0885	C-G
DDT1b noChol-N vs. DDT1a-T	112,7	-5373 to 5598	No	ns	>0,9999	C-H
DDT1b noChol-N vs. DDT2	-2054	-7539 to 3432	No	ns	>0,9999	C-I
DDT1b noChol-N vs. DDT2-DNP-N	-11102	-16587 to -5616	Yes	****	<0,0001	C-J
DDT1b noChol-N vs. DDT2-DNP-N-T	-11366	-16851 to -5880	Yes	****	<0,0001	C-K
DDT1b noChol-N vs. DDT2-DNP-W	-10809	-16294 to -5323	Yes	****	<0,0001	C-L
DDT1b noChol-N vs. DDT2-DNP-W-T	-11444	-16930 to -5959	Yes	****	<0,0001	C-M
DDT1b noChol-N vs. DDT2-T	-1402	-6887 to 4084	No	ns	>0,9999	C-N
DDT1b noChol-N vs. DDT3	-1278	-6764 to 4207	No	ns	>0,9999	C-O
DDT1b noChol-N vs. DDT3-DNP-N	-10531	-16016 to -5045	Yes	****	<0,0001	C-P
DDT1b noChol-N vs. DDT3-DNP-N-T	-11416	-16901 to -5930	Yes	****	<0,0001	C-Q
DDT1b noChol-N vs. DDT3-DNP-W	-10821	-16307 to -5335	Yes	****	<0,0001	C-R
DDT1b noChol-N vs. DDT3-DNP-W-T	-10878	-16364 to -5392	Yes	****	<0,0001	C-S
DDT1b noChol-N vs. DDT3-T	-1058	-6544 to 4427	No	ns	>0,9999	C-T
DDT1b noChol-N vs. DDT4	-1386	-6871 to 4100	No	ns	>0,9999	C-U
DDT1b noChol-N vs. DDT4-DNP-N	-11198	-16683 to -5712	Yes	****	<0,0001	C-V
DDT1b noChol-N vs. DDT4-DNP-N-T	-10339	-15825 to -4854	Yes	****	<0,0001	C-W
DDT1b noChol-N vs. DDT4-DNP-W	-10021	-15507 to -4536	Yes	****	<0,0001	C-X
DDT1b noChol-N vs. DDT4-DNP-W-T	-9935	-15421 to -4450	Yes	****	<0,0001	C-Y
DDT1b noChol-N vs. DDT4-T	-59,83	-5545 to 5426	No	ns	>0,9999	C-Z
DDT1b noChol-N vs. DDT5	-1676	-7161 to 3810	No	ns	>0,9999	C-AA
DDT1b noChol-N vs. DDT5-DNP-N	-15135	-20621 to -9649	Yes	****	<0,0001	C-AB
DDT1b noChol-N vs. DDT5-DNP-N-T	-14690	-20175 to -9204	Yes	****	<0,0001	C-AC
DDT1b noChol-N vs. DDT5-DNP-W	-12398	-17883 to -6912	Yes	****	<0,0001	C-AD
DDT1b noChol-N vs. DDT5-DNP-W-T	-12680	-18166 to -7195	Yes	****	<0,0001	C-AE
DDT1b noChol-N vs. DDT5-T	-1950	-7436 to 3535	No	ns	>0,9999	C-AF
DDT1b noChol-N vs. DDT6	-684,5	-6170 to 4801	No	ns	>0,9999	C-AG
DDT1b noChol-N vs. DDT6-DNP-N	-15845	-21330 to -10359	Yes	****	<0,0001	C-AH
DDT1b noChol-N vs. DDT6-DNP-N-T	-15454	-20940 to -9968	Yes	****	<0,0001	C-AI
DDT1b noChol-N vs. DDT6-DNP-W	-12859	-18344 to -7373	Yes	****	<0,0001	C-AJ
DDT1b noChol-N vs. DDT6-DNP-W-T	-11478	-16963 to -5992	Yes	****	<0,0001	C-AK
DDT1b noChol-N vs. DDT6-T	-1119	-6604 to 4367	No	ns	>0,9999	C-AL
DDT1b noChol-N vs. - Control	122,2	-5363 to 5608	No	ns	>0,9999	C-AN
DDT1b-2xChol-N vs. DDT1a-N-T	-878,2	-6364 to 4607	No	ns	>0,9999	D-E
DDT1b-2xChol-N vs. DDT1a-W	-2029	-7514 to 3457	No	ns	>0,9999	D-F
DDT1b-2xChol-N vs. DDT1a-W-T	-2383	-7869 to 3103	No	ns	0,9996	D-G
DDT1b-2xChol-N vs. DDT1a-T	2961	-2525 to 8446	No	ns	0,9827	D-H
DDT1b-2xChol-N vs. DDT2	794,2	-4691 to 6280	No	ns	>0,9999	D-I
DDT1b-2xChol-N vs. DDT2-DNP-N	-8254	-13740 to -2768	Yes	****	<0,0001	D-J
DDT1b-2xChol-N vs. DDT2-DNP-N-T	-8518	-14003 to -3032	Yes	****	<0,0001	D-K
DDT1b-2xChol-N vs. DDT2-DNP-W	-7961	-13446 to -2475	Yes	****	<0,0001	D-L
DDT1b-2xChol-N vs. DDT2-DNP-W-T	-8597	-14082 to -3111	Yes	****	<0,0001	D-M
DDT1b-2xChol-N vs. DDT2-T	1446	-4040 to 6932	No	ns	>0,9999	D-N
DDT1b-2xChol-N vs. DDT3	1570	-3916 to 7055	No	ns	>0,9999	D-O
DDT1b-2xChol-N vs. DDT3-DNP-N	-7683	-13168 to -2197	Yes	****	<0,0001	D-P
DDT1b-2xChol-N vs. DDT3-DNP-N-T	-8568	-14053 to -3082	Yes	****	<0,0001	D-Q
DDT1b-2xChol-N vs. DDT3-DNP-W	-7973	-13459 to -2488	Yes	****	<0,0001	D-R
DDT1b-2xChol-N vs. DDT3-DNP-W-T	-8030	-13516 to -2545	Yes	****	<0,0001	D-S
DDT1b-2xChol-N vs. DDT3-T	1790	-3696 to 7275	No	ns	>0,9999	D-T
DDT1b-2xChol-N vs. DDT4	1462	-4023 to 6948	No	ns	>0,9999	D-U
DDT1b-2xChol-N vs. DDT4-DNP-N	-8350	-13836 to -2864	Yes	****	<0,0001	D-V
DDT1b-2xChol-N vs. DDT4-DNP-N-T	-7492	-12977 to -2006	Yes	***	0,0001	D-W
DDT1b-2xChol-N vs. DDT4-DNP-W	-7173	-12659 to -1688	Yes	***	0,0004	D-X
DDT1b-2xChol-N vs. DDT4-DNP-W-T	-7088	-12573 to -1602	Yes	***	0,0005	D-Y
DDT1b-2xChol-N vs. DDT4-T	2788	-2698 to 8274	No	ns	0,9932	D-Z
DDT1b-2xChol-N vs. DDT5	1172	-4313 to 6658	No	ns	>0,9999	D-AA
DDT1b-2xChol-N vs. DDT5-DNP-N	-12287	-17773 to -6802	Yes	****	<0,0001	D-AB
DDT1b-2xChol-N vs. DDT5-DNP-N-T	-11842	-17328 to -6356	Yes	****	<0,0001	D-AC
DDT1b-2xChol-N vs. DDT5-DNP-W	-9550	-15035 to -4064	Yes	****	<0,0001	D-AD
DDT1b-2xChol-N vs. DDT5-DNP-W-T	-9832	-15318 to -4347	Yes	****	<0,0001	D-AE
DDT1b-2xChol-N vs. DDT5-T	897,5	-4588 to 6383	No	ns	>0,9999	D-AF
DDT1b-2xChol-N vs. DDT6	2163	-3322 to 7649	No	ns	>0,9999	D-AG
DDT1b-2xChol-N vs. DDT6-DNP-N	-12997	-18482 to -7511	Yes	****	<0,0001	D-AH
DDT1b-2xChol-N vs. DDT6-DNP-N-T	-12606	-18092 to -7121	Yes	****	<0,0001	D-AI
DDT1b-2xChol-N vs. DDT6-DNP-W	-10011	-15496 to -4525	Yes	****	<0,0001	D-AJ
DDT1b-2xChol-N vs. DDT6-DNP-W-T	-8630	-14116 to -3144	Yes	****	<0,0001	D-AK
DDT1b-2xChol-N vs. DDT6-T	1729	-3757 to 7215	No	ns	>0,9999	D-AL
DDT1b-2xChol-N vs. - Control	2970	-2516 to 8456	No	ns	0,9818	D-AN
DDT1a-N-T vs. DDT1a-W	-1151	-6636 to 4335	No	ns	>0,9999	E-F
DDT1a-N-T vs. DDT1a-W-T	-1505	-6990 to 3981	No	ns	>0,9999	E-G
DDT1a-N-T vs. DDT1a-T	3839	-1647 to 9324	No	ns	0,7081	E-H
DDT1a-N-T vs. DDT2	1672	-3813 to 7158	No	ns	>0,9999	E-I
DDT1a-N-T vs. DDT2-DNP-N	-7376	-12861 to -1890	Yes	***	0,0002	E-J
DDT1a-N-T vs. DDT2-DNP-N-T	-7640	-13125 to -2154	Yes	****	<0,0001	E-K
DDT1a-N-T vs. DDT2-DNP-W	-7083	-12568 to -1597	Yes	***	0,0006	E-L
DDT1a-N-T vs. DDT2-DNP-W-T	-7718	-13204 to -2233	Yes	****	<0,0001	E-M
DDT1a-N-T vs. DDT2-T	2324	-3161 to 7810	No	ns	0,9998	E-N
DDT1a-N-T vs. DDT3	2448	-3038 to 7933	No	ns	0,9994	E-O
DDT1a-N-T vs. DDT3-DNP-N	-6805	-12290 to -1319	Yes	**	0,0013	E-P
DDT1a-N-T vs. DDT3-DNP-N-T	-7690	-13175 to -2204	Yes	****	<0,0001	E-Q
DDT1a-N-T vs. DDT3-DNP-W	-7095	-12581 to -1609	Yes	***	0,0005	E-R
DDT1a-N-T vs. DDT3-DNP-W-T	-7152	-12638 to -1666	Yes	***	0,0004	E-S
DDT1a-N-T vs. DDT3-T	2668	-2818 to 8153	No	ns	0,9968	E-T
DDT1a-N-T vs. DDT4	2340	-3145 to 7826	No	ns	0,9997	E-U
DDT1a-N-T vs. DDT4-DNP-N	-7472	-12957 to -1986	Yes	***	0,0002	E-V
DDT1a-N-T vs. DDT4-DNP-N-T	-6613	-12099 to -1128	Yes	**	0,0024	E-W
DDT1a-N-T vs. DDT4-DNP-W	-6295	-11781 to -809,5	Yes	**	0,0061	E-X
DDT1a-N-T vs. DDT4-DNP-W-T	-6209	-11695 to -723,7	Yes	**	0,0078	E-Y
DDT1a-N-T vs. DDT4-T	3666	-1819 to 9152	No	ns	0,7960	E-Z
DDT1a-N-T vs. DDT5	2051	-3435 to 7536	No	ns	>0,9999	E-AA
DDT1a-N-T vs. DDT5-DNP-N	-11409	-16895 to -5923	Yes	****	<0,0001	E-AB
DDT1a-N-T vs. DDT5-DNP-N-T	-10964	-16449 to -5478	Yes	****	<0,0001	E-AC
DDT1a-N-T vs. DDT5-DNP-W	-8672	-14157 to -3186	Yes	****	<0,0001	E-AD
DDT1a-N-T vs. DDT5-DNP-W-T	-8954	-14440 to -3469	Yes	****	<0,0001	E-AE
DDT1a-N-T vs. DDT5-T	1776	-3710 to 7261	No	ns	>0,9999	E-AF
DDT1a-N-T vs. DDT6	3042	-2444 to 8527	No	ns	0,9745	E-AG
DDT1a-N-T vs. DDT6-DNP-N	-12119	-17604 to -6633	Yes	****	<0,0001	E-AH
DDT1a-N-T vs. DDT6-DNP-N-T	-11728	-17214 to -6242	Yes	****	<0,0001	E-AI
DDT1a-N-T vs. DDT6-DNP-W	-9133	-14618 to -3647	Yes	****	<0,0001	E-AJ
DDT1a-N-T vs. DDT6-DNP-W-T	-7752	-13237 to -2266	Yes	****	<0,0001	E-AK
DDT1a-N-T vs. DDT6-T	2607	-2878 to 8093	No	ns	0,9979	E-AL
DDT1a-N-T vs. - Control	3848	-1637 to 9334	No	ns	0,7029	E-AN
DDT1a-W vs. DDT1a-W-T	-354,3	-5840 to 5131	No	ns	>0,9999	F-G
DDT1a-W vs. DDT1a-T	4989	-496,5 to 10475	No	ns	0,1450	F-H
DDT1a-W vs. DDT2	2823	-2663 to 8308	No	ns	0,9916	F-I
DDT1a-W vs. DDT2-DNP-N	-6225	-11711 to -739,7	Yes	**	0,0074	F-J
DDT1a-W vs. DDT2-DNP-N-T	-6489	-11975 to -1004	Yes	**	0,0035	F-K
DDT1a-W vs. DDT2-DNP-W	-5932	-11418 to -446,5	Yes	*	0,0165	F-L
DDT1a-W vs. DDT2-DNP-W-T	-6568	-12053 to -1082	Yes	**	0,0028	F-M
DDT1a-W vs. DDT2-T	3475	-2011 to 8960	No	ns	0,8754	F-N
DDT1a-W vs. DDT3	3598	-1887 to 9084	No	ns	0,8267	F-O
DDT1a-W vs. DDT3-DNP-N	-5654	-11140 to -168,4	Yes	*	0,0334	F-P
DDT1a-W vs. DDT3-DNP-N-T	-6539	-12025 to -1053	Yes	**	0,0030	F-Q
DDT1a-W vs. DDT3-DNP-W	-5945	-11430 to -458,9	Yes	*	0,0160	F-R
DDT1a-W vs. DDT3-DNP-W-T	-6002	-11487 to -515,9	Yes	*	0,0137	F-S
DDT1a-W vs. DDT3-T	3818	-1667 to 9304	No	ns	0,7192	F-T
DDT1a-W vs. DDT4	3491	-1995 to 8976	No	ns	0,8696	F-U
DDT1a-W vs. DDT4-DNP-N	-6321	-11807 to -835,7	Yes	**	0,0057	F-V
DDT1a-W vs. DDT4-DNP-N-T	-5463	-10948 to 22,81	No	ns	0,0527	F-W
DDT1a-W vs. DDT4-DNP-W	-5145	-10630 to 341,0	No	ns	0,1061	F-X
DDT1a-W vs. DDT4-DNP-W-T	-5059	-10544 to 426,8	No	ns	0,1264	F-Y
DDT1a-W vs. DDT4-T	4817	-669,0 to 10302	No	ns	0,2000	F-Z
DDT1a-W vs. DDT5	3201	-2285 to 8687	No	ns	0,9502	F-AA
DDT1a-W vs. DDT5-DNP-N	-10259	-15744 to -4773	Yes	****	<0,0001	F-AB
DDT1a-W vs. DDT5-DNP-N-T	-9813	-15299 to -4328	Yes	****	<0,0001	F-AC
DDT1a-W vs. DDT5-DNP-W	-7521	-13007 to -2036	Yes	***	0,0001	F-AD
DDT1a-W vs. DDT5-DNP-W-T	-7804	-13289 to -2318	Yes	****	<0,0001	F-AE
DDT1a-W vs. DDT5-T	2926	-2559 to 8412	No	ns	0,9854	F-AF
DDT1a-W vs. DDT6	4192	-1294 to 9678	No	ns	0,5042	F-AG
DDT1a-W vs. DDT6-DNP-N	-10968	-16454 to -5483	Yes	****	<0,0001	F-AH
DDT1a-W vs. DDT6-DNP-N-T	-10578	-16063 to -5092	Yes	****	<0,0001	F-AI
DDT1a-W vs. DDT6-DNP-W	-7982	-13468 to -2496	Yes	****	<0,0001	F-AJ
DDT1a-W vs. DDT6-DNP-W-T	-6601	-12087 to -1116	Yes	**	0,0025	F-AK
DDT1a-W vs. DDT6-T	3758	-1728 to 9243	No	ns	0,7510	F-AL
DDT1a-W vs. - Control	4999	-487,0 to 10484	No	ns	0,1423	F-AN
DDT1a-W-T vs. DDT1a-T	5344	-142,1 to 10829	No	ns	0,0692	G-H
DDT1a-W-T vs. DDT2	3177	-2308 to 8663	No	ns	0,9546	G-I
DDT1a-W-T vs. DDT2-DNP-N	-5871	-11357 to -385,4	Yes	*	0,0193	G-J
DDT1a-W-T vs. DDT2-DNP-N-T	-6135	-11620 to -649,2	Yes	**	0,0096	G-K
DDT1a-W-T vs. DDT2-DNP-W	-5578	-11063 to -92,19	Yes	*	0,0402	G-L
DDT1a-W-T vs. DDT2-DNP-W-T	-6214	-11699 to -727,9	Yes	**	0,0077	G-M
DDT1a-W-T vs. DDT2-T	3829	-1657 to 9315	No	ns	0,7134	G-N
DDT1a-W-T vs. DDT3	3953	-1533 to 9438	No	ns	0,6442	G-O
DDT1a-W-T vs. DDT3-DNP-N	-5300	-10785 to 186,0	No	ns	0,0762	G-P
DDT1a-W-T vs. DDT3-DNP-N-T	-6185	-11670 to -699,0	Yes	**	0,0083	G-Q
DDT1a-W-T vs. DDT3-DNP-W	-5590	-11076 to -104,5	Yes	*	0,0390	G-R
DDT1a-W-T vs. DDT3-DNP-W-T	-5647	-11133 to -161,5	Yes	*	0,0340	G-S
DDT1a-W-T vs. DDT3-T	4173	-1313 to 9658	No	ns	0,5155	G-T
DDT1a-W-T vs. DDT4	3845	-1640 to 9331	No	ns	0,7046	G-U
DDT1a-W-T vs. DDT4-DNP-N	-5967	-11453 to -481,4	Yes	*	0,0150	G-V
DDT1a-W-T vs. DDT4-DNP-N-T	-5109	-10594 to 377,1	No	ns	0,1143	G-W
DDT1a-W-T vs. DDT4-DNP-W	-4790	-10276 to 695,3	No	ns	0,2096	G-X
DDT1a-W-T vs. DDT4-DNP-W-T	-4705	-10190 to 781,1	No	ns	0,2430	G-Y
DDT1a-W-T vs. DDT4-T	5171	-314,6 to 10657	No	ns	0,1004	G-Z
DDT1a-W-T vs. DDT5	3555	-1930 to 9041	No	ns	0,8446	G-AA
DDT1a-W-T vs. DDT5-DNP-N	-9904	-15390 to -4419	Yes	****	<0,0001	G-AB
DDT1a-W-T vs. DDT5-DNP-N-T	-9459	-14945 to -3973	Yes	****	<0,0001	G-AC
DDT1a-W-T vs. DDT5-DNP-W	-7167	-12652 to -1681	Yes	***	0,0004	G-AD
DDT1a-W-T vs. DDT5-DNP-W-T	-7449	-12935 to -1964	Yes	***	0,0002	G-AE
DDT1a-W-T vs. DDT5-T	3281	-2205 to 8766	No	ns	0,9331	G-AF
DDT1a-W-T vs. DDT6	4546	-939,3 to 10032	No	ns	0,3132	G-AG
DDT1a-W-T vs. DDT6-DNP-N	-10614	-16099 to -5128	Yes	****	<0,0001	G-AH
DDT1a-W-T vs. DDT6-DNP-N-T	-10223	-15709 to -4738	Yes	****	<0,0001	G-AI
DDT1a-W-T vs. DDT6-DNP-W	-7628	-13113 to -2142	Yes	****	<0,0001	G-AJ
DDT1a-W-T vs. DDT6-DNP-W-T	-6247	-11733 to -761,4	Yes	**	0,0070	G-AK
DDT1a-W-T vs. DDT6-T	4112	-1374 to 9598	No	ns	0,5510	G-AL
DDT1a-W-T vs. - Control	5353	-132,6 to 10839	No	ns	0,0677	G-AN
DDT1a-T vs. DDT2	-2166	-7652 to 3319	No	ns	>0,9999	H-I
DDT1a-T vs. DDT2-DNP-N	-11215	-16700 to -5729	Yes	****	<0,0001	H-J
DDT1a-T vs. DDT2-DNP-N-T	-11478	-16964 to -5993	Yes	****	<0,0001	H-K
DDT1a-T vs. DDT2-DNP-W	-10921	-16407 to -5436	Yes	****	<0,0001	H-L
DDT1a-T vs. DDT2-DNP-W-T	-11557	-17043 to -6071	Yes	****	<0,0001	H-M
DDT1a-T vs. DDT2-T	-1515	-7000 to 3971	No	ns	>0,9999	H-N
DDT1a-T vs. DDT3	-1391	-6877 to 4095	No	ns	>0,9999	H-O
DDT1a-T vs. DDT3-DNP-N	-10643	-16129 to -5158	Yes	****	<0,0001	H-P
DDT1a-T vs. DDT3-DNP-N-T	-11528	-17014 to -6043	Yes	****	<0,0001	H-Q
DDT1a-T vs. DDT3-DNP-W	-10934	-16419 to -5448	Yes	****	<0,0001	H-R
DDT1a-T vs. DDT3-DNP-W-T	-10991	-16476 to -5505	Yes	****	<0,0001	H-S
DDT1a-T vs. DDT3-T	-1171	-6657 to 4315	No	ns	>0,9999	H-T
DDT1a-T vs. DDT4	-1498	-6984 to 3987	No	ns	>0,9999	H-U
DDT1a-T vs. DDT4-DNP-N	-11311	-16796 to -5825	Yes	****	<0,0001	H-V
DDT1a-T vs. DDT4-DNP-N-T	-10452	-15938 to -4966	Yes	****	<0,0001	H-W
DDT1a-T vs. DDT4-DNP-W	-10134	-15619 to -4648	Yes	****	<0,0001	H-X
DDT1a-T vs. DDT4-DNP-W-T	-10048	-15534 to -4562	Yes	****	<0,0001	H-Y
DDT1a-T vs. DDT4-T	-172,5	-5658 to 5313	No	ns	>0,9999	H-Z
DDT1a-T vs. DDT5	-1788	-7274 to 3697	No	ns	>0,9999	H-AA
DDT1a-T vs. DDT5-DNP-N	-15248	-20733 to -9762	Yes	****	<0,0001	H-AB
DDT1a-T vs. DDT5-DNP-N-T	-14803	-20288 to -9317	Yes	****	<0,0001	H-AC
DDT1a-T vs. DDT5-DNP-W	-12510	-17996 to -7025	Yes	****	<0,0001	H-AD
DDT1a-T vs. DDT5-DNP-W-T	-12793	-18278 to -7307	Yes	****	<0,0001	H-AE
DDT1a-T vs. DDT5-T	-2063	-7549 to 3423	No	ns	>0,9999	H-AF
DDT1a-T vs. DDT6	-797,2	-6283 to 4688	No	ns	>0,9999	H-AG
DDT1a-T vs. DDT6-DNP-N	-15957	-21443 to -10472	Yes	****	<0,0001	H-AH
DDT1a-T vs. DDT6-DNP-N-T	-15567	-21052 to -10081	Yes	****	<0,0001	H-AI
DDT1a-T vs. DDT6-DNP-W	-12971	-18457 to -7486	Yes	****	<0,0001	H-AJ
DDT1a-T vs. DDT6-DNP-W-T	-11591	-17076 to -6105	Yes	****	<0,0001	H-AK
DDT1a-T vs. DDT6-T	-1232	-6717 to 4254	No	ns	>0,9999	H-AL
DDT1a-T vs. - Control	9500	-5476 to 5495	No	ns	>0,9999	H-AN
DDT2 vs. DDT2-DNP-N	-9048	-14534 to -3563	Yes	****	<0,0001	I-J
DDT2 vs. DDT2-DNP-N-T	-9312	-14798 to -3826	Yes	****	<0,0001	I-K
DDT2 vs. DDT2-DNP-W	-8755	-14241 to -3269	Yes	****	<0,0001	I-L
DDT2 vs. DDT2-DNP-W-T	-9391	-14876 to -3905	Yes	****	<0,0001	I-M
DDT2 vs. DDT2-T	651,8	-4834 to 6137	No	ns	>0,9999	I-N
DDT2 vs. DDT3	775,3	-4710 to 6261	No	ns	>0,9999	I-O
DDT2 vs. DDT3-DNP-N	-8477	-13962 to -2991	Yes	****	<0,0001	I-P
DDT2 vs. DDT3-DNP-N-T	-9362	-14847 to -3876	Yes	****	<0,0001	I-Q
DDT2 vs. DDT3-DNP-W	-8767	-14253 to -3282	Yes	****	<0,0001	I-R
DDT2 vs. DDT3-DNP-W-T	-8824	-14310 to -3339	Yes	****	<0,0001	I-S
DDT2 vs. DDT3-T	995,3	-4490 to 6481	No	ns	>0,9999	I-T
DDT2 vs. DDT4	668,0	-4818 to 6154	No	ns	>0,9999	I-U
DDT2 vs. DDT4-DNP-N	-9144	-14630 to -3659	Yes	****	<0,0001	I-V
DDT2 vs. DDT4-DNP-N-T	-8286	-13771 to -2800	Yes	****	<0,0001	I-W
DDT2 vs. DDT4-DNP-W	-7968	-13453 to -2482	Yes	****	<0,0001	I-X
DDT2 vs. DDT4-DNP-W-T	-7882	-13367 to -2396	Yes	****	<0,0001	I-Y
DDT2 vs. DDT4-T	1994	-3492 to 7479	No	ns	>0,9999	I-Z
DDT2 vs. DDT5	378,2	-5107 to 5864	No	ns	>0,9999	I-AA
DDT2 vs. DDT5-DNP-N	-13081	-18567 to -7596	Yes	****	<0,0001	I-AB
DDT2 vs. DDT5-DNP-N-T	-12636	-18122 to -7151	Yes	****	<0,0001	I-AC
DDT2 vs. DDT5-DNP-W	-10344	-15830 to -4858	Yes	****	<0,0001	I-AD
DDT2 vs. DDT5-DNP-W-T	-10627	-16112 to -5141	Yes	****	<0,0001	I-AE
DDT2 vs. DDT5-T	103,3	-5382 to 5589	No	ns	>0,9999	I-AF
DDT2 vs. DDT6	1369	-4116 to 6855	No	ns	>0,9999	I-AG
DDT2 vs. DDT6-DNP-N	-13791	-19277 to -8305	Yes	****	<0,0001	I-AH
DDT2 vs. DDT6-DNP-N-T	-13400	-18886 to -7915	Yes	****	<0,0001	I-AI
DDT2 vs. DDT6-DNP-W	-10805	-16290 to -5319	Yes	****	<0,0001	I-AJ
DDT2 vs. DDT6-DNP-W-T	-9424	-14910 to -3939	Yes	****	<0,0001	I-AK
DDT2 vs. DDT6-T	934,8	-4551 to 6420	No	ns	>0,9999	I-AL
DDT2 vs. - Control	2176	-3310 to 7661	No	ns	>0,9999	I-AN
DDT2-DNP-N vs. DDT2-DNP-N-T	-263,8	-5749 to 5222	No	ns	>0,9999	J-K
DDT2-DNP-N vs. DDT2-DNP-W	293,2	-5192 to 5779	No	ns	>0,9999	J-L
DDT2-DNP-N vs. DDT2-DNP-W-T	-342,5	-5828 to 5143	No	ns	>0,9999	J-M
DDT2-DNP-N vs. DDT2-T	9700	4214 to 15186	Yes	****	<0,0001	J-N
DDT2-DNP-N vs. DDT3	9824	4338 to 15309	Yes	****	<0,0001	J-O
DDT2-DNP-N vs. DDT3-DNP-N	571,3	-4914 to 6057	No	ns	>0,9999	J-P
DDT2-DNP-N vs. DDT3-DNP-N-T	-313,7	-5799 to 5172	No	ns	>0,9999	J-Q
DDT2-DNP-N vs. DDT3-DNP-W	280,8	-5205 to 5766	No	ns	>0,9999	J-R
DDT2-DNP-N vs. DDT3-DNP-W-T	223,8	-5262 to 5709	No	ns	>0,9999	J-S
DDT2-DNP-N vs. DDT3-T	10044	4558 to 15529	Yes	****	<0,0001	J-T
DDT2-DNP-N vs. DDT4	9716	4231 to 15202	Yes	****	<0,0001	J-U
DDT2-DNP-N vs. DDT4-DNP-N	-96,00	-5582 to 5390	No	ns	>0,9999	J-V
DDT2-DNP-N vs. DDT4-DNP-N-T	762,5	-4723 to 6248	No	ns	>0,9999	J-W
DDT2-DNP-N vs. DDT4-DNP-W	1081	-4405 to 6566	No	ns	>0,9999	J-X
DDT2-DNP-N vs. DDT4-DNP-W-T	1167	-4319 to 6652	No	ns	>0,9999	J-Y
DDT2-DNP-N vs. DDT4-T	11042	5556 to 16528	Yes	****	<0,0001	J-Z
DDT2-DNP-N vs. DDT5	9426	3941 to 14912	Yes	****	<0,0001	J-AA
DDT2-DNP-N vs. DDT5-DNP-N	-4033	-9519 to 1452	No	ns	0,5974	J-AB
DDT2-DNP-N vs. DDT5-DNP-N-T	-3588	-9074 to 1898	No	ns	0,8310	J-AC
DDT2-DNP-N vs. DDT5-DNP-W	-1296	-6781 to 4190	No	ns	>0,9999	J-AD
DDT2-DNP-N vs. DDT5-DNP-W-T	-1578	-7064 to 3907	No	ns	>0,9999	J-AE
DDT2-DNP-N vs. DDT5-T	9152	3666 to 14637	Yes	****	<0,0001	J-AF
DDT2-DNP-N vs. DDT6	10417	4932 to 15903	Yes	****	<0,0001	J-AG
DDT2-DNP-N vs. DDT6-DNP-N	-4743	-10228 to 742,8	No	ns	0,2277	J-AH
DDT2-DNP-N vs. DDT6-DNP-N-T	-4352	-9838 to 1133	No	ns	0,4133	J-AI
DDT2-DNP-N vs. DDT6-DNP-W	-1757	-7242 to 3729	No	ns	>0,9999	J-AJ
DDT2-DNP-N vs. DDT6-DNP-W-T	-376,0	-5862 to 5110	No	ns	>0,9999	J-AK
DDT2-DNP-N vs. DDT6-T	9983	4497 to 15469	Yes	****	<0,0001	J-AL
DDT2-DNP-N vs. - Control	11224	5738 to 16710	Yes	****	<0,0001	J-AN
DDT2-DNP-N-T vs. DDT2-DNP-W	557,0	-4929 to 6043	No	ns	>0,9999	K-L
DDT2-DNP-N-T vs. DDT2-DNP-W-T	-78,67	-5564 to 5407	No	ns	>0,9999	K-M
DDT2-DNP-N-T vs. DDT2-T	9964	4478 to 15449	Yes	****	<0,0001	K-N
DDT2-DNP-N-T vs. DDT3	10087	4602 to 15573	Yes	****	<0,0001	K-O
DDT2-DNP-N-T vs. DDT3-DNP-N	835,2	-4650 to 6321	No	ns	>0,9999	K-P
DDT2-DNP-N-T vs. DDT3-DNP-N-T	-49,83	-5535 to 5436	No	ns	>0,9999	K-Q
DDT2-DNP-N-T vs. DDT3-DNP-W	544,7	-4941 to 6030	No	ns	>0,9999	K-R
DDT2-DNP-N-T vs. DDT3-DNP-W-T	487,7	-4998 to 5973	No	ns	>0,9999	K-S
DDT2-DNP-N-T vs. DDT3-T	10307	4822 to 15793	Yes	****	<0,0001	K-T
DDT2-DNP-N-T vs. DDT4	9980	4494 to 15466	Yes	****	<0,0001	K-U
DDT2-DNP-N-T vs. DDT4-DNP-N	167,8	-5318 to 5653	No	ns	>0,9999	K-V
DDT2-DNP-N-T vs. DDT4-DNP-N-T	1026	-4459 to 6512	No	ns	>0,9999	K-W
DDT2-DNP-N-T vs. DDT4-DNP-W	1345	-4141 to 6830	No	ns	>0,9999	K-X
DDT2-DNP-N-T vs. DDT4-DNP-W-T	1430	-4055 to 6916	No	ns	>0,9999	K-Y
DDT2-DNP-N-T vs. DDT4-T	11306	5820 to 16791	Yes	****	<0,0001	K-Z
DDT2-DNP-N-T vs. DDT5	9690	4205 to 15176	Yes	****	<0,0001	K-AA
DDT2-DNP-N-T vs. DDT5-DNP-N	-3769	-9255 to 1716	No	ns	0,7450	K-AB
DDT2-DNP-N-T vs. DDT5-DNP-N-T	-3324	-8810 to 2161	No	ns	0,9221	K-AC
DDT2-DNP-N-T vs. DDT5-DNP-W	-1032	-6518 to 4454	No	ns	>0,9999	K-AD
DDT2-DNP-N-T vs. DDT5-DNP-W-T	-1315	-6800 to 4171	No	ns	>0,9999	K-AE
DDT2-DNP-N-T vs. DDT5-T	9415	3930 to 14901	Yes	****	<0,0001	K-AF
DDT2-DNP-N-T vs. DDT6	10681	5196 to 16167	Yes	****	<0,0001	K-AG
DDT2-DNP-N-T vs. DDT6-DNP-N	-4479	-9965 to 1007	No	ns	0,3464	K-AH
DDT2-DNP-N-T vs. DDT6-DNP-N-T	-4088	-9574 to 1397	No	ns	0,5650	K-AI
DDT2-DNP-N-T vs. DDT6-DNP-W	-1493	-6978 to 3993	No	ns	>0,9999	K-AJ
DDT2-DNP-N-T vs. DDT6-DNP-W-T	-112,2	-5598 to 5373	No	ns	>0,9999	K-AK
DDT2-DNP-N-T vs. DDT6-T	10247	4761 to 15732	Yes	****	<0,0001	K-AL
DDT2-DNP-N-T vs. - Control	11488	6002 to 16973	Yes	****	<0,0001	K-AN
DDT2-DNP-W vs. DDT2-DNP-W-T	-635,7	-6121 to 4850	No	ns	>0,9999	L-M
DDT2-DNP-W vs. DDT2-T	9407	3921 to 14892	Yes	****	<0,0001	L-N
DDT2-DNP-W vs. DDT3	9530	4045 to 15016	Yes	****	<0,0001	L-O
DDT2-DNP-W vs. DDT3-DNP-N	278,2	-5207 to 5764	No	ns	>0,9999	L-P
DDT2-DNP-W vs. DDT3-DNP-N-T	-606,8	-6092 to 4879	No	ns	>0,9999	L-Q
DDT2-DNP-W vs. DDT3-DNP-W	-12,33	-5498 to 5473	No	ns	>0,9999	L-R
DDT2-DNP-W vs. DDT3-DNP-W-T	-69,33	-5555 to 5416	No	ns	>0,9999	L-S
DDT2-DNP-W vs. DDT3-T	9750	4265 to 15236	Yes	****	<0,0001	L-T
DDT2-DNP-W vs. DDT4	9423	3937 to 14909	Yes	****	<0,0001	L-U
DDT2-DNP-W vs. DDT4-DNP-N	-389,2	-5875 to 5096	No	ns	>0,9999	L-V
DDT2-DNP-W vs. DDT4-DNP-N-T	469,3	-5016 to 5955	No	ns	>0,9999	L-W
DDT2-DNP-W vs. DDT4-DNP-W	787,5	-4698 to 6273	No	ns	>0,9999	L-X
DDT2-DNP-W vs. DDT4-DNP-W-T	873,3	-4612 to 6359	No	ns	>0,9999	L-Y
DDT2-DNP-W vs. DDT4-T	10749	5263 to 16234	Yes	****	<0,0001	L-Z
DDT2-DNP-W vs. DDT5	9133	3648 to 14619	Yes	****	<0,0001	L-AA
DDT2-DNP-W vs. DDT5-DNP-N	-4326	-9812 to 1159	No	ns	0,4276	L-AB
DDT2-DNP-W vs. DDT5-DNP-N-T	-3881	-9367 to 1604	No	ns	0,6847	L-AC
DDT2-DNP-W vs. DDT5-DNP-W	-1589	-7075 to 3897	No	ns	>0,9999	L-AD
DDT2-DNP-W vs. DDT5-DNP-W-T	-1872	-7357 to 3614	No	ns	>0,9999	L-AE
DDT2-DNP-W vs. DDT5-T	8858	3373 to 14344	Yes	****	<0,0001	L-AF
DDT2-DNP-W vs. DDT6	10124	4639 to 15610	Yes	****	<0,0001	L-AG
DDT2-DNP-W vs. DDT6-DNP-N	-5036	-10522 to 449,6	No	ns	0,1322	L-AH
DDT2-DNP-W vs. DDT6-DNP-N-T	-4645	-10131 to 840,3	No	ns	0,2680	L-AI
DDT2-DNP-W vs. DDT6-DNP-W	-2050	-7535 to 3436	No	ns	>0,9999	L-AJ
DDT2-DNP-W vs. DDT6-DNP-W-T	-669,2	-6155 to 4816	No	ns	>0,9999	L-AK
DDT2-DNP-W vs. DDT6-T	9690	4204 to 15175	Yes	****	<0,0001	L-AL
DDT2-DNP-W vs. - Control	10931	5445 to 16416	Yes	****	<0,0001	L-AN
DDT2-DNP-W-T vs. DDT2-T	10043	4557 to 15528	Yes	****	<0,0001	M-N
DDT2-DNP-W-T vs. DDT3	10166	4680 to 15652	Yes	****	<0,0001	M-O
DDT2-DNP-W-T vs. DDT3-DNP-N	913,8	-4572 to 6399	No	ns	>0,9999	M-P
DDT2-DNP-W-T vs. DDT3-DNP-N-T	28,83	-5457 to 5514	No	ns	>0,9999	M-Q
DDT2-DNP-W-T vs. DDT3-DNP-W	623,3	-4862 to 6109	No	ns	>0,9999	M-R
DDT2-DNP-W-T vs. DDT3-DNP-W-T	566,3	-4919 to 6052	No	ns	>0,9999	M-S
DDT2-DNP-W-T vs. DDT3-T	10386	4900 to 15872	Yes	****	<0,0001	M-T
DDT2-DNP-W-T vs. DDT4	10059	4573 to 15544	Yes	****	<0,0001	M-U
DDT2-DNP-W-T vs. DDT4-DNP-N	246,5	-5239 to 5732	No	ns	>0,9999	M-V
DDT2-DNP-W-T vs. DDT4-DNP-N-T	1105	-4381 to 6591	No	ns	>0,9999	M-W
DDT2-DNP-W-T vs. DDT4-DNP-W	1423	-4062 to 6909	No	ns	>0,9999	M-X
DDT2-DNP-W-T vs. DDT4-DNP-W-T	1509	-3977 to 6995	No	ns	>0,9999	M-Y
DDT2-DNP-W-T vs. DDT4-T	11385	5899 to 16870	Yes	****	<0,0001	M-Z
DDT2-DNP-W-T vs. DDT5	9769	4283 to 15254	Yes	****	<0,0001	M-AA
DDT2-DNP-W-T vs. DDT5-DNP-N	-3691	-9176 to 1795	No	ns	0,7844	M-AB
DDT2-DNP-W-T vs. DDT5-DNP-N-T	-3246	-8731 to 2240	No	ns	0,9410	M-AC
DDT2-DNP-W-T vs. DDT5-DNP-W	-953,3	-6439 to 4532	No	ns	>0,9999	M-AD
DDT2-DNP-W-T vs. DDT5-DNP-W-T	-1236	-6721 to 4250	No	ns	>0,9999	M-AE
DDT2-DNP-W-T vs. DDT5-T	9494	4008 to 14980	Yes	****	<0,0001	M-AF
DDT2-DNP-W-T vs. DDT6	10760	5274 to 16245	Yes	****	<0,0001	M-AG
DDT2-DNP-W-T vs. DDT6-DNP-N	-4400	-9886 to 1085	No	ns	0,3872	M-AH
DDT2-DNP-W-T vs. DDT6-DNP-N-T	-4010	-9495 to 1476	No	ns	0,6111	M-AI
DDT2-DNP-W-T vs. DDT6-DNP-W	-1414	-6900 to 4071	No	ns	>0,9999	M-AJ
DDT2-DNP-W-T vs. DDT6-DNP-W-T	-33,50	-5519 to 5452	No	ns	>0,9999	M-AK
DDT2-DNP-W-T vs. DDT6-T	10326	4840 to 15811	Yes	****	<0,0001	M-AL
DDT2-DNP-W-T vs. - Control	11567	6081 to 17052	Yes	****	<0,0001	M-AN
DDT2-T vs. DDT3	123,5	-5362 to 5609	No	ns	>0,9999	N-O
DDT2-T vs. DDT3-DNP-N	-9129	-14614 to -3643	Yes	****	<0,0001	N-P
DDT2-T vs. DDT3-DNP-N-T	-10014	-15499 to -4528	Yes	****	<0,0001	N-Q
DDT2-T vs. DDT3-DNP-W	-9419	-14905 to -3934	Yes	****	<0,0001	N-R
DDT2-T vs. DDT3-DNP-W-T	-9476	-14962 to -3991	Yes	****	<0,0001	N-S
DDT2-T vs. DDT3-T	343,5	-5142 to 5829	No	ns	>0,9999	N-T
DDT2-T vs. DDT4	16,17	-5469 to 5502	No	ns	>0,9999	N-U
DDT2-T vs. DDT4-DNP-N	-9796	-15282 to -4310	Yes	****	<0,0001	N-V
DDT2-T vs. DDT4-DNP-N-T	-8938	-14423 to -3452	Yes	****	<0,0001	N-W
DDT2-T vs. DDT4-DNP-W	-8619	-14105 to -3134	Yes	****	<0,0001	N-X
DDT2-T vs. DDT4-DNP-W-T	-8534	-14019 to -3048	Yes	****	<0,0001	N-Y
DDT2-T vs. DDT4-T	1342	-4144 to 6828	No	ns	>0,9999	N-Z
DDT2-T vs. DDT5	-273,7	-5759 to 5212	No	ns	>0,9999	N-AA
DDT2-T vs. DDT5-DNP-N	-13733	-19219 to -8248	Yes	****	<0,0001	N-AB
DDT2-T vs. DDT5-DNP-N-T	-13288	-18774 to -7802	Yes	****	<0,0001	N-AC
DDT2-T vs. DDT5-DNP-W	-10996	-16481 to -5510	Yes	****	<0,0001	N-AD
DDT2-T vs. DDT5-DNP-W-T	-11278	-16764 to -5793	Yes	****	<0,0001	N-AE
DDT2-T vs. DDT5-T	-548,5	-6034 to 4937	No	ns	>0,9999	N-AF
DDT2-T vs. DDT6	717,3	-4768 to 6203	No	ns	>0,9999	N-AG
DDT2-T vs. DDT6-DNP-N	-14443	-19928 to -8957	Yes	****	<0,0001	N-AH
DDT2-T vs. DDT6-DNP-N-T	-14052	-19538 to -8567	Yes	****	<0,0001	N-AI
DDT2-T vs. DDT6-DNP-W	-11457	-16942 to -5971	Yes	****	<0,0001	N-AJ
DDT2-T vs. DDT6-DNP-W-T	-10076	-15562 to -4590	Yes	****	<0,0001	N-AK
DDT2-T vs. DDT6-T	283,0	-5203 to 5769	No	ns	>0,9999	N-AL
DDT2-T vs. - Control	1524	-3962 to 7010	No	ns	>0,9999	N-AN
DDT3 vs. DDT3-DNP-N	-9252	-14738 to -3767	Yes	****	<0,0001	O-P
DDT3 vs. DDT3-DNP-N-T	-10137	-15623 to -4652	Yes	****	<0,0001	O-Q
DDT3 vs. DDT3-DNP-W	-9543	-15028 to -4057	Yes	****	<0,0001	O-R
DDT3 vs. DDT3-DNP-W-T	-9600	-15085 to -4114	Yes	****	<0,0001	O-S
DDT3 vs. DDT3-T	220,0	-5266 to 5706	No	ns	>0,9999	O-T
DDT3 vs. DDT4	-107,3	-5593 to 5378	No	ns	>0,9999	O-U
DDT3 vs. DDT4-DNP-N	-9920	-15405 to -4434	Yes	****	<0,0001	O-V
DDT3 vs. DDT4-DNP-N-T	-9061	-14547 to -3575	Yes	****	<0,0001	O-W
DDT3 vs. DDT4-DNP-W	-8743	-14228 to -3257	Yes	****	<0,0001	O-X
DDT3 vs. DDT4-DNP-W-T	-8657	-14143 to -3171	Yes	****	<0,0001	O-Y
DDT3 vs. DDT4-T	1219	-4267 to 6704	No	ns	>0,9999	O-Z
DDT3 vs. DDT5	-397,2	-5883 to 5088	No	ns	>0,9999	O-AA
DDT3 vs. DDT5-DNP-N	-13857	-19342 to -8371	Yes	****	<0,0001	O-AB
DDT3 vs. DDT5-DNP-N-T	-13412	-18897 to -7926	Yes	****	<0,0001	O-AC
DDT3 vs. DDT5-DNP-W	-11119	-16605 to -5634	Yes	****	<0,0001	O-AD
DDT3 vs. DDT5-DNP-W-T	-11402	-16887 to -5916	Yes	****	<0,0001	O-AE
DDT3 vs. DDT5-T	-672,0	-6158 to 4814	No	ns	>0,9999	O-AF
DDT3 vs. DDT6	593,8	-4892 to 6079	No	ns	>0,9999	O-AG
DDT3 vs. DDT6-DNP-N	-14566	-20052 to -9081	Yes	****	<0,0001	O-AH
DDT3 vs. DDT6-DNP-N-T	-14176	-19661 to -8690	Yes	****	<0,0001	O-AI
DDT3 vs. DDT6-DNP-W	-11580	-17066 to -6095	Yes	****	<0,0001	O-AJ
DDT3 vs. DDT6-DNP-W-T	-10200	-15685 to -4714	Yes	****	<0,0001	O-AK
DDT3 vs. DDT6-T	159,5	-5326 to 5645	No	ns	>0,9999	O-AL
DDT3 vs. - Control	1401	-4085 to 6886	No	ns	>0,9999	O-AN
DDT3-DNP-N vs. DDT3-DNP-N-T	-885,0	-6371 to 4601	No	ns	>0,9999	P-Q
DDT3-DNP-N vs. DDT3-DNP-W	-290,5	-5776 to 5195	No	ns	>0,9999	P-R
DDT3-DNP-N vs. DDT3-DNP-W-T	-347,5	-5833 to 5138	No	ns	>0,9999	P-S
DDT3-DNP-N vs. DDT3-T	9472	3987 to 14958	Yes	****	<0,0001	P-T
DDT3-DNP-N vs. DDT4	9145	3659 to 14630	Yes	****	<0,0001	P-U
DDT3-DNP-N vs. DDT4-DNP-N	-667,3	-6153 to 4818	No	ns	>0,9999	P-V
DDT3-DNP-N vs. DDT4-DNP-N-T	191,2	-5294 to 5677	No	ns	>0,9999	P-W
DDT3-DNP-N vs. DDT4-DNP-W	509,3	-4976 to 5995	No	ns	>0,9999	P-X
DDT3-DNP-N vs. DDT4-DNP-W-T	595,2	-4890 to 6081	No	ns	>0,9999	P-Y
DDT3-DNP-N vs. DDT4-T	10471	4985 to 15956	Yes	****	<0,0001	P-Z
DDT3-DNP-N vs. DDT5	8855	3369 to 14341	Yes	****	<0,0001	P-AA
DDT3-DNP-N vs. DDT5-DNP-N	-4605	-10090 to 881,1	No	ns	0,2861	P-AB
DDT3-DNP-N vs. DDT5-DNP-N-T	-4159	-9645 to 1326	No	ns	0,5232	P-AC
DDT3-DNP-N vs. DDT5-DNP-W	-1867	-7353 to 3618	No	ns	>0,9999	P-AD
DDT3-DNP-N vs. DDT5-DNP-W-T	-2150	-7635 to 3336	No	ns	>0,9999	P-AE
DDT3-DNP-N vs. DDT5-T	8580	3095 to 14066	Yes	****	<0,0001	P-AF
DDT3-DNP-N vs. DDT6	9846	4360 to 15332	Yes	****	<0,0001	P-AG
DDT3-DNP-N vs. DDT6-DNP-N	-5314	-10800 to 171,5	No	ns	0,0738	P-AH
DDT3-DNP-N vs. DDT6-DNP-N-T	-4924	-10409 to 562,1	No	ns	0,1644	P-AI
DDT3-DNP-N vs. DDT6-DNP-W	-2328	-7814 to 3158	No	ns	0,9998	P-AJ
DDT3-DNP-N vs. DDT6-DNP-W-T	-947,3	-6433 to 4538	No	ns	>0,9999	P-AK
DDT3-DNP-N vs. DDT6-T	9412	3926 to 14897	Yes	****	<0,0001	P-AL
DDT3-DNP-N vs. - Control	10653	5167 to 16138	Yes	****	<0,0001	P-AN
DDT3-DNP-N-T vs. DDT3-DNP-W	594,5	-4891 to 6080	No	ns	>0,9999	Q-R
DDT3-DNP-N-T vs. DDT3-DNP-W-T	537,5	-4948 to 6023	No	ns	>0,9999	Q-S
DDT3-DNP-N-T vs. DDT3-T	10357	4872 to 15843	Yes	****	<0,0001	Q-T
DDT3-DNP-N-T vs. DDT4	10030	4544 to 15515	Yes	****	<0,0001	Q-U
DDT3-DNP-N-T vs. DDT4-DNP-N	217,7	-5268 to 5703	No	ns	>0,9999	Q-V
DDT3-DNP-N-T vs. DDT4-DNP-N-T	1076	-4409 to 6562	No	ns	>0,9999	Q-W
DDT3-DNP-N-T vs. DDT4-DNP-W	1394	-4091 to 6880	No	ns	>0,9999	Q-X
DDT3-DNP-N-T vs. DDT4-DNP-W-T	1480	-4005 to 6966	No	ns	>0,9999	Q-Y
DDT3-DNP-N-T vs. DDT4-T	11356	5870 to 16841	Yes	****	<0,0001	Q-Z
DDT3-DNP-N-T vs. DDT5	9740	4254 to 15226	Yes	****	<0,0001	Q-AA
DDT3-DNP-N-T vs. DDT5-DNP-N	-3720	-9205 to 1766	No	ns	0,7703	Q-AB
DDT3-DNP-N-T vs. DDT5-DNP-N-T	-3274	-8760 to 2211	No	ns	0,9345	Q-AC
DDT3-DNP-N-T vs. DDT5-DNP-W	-982,2	-6468 to 4503	No	ns	>0,9999	Q-AD
DDT3-DNP-N-T vs. DDT5-DNP-W-T	-1265	-6750 to 4221	No	ns	>0,9999	Q-AE
DDT3-DNP-N-T vs. DDT5-T	9465	3980 to 14951	Yes	****	<0,0001	Q-AF
DDT3-DNP-N-T vs. DDT6	10731	5245 to 16217	Yes	****	<0,0001	Q-AG
DDT3-DNP-N-T vs. DDT6-DNP-N	-4429	-9915 to 1056	No	ns	0,3720	Q-AH
DDT3-DNP-N-T vs. DDT6-DNP-N-T	-4039	-9524 to 1447	No	ns	0,5942	Q-AI
DDT3-DNP-N-T vs. DDT6-DNP-W	-1443	-6929 to 4043	No	ns	>0,9999	Q-AJ
DDT3-DNP-N-T vs. DDT6-DNP-W-T	-62,33	-5548 to 5423	No	ns	>0,9999	Q-AK
DDT3-DNP-N-T vs. DDT6-T	10297	4811 to 15782	Yes	****	<0,0001	Q-AL
DDT3-DNP-N-T vs. - Control	11538	6052 to 17023	Yes	****	<0,0001	Q-AN
DDT3-DNP-W vs. DDT3-DNP-W-T	-57,00	-5543 to 5429	No	ns	>0,9999	R-S
DDT3-DNP-W vs. DDT3-T	9763	4277 to 15248	Yes	****	<0,0001	R-T
DDT3-DNP-W vs. DDT4	9435	3950 to 14921	Yes	****	<0,0001	R-U
DDT3-DNP-W vs. DDT4-DNP-N	-376,8	-5862 to 5109	No	ns	>0,9999	R-V
DDT3-DNP-W vs. DDT4-DNP-N-T	481,7	-5004 to 5967	No	ns	>0,9999	R-W
DDT3-DNP-W vs. DDT4-DNP-W	799,8	-4686 to 6285	No	ns	>0,9999	R-X
DDT3-DNP-W vs. DDT4-DNP-W-T	885,7	-4600 to 6371	No	ns	>0,9999	R-Y
DDT3-DNP-W vs. DDT4-T	10761	5276 to 16247	Yes	****	<0,0001	R-Z
DDT3-DNP-W vs. DDT5	9146	3660 to 14631	Yes	****	<0,0001	R-AA
DDT3-DNP-W vs. DDT5-DNP-N	-4314	-9800 to 1172	No	ns	0,4344	R-AB
DDT3-DNP-W vs. DDT5-DNP-N-T	-3869	-9354 to 1617	No	ns	0,6915	R-AC
DDT3-DNP-W vs. DDT5-DNP-W	-1577	-7062 to 3909	No	ns	>0,9999	R-AD
DDT3-DNP-W vs. DDT5-DNP-W-T	-1859	-7345 to 3626	No	ns	>0,9999	R-AE
DDT3-DNP-W vs. DDT5-T	8871	3385 to 14356	Yes	****	<0,0001	R-AF
DDT3-DNP-W vs. DDT6	10137	4651 to 15622	Yes	****	<0,0001	R-AG
DDT3-DNP-W vs. DDT6-DNP-N	-5024	-10509 to 462,0	No	ns	0,1355	R-AH
DDT3-DNP-W vs. DDT6-DNP-N-T	-4633	-10119 to 852,6	No	ns	0,2734	R-AI
DDT3-DNP-W vs. DDT6-DNP-W	-2038	-7523 to 3448	No	ns	>0,9999	R-AJ
DDT3-DNP-W vs. DDT6-DNP-W-T	-656,8	-6142 to 4829	No	ns	>0,9999	R-AK
DDT3-DNP-W vs. DDT6-T	9702	4217 to 15188	Yes	****	<0,0001	R-AL
DDT3-DNP-W vs. - Control	10943	5458 to 16429	Yes	****	<0,0001	R-AN
DDT3-DNP-W-T vs. DDT3-T	9820	4334 to 15305	Yes	****	<0,0001	S-T
DDT3-DNP-W-T vs. DDT4	9492	4007 to 14978	Yes	****	<0,0001	S-U
DDT3-DNP-W-T vs. DDT4-DNP-N	-319,8	-5805 to 5166	No	ns	>0,9999	S-V
DDT3-DNP-W-T vs. DDT4-DNP-N-T	538,7	-4947 to 6024	No	ns	>0,9999	S-W
DDT3-DNP-W-T vs. DDT4-DNP-W	856,8	-4629 to 6342	No	ns	>0,9999	S-X
DDT3-DNP-W-T vs. DDT4-DNP-W-T	942,7	-4543 to 6428	No	ns	>0,9999	S-Y
DDT3-DNP-W-T vs. DDT4-T	10818	5333 to 16304	Yes	****	<0,0001	S-Z
DDT3-DNP-W-T vs. DDT5	9203	3717 to 14688	Yes	****	<0,0001	S-AA
DDT3-DNP-W-T vs. DDT5-DNP-N	-4257	-9743 to 1229	No	ns	0,4667	S-AB
DDT3-DNP-W-T vs. DDT5-DNP-N-T	-3812	-9297 to 1674	No	ns	0,7226	S-AC
DDT3-DNP-W-T vs. DDT5-DNP-W	-1520	-7005 to 3966	No	ns	>0,9999	S-AD
DDT3-DNP-W-T vs. DDT5-DNP-W-T	-1802	-7288 to 3683	No	ns	>0,9999	S-AE
DDT3-DNP-W-T vs. DDT5-T	8928	3442 to 14413	Yes	****	<0,0001	S-AF
DDT3-DNP-W-T vs. DDT6	10194	4708 to 15679	Yes	****	<0,0001	S-AG
DDT3-DNP-W-T vs. DDT6-DNP-N	-4967	-10452 to 519,0	No	ns	0,1514	S-AH
DDT3-DNP-W-T vs. DDT6-DNP-N-T	-4576	-10062 to 909,6	No	ns	0,2992	S-AI
DDT3-DNP-W-T vs. DDT6-DNP-W	-1981	-7466 to 3505	No	ns	>0,9999	S-AJ
DDT3-DNP-W-T vs. DDT6-DNP-W-T	-599,8	-6085 to 4886	No	ns	>0,9999	S-AK
DDT3-DNP-W-T vs. DDT6-T	9759	4274 to 15245	Yes	****	<0,0001	S-AL
DDT3-DNP-W-T vs. - Control	11000	5515 to 16486	Yes	****	<0,0001	S-AN
DDT3-T vs. DDT4	-327,3	-5813 to 5158	No	ns	>0,9999	T-U
DDT3-T vs. DDT4-DNP-N	-10140	-15625 to -4654	Yes	****	<0,0001	T-V
DDT3-T vs. DDT4-DNP-N-T	-9281	-14767 to -3795	Yes	****	<0,0001	T-W
DDT3-T vs. DDT4-DNP-W	-8963	-14448 to -3477	Yes	****	<0,0001	T-X
DDT3-T vs. DDT4-DNP-W-T	-8877	-14363 to -3391	Yes	****	<0,0001	T-Y
DDT3-T vs. DDT4-T	998,5	-4487 to 6484	No	ns	>0,9999	T-Z
DDT3-T vs. DDT5	-617,2	-6103 to 4868	No	ns	>0,9999	T-AA
DDT3-T vs. DDT5-DNP-N	-14077	-19562 to -8591	Yes	****	<0,0001	T-AB
DDT3-T vs. DDT5-DNP-N-T	-13632	-19117 to -8146	Yes	****	<0,0001	T-AC
DDT3-T vs. DDT5-DNP-W	-11339	-16825 to -5854	Yes	****	<0,0001	T-AD
DDT3-T vs. DDT5-DNP-W-T	-11622	-17107 to -6136	Yes	****	<0,0001	T-AE
DDT3-T vs. DDT5-T	-892,0	-6378 to 4594	No	ns	>0,9999	T-AF
DDT3-T vs. DDT6	373,8	-5112 to 5859	No	ns	>0,9999	T-AG
DDT3-T vs. DDT6-DNP-N	-14786	-20272 to -9301	Yes	****	<0,0001	T-AH
DDT3-T vs. DDT6-DNP-N-T	-14396	-19881 to -8910	Yes	****	<0,0001	T-AI
DDT3-T vs. DDT6-DNP-W	-11800	-17286 to -6315	Yes	****	<0,0001	T-AJ
DDT3-T vs. DDT6-DNP-W-T	-10420	-15905 to -4934	Yes	****	<0,0001	T-AK
DDT3-T vs. DDT6-T	-60,50	-5546 to 5425	No	ns	>0,9999	T-AL
DDT3-T vs. - Control	1181	-4305 to 6666	No	ns	>0,9999	T-AN
DDT4 vs. DDT4-DNP-N	-9812	-15298 to -4327	Yes	****	<0,0001	U-V
DDT4 vs. DDT4-DNP-N-T	-8954	-14439 to -3468	Yes	****	<0,0001	U-W
DDT4 vs. DDT4-DNP-W	-8636	-14121 to -3150	Yes	****	<0,0001	U-X
DDT4 vs. DDT4-DNP-W-T	-8550	-14035 to -3064	Yes	****	<0,0001	U-Y
DDT4 vs. DDT4-T	1326	-4160 to 6811	No	ns	>0,9999	U-Z
DDT4 vs. DDT5	-289,8	-5775 to 5196	No	ns	>0,9999	U-AA
DDT4 vs. DDT5-DNP-N	-13749	-19235 to -8264	Yes	****	<0,0001	U-AB
DDT4 vs. DDT5-DNP-N-T	-13304	-18790 to -7819	Yes	****	<0,0001	U-AC
DDT4 vs. DDT5-DNP-W	-11012	-16498 to -5526	Yes	****	<0,0001	U-AD
DDT4 vs. DDT5-DNP-W-T	-11295	-16780 to -5809	Yes	****	<0,0001	U-AE
DDT4 vs. DDT5-T	-564,7	-6050 to 4921	No	ns	>0,9999	U-AF
DDT4 vs. DDT6	701,2	-4784 to 6187	No	ns	>0,9999	U-AG
DDT4 vs. DDT6-DNP-N	-14459	-19945 to -8973	Yes	****	<0,0001	U-AH
DDT4 vs. DDT6-DNP-N-T	-14068	-19554 to -8583	Yes	****	<0,0001	U-AI
DDT4 vs. DDT6-DNP-W	-11473	-16958 to -5987	Yes	****	<0,0001	U-AJ
DDT4 vs. DDT6-DNP-W-T	-10092	-15578 to -4607	Yes	****	<0,0001	U-AK
DDT4 vs. DDT6-T	266,8	-5219 to 5752	No	ns	>0,9999	U-AL
DDT4 vs. - Control	1508	-3978 to 6993	No	ns	>0,9999	U-AN
DDT4-DNP-N vs. DDT4-DNP-N-T	858,5	-4627 to 6344	No	ns	>0,9999	V-W
DDT4-DNP-N vs. DDT4-DNP-W	1177	-4309 to 6662	No	ns	>0,9999	V-X
DDT4-DNP-N vs. DDT4-DNP-W-T	1263	-4223 to 6748	No	ns	>0,9999	V-Y
DDT4-DNP-N vs. DDT4-T	11138	5652 to 16624	Yes	****	<0,0001	V-Z
DDT4-DNP-N vs. DDT5	9522	4037 to 15008	Yes	****	<0,0001	V-AA
DDT4-DNP-N vs. DDT5-DNP-N	-3937	-9423 to 1548	No	ns	0,6530	V-AB
DDT4-DNP-N vs. DDT5-DNP-N-T	-3492	-8978 to 1994	No	ns	0,8692	V-AC
DDT4-DNP-N vs. DDT5-DNP-W	-1200	-6685 to 4286	No	ns	>0,9999	V-AD
DDT4-DNP-N vs. DDT5-DNP-W-T	-1482	-6968 to 4003	No	ns	>0,9999	V-AE
DDT4-DNP-N vs. DDT5-T	9248	3762 to 14733	Yes	****	<0,0001	V-AF
DDT4-DNP-N vs. DDT6	10513	5028 to 15999	Yes	****	<0,0001	V-AG
DDT4-DNP-N vs. DDT6-DNP-N	-4647	-10132 to 838,8	No	ns	0,2673	V-AH
DDT4-DNP-N vs. DDT6-DNP-N-T	-4256	-9742 to 1229	No	ns	0,4671	V-AI
DDT4-DNP-N vs. DDT6-DNP-W	-1661	-7146 to 3825	No	ns	>0,9999	V-AJ
DDT4-DNP-N vs. DDT6-DNP-W-T	-280,0	-5766 to 5206	No	ns	>0,9999	V-AK
DDT4-DNP-N vs. DDT6-T	10079	4593 to 15565	Yes	****	<0,0001	V-AL
DDT4-DNP-N vs. - Control	11320	5834 to 16806	Yes	****	<0,0001	V-AN
DDT4-DNP-N-T vs. DDT4-DNP-W	318,2	-5167 to 5804	No	ns	>0,9999	W-X
DDT4-DNP-N-T vs. DDT4-DNP-W-T	404,0	-5082 to 5890	No	ns	>0,9999	W-Y
DDT4-DNP-N-T vs. DDT4-T	10280	4794 to 15765	Yes	****	<0,0001	W-Z
DDT4-DNP-N-T vs. DDT5	8664	3178 to 14149	Yes	****	<0,0001	W-AA
DDT4-DNP-N-T vs. DDT5-DNP-N	-4796	-10281 to 690,0	No	ns	0,2076	W-AB
DDT4-DNP-N-T vs. DDT5-DNP-N-T	-4351	-9836 to 1135	No	ns	0,4142	W-AC
DDT4-DNP-N-T vs. DDT5-DNP-W	-2058	-7544 to 3427	No	ns	>0,9999	W-AD
DDT4-DNP-N-T vs. DDT5-DNP-W-T	-2341	-7826 to 3145	No	ns	0,9997	W-AE
DDT4-DNP-N-T vs. DDT5-T	8389	2903 to 13875	Yes	****	<0,0001	W-AF
DDT4-DNP-N-T vs. DDT6	9655	4169 to 15140	Yes	****	<0,0001	W-AG
DDT4-DNP-N-T vs. DDT6-DNP-N	-5505	-10991 to -19,69	Yes	*	0,0477	W-AH
DDT4-DNP-N-T vs. DDT6-DNP-N-T	-5115	-10600 to 371,0	No	ns	0,1129	W-AI
DDT4-DNP-N-T vs. DDT6-DNP-W	-2519	-8005 to 2966	No	ns	0,9989	W-AJ
DDT4-DNP-N-T vs. DDT6-DNP-W-T	-1139	-6624 to 4347	No	ns	>0,9999	W-AK
DDT4-DNP-N-T vs. DDT6-T	9221	3735 to 14706	Yes	****	<0,0001	W-AL
DDT4-DNP-N-T vs. - Control	10462	4976 to 15947	Yes	****	<0,0001	W-AN
DDT4-DNP-W vs. DDT4-DNP-W-T	85,83	-5400 to 5571	No	ns	>0,9999	X-Y
DDT4-DNP-W vs. DDT4-T	9961	4476 to 15447	Yes	****	<0,0001	X-Z
DDT4-DNP-W vs. DDT5	8346	2860 to 13831	Yes	****	<0,0001	X-AA
DDT4-DNP-W vs. DDT5-DNP-N	-5114	-10599 to 371,8	No	ns	0,1130	X-AB
DDT4-DNP-W vs. DDT5-DNP-N-T	-4669	-10154 to 817,0	No	ns	0,2579	X-AC
DDT4-DNP-W vs. DDT5-DNP-W	-2377	-7862 to 3109	No	ns	0,9996	X-AD
DDT4-DNP-W vs. DDT5-DNP-W-T	-2659	-8145 to 2827	No	ns	0,9970	X-AE
DDT4-DNP-W vs. DDT5-T	8071	2585 to 13556	Yes	****	<0,0001	X-AF
DDT4-DNP-W vs. DDT6	9337	3851 to 14822	Yes	****	<0,0001	X-AG
DDT4-DNP-W vs. DDT6-DNP-N	-5824	-11309 to -337,9	Yes	*	0,0218	X-AH
DDT4-DNP-W vs. DDT6-DNP-N-T	-5433	-10918 to 52,81	No	ns	0,0565	X-AI
DDT4-DNP-W vs. DDT6-DNP-W	-2837	-8323 to 2648	No	ns	0,9909	X-AJ
DDT4-DNP-W vs. DDT6-DNP-W-T	-1457	-6942 to 4029	No	ns	>0,9999	X-AK
DDT4-DNP-W vs. DDT6-T	8902	3417 to 14388	Yes	****	<0,0001	X-AL
DDT4-DNP-W vs. - Control	10143	4658 to 15629	Yes	****	<0,0001	X-AN
DDT4-DNP-W-T vs. DDT4-T	9876	4390 to 15361	Yes	****	<0,0001	Y-Z
DDT4-DNP-W-T vs. DDT5	8260	2774 to 13745	Yes	****	<0,0001	Y-AA
DDT4-DNP-W-T vs. DDT5-DNP-N	-5200	-10685 to 286,0	No	ns	0,0945	Y-AB
DDT4-DNP-W-T vs. DDT5-DNP-N-T	-4755	-10240 to 731,1	No	ns	0,2231	Y-AC
DDT4-DNP-W-T vs. DDT5-DNP-W	-2462	-7948 to 3023	No	ns	0,9993	Y-AD
DDT4-DNP-W-T vs. DDT5-DNP-W-T	-2745	-8230 to 2741	No	ns	0,9947	Y-AE
DDT4-DNP-W-T vs. DDT5-T	7985	2499 to 13471	Yes	****	<0,0001	Y-AF
DDT4-DNP-W-T vs. DDT6	9251	3765 to 14736	Yes	****	<0,0001	Y-AG
DDT4-DNP-W-T vs. DDT6-DNP-N	-5909	-11395 to -423,7	Yes	*	0,0175	Y-AH
DDT4-DNP-W-T vs. DDT6-DNP-N-T	-5519	-11004 to -33,03	Yes	*	0,0463	Y-AI
DDT4-DNP-W-T vs. DDT6-DNP-W	-2923	-8409 to 2562	No	ns	0,9856	Y-AJ
DDT4-DNP-W-T vs. DDT6-DNP-W-T	-1543	-7028 to 3943	No	ns	>0,9999	Y-AK
DDT4-DNP-W-T vs. DDT6-T	8817	3331 to 14302	Yes	****	<0,0001	Y-AL
DDT4-DNP-W-T vs. - Control	10058	4572 to 15543	Yes	****	<0,0001	Y-AN
DDT4-T vs. DDT5	-1616	-7101 to 3870	No	ns	>0,9999	Z-AA
DDT4-T vs. DDT5-DNP-N	-15075	-20561 to -9590	Yes	****	<0,0001	Z-AB
DDT4-T vs. DDT5-DNP-N-T	-14630	-20116 to -9144	Yes	****	<0,0001	Z-AC
DDT4-T vs. DDT5-DNP-W	-12338	-17823 to -6852	Yes	****	<0,0001	Z-AD
DDT4-T vs. DDT5-DNP-W-T	-12620	-18106 to -7135	Yes	****	<0,0001	Z-AE
DDT4-T vs. DDT5-T	-1891	-7376 to 3595	No	ns	>0,9999	Z-AF
DDT4-T vs. DDT6	-624,7	-6110 to 4861	No	ns	>0,9999	Z-AG
DDT4-T vs. DDT6-DNP-N	-15785	-21270 to -10299	Yes	****	<0,0001	Z-AH
DDT4-T vs. DDT6-DNP-N-T	-15394	-20880 to -9909	Yes	****	<0,0001	Z-AI
DDT4-T vs. DDT6-DNP-W	-12799	-18284 to -7313	Yes	****	<0,0001	Z-AJ
DDT4-T vs. DDT6-DNP-W-T	-11418	-16904 to -5932	Yes	****	<0,0001	Z-AK
DDT4-T vs. DDT6-T	-1059	-6545 to 4427	No	ns	>0,9999	Z-AL
DDT4-T vs. - Control	182,0	-5304 to 5668	No	ns	>0,9999	Z-AN
DDT5 vs. DDT5-DNP-N	-13460	-18945 to -7974	Yes	****	<0,0001	AA-AB
DDT5 vs. DDT5-DNP-N-T	-13014	-18500 to -7529	Yes	****	<0,0001	AA-AC
DDT5 vs. DDT5-DNP-W	-10722	-16208 to -5237	Yes	****	<0,0001	AA-AD
DDT5 vs. DDT5-DNP-W-T	-11005	-16490 to -5519	Yes	****	<0,0001	AA-AE
DDT5 vs. DDT5-T	-274,8	-5760 to 5211	No	ns	>0,9999	AA-AF
DDT5 vs. DDT6	991,0	-4495 to 6477	No	ns	>0,9999	AA-AG
DDT5 vs. DDT6-DNP-N	-14169	-19655 to -8684	Yes	****	<0,0001	AA-AH
DDT5 vs. DDT6-DNP-N-T	-13779	-19264 to -8293	Yes	****	<0,0001	AA-AI
DDT5 vs. DDT6-DNP-W	-11183	-16669 to -5697	Yes	****	<0,0001	AA-AJ
DDT5 vs. DDT6-DNP-W-T	-9802	-15288 to -4317	Yes	****	<0,0001	AA-AK
DDT5 vs. DDT6-T	556,7	-4929 to 6042	No	ns	>0,9999	AA-AL
DDT5 vs. - Control	1798	-3688 to 7283	No	ns	>0,9999	AA-AN
DDT5-DNP-N vs. DDT5-DNP-N-T	445,2	-5040 to 5931	No	ns	>0,9999	AB-AC
DDT5-DNP-N vs. DDT5-DNP-W	2737	-2748 to 8223	No	ns	0,9950	AB-AD
DDT5-DNP-N vs. DDT5-DNP-W-T	2455	-3031 to 7940	No	ns	0,9993	AB-AE
DDT5-DNP-N vs. DDT5-T	13185	7699 to 18670	Yes	****	<0,0001	AB-AF
DDT5-DNP-N vs. DDT6	14451	8965 to 19936	Yes	****	<0,0001	AB-AG
DDT5-DNP-N vs. DDT6-DNP-N	-709,7	-6195 to 4776	No	ns	>0,9999	AB-AH
DDT5-DNP-N vs. DDT6-DNP-N-T	-319,0	-5805 to 5167	No	ns	>0,9999	AB-AI
DDT5-DNP-N vs. DDT6-DNP-W	2277	-3209 to 7762	No	ns	0,9999	AB-AJ
DDT5-DNP-N vs. DDT6-DNP-W-T	3657	-1828 to 9143	No	ns	0,8002	AB-AK
DDT5-DNP-N vs. DDT6-T	14016	8531 to 19502	Yes	****	<0,0001	AB-AL
DDT5-DNP-N vs. - Control	15257	9772 to 20743	Yes	****	<0,0001	AB-AN
DDT5-DNP-N-T vs. DDT5-DNP-W	2292	-3193 to 7778	No	ns	0,9998	AC-AD
DDT5-DNP-N-T vs. DDT5-DNP-W-T	2010	-3476 to 7495	No	ns	>0,9999	AC-AE
DDT5-DNP-N-T vs. DDT5-T	12740	7254 to 18225	Yes	****	<0,0001	AC-AF
DDT5-DNP-N-T vs. DDT6	14005	8520 to 19491	Yes	****	<0,0001	AC-AG
DDT5-DNP-N-T vs. DDT6-DNP-N	-1155	-6640 to 4331	No	ns	>0,9999	AC-AH
DDT5-DNP-N-T vs. DDT6-DNP-N-T	-764,2	-6250 to 4721	No	ns	>0,9999	AC-AI
DDT5-DNP-N-T vs. DDT6-DNP-W	1831	-3654 to 7317	No	ns	>0,9999	AC-AJ
DDT5-DNP-N-T vs. DDT6-DNP-W-T	3212	-2274 to 8698	No	ns	0,9480	AC-AK
DDT5-DNP-N-T vs. DDT6-T	13571	8085 to 19057	Yes	****	<0,0001	AC-AL
DDT5-DNP-N-T vs. - Control	14812	9326 to 20298	Yes	****	<0,0001	AC-AN
DDT5-DNP-W vs. DDT5-DNP-W-T	-282,5	-5768 to 5203	No	ns	>0,9999	AD-AE
DDT5-DNP-W vs. DDT5-T	10447	4962 to 15933	Yes	****	<0,0001	AD-AF
DDT5-DNP-W vs. DDT6	11713	6228 to 17199	Yes	****	<0,0001	AD-AG
DDT5-DNP-W vs. DDT6-DNP-N	-3447	-8933 to 2039	No	ns	0,8851	AD-AH
DDT5-DNP-W vs. DDT6-DNP-N-T	-3056	-8542 to 2429	No	ns	0,9727	AD-AI
DDT5-DNP-W vs. DDT6-DNP-W	-460,8	-5946 to 5025	No	ns	>0,9999	AD-AJ
DDT5-DNP-W vs. DDT6-DNP-W-T	919,8	-4566 to 6405	No	ns	>0,9999	AD-AK
DDT5-DNP-W vs. DDT6-T	11279	5793 to 16764	Yes	****	<0,0001	AD-AL
DDT5-DNP-W vs. - Control	12520	7034 to 18005	Yes	****	<0,0001	AD-AN
DDT5-DNP-W-T vs. DDT5-T	10730	5244 to 16215	Yes	****	<0,0001	AE-AF
DDT5-DNP-W-T vs. DDT6	11996	6510 to 17481	Yes	****	<0,0001	AE-AG
DDT5-DNP-W-T vs. DDT6-DNP-N	-3165	-8650 to 2321	No	ns	0,9568	AE-AH
DDT5-DNP-W-T vs. DDT6-DNP-N-T	-2774	-8259 to 2712	No	ns	0,9937	AE-AI
DDT5-DNP-W-T vs. DDT6-DNP-W	-178,3	-5664 to 5307	No	ns	>0,9999	AE-AJ
DDT5-DNP-W-T vs. DDT6-DNP-W-T	1202	-4283 to 6688	No	ns	>0,9999	AE-AK
DDT5-DNP-W-T vs. DDT6-T	11561	6076 to 17047	Yes	****	<0,0001	AE-AL
DDT5-DNP-W-T vs. - Control	12802	7317 to 18288	Yes	****	<0,0001	AE-AN
DDT5-T vs. DDT6	1266	-4220 to 6751	No	ns	>0,9999	AF-AG
DDT5-T vs. DDT6-DNP-N	-13894	-19380 to -8409	Yes	****	<0,0001	AF-AH
DDT5-T vs. DDT6-DNP-N-T	-13504	-18989 to -8018	Yes	****	<0,0001	AF-AI
DDT5-T vs. DDT6-DNP-W	-10908	-16394 to -5423	Yes	****	<0,0001	AF-AJ
DDT5-T vs. DDT6-DNP-W-T	-9528	-15013 to -4042	Yes	****	<0,0001	AF-AK
DDT5-T vs. DDT6-T	831,5	-4654 to 6317	No	ns	>0,9999	AF-AL
DDT5-T vs. - Control	2073	-3413 to 7558	No	ns	>0,9999	AF-AN
DDT6 vs. DDT6-DNP-N	-15160	-20646 to -9675	Yes	****	<0,0001	AG-AH
DDT6 vs. DDT6-DNP-N-T	-14770	-20255 to -9284	Yes	****	<0,0001	AG-AI
DDT6 vs. DDT6-DNP-W	-12174	-17660 to -6688	Yes	****	<0,0001	AG-AJ
DDT6 vs. DDT6-DNP-W-T	-10793	-16279 to -5308	Yes	****	<0,0001	AG-AK
DDT6 vs. DDT6-T	-434,3	-5920 to 5051	No	ns	>0,9999	AG-AL
DDT6 vs. - Control	806,7	-4679 to 6292	No	ns	>0,9999	AG-AN
DDT6-DNP-N vs. DDT6-DNP-N-T	390,7	-5095 to 5876	No	ns	>0,9999	AH-AI
DDT6-DNP-N vs. DDT6-DNP-W	2986	-2499 to 8472	No	ns	0,9803	AH-AJ
DDT6-DNP-N vs. DDT6-DNP-W-T	4367	-1119 to 9852	No	ns	0,4053	AH-AK
DDT6-DNP-N vs. DDT6-T	14726	9240 to 20211	Yes	****	<0,0001	AH-AL
DDT6-DNP-N vs. - Control	15967	10481 to 21452	Yes	****	<0,0001	AH-AN
DDT6-DNP-N-T vs. DDT6-DNP-W	2596	-2890 to 8081	No	ns	0,9980	AI-AJ
DDT6-DNP-N-T vs. DDT6-DNP-W-T	3976	-1509 to 9462	No	ns	0,6306	AI-AK
DDT6-DNP-N-T vs. DDT6-T	14335	8850 to 19821	Yes	****	<0,0001	AI-AL
DDT6-DNP-N-T vs. - Control	15576	10091 to 21062	Yes	****	<0,0001	AI-AN
DDT6-DNP-W vs. DDT6-DNP-W-T	1381	-4105 to 6866	No	ns	>0,9999	AJ-AK
DDT6-DNP-W vs. DDT6-T	11740	6254 to 17225	Yes	****	<0,0001	AJ-AL
DDT6-DNP-W vs. - Control	12981	7495 to 18466	Yes	****	<0,0001	AJ-AN
DDT6-DNP-W-T vs. DDT6-T	10359	4873 to 15845	Yes	****	<0,0001	AK-AL
DDT6-DNP-W-T vs. - Control	11600	6114 to 17086	Yes	****	<0,0001	AK-AN
DDT6-T vs. - Control	1241	-4245 to 6727	No	ns	>0,9999	AL-AN
Test details	Mean 1	Mean 2	Mean Diff,	SE of diff,	n1	n2	q	DF
DDT1a vs. DDT1a-N	756,5	5822	-5065	1393	6	6	5143	195
DDT1a vs. DDT1b noChol-N	756,5	676,2	80,33	1393	6	6	0,08157	195
DDT1a vs. DDT1b-2xChol-N	756,5	3524	-2768	1393	6	6	2810	195
DDT1a vs. DDT1a-N-T	756,5	4402	-3646	1393	6	6	3702	195
DDT1a vs. DDT1a-W	756,5	5553	-4796	1393	6	6	4870	195
DDT1a vs. DDT1a-W-T	756,5	5907	-5151	1393	6	6	5230	195
DDT1a vs. DDT1a-T	756,5	563,5	193,0	1393	6	6	0,1960	195
DDT1a vs. DDT2	756,5	2730	-1973	1393	6	6	2004	195
DDT1a vs. DDT2-DNP-N	756,5	11778	-11022	1393	6	6	11,19	195
DDT1a vs. DDT2-DNP-N-T	756,5	12042	-11285	1393	6	6	11,46	195
DDT1a vs. DDT2-DNP-W	756,5	11485	-10728	1393	6	6	10,89	195
DDT1a vs. DDT2-DNP-W-T	756,5	12121	-11364	1393	6	6	11,54	195
DDT1a vs. DDT2-T	756,5	2078	-1322	1393	6	6	1342	195
DDT1a vs. DDT3	756,5	1955	-1198	1393	6	6	1216	195
DDT1a vs. DDT3-DNP-N	756,5	11207	-10450	1393	6	6	10,61	195
DDT1a vs. DDT3-DNP-N-T	756,5	12092	-11335	1393	6	6	11,51	195
DDT1a vs. DDT3-DNP-W	756,5	11497	-10741	1393	6	6	10,91	195
DDT1a vs. DDT3-DNP-W-T	756,5	11554	-10798	1393	6	6	10,96	195
DDT1a vs. DDT3-T	756,5	1735	-978,0	1393	6	6	0,9930	195
DDT1a vs. DDT4	756,5	2062	-1305	1393	6	6	1325	195
DDT1a vs. DDT4-DNP-N	756,5	11874	-11118	1393	6	6	11,29	195
DDT1a vs. DDT4-DNP-N-T	756,5	11016	-10259	1393	6	6	10,42	195
DDT1a vs. DDT4-DNP-W	756,5	10697	-9941	1393	6	6	10,09	195
DDT1a vs. DDT4-DNP-W-T	756,5	10612	-9855	1393	6	6	10,01	195
DDT1a vs. DDT4-T	756,5	736,0	20,50	1393	6	6	0,02081	195
DDT1a vs. DDT5	756,5	2352	-1595	1393	6	6	1620	195
DDT1a vs. DDT5-DNP-N	756,5	15811	-15055	1393	6	6	15,29	195
DDT1a vs. DDT5-DNP-N-T	756,5	15366	-14610	1393	6	6	14,83	195
DDT1a vs. DDT5-DNP-W	756,5	13074	-12317	1393	6	6	12,51	195
DDT1a vs. DDT5-DNP-W-T	756,5	13356	-12600	1393	6	6	12,79	195
DDT1a vs. DDT5-T	756,5	2627	-1870	1393	6	6	1899	195
DDT1a vs. DDT6	756,5	1361	-604,2	1393	6	6	0,6134	195
DDT1a vs. DDT6-DNP-N	756,5	16521	-15764	1393	6	6	16,01	195
DDT1a vs. DDT6-DNP-N-T	756,5	16130	-15374	1393	6	6	15,61	195
DDT1a vs. DDT6-DNP-W	756,5	13535	-12778	1393	6	6	12,97	195
DDT1a vs. DDT6-DNP-W-T	756,5	12154	-11398	1393	6	6	11,57	195
DDT1a vs. DDT6-T	756,5	1795	-1039	1393	6	6	1054	195
DDT1a vs. - Control	756,5	554,0	202,5	1393	6	6	0,2056	195
DDT1a-N vs. DDT1b noChol-N	5822	676,2	5146	1393	6	6	5224	195
DDT1a-N vs. DDT1b-2xChol-N	5822	3524	2298	1393	6	6	2333	195
DDT1a-N vs. DDT1a-N-T	5822	4402	1420	1393	6	6	1441	195
DDT1a-N vs. DDT1a-W	5822	5553	269,0	1393	6	6	0,2731	195
DDT1a-N vs. DDT1a-W-T	5822	5907	-85,33	1393	6	6	0,08664	195
DDT1a-N vs. DDT1a-T	5822	563,5	5258	1393	6	6	5339	195
DDT1a-N vs. DDT2	5822	2730	3092	1393	6	6	3139	195
DDT1a-N vs. DDT2-DNP-N	5822	11778	-5956	1393	6	6	6048	195
DDT1a-N vs. DDT2-DNP-N-T	5822	12042	-6220	1393	6	6	6316	195
DDT1a-N vs. DDT2-DNP-W	5822	11485	-5663	1393	6	6	5750	195
DDT1a-N vs. DDT2-DNP-W-T	5822	12121	-6299	1393	6	6	6395	195
DDT1a-N vs. DDT2-T	5822	2078	3744	1393	6	6	3801	195
DDT1a-N vs. DDT3	5822	1955	3867	1393	6	6	3926	195
DDT1a-N vs. DDT3-DNP-N	5822	11207	-5385	1393	6	6	5468	195
DDT1a-N vs. DDT3-DNP-N-T	5822	12092	-6270	1393	6	6	6366	195
DDT1a-N vs. DDT3-DNP-W	5822	11497	-5676	1393	6	6	5763	195
DDT1a-N vs. DDT3-DNP-W-T	5822	11554	-5733	1393	6	6	5820	195
DDT1a-N vs. DDT3-T	5822	1735	4087	1393	6	6	4150	195
DDT1a-N vs. DDT4	5822	2062	3760	1393	6	6	3818	195
DDT1a-N vs. DDT4-DNP-N	5822	11874	-6052	1393	6	6	6145	195
DDT1a-N vs. DDT4-DNP-N-T	5822	11016	-5194	1393	6	6	5274	195
DDT1a-N vs. DDT4-DNP-W	5822	10697	-4876	1393	6	6	4950	195
DDT1a-N vs. DDT4-DNP-W-T	5822	10612	-4790	1393	6	6	4863	195
DDT1a-N vs. DDT4-T	5822	736,0	5086	1393	6	6	5164	195
DDT1a-N vs. DDT5	5822	2352	3470	1393	6	6	3523	195
DDT1a-N vs. DDT5-DNP-N	5822	15811	-9990	1393	6	6	10,14	195
DDT1a-N vs. DDT5-DNP-N-T	5822	15366	-9544	1393	6	6	9691	195
DDT1a-N vs. DDT5-DNP-W	5822	13074	-7252	1393	6	6	7363	195
DDT1a-N vs. DDT5-DNP-W-T	5822	13356	-7535	1393	6	6	7650	195
DDT1a-N vs. DDT5-T	5822	2627	3195	1393	6	6	3244	195
DDT1a-N vs. DDT6	5822	1361	4461	1393	6	6	4529	195
DDT1a-N vs. DDT6-DNP-N	5822	16521	-10699	1393	6	6	10,86	195
DDT1a-N vs. DDT6-DNP-N-T	5822	16130	-10309	1393	6	6	10,47	195
DDT1a-N vs. DDT6-DNP-W	5822	13535	-7713	1393	6	6	7831	195
DDT1a-N vs. DDT6-DNP-W-T	5822	12154	-6332	1393	6	6	6429	195
DDT1a-N vs. DDT6-T	5822	1795	4027	1393	6	6	4088	195
DDT1a-N vs. - Control	5822	554,0	5268	1393	6	6	5348	195
DDT1b noChol-N vs. DDT1b-2xChol-N	676,2	3524	-2848	1393	6	6	2892	195
DDT1b noChol-N vs. DDT1a-N-T	676,2	4402	-3726	1393	6	6	3783	195
DDT1b noChol-N vs. DDT1a-W	676,2	5553	-4877	1393	6	6	4951	195
DDT1b noChol-N vs. DDT1a-W-T	676,2	5907	-5231	1393	6	6	5311	195
DDT1b noChol-N vs. DDT1a-T	676,2	563,5	112,7	1393	6	6	0,1144	195
DDT1b noChol-N vs. DDT2	676,2	2730	-2054	1393	6	6	2085	195
DDT1b noChol-N vs. DDT2-DNP-N	676,2	11778	-11102	1393	6	6	11,27	195
DDT1b noChol-N vs. DDT2-DNP-N-T	676,2	12042	-11366	1393	6	6	11,54	195
DDT1b noChol-N vs. DDT2-DNP-W	676,2	11485	-10809	1393	6	6	10,97	195
DDT1b noChol-N vs. DDT2-DNP-W-T	676,2	12121	-11444	1393	6	6	11,62	195
DDT1b noChol-N vs. DDT2-T	676,2	2078	-1402	1393	6	6	1423	195
DDT1b noChol-N vs. DDT3	676,2	1955	-1278	1393	6	6	1298	195
DDT1b noChol-N vs. DDT3-DNP-N	676,2	11207	-10531	1393	6	6	10,69	195
DDT1b noChol-N vs. DDT3-DNP-N-T	676,2	12092	-11416	1393	6	6	11,59	195
DDT1b noChol-N vs. DDT3-DNP-W	676,2	11497	-10821	1393	6	6	10,99	195
DDT1b noChol-N vs. DDT3-DNP-W-T	676,2	11554	-10878	1393	6	6	11,04	195
DDT1b noChol-N vs. DDT3-T	676,2	1735	-1058	1393	6	6	1075	195
DDT1b noChol-N vs. DDT4	676,2	2062	-1386	1393	6	6	1407	195
DDT1b noChol-N vs. DDT4-DNP-N	676,2	11874	-11198	1393	6	6	11,37	195
DDT1b noChol-N vs. DDT4-DNP-N-T	676,2	11016	-10339	1393	6	6	10,50	195
DDT1b noChol-N vs. DDT4-DNP-W	676,2	10697	-10021	1393	6	6	10,17	195
DDT1b noChol-N vs. DDT4-DNP-W-T	676,2	10612	-9935	1393	6	6	10,09	195
DDT1b noChol-N vs. DDT4-T	676,2	736,0	-59,83	1393	6	6	0,06075	195
DDT1b noChol-N vs. DDT5	676,2	2352	-1676	1393	6	6	1701	195
DDT1b noChol-N vs. DDT5-DNP-N	676,2	15811	-15135	1393	6	6	15,37	195
DDT1b noChol-N vs. DDT5-DNP-N-T	676,2	15366	-14690	1393	6	6	14,92	195
DDT1b noChol-N vs. DDT5-DNP-W	676,2	13074	-12398	1393	6	6	12,59	195
DDT1b noChol-N vs. DDT5-DNP-W-T	676,2	13356	-12680	1393	6	6	12,87	195
DDT1b noChol-N vs. DDT5-T	676,2	2627	-1950	1393	6	6	1980	195
DDT1b noChol-N vs. DDT6	676,2	1361	-684,5	1393	6	6	0,6950	195
DDT1b noChol-N vs. DDT6-DNP-N	676,2	16521	-15845	1393	6	6	16,09	195
DDT1b noChol-N vs. DDT6-DNP-N-T	676,2	16130	-15454	1393	6	6	15,69	195
DDT1b noChol-N vs. DDT6-DNP-W	676,2	13535	-12859	1393	6	6	13,06	195
DDT1b noChol-N vs. DDT6-DNP-W-T	676,2	12154	-11478	1393	6	6	11,65	195
DDT1b noChol-N vs. DDT6-T	676,2	1795	-1119	1393	6	6	1136	195
DDT1b noChol-N vs. - Control	676,2	554,0	122,2	1393	6	6	0,1240	195
DDT1b-2xChol-N vs. DDT1a-N-T	3524	4402	-878,2	1393	6	6	0,8916	195
DDT1b-2xChol-N vs. DDT1a-W	3524	5553	-2029	1393	6	6	2060	195
DDT1b-2xChol-N vs. DDT1a-W-T	3524	5907	-2383	1393	6	6	2420	195
DDT1b-2xChol-N vs. DDT1a-T	3524	563,5	2961	1393	6	6	3006	195
DDT1b-2xChol-N vs. DDT2	3524	2730	794,2	1393	6	6	0,8064	195
DDT1b-2xChol-N vs. DDT2-DNP-N	3524	11778	-8254	1393	6	6	8381	195
DDT1b-2xChol-N vs. DDT2-DNP-N-T	3524	12042	-8518	1393	6	6	8649	195
DDT1b-2xChol-N vs. DDT2-DNP-W	3524	11485	-7961	1393	6	6	8083	195
DDT1b-2xChol-N vs. DDT2-DNP-W-T	3524	12121	-8597	1393	6	6	8728	195
DDT1b-2xChol-N vs. DDT2-T	3524	2078	1446	1393	6	6	1468	195
DDT1b-2xChol-N vs. DDT3	3524	1955	1570	1393	6	6	1594	195
DDT1b-2xChol-N vs. DDT3-DNP-N	3524	11207	-7683	1393	6	6	7801	195
DDT1b-2xChol-N vs. DDT3-DNP-N-T	3524	12092	-8568	1393	6	6	8699	195
DDT1b-2xChol-N vs. DDT3-DNP-W	3524	11497	-7973	1393	6	6	8095	195
DDT1b-2xChol-N vs. DDT3-DNP-W-T	3524	11554	-8030	1393	6	6	8153	195
DDT1b-2xChol-N vs. DDT3-T	3524	1735	1790	1393	6	6	1817	195
DDT1b-2xChol-N vs. DDT4	3524	2062	1462	1393	6	6	1485	195
DDT1b-2xChol-N vs. DDT4-DNP-N	3524	11874	-8350	1393	6	6	8478	195
DDT1b-2xChol-N vs. DDT4-DNP-N-T	3524	11016	-7492	1393	6	6	7606	195
DDT1b-2xChol-N vs. DDT4-DNP-W	3524	10697	-7173	1393	6	6	7283	195
DDT1b-2xChol-N vs. DDT4-DNP-W-T	3524	10612	-7088	1393	6	6	7196	195
DDT1b-2xChol-N vs. DDT4-T	3524	736,0	2788	1393	6	6	2831	195
DDT1b-2xChol-N vs. DDT5	3524	2352	1172	1393	6	6	1190	195
DDT1b-2xChol-N vs. DDT5-DNP-N	3524	15811	-12287	1393	6	6	12,48	195
DDT1b-2xChol-N vs. DDT5-DNP-N-T	3524	15366	-11842	1393	6	6	12,02	195
DDT1b-2xChol-N vs. DDT5-DNP-W	3524	13074	-9550	1393	6	6	9696	195
DDT1b-2xChol-N vs. DDT5-DNP-W-T	3524	13356	-9832	1393	6	6	9983	195
DDT1b-2xChol-N vs. DDT5-T	3524	2627	897,5	1393	6	6	0,9113	195
DDT1b-2xChol-N vs. DDT6	3524	1361	2163	1393	6	6	2197	195
DDT1b-2xChol-N vs. DDT6-DNP-N	3524	16521	-12997	1393	6	6	13,20	195
DDT1b-2xChol-N vs. DDT6-DNP-N-T	3524	16130	-12606	1393	6	6	12,80	195
DDT1b-2xChol-N vs. DDT6-DNP-W	3524	13535	-10011	1393	6	6	10,16	195
DDT1b-2xChol-N vs. DDT6-DNP-W-T	3524	12154	-8630	1393	6	6	8762	195
DDT1b-2xChol-N vs. DDT6-T	3524	1795	1729	1393	6	6	1756	195
DDT1b-2xChol-N vs. - Control	3524	554,0	2970	1393	6	6	3016	195
DDT1a-N-T vs. DDT1a-W	4402	5553	-1151	1393	6	6	1168	195
DDT1a-N-T vs. DDT1a-W-T	4402	5907	-1505	1393	6	6	1528	195
DDT1a-N-T vs. DDT1a-T	4402	563,5	3839	1393	6	6	3898	195
DDT1a-N-T vs. DDT2	4402	2730	1672	1393	6	6	1698	195
DDT1a-N-T vs. DDT2-DNP-N	4402	11778	-7376	1393	6	6	7489	195
DDT1a-N-T vs. DDT2-DNP-N-T	4402	12042	-7640	1393	6	6	7757	195
DDT1a-N-T vs. DDT2-DNP-W	4402	11485	-7083	1393	6	6	7191	195
DDT1a-N-T vs. DDT2-DNP-W-T	4402	12121	-7718	1393	6	6	7837	195
DDT1a-N-T vs. DDT2-T	4402	2078	2324	1393	6	6	2360	195
DDT1a-N-T vs. DDT3	4402	1955	2448	1393	6	6	2485	195
DDT1a-N-T vs. DDT3-DNP-N	4402	11207	-6805	1393	6	6	6909	195
DDT1a-N-T vs. DDT3-DNP-N-T	4402	12092	-7690	1393	6	6	7807	195
DDT1a-N-T vs. DDT3-DNP-W	4402	11497	-7095	1393	6	6	7204	195
DDT1a-N-T vs. DDT3-DNP-W-T	4402	11554	-7152	1393	6	6	7262	195
DDT1a-N-T vs. DDT3-T	4402	1735	2668	1393	6	6	2709	195
DDT1a-N-T vs. DDT4	4402	2062	2340	1393	6	6	2376	195
DDT1a-N-T vs. DDT4-DNP-N	4402	11874	-7472	1393	6	6	7586	195
DDT1a-N-T vs. DDT4-DNP-N-T	4402	11016	-6613	1393	6	6	6715	195
DDT1a-N-T vs. DDT4-DNP-W	4402	10697	-6295	1393	6	6	6392	195
DDT1a-N-T vs. DDT4-DNP-W-T	4402	10612	-6209	1393	6	6	6305	195
DDT1a-N-T vs. DDT4-T	4402	736,0	3666	1393	6	6	3722	195
DDT1a-N-T vs. DDT5	4402	2352	2051	1393	6	6	2082	195
DDT1a-N-T vs. DDT5-DNP-N	4402	15811	-11409	1393	6	6	11,58	195
DDT1a-N-T vs. DDT5-DNP-N-T	4402	15366	-10964	1393	6	6	11,13	195
DDT1a-N-T vs. DDT5-DNP-W	4402	13074	-8672	1393	6	6	8805	195
DDT1a-N-T vs. DDT5-DNP-W-T	4402	13356	-8954	1393	6	6	9092	195
DDT1a-N-T vs. DDT5-T	4402	2627	1776	1393	6	6	1803	195
DDT1a-N-T vs. DDT6	4402	1361	3042	1393	6	6	3088	195
DDT1a-N-T vs. DDT6-DNP-N	4402	16521	-12119	1393	6	6	12,30	195
DDT1a-N-T vs. DDT6-DNP-N-T	4402	16130	-11728	1393	6	6	11,91	195
DDT1a-N-T vs. DDT6-DNP-W	4402	13535	-9133	1393	6	6	9273	195
DDT1a-N-T vs. DDT6-DNP-W-T	4402	12154	-7752	1393	6	6	7871	195
DDT1a-N-T vs. DDT6-T	4402	1795	2607	1393	6	6	2647	195
DDT1a-N-T vs. - Control	4402	554,0	3848	1393	6	6	3907	195
DDT1a-W vs. DDT1a-W-T	5553	5907	-354,3	1393	6	6	0,3598	195
DDT1a-W vs. DDT1a-T	5553	563,5	4989	1393	6	6	5066	195
DDT1a-W vs. DDT2	5553	2730	2823	1393	6	6	2866	195
DDT1a-W vs. DDT2-DNP-N	5553	11778	-6225	1393	6	6	6321	195
DDT1a-W vs. DDT2-DNP-N-T	5553	12042	-6489	1393	6	6	6589	195
DDT1a-W vs. DDT2-DNP-W	5553	11485	-5932	1393	6	6	6023	195
DDT1a-W vs. DDT2-DNP-W-T	5553	12121	-6568	1393	6	6	6669	195
DDT1a-W vs. DDT2-T	5553	2078	3475	1393	6	6	3528	195
DDT1a-W vs. DDT3	5553	1955	3598	1393	6	6	3653	195
DDT1a-W vs. DDT3-DNP-N	5553	11207	-5654	1393	6	6	5741	195
DDT1a-W vs. DDT3-DNP-N-T	5553	12092	-6539	1393	6	6	6639	195
DDT1a-W vs. DDT3-DNP-W	5553	11497	-5945	1393	6	6	6036	195
DDT1a-W vs. DDT3-DNP-W-T	5553	11554	-6002	1393	6	6	6094	195
DDT1a-W vs. DDT3-T	5553	1735	3818	1393	6	6	3877	195
DDT1a-W vs. DDT4	5553	2062	3491	1393	6	6	3544	195
DDT1a-W vs. DDT4-DNP-N	5553	11874	-6321	1393	6	6	6418	195
DDT1a-W vs. DDT4-DNP-N-T	5553	11016	-5463	1393	6	6	5547	195
DDT1a-W vs. DDT4-DNP-W	5553	10697	-5145	1393	6	6	5224	195
DDT1a-W vs. DDT4-DNP-W-T	5553	10612	-5059	1393	6	6	5136	195
DDT1a-W vs. DDT4-T	5553	736,0	4817	1393	6	6	4891	195
DDT1a-W vs. DDT5	5553	2352	3201	1393	6	6	3250	195
DDT1a-W vs. DDT5-DNP-N	5553	15811	-10259	1393	6	6	10,42	195
DDT1a-W vs. DDT5-DNP-N-T	5553	15366	-9813	1393	6	6	9964	195
DDT1a-W vs. DDT5-DNP-W	5553	13074	-7521	1393	6	6	7637	195
DDT1a-W vs. DDT5-DNP-W-T	5553	13356	-7804	1393	6	6	7923	195
DDT1a-W vs. DDT5-T	5553	2627	2926	1393	6	6	2971	195
DDT1a-W vs. DDT6	5553	1361	4192	1393	6	6	4256	195
DDT1a-W vs. DDT6-DNP-N	5553	16521	-10968	1393	6	6	11,14	195
DDT1a-W vs. DDT6-DNP-N-T	5553	16130	-10578	1393	6	6	10,74	195
DDT1a-W vs. DDT6-DNP-W	5553	13535	-7982	1393	6	6	8104	195
DDT1a-W vs. DDT6-DNP-W-T	5553	12154	-6601	1393	6	6	6703	195
DDT1a-W vs. DDT6-T	5553	1795	3758	1393	6	6	3815	195
DDT1a-W vs. - Control	5553	554,0	4999	1393	6	6	5075	195
DDT1a-W-T vs. DDT1a-T	5907	563,5	5344	1393	6	6	5425	195
DDT1a-W-T vs. DDT2	5907	2730	3177	1393	6	6	3226	195
DDT1a-W-T vs. DDT2-DNP-N	5907	11778	-5871	1393	6	6	5961	195
DDT1a-W-T vs. DDT2-DNP-N-T	5907	12042	-6135	1393	6	6	6229	195
DDT1a-W-T vs. DDT2-DNP-W	5907	11485	-5578	1393	6	6	5663	195
DDT1a-W-T vs. DDT2-DNP-W-T	5907	12121	-6214	1393	6	6	6309	195
DDT1a-W-T vs. DDT2-T	5907	2078	3829	1393	6	6	3888	195
DDT1a-W-T vs. DDT3	5907	1955	3953	1393	6	6	4013	195
DDT1a-W-T vs. DDT3-DNP-N	5907	11207	-5300	1393	6	6	5381	195
DDT1a-W-T vs. DDT3-DNP-N-T	5907	12092	-6185	1393	6	6	6280	195
DDT1a-W-T vs. DDT3-DNP-W	5907	11497	-5590	1393	6	6	5676	195
DDT1a-W-T vs. DDT3-DNP-W-T	5907	11554	-5647	1393	6	6	5734	195
DDT1a-W-T vs. DDT3-T	5907	1735	4173	1393	6	6	4237	195
DDT1a-W-T vs. DDT4	5907	2062	3845	1393	6	6	3904	195
DDT1a-W-T vs. DDT4-DNP-N	5907	11874	-5967	1393	6	6	6059	195
DDT1a-W-T vs. DDT4-DNP-N-T	5907	11016	-5109	1393	6	6	5187	195
DDT1a-W-T vs. DDT4-DNP-W	5907	10697	-4790	1393	6	6	4864	195
DDT1a-W-T vs. DDT4-DNP-W-T	5907	10612	-4705	1393	6	6	4777	195
DDT1a-W-T vs. DDT4-T	5907	736,0	5171	1393	6	6	5250	195
DDT1a-W-T vs. DDT5	5907	2352	3555	1393	6	6	3610	195
DDT1a-W-T vs. DDT5-DNP-N	5907	15811	-9904	1393	6	6	10,06	195
DDT1a-W-T vs. DDT5-DNP-N-T	5907	15366	-9459	1393	6	6	9604	195
DDT1a-W-T vs. DDT5-DNP-W	5907	13074	-7167	1393	6	6	7277	195
DDT1a-W-T vs. DDT5-DNP-W-T	5907	13356	-7449	1393	6	6	7564	195
DDT1a-W-T vs. DDT5-T	5907	2627	3281	1393	6	6	3331	195
DDT1a-W-T vs. DDT6	5907	1361	4546	1393	6	6	4616	195
DDT1a-W-T vs. DDT6-DNP-N	5907	16521	-10614	1393	6	6	10,78	195
DDT1a-W-T vs. DDT6-DNP-N-T	5907	16130	-10223	1393	6	6	10,38	195
DDT1a-W-T vs. DDT6-DNP-W	5907	13535	-7628	1393	6	6	7745	195
DDT1a-W-T vs. DDT6-DNP-W-T	5907	12154	-6247	1393	6	6	6343	195
DDT1a-W-T vs. DDT6-T	5907	1795	4112	1393	6	6	4175	195
DDT1a-W-T vs. - Control	5907	554,0	5353	1393	6	6	5435	195
DDT1a-T vs. DDT2	563,5	2730	-2166	1393	6	6	2200	195
DDT1a-T vs. DDT2-DNP-N	563,5	11778	-11215	1393	6	6	11,39	195
DDT1a-T vs. DDT2-DNP-N-T	563,5	12042	-11478	1393	6	6	11,65	195
DDT1a-T vs. DDT2-DNP-W	563,5	11485	-10921	1393	6	6	11,09	195
DDT1a-T vs. DDT2-DNP-W-T	563,5	12121	-11557	1393	6	6	11,73	195
DDT1a-T vs. DDT2-T	563,5	2078	-1515	1393	6	6	1538	195
DDT1a-T vs. DDT3	563,5	1955	-1391	1393	6	6	1412	195
DDT1a-T vs. DDT3-DNP-N	563,5	11207	-10643	1393	6	6	10,81	195
DDT1a-T vs. DDT3-DNP-N-T	563,5	12092	-11528	1393	6	6	11,71	195
DDT1a-T vs. DDT3-DNP-W	563,5	11497	-10934	1393	6	6	11,10	195
DDT1a-T vs. DDT3-DNP-W-T	563,5	11554	-10991	1393	6	6	11,16	195
DDT1a-T vs. DDT3-T	563,5	1735	-1171	1393	6	6	1189	195
DDT1a-T vs. DDT4	563,5	2062	-1498	1393	6	6	1521	195
DDT1a-T vs. DDT4-DNP-N	563,5	11874	-11311	1393	6	6	11,48	195
DDT1a-T vs. DDT4-DNP-N-T	563,5	11016	-10452	1393	6	6	10,61	195
DDT1a-T vs. DDT4-DNP-W	563,5	10697	-10134	1393	6	6	10,29	195
DDT1a-T vs. DDT4-DNP-W-T	563,5	10612	-10048	1393	6	6	10,20	195
DDT1a-T vs. DDT4-T	563,5	736,0	-172,5	1393	6	6	0,1751	195
DDT1a-T vs. DDT5	563,5	2352	-1788	1393	6	6	1816	195
DDT1a-T vs. DDT5-DNP-N	563,5	15811	-15248	1393	6	6	15,48	195
DDT1a-T vs. DDT5-DNP-N-T	563,5	15366	-14803	1393	6	6	15,03	195
DDT1a-T vs. DDT5-DNP-W	563,5	13074	-12510	1393	6	6	12,70	195
DDT1a-T vs. DDT5-DNP-W-T	563,5	13356	-12793	1393	6	6	12,99	195
DDT1a-T vs. DDT5-T	563,5	2627	-2063	1393	6	6	2095	195
DDT1a-T vs. DDT6	563,5	1361	-797,2	1393	6	6	0,8094	195
DDT1a-T vs. DDT6-DNP-N	563,5	16521	-15957	1393	6	6	16,20	195
DDT1a-T vs. DDT6-DNP-N-T	563,5	16130	-15567	1393	6	6	15,81	195
DDT1a-T vs. DDT6-DNP-W	563,5	13535	-12971	1393	6	6	13,17	195
DDT1a-T vs. DDT6-DNP-W-T	563,5	12154	-11591	1393	6	6	11,77	195
DDT1a-T vs. DDT6-T	563,5	1795	-1232	1393	6	6	1250	195
DDT1a-T vs. - Control	563,5	554,0	9500	1393	6	6	0,009646	195
DDT2 vs. DDT2-DNP-N	2730	11778	-9048	1393	6	6	9187	195
DDT2 vs. DDT2-DNP-N-T	2730	12042	-9312	1393	6	6	9455	195
DDT2 vs. DDT2-DNP-W	2730	11485	-8755	1393	6	6	8889	195
DDT2 vs. DDT2-DNP-W-T	2730	12121	-9391	1393	6	6	9535	195
DDT2 vs. DDT2-T	2730	2078	651,8	1393	6	6	0,6618	195
DDT2 vs. DDT3	2730	1955	775,3	1393	6	6	0,7872	195
DDT2 vs. DDT3-DNP-N	2730	11207	-8477	1393	6	6	8607	195
DDT2 vs. DDT3-DNP-N-T	2730	12092	-9362	1393	6	6	9505	195
DDT2 vs. DDT3-DNP-W	2730	11497	-8767	1393	6	6	8902	195
DDT2 vs. DDT3-DNP-W-T	2730	11554	-8824	1393	6	6	8960	195
DDT2 vs. DDT3-T	2730	1735	995,3	1393	6	6	1011	195
DDT2 vs. DDT4	2730	2062	668,0	1393	6	6	0,6782	195
DDT2 vs. DDT4-DNP-N	2730	11874	-9144	1393	6	6	9284	195
DDT2 vs. DDT4-DNP-N-T	2730	11016	-8286	1393	6	6	8413	195
DDT2 vs. DDT4-DNP-W	2730	10697	-7968	1393	6	6	8090	195
DDT2 vs. DDT4-DNP-W-T	2730	10612	-7882	1393	6	6	8003	195
DDT2 vs. DDT4-T	2730	736,0	1994	1393	6	6	2024	195
DDT2 vs. DDT5	2730	2352	378,2	1393	6	6	0,3840	195
DDT2 vs. DDT5-DNP-N	2730	15811	-13081	1393	6	6	13,28	195
DDT2 vs. DDT5-DNP-N-T	2730	15366	-12636	1393	6	6	12,83	195
DDT2 vs. DDT5-DNP-W	2730	13074	-10344	1393	6	6	10,50	195
DDT2 vs. DDT5-DNP-W-T	2730	13356	-10627	1393	6	6	10,79	195
DDT2 vs. DDT5-T	2730	2627	103,3	1393	6	6	0,1049	195
DDT2 vs. DDT6	2730	1361	1369	1393	6	6	1390	195
DDT2 vs. DDT6-DNP-N	2730	16521	-13791	1393	6	6	14,00	195
DDT2 vs. DDT6-DNP-N-T	2730	16130	-13400	1393	6	6	13,61	195
DDT2 vs. DDT6-DNP-W	2730	13535	-10805	1393	6	6	10,97	195
DDT2 vs. DDT6-DNP-W-T	2730	12154	-9424	1393	6	6	9569	195
DDT2 vs. DDT6-T	2730	1795	934,8	1393	6	6	0,9492	195
DDT2 vs. - Control	2730	554,0	2176	1393	6	6	2209	195
DDT2-DNP-N vs. DDT2-DNP-N-T	11778	12042	-263,8	1393	6	6	0,2679	195
DDT2-DNP-N vs. DDT2-DNP-W	11778	11485	293,2	1393	6	6	0,2977	195
DDT2-DNP-N vs. DDT2-DNP-W-T	11778	12121	-342,5	1393	6	6	0,3478	195
DDT2-DNP-N vs. DDT2-T	11778	2078	9700	1393	6	6	9849	195
DDT2-DNP-N vs. DDT3	11778	1955	9824	1393	6	6	9974	195
DDT2-DNP-N vs. DDT3-DNP-N	11778	11207	571,3	1393	6	6	0,5801	195
DDT2-DNP-N vs. DDT3-DNP-N-T	11778	12092	-313,7	1393	6	6	0,3185	195
DDT2-DNP-N vs. DDT3-DNP-W	11778	11497	280,8	1393	6	6	0,2851	195
DDT2-DNP-N vs. DDT3-DNP-W-T	11778	11554	223,8	1393	6	6	0,2273	195
DDT2-DNP-N vs. DDT3-T	11778	1735	10044	1393	6	6	10,20	195
DDT2-DNP-N vs. DDT4	11778	2062	9716	1393	6	6	9865	195
DDT2-DNP-N vs. DDT4-DNP-N	11778	11874	-96,00	1393	6	6	0,09747	195
DDT2-DNP-N vs. DDT4-DNP-N-T	11778	11016	762,5	1393	6	6	0,7742	195
DDT2-DNP-N vs. DDT4-DNP-W	11778	10697	1081	1393	6	6	1097	195
DDT2-DNP-N vs. DDT4-DNP-W-T	11778	10612	1167	1393	6	6	1184	195
DDT2-DNP-N vs. DDT4-T	11778	736,0	11042	1393	6	6	11,21	195
DDT2-DNP-N vs. DDT5	11778	2352	9426	1393	6	6	9571	195
DDT2-DNP-N vs. DDT5-DNP-N	11778	15811	-4033	1393	6	6	4095	195
DDT2-DNP-N vs. DDT5-DNP-N-T	11778	15366	-3588	1393	6	6	3643	195
DDT2-DNP-N vs. DDT5-DNP-W	11778	13074	-1296	1393	6	6	1316	195
DDT2-DNP-N vs. DDT5-DNP-W-T	11778	13356	-1578	1393	6	6	1603	195
DDT2-DNP-N vs. DDT5-T	11778	2627	9152	1393	6	6	9292	195
DDT2-DNP-N vs. DDT6	11778	1361	10417	1393	6	6	10,58	195
DDT2-DNP-N vs. DDT6-DNP-N	11778	16521	-4743	1393	6	6	4816	195
DDT2-DNP-N vs. DDT6-DNP-N-T	11778	16130	-4352	1393	6	6	4419	195
DDT2-DNP-N vs. DDT6-DNP-W	11778	13535	-1757	1393	6	6	1784	195
DDT2-DNP-N vs. DDT6-DNP-W-T	11778	12154	-376,0	1393	6	6	0,3818	195
DDT2-DNP-N vs. DDT6-T	11778	1795	9983	1393	6	6	10,14	195
DDT2-DNP-N vs. - Control	11778	554,0	11224	1393	6	6	11,40	195
DDT2-DNP-N-T vs. DDT2-DNP-W	12042	11485	557,0	1393	6	6	0,5655	195
DDT2-DNP-N-T vs. DDT2-DNP-W-T	12042	12121	-78,67	1393	6	6	0,07987	195
DDT2-DNP-N-T vs. DDT2-T	12042	2078	9964	1393	6	6	10,12	195
DDT2-DNP-N-T vs. DDT3	12042	1955	10087	1393	6	6	10,24	195
DDT2-DNP-N-T vs. DDT3-DNP-N	12042	11207	835,2	1393	6	6	0,8480	195
DDT2-DNP-N-T vs. DDT3-DNP-N-T	12042	12092	-49,83	1393	6	6	0,05060	195
DDT2-DNP-N-T vs. DDT3-DNP-W	12042	11497	544,7	1393	6	6	0,5530	195
DDT2-DNP-N-T vs. DDT3-DNP-W-T	12042	11554	487,7	1393	6	6	0,4951	195
DDT2-DNP-N-T vs. DDT3-T	12042	1735	10307	1393	6	6	10,47	195
DDT2-DNP-N-T vs. DDT4	12042	2062	9980	1393	6	6	10,13	195
DDT2-DNP-N-T vs. DDT4-DNP-N	12042	11874	167,8	1393	6	6	0,1704	195
DDT2-DNP-N-T vs. DDT4-DNP-N-T	12042	11016	1026	1393	6	6	1042	195
DDT2-DNP-N-T vs. DDT4-DNP-W	12042	10697	1345	1393	6	6	1365	195
DDT2-DNP-N-T vs. DDT4-DNP-W-T	12042	10612	1430	1393	6	6	1452	195
DDT2-DNP-N-T vs. DDT4-T	12042	736,0	11306	1393	6	6	11,48	195
DDT2-DNP-N-T vs. DDT5	12042	2352	9690	1393	6	6	9839	195
DDT2-DNP-N-T vs. DDT5-DNP-N	12042	15811	-3769	1393	6	6	3827	195
DDT2-DNP-N-T vs. DDT5-DNP-N-T	12042	15366	-3324	1393	6	6	3375	195
DDT2-DNP-N-T vs. DDT5-DNP-W	12042	13074	-1032	1393	6	6	1048	195
DDT2-DNP-N-T vs. DDT5-DNP-W-T	12042	13356	-1315	1393	6	6	1335	195
DDT2-DNP-N-T vs. DDT5-T	12042	2627	9415	1393	6	6	9560	195
DDT2-DNP-N-T vs. DDT6	12042	1361	10681	1393	6	6	10,85	195
DDT2-DNP-N-T vs. DDT6-DNP-N	12042	16521	-4479	1393	6	6	4548	195
DDT2-DNP-N-T vs. DDT6-DNP-N-T	12042	16130	-4088	1393	6	6	4151	195
DDT2-DNP-N-T vs. DDT6-DNP-W	12042	13535	-1493	1393	6	6	1516	195
DDT2-DNP-N-T vs. DDT6-DNP-W-T	12042	12154	-112,2	1393	6	6	0,1139	195
DDT2-DNP-N-T vs. DDT6-T	12042	1795	10247	1393	6	6	10,40	195
DDT2-DNP-N-T vs. - Control	12042	554,0	11488	1393	6	6	11,66	195
DDT2-DNP-W vs. DDT2-DNP-W-T	11485	12121	-635,7	1393	6	6	0,6454	195
DDT2-DNP-W vs. DDT2-T	11485	2078	9407	1393	6	6	9551	195
DDT2-DNP-W vs. DDT3	11485	1955	9530	1393	6	6	9677	195
DDT2-DNP-W vs. DDT3-DNP-N	11485	11207	278,2	1393	6	6	0,2824	195
DDT2-DNP-W vs. DDT3-DNP-N-T	11485	12092	-606,8	1393	6	6	0,6161	195
DDT2-DNP-W vs. DDT3-DNP-W	11485	11497	-12,33	1393	6	6	0,01252	195
DDT2-DNP-W vs. DDT3-DNP-W-T	11485	11554	-69,33	1393	6	6	0,07040	195
DDT2-DNP-W vs. DDT3-T	11485	1735	9750	1393	6	6	9900	195
DDT2-DNP-W vs. DDT4	11485	2062	9423	1393	6	6	9568	195
DDT2-DNP-W vs. DDT4-DNP-N	11485	11874	-389,2	1393	6	6	0,3951	195
DDT2-DNP-W vs. DDT4-DNP-N-T	11485	11016	469,3	1393	6	6	0,4765	195
DDT2-DNP-W vs. DDT4-DNP-W	11485	10697	787,5	1393	6	6	0,7996	195
DDT2-DNP-W vs. DDT4-DNP-W-T	11485	10612	873,3	1393	6	6	0,8867	195
DDT2-DNP-W vs. DDT4-T	11485	736,0	10749	1393	6	6	10,91	195
DDT2-DNP-W vs. DDT5	11485	2352	9133	1393	6	6	9273	195
DDT2-DNP-W vs. DDT5-DNP-N	11485	15811	-4326	1393	6	6	4393	195
DDT2-DNP-W vs. DDT5-DNP-N-T	11485	15366	-3881	1393	6	6	3941	195
DDT2-DNP-W vs. DDT5-DNP-W	11485	13074	-1589	1393	6	6	1613	195
DDT2-DNP-W vs. DDT5-DNP-W-T	11485	13356	-1872	1393	6	6	1900	195
DDT2-DNP-W vs. DDT5-T	11485	2627	8858	1393	6	6	8994	195
DDT2-DNP-W vs. DDT6	11485	1361	10124	1393	6	6	10,28	195
DDT2-DNP-W vs. DDT6-DNP-N	11485	16521	-5036	1393	6	6	5113	195
DDT2-DNP-W vs. DDT6-DNP-N-T	11485	16130	-4645	1393	6	6	4717	195
DDT2-DNP-W vs. DDT6-DNP-W	11485	13535	-2050	1393	6	6	2081	195
DDT2-DNP-W vs. DDT6-DNP-W-T	11485	12154	-669,2	1393	6	6	0,6794	195
DDT2-DNP-W vs. DDT6-T	11485	1795	9690	1393	6	6	9838	195
DDT2-DNP-W vs. - Control	11485	554,0	10931	1393	6	6	11,10	195
DDT2-DNP-W-T vs. DDT2-T	12121	2078	10043	1393	6	6	10,20	195
DDT2-DNP-W-T vs. DDT3	12121	1955	10166	1393	6	6	10,32	195
DDT2-DNP-W-T vs. DDT3-DNP-N	12121	11207	913,8	1393	6	6	0,9279	195
DDT2-DNP-W-T vs. DDT3-DNP-N-T	12121	12092	28,83	1393	6	6	0,02928	195
DDT2-DNP-W-T vs. DDT3-DNP-W	12121	11497	623,3	1393	6	6	0,6329	195
DDT2-DNP-W-T vs. DDT3-DNP-W-T	12121	11554	566,3	1393	6	6	0,5750	195
DDT2-DNP-W-T vs. DDT3-T	12121	1735	10386	1393	6	6	10,55	195
DDT2-DNP-W-T vs. DDT4	12121	2062	10059	1393	6	6	10,21	195
DDT2-DNP-W-T vs. DDT4-DNP-N	12121	11874	246,5	1393	6	6	0,2503	195
DDT2-DNP-W-T vs. DDT4-DNP-N-T	12121	11016	1105	1393	6	6	1122	195
DDT2-DNP-W-T vs. DDT4-DNP-W	12121	10697	1423	1393	6	6	1445	195
DDT2-DNP-W-T vs. DDT4-DNP-W-T	12121	10612	1509	1393	6	6	1532	195
DDT2-DNP-W-T vs. DDT4-T	12121	736,0	11385	1393	6	6	11,56	195
DDT2-DNP-W-T vs. DDT5	12121	2352	9769	1393	6	6	9919	195
DDT2-DNP-W-T vs. DDT5-DNP-N	12121	15811	-3691	1393	6	6	3747	195
DDT2-DNP-W-T vs. DDT5-DNP-N-T	12121	15366	-3246	1393	6	6	3295	195
DDT2-DNP-W-T vs. DDT5-DNP-W	12121	13074	-953,3	1393	6	6	0,9680	195
DDT2-DNP-W-T vs. DDT5-DNP-W-T	12121	13356	-1236	1393	6	6	1255	195
DDT2-DNP-W-T vs. DDT5-T	12121	2627	9494	1393	6	6	9640	195
DDT2-DNP-W-T vs. DDT6	12121	1361	10760	1393	6	6	10,92	195
DDT2-DNP-W-T vs. DDT6-DNP-N	12121	16521	-4400	1393	6	6	4468	195
DDT2-DNP-W-T vs. DDT6-DNP-N-T	12121	16130	-4010	1393	6	6	4071	195
DDT2-DNP-W-T vs. DDT6-DNP-W	12121	13535	-1414	1393	6	6	1436	195
DDT2-DNP-W-T vs. DDT6-DNP-W-T	12121	12154	-33,50	1393	6	6	0,03401	195
DDT2-DNP-W-T vs. DDT6-T	12121	1795	10326	1393	6	6	10,48	195
DDT2-DNP-W-T vs. - Control	12121	554,0	11567	1393	6	6	11,74	195
DDT2-T vs. DDT3	2078	1955	123,5	1393	6	6	0,1254	195
DDT2-T vs. DDT3-DNP-N	2078	11207	-9129	1393	6	6	9269	195
DDT2-T vs. DDT3-DNP-N-T	2078	12092	-10014	1393	6	6	10,17	195
DDT2-T vs. DDT3-DNP-W	2078	11497	-9419	1393	6	6	9564	195
DDT2-T vs. DDT3-DNP-W-T	2078	11554	-9476	1393	6	6	9622	195
DDT2-T vs. DDT3-T	2078	1735	343,5	1393	6	6	0,3488	195
DDT2-T vs. DDT4	2078	2062	16,17	1393	6	6	0,01641	195
DDT2-T vs. DDT4-DNP-N	2078	11874	-9796	1393	6	6	9946	195
DDT2-T vs. DDT4-DNP-N-T	2078	11016	-8938	1393	6	6	9075	195
DDT2-T vs. DDT4-DNP-W	2078	10697	-8619	1393	6	6	8752	195
DDT2-T vs. DDT4-DNP-W-T	2078	10612	-8534	1393	6	6	8664	195
DDT2-T vs. DDT4-T	2078	736,0	1342	1393	6	6	1363	195
DDT2-T vs. DDT5	2078	2352	-273,7	1393	6	6	0,2779	195
DDT2-T vs. DDT5-DNP-N	2078	15811	-13733	1393	6	6	13,94	195
DDT2-T vs. DDT5-DNP-N-T	2078	15366	-13288	1393	6	6	13,49	195
DDT2-T vs. DDT5-DNP-W	2078	13074	-10996	1393	6	6	11,16	195
DDT2-T vs. DDT5-DNP-W-T	2078	13356	-11278	1393	6	6	11,45	195
DDT2-T vs. DDT5-T	2078	2627	-548,5	1393	6	6	0,5569	195
DDT2-T vs. DDT6	2078	1361	717,3	1393	6	6	0,7283	195
DDT2-T vs. DDT6-DNP-N	2078	16521	-14443	1393	6	6	14,66	195
DDT2-T vs. DDT6-DNP-N-T	2078	16130	-14052	1393	6	6	14,27	195
DDT2-T vs. DDT6-DNP-W	2078	13535	-11457	1393	6	6	11,63	195
DDT2-T vs. DDT6-DNP-W-T	2078	12154	-10076	1393	6	6	10,23	195
DDT2-T vs. DDT6-T	2078	1795	283,0	1393	6	6	0,2873	195
DDT2-T vs. - Control	2078	554,0	1524	1393	6	6	1547	195
DDT3 vs. DDT3-DNP-N	1955	11207	-9252	1393	6	6	9394	195
DDT3 vs. DDT3-DNP-N-T	1955	12092	-10137	1393	6	6	10,29	195
DDT3 vs. DDT3-DNP-W	1955	11497	-9543	1393	6	6	9689	195
DDT3 vs. DDT3-DNP-W-T	1955	11554	-9600	1393	6	6	9747	195
DDT3 vs. DDT3-T	1955	1735	220,0	1393	6	6	0,2234	195
DDT3 vs. DDT4	1955	2062	-107,3	1393	6	6	0,1090	195
DDT3 vs. DDT4-DNP-N	1955	11874	-9920	1393	6	6	10,07	195
DDT3 vs. DDT4-DNP-N-T	1955	11016	-9061	1393	6	6	9200	195
DDT3 vs. DDT4-DNP-W	1955	10697	-8743	1393	6	6	8877	195
DDT3 vs. DDT4-DNP-W-T	1955	10612	-8657	1393	6	6	8790	195
DDT3 vs. DDT4-T	1955	736,0	1219	1393	6	6	1237	195
DDT3 vs. DDT5	1955	2352	-397,2	1393	6	6	0,4033	195
DDT3 vs. DDT5-DNP-N	1955	15811	-13857	1393	6	6	14,07	195
DDT3 vs. DDT5-DNP-N-T	1955	15366	-13412	1393	6	6	13,62	195
DDT3 vs. DDT5-DNP-W	1955	13074	-11119	1393	6	6	11,29	195
DDT3 vs. DDT5-DNP-W-T	1955	13356	-11402	1393	6	6	11,58	195
DDT3 vs. DDT5-T	1955	2627	-672,0	1393	6	6	0,6823	195
DDT3 vs. DDT6	1955	1361	593,8	1393	6	6	0,6029	195
DDT3 vs. DDT6-DNP-N	1955	16521	-14566	1393	6	6	14,79	195
DDT3 vs. DDT6-DNP-N-T	1955	16130	-14176	1393	6	6	14,39	195
DDT3 vs. DDT6-DNP-W	1955	13535	-11580	1393	6	6	11,76	195
DDT3 vs. DDT6-DNP-W-T	1955	12154	-10200	1393	6	6	10,36	195
DDT3 vs. DDT6-T	1955	1795	159,5	1393	6	6	0,1619	195
DDT3 vs. - Control	1955	554,0	1401	1393	6	6	1422	195
DDT3-DNP-N vs. DDT3-DNP-N-T	11207	12092	-885,0	1393	6	6	0,8986	195
DDT3-DNP-N vs. DDT3-DNP-W	11207	11497	-290,5	1393	6	6	0,2950	195
DDT3-DNP-N vs. DDT3-DNP-W-T	11207	11554	-347,5	1393	6	6	0,3528	195
DDT3-DNP-N vs. DDT3-T	11207	1735	9472	1393	6	6	9617	195
DDT3-DNP-N vs. DDT4	11207	2062	9145	1393	6	6	9285	195
DDT3-DNP-N vs. DDT4-DNP-N	11207	11874	-667,3	1393	6	6	0,6776	195
DDT3-DNP-N vs. DDT4-DNP-N-T	11207	11016	191,2	1393	6	6	0,1941	195
DDT3-DNP-N vs. DDT4-DNP-W	11207	10697	509,3	1393	6	6	0,5171	195
DDT3-DNP-N vs. DDT4-DNP-W-T	11207	10612	595,2	1393	6	6	0,6043	195
DDT3-DNP-N vs. DDT4-T	11207	736,0	10471	1393	6	6	10,63	195
DDT3-DNP-N vs. DDT5	11207	2352	8855	1393	6	6	8991	195
DDT3-DNP-N vs. DDT5-DNP-N	11207	15811	-4605	1393	6	6	4675	195
DDT3-DNP-N vs. DDT5-DNP-N-T	11207	15366	-4159	1393	6	6	4223	195
DDT3-DNP-N vs. DDT5-DNP-W	11207	13074	-1867	1393	6	6	1896	195
DDT3-DNP-N vs. DDT5-DNP-W-T	11207	13356	-2150	1393	6	6	2183	195
DDT3-DNP-N vs. DDT5-T	11207	2627	8580	1393	6	6	8712	195
DDT3-DNP-N vs. DDT6	11207	1361	9846	1393	6	6	9997	195
DDT3-DNP-N vs. DDT6-DNP-N	11207	16521	-5314	1393	6	6	5396	195
DDT3-DNP-N vs. DDT6-DNP-N-T	11207	16130	-4924	1393	6	6	4999	195
DDT3-DNP-N vs. DDT6-DNP-W	11207	13535	-2328	1393	6	6	2364	195
DDT3-DNP-N vs. DDT6-DNP-W-T	11207	12154	-947,3	1393	6	6	0,9619	195
DDT3-DNP-N vs. DDT6-T	11207	1795	9412	1393	6	6	9556	195
DDT3-DNP-N vs. - Control	11207	554,0	10653	1393	6	6	10,82	195
DDT3-DNP-N-T vs. DDT3-DNP-W	12092	11497	594,5	1393	6	6	0,6036	195
DDT3-DNP-N-T vs. DDT3-DNP-W-T	12092	11554	537,5	1393	6	6	0,5457	195
DDT3-DNP-N-T vs. DDT3-T	12092	1735	10357	1393	6	6	10,52	195
DDT3-DNP-N-T vs. DDT4	12092	2062	10030	1393	6	6	10,18	195
DDT3-DNP-N-T vs. DDT4-DNP-N	12092	11874	217,7	1393	6	6	0,2210	195
DDT3-DNP-N-T vs. DDT4-DNP-N-T	12092	11016	1076	1393	6	6	1093	195
DDT3-DNP-N-T vs. DDT4-DNP-W	12092	10697	1394	1393	6	6	1416	195
DDT3-DNP-N-T vs. DDT4-DNP-W-T	12092	10612	1480	1393	6	6	1503	195
DDT3-DNP-N-T vs. DDT4-T	12092	736,0	11356	1393	6	6	11,53	195
DDT3-DNP-N-T vs. DDT5	12092	2352	9740	1393	6	6	9889	195
DDT3-DNP-N-T vs. DDT5-DNP-N	12092	15811	-3720	1393	6	6	3777	195
DDT3-DNP-N-T vs. DDT5-DNP-N-T	12092	15366	-3274	1393	6	6	3325	195
DDT3-DNP-N-T vs. DDT5-DNP-W	12092	13074	-982,2	1393	6	6	0,9972	195
DDT3-DNP-N-T vs. DDT5-DNP-W-T	12092	13356	-1265	1393	6	6	1284	195
DDT3-DNP-N-T vs. DDT5-T	12092	2627	9465	1393	6	6	9610	195
DDT3-DNP-N-T vs. DDT6	12092	1361	10731	1393	6	6	10,90	195
DDT3-DNP-N-T vs. DDT6-DNP-N	12092	16521	-4429	1393	6	6	4497	195
DDT3-DNP-N-T vs. DDT6-DNP-N-T	12092	16130	-4039	1393	6	6	4100	195
DDT3-DNP-N-T vs. DDT6-DNP-W	12092	13535	-1443	1393	6	6	1465	195
DDT3-DNP-N-T vs. DDT6-DNP-W-T	12092	12154	-62,33	1393	6	6	0,06329	195
DDT3-DNP-N-T vs. DDT6-T	12092	1795	10297	1393	6	6	10,45	195
DDT3-DNP-N-T vs. - Control	12092	554,0	11538	1393	6	6	11,71	195
DDT3-DNP-W vs. DDT3-DNP-W-T	11497	11554	-57,00	1393	6	6	0,05787	195
DDT3-DNP-W vs. DDT3-T	11497	1735	9763	1393	6	6	9912	195
DDT3-DNP-W vs. DDT4	11497	2062	9435	1393	6	6	9580	195
DDT3-DNP-W vs. DDT4-DNP-N	11497	11874	-376,8	1393	6	6	0,3826	195
DDT3-DNP-W vs. DDT4-DNP-N-T	11497	11016	481,7	1393	6	6	0,4891	195
DDT3-DNP-W vs. DDT4-DNP-W	11497	10697	799,8	1393	6	6	0,8121	195
DDT3-DNP-W vs. DDT4-DNP-W-T	11497	10612	885,7	1393	6	6	0,8993	195
DDT3-DNP-W vs. DDT4-T	11497	736,0	10761	1393	6	6	10,93	195
DDT3-DNP-W vs. DDT5	11497	2352	9146	1393	6	6	9286	195
DDT3-DNP-W vs. DDT5-DNP-N	11497	15811	-4314	1393	6	6	4380	195
DDT3-DNP-W vs. DDT5-DNP-N-T	11497	15366	-3869	1393	6	6	3928	195
DDT3-DNP-W vs. DDT5-DNP-W	11497	13074	-1577	1393	6	6	1601	195
DDT3-DNP-W vs. DDT5-DNP-W-T	11497	13356	-1859	1393	6	6	1888	195
DDT3-DNP-W vs. DDT5-T	11497	2627	8871	1393	6	6	9007	195
DDT3-DNP-W vs. DDT6	11497	1361	10137	1393	6	6	10,29	195
DDT3-DNP-W vs. DDT6-DNP-N	11497	16521	-5024	1393	6	6	5101	195
DDT3-DNP-W vs. DDT6-DNP-N-T	11497	16130	-4633	1393	6	6	4704	195
DDT3-DNP-W vs. DDT6-DNP-W	11497	13535	-2038	1393	6	6	2069	195
DDT3-DNP-W vs. DDT6-DNP-W-T	11497	12154	-656,8	1393	6	6	0,6669	195
DDT3-DNP-W vs. DDT6-T	11497	1795	9702	1393	6	6	9851	195
DDT3-DNP-W vs. - Control	11497	554,0	10943	1393	6	6	11,11	195
DDT3-DNP-W-T vs. DDT3-T	11554	1735	9820	1393	6	6	9970	195
DDT3-DNP-W-T vs. DDT4	11554	2062	9492	1393	6	6	9638	195
DDT3-DNP-W-T vs. DDT4-DNP-N	11554	11874	-319,8	1393	6	6	0,3247	195
DDT3-DNP-W-T vs. DDT4-DNP-N-T	11554	11016	538,7	1393	6	6	0,5469	195
DDT3-DNP-W-T vs. DDT4-DNP-W	11554	10697	856,8	1393	6	6	0,8700	195
DDT3-DNP-W-T vs. DDT4-DNP-W-T	11554	10612	942,7	1393	6	6	0,9571	195
DDT3-DNP-W-T vs. DDT4-T	11554	736,0	10818	1393	6	6	10,98	195
DDT3-DNP-W-T vs. DDT5	11554	2352	9203	1393	6	6	9344	195
DDT3-DNP-W-T vs. DDT5-DNP-N	11554	15811	-4257	1393	6	6	4322	195
DDT3-DNP-W-T vs. DDT5-DNP-N-T	11554	15366	-3812	1393	6	6	3870	195
DDT3-DNP-W-T vs. DDT5-DNP-W	11554	13074	-1520	1393	6	6	1543	195
DDT3-DNP-W-T vs. DDT5-DNP-W-T	11554	13356	-1802	1393	6	6	1830	195
DDT3-DNP-W-T vs. DDT5-T	11554	2627	8928	1393	6	6	9065	195
DDT3-DNP-W-T vs. DDT6	11554	1361	10194	1393	6	6	10,35	195
DDT3-DNP-W-T vs. DDT6-DNP-N	11554	16521	-4967	1393	6	6	5043	195
DDT3-DNP-W-T vs. DDT6-DNP-N-T	11554	16130	-4576	1393	6	6	4646	195
DDT3-DNP-W-T vs. DDT6-DNP-W	11554	13535	-1981	1393	6	6	2011	195
DDT3-DNP-W-T vs. DDT6-DNP-W-T	11554	12154	-599,8	1393	6	6	0,6090	195
DDT3-DNP-W-T vs. DDT6-T	11554	1795	9759	1393	6	6	9909	195
DDT3-DNP-W-T vs. - Control	11554	554,0	11000	1393	6	6	11,17	195
DDT3-T vs. DDT4	1735	2062	-327,3	1393	6	6	0,3324	195
DDT3-T vs. DDT4-DNP-N	1735	11874	-10140	1393	6	6	10,30	195
DDT3-T vs. DDT4-DNP-N-T	1735	11016	-9281	1393	6	6	9423	195
DDT3-T vs. DDT4-DNP-W	1735	10697	-8963	1393	6	6	9100	195
DDT3-T vs. DDT4-DNP-W-T	1735	10612	-8877	1393	6	6	9013	195
DDT3-T vs. DDT4-T	1735	736,0	998,5	1393	6	6	1014	195
DDT3-T vs. DDT5	1735	2352	-617,2	1393	6	6	0,6266	195
DDT3-T vs. DDT5-DNP-N	1735	15811	-14077	1393	6	6	14,29	195
DDT3-T vs. DDT5-DNP-N-T	1735	15366	-13632	1393	6	6	13,84	195
DDT3-T vs. DDT5-DNP-W	1735	13074	-11339	1393	6	6	11,51	195
DDT3-T vs. DDT5-DNP-W-T	1735	13356	-11622	1393	6	6	11,80	195
DDT3-T vs. DDT5-T	1735	2627	-892,0	1393	6	6	0,9057	195
DDT3-T vs. DDT6	1735	1361	373,8	1393	6	6	0,3796	195
DDT3-T vs. DDT6-DNP-N	1735	16521	-14786	1393	6	6	15,01	195
DDT3-T vs. DDT6-DNP-N-T	1735	16130	-14396	1393	6	6	14,62	195
DDT3-T vs. DDT6-DNP-W	1735	13535	-11800	1393	6	6	11,98	195
DDT3-T vs. DDT6-DNP-W-T	1735	12154	-10420	1393	6	6	10,58	195
DDT3-T vs. DDT6-T	1735	1795	-60,50	1393	6	6	0,06143	195
DDT3-T vs. - Control	1735	554,0	1181	1393	6	6	1199	195
DDT4 vs. DDT4-DNP-N	2062	11874	-9812	1393	6	6	9963	195
DDT4 vs. DDT4-DNP-N-T	2062	11016	-8954	1393	6	6	9091	195
DDT4 vs. DDT4-DNP-W	2062	10697	-8636	1393	6	6	8768	195
DDT4 vs. DDT4-DNP-W-T	2062	10612	-8550	1393	6	6	8681	195
DDT4 vs. DDT4-T	2062	736,0	1326	1393	6	6	1346	195
DDT4 vs. DDT5	2062	2352	-289,8	1393	6	6	0,2943	195
DDT4 vs. DDT5-DNP-N	2062	15811	-13749	1393	6	6	13,96	195
DDT4 vs. DDT5-DNP-N-T	2062	15366	-13304	1393	6	6	13,51	195
DDT4 vs. DDT5-DNP-W	2062	13074	-11012	1393	6	6	11,18	195
DDT4 vs. DDT5-DNP-W-T	2062	13356	-11295	1393	6	6	11,47	195
DDT4 vs. DDT5-T	2062	2627	-564,7	1393	6	6	0,5733	195
DDT4 vs. DDT6	2062	1361	701,2	1393	6	6	0,7119	195
DDT4 vs. DDT6-DNP-N	2062	16521	-14459	1393	6	6	14,68	195
DDT4 vs. DDT6-DNP-N-T	2062	16130	-14068	1393	6	6	14,28	195
DDT4 vs. DDT6-DNP-W	2062	13535	-11473	1393	6	6	11,65	195
DDT4 vs. DDT6-DNP-W-T	2062	12154	-10092	1393	6	6	10,25	195
DDT4 vs. DDT6-T	2062	1795	266,8	1393	6	6	0,2709	195
DDT4 vs. - Control	2062	554,0	1508	1393	6	6	1531	195
DDT4-DNP-N vs. DDT4-DNP-N-T	11874	11016	858,5	1393	6	6	0,8717	195
DDT4-DNP-N vs. DDT4-DNP-W	11874	10697	1177	1393	6	6	1195	195
DDT4-DNP-N vs. DDT4-DNP-W-T	11874	10612	1263	1393	6	6	1282	195
DDT4-DNP-N vs. DDT4-T	11874	736,0	11138	1393	6	6	11,31	195
DDT4-DNP-N vs. DDT5	11874	2352	9522	1393	6	6	9668	195
DDT4-DNP-N vs. DDT5-DNP-N	11874	15811	-3937	1393	6	6	3998	195
DDT4-DNP-N vs. DDT5-DNP-N-T	11874	15366	-3492	1393	6	6	3546	195
DDT4-DNP-N vs. DDT5-DNP-W	11874	13074	-1200	1393	6	6	1218	195
DDT4-DNP-N vs. DDT5-DNP-W-T	11874	13356	-1482	1393	6	6	1505	195
DDT4-DNP-N vs. DDT5-T	11874	2627	9248	1393	6	6	9389	195
DDT4-DNP-N vs. DDT6	11874	1361	10513	1393	6	6	10,67	195
DDT4-DNP-N vs. DDT6-DNP-N	11874	16521	-4647	1393	6	6	4718	195
DDT4-DNP-N vs. DDT6-DNP-N-T	11874	16130	-4256	1393	6	6	4321	195
DDT4-DNP-N vs. DDT6-DNP-W	11874	13535	-1661	1393	6	6	1686	195
DDT4-DNP-N vs. DDT6-DNP-W-T	11874	12154	-280,0	1393	6	6	0,2843	195
DDT4-DNP-N vs. DDT6-T	11874	1795	10079	1393	6	6	10,23	195
DDT4-DNP-N vs. - Control	11874	554,0	11320	1393	6	6	11,49	195
DDT4-DNP-N-T vs. DDT4-DNP-W	11016	10697	318,2	1393	6	6	0,3230	195
DDT4-DNP-N-T vs. DDT4-DNP-W-T	11016	10612	404,0	1393	6	6	0,4102	195
DDT4-DNP-N-T vs. DDT4-T	11016	736,0	10280	1393	6	6	10,44	195
DDT4-DNP-N-T vs. DDT5	11016	2352	8664	1393	6	6	8797	195
DDT4-DNP-N-T vs. DDT5-DNP-N	11016	15811	-4796	1393	6	6	4869	195
DDT4-DNP-N-T vs. DDT5-DNP-N-T	11016	15366	-4351	1393	6	6	4417	195
DDT4-DNP-N-T vs. DDT5-DNP-W	11016	13074	-2058	1393	6	6	2090	195
DDT4-DNP-N-T vs. DDT5-DNP-W-T	11016	13356	-2341	1393	6	6	2377	195
DDT4-DNP-N-T vs. DDT5-T	11016	2627	8389	1393	6	6	8518	195
DDT4-DNP-N-T vs. DDT6	11016	1361	9655	1393	6	6	9803	195
DDT4-DNP-N-T vs. DDT6-DNP-N	11016	16521	-5505	1393	6	6	5590	195
DDT4-DNP-N-T vs. DDT6-DNP-N-T	11016	16130	-5115	1393	6	6	5193	195
DDT4-DNP-N-T vs. DDT6-DNP-W	11016	13535	-2519	1393	6	6	2558	195
DDT4-DNP-N-T vs. DDT6-DNP-W-T	11016	12154	-1139	1393	6	6	1156	195
DDT4-DNP-N-T vs. DDT6-T	11016	1795	9221	1393	6	6	9362	195
DDT4-DNP-N-T vs. - Control	11016	554,0	10462	1393	6	6	10,62	195
DDT4-DNP-W vs. DDT4-DNP-W-T	10697	10612	85,83	1393	6	6	0,08715	195
DDT4-DNP-W vs. DDT4-T	10697	736,0	9961	1393	6	6	10,11	195
DDT4-DNP-W vs. DDT5	10697	2352	8346	1393	6	6	8474	195
DDT4-DNP-W vs. DDT5-DNP-N	10697	15811	-5114	1393	6	6	5192	195
DDT4-DNP-W vs. DDT5-DNP-N-T	10697	15366	-4669	1393	6	6	4740	195
DDT4-DNP-W vs. DDT5-DNP-W	10697	13074	-2377	1393	6	6	2413	195
DDT4-DNP-W vs. DDT5-DNP-W-T	10697	13356	-2659	1393	6	6	2700	195
DDT4-DNP-W vs. DDT5-T	10697	2627	8071	1393	6	6	8195	195
DDT4-DNP-W vs. DDT6	10697	1361	9337	1393	6	6	9480	195
DDT4-DNP-W vs. DDT6-DNP-N	10697	16521	-5824	1393	6	6	5913	195
DDT4-DNP-W vs. DDT6-DNP-N-T	10697	16130	-5433	1393	6	6	5516	195
DDT4-DNP-W vs. DDT6-DNP-W	10697	13535	-2837	1393	6	6	2881	195
DDT4-DNP-W vs. DDT6-DNP-W-T	10697	12154	-1457	1393	6	6	1479	195
DDT4-DNP-W vs. DDT6-T	10697	1795	8902	1393	6	6	9039	195
DDT4-DNP-W vs. - Control	10697	554,0	10143	1393	6	6	10,30	195
DDT4-DNP-W-T vs. DDT4-T	10612	736,0	9876	1393	6	6	10,03	195
DDT4-DNP-W-T vs. DDT5	10612	2352	8260	1393	6	6	8387	195
DDT4-DNP-W-T vs. DDT5-DNP-N	10612	15811	-5200	1393	6	6	5279	195
DDT4-DNP-W-T vs. DDT5-DNP-N-T	10612	15366	-4755	1393	6	6	4827	195
DDT4-DNP-W-T vs. DDT5-DNP-W	10612	13074	-2462	1393	6	6	2500	195
DDT4-DNP-W-T vs. DDT5-DNP-W-T	10612	13356	-2745	1393	6	6	2787	195
DDT4-DNP-W-T vs. DDT5-T	10612	2627	7985	1393	6	6	8108	195
DDT4-DNP-W-T vs. DDT6	10612	1361	9251	1393	6	6	9393	195
DDT4-DNP-W-T vs. DDT6-DNP-N	10612	16521	-5909	1393	6	6	6000	195
DDT4-DNP-W-T vs. DDT6-DNP-N-T	10612	16130	-5519	1393	6	6	5603	195
DDT4-DNP-W-T vs. DDT6-DNP-W	10612	13535	-2923	1393	6	6	2968	195
DDT4-DNP-W-T vs. DDT6-DNP-W-T	10612	12154	-1543	1393	6	6	1566	195
DDT4-DNP-W-T vs. DDT6-T	10612	1795	8817	1393	6	6	8952	195
DDT4-DNP-W-T vs. - Control	10612	554,0	10058	1393	6	6	10,21	195
DDT4-T vs. DDT5	736,0	2352	-1616	1393	6	6	1640	195
DDT4-T vs. DDT5-DNP-N	736,0	15811	-15075	1393	6	6	15,31	195
DDT4-T vs. DDT5-DNP-N-T	736,0	15366	-14630	1393	6	6	14,85	195
DDT4-T vs. DDT5-DNP-W	736,0	13074	-12338	1393	6	6	12,53	195
DDT4-T vs. DDT5-DNP-W-T	736,0	13356	-12620	1393	6	6	12,81	195
DDT4-T vs. DDT5-T	736,0	2627	-1891	1393	6	6	1920	195
DDT4-T vs. DDT6	736,0	1361	-624,7	1393	6	6	0,6343	195
DDT4-T vs. DDT6-DNP-N	736,0	16521	-15785	1393	6	6	16,03	195
DDT4-T vs. DDT6-DNP-N-T	736,0	16130	-15394	1393	6	6	15,63	195
DDT4-T vs. DDT6-DNP-W	736,0	13535	-12799	1393	6	6	13,00	195
DDT4-T vs. DDT6-DNP-W-T	736,0	12154	-11418	1393	6	6	11,59	195
DDT4-T vs. DDT6-T	736,0	1795	-1059	1393	6	6	1075	195
DDT4-T vs. - Control	736,0	554,0	182,0	1393	6	6	0,1848	195
DDT5 vs. DDT5-DNP-N	2352	15811	-13460	1393	6	6	13,67	195
DDT5 vs. DDT5-DNP-N-T	2352	15366	-13014	1393	6	6	13,21	195
DDT5 vs. DDT5-DNP-W	2352	13074	-10722	1393	6	6	10,89	195
DDT5 vs. DDT5-DNP-W-T	2352	13356	-11005	1393	6	6	11,17	195
DDT5 vs. DDT5-T	2352	2627	-274,8	1393	6	6	0,2790	195
DDT5 vs. DDT6	2352	1361	991,0	1393	6	6	1006	195
DDT5 vs. DDT6-DNP-N	2352	16521	-14169	1393	6	6	14,39	195
DDT5 vs. DDT6-DNP-N-T	2352	16130	-13779	1393	6	6	13,99	195
DDT5 vs. DDT6-DNP-W	2352	13535	-11183	1393	6	6	11,35	195
DDT5 vs. DDT6-DNP-W-T	2352	12154	-9802	1393	6	6	9953	195
DDT5 vs. DDT6-T	2352	1795	556,7	1393	6	6	0,5652	195
DDT5 vs. - Control	2352	554,0	1798	1393	6	6	1825	195
DDT5-DNP-N vs. DDT5-DNP-N-T	15811	15366	445,2	1393	6	6	0,4520	195
DDT5-DNP-N vs. DDT5-DNP-W	15811	13074	2737	1393	6	6	2779	195
DDT5-DNP-N vs. DDT5-DNP-W-T	15811	13356	2455	1393	6	6	2492	195
DDT5-DNP-N vs. DDT5-T	15811	2627	13185	1393	6	6	13,39	195
DDT5-DNP-N vs. DDT6	15811	1361	14451	1393	6	6	14,67	195
DDT5-DNP-N vs. DDT6-DNP-N	15811	16521	-709,7	1393	6	6	0,7206	195
DDT5-DNP-N vs. DDT6-DNP-N-T	15811	16130	-319,0	1393	6	6	0,3239	195
DDT5-DNP-N vs. DDT6-DNP-W	15811	13535	2277	1393	6	6	2311	195
DDT5-DNP-N vs. DDT6-DNP-W-T	15811	12154	3657	1393	6	6	3713	195
DDT5-DNP-N vs. DDT6-T	15811	1795	14016	1393	6	6	14,23	195
DDT5-DNP-N vs. - Control	15811	554,0	15257	1393	6	6	15,49	195
DDT5-DNP-N-T vs. DDT5-DNP-W	15366	13074	2292	1393	6	6	2327	195
DDT5-DNP-N-T vs. DDT5-DNP-W-T	15366	13356	2010	1393	6	6	2040	195
DDT5-DNP-N-T vs. DDT5-T	15366	2627	12740	1393	6	6	12,93	195
DDT5-DNP-N-T vs. DDT6	15366	1361	14005	1393	6	6	14,22	195
DDT5-DNP-N-T vs. DDT6-DNP-N	15366	16521	-1155	1393	6	6	1173	195
DDT5-DNP-N-T vs. DDT6-DNP-N-T	15366	16130	-764,2	1393	6	6	0,7759	195
DDT5-DNP-N-T vs. DDT6-DNP-W	15366	13535	1831	1393	6	6	1859	195
DDT5-DNP-N-T vs. DDT6-DNP-W-T	15366	12154	3212	1393	6	6	3261	195
DDT5-DNP-N-T vs. DDT6-T	15366	1795	13571	1393	6	6	13,78	195
DDT5-DNP-N-T vs. - Control	15366	554,0	14812	1393	6	6	15,04	195
DDT5-DNP-W vs. DDT5-DNP-W-T	13074	13356	-282,5	1393	6	6	0,2868	195
DDT5-DNP-W vs. DDT5-T	13074	2627	10447	1393	6	6	10,61	195
DDT5-DNP-W vs. DDT6	13074	1361	11713	1393	6	6	11,89	195
DDT5-DNP-W vs. DDT6-DNP-N	13074	16521	-3447	1393	6	6	3500	195
DDT5-DNP-W vs. DDT6-DNP-N-T	13074	16130	-3056	1393	6	6	3103	195
DDT5-DNP-W vs. DDT6-DNP-W	13074	13535	-460,8	1393	6	6	0,4679	195
DDT5-DNP-W vs. DDT6-DNP-W-T	13074	12154	919,8	1393	6	6	0,9339	195
DDT5-DNP-W vs. DDT6-T	13074	1795	11279	1393	6	6	11,45	195
DDT5-DNP-W vs. - Control	13074	554,0	12520	1393	6	6	12,71	195
DDT5-DNP-W-T vs. DDT5-T	13356	2627	10730	1393	6	6	10,89	195
DDT5-DNP-W-T vs. DDT6	13356	1361	11996	1393	6	6	12,18	195
DDT5-DNP-W-T vs. DDT6-DNP-N	13356	16521	-3165	1393	6	6	3213	195
DDT5-DNP-W-T vs. DDT6-DNP-N-T	13356	16130	-2774	1393	6	6	2816	195
DDT5-DNP-W-T vs. DDT6-DNP-W	13356	13535	-178,3	1393	6	6	0,1811	195
DDT5-DNP-W-T vs. DDT6-DNP-W-T	13356	12154	1202	1393	6	6	1221	195
DDT5-DNP-W-T vs. DDT6-T	13356	1795	11561	1393	6	6	11,74	195
DDT5-DNP-W-T vs. - Control	13356	554,0	12802	1393	6	6	13,00	195
DDT5-T vs. DDT6	2627	1361	1266	1393	6	6	1285	195
DDT5-T vs. DDT6-DNP-N	2627	16521	-13894	1393	6	6	14,11	195
DDT5-T vs. DDT6-DNP-N-T	2627	16130	-13504	1393	6	6	13,71	195
DDT5-T vs. DDT6-DNP-W	2627	13535	-10908	1393	6	6	11,08	195
DDT5-T vs. DDT6-DNP-W-T	2627	12154	-9528	1393	6	6	9674	195
DDT5-T vs. DDT6-T	2627	1795	831,5	1393	6	6	0,8443	195
DDT5-T vs. - Control	2627	554,0	2073	1393	6	6	2104	195
DDT6 vs. DDT6-DNP-N	1361	16521	-15160	1393	6	6	15,39	195
DDT6 vs. DDT6-DNP-N-T	1361	16130	-14770	1393	6	6	15,00	195
DDT6 vs. DDT6-DNP-W	1361	13535	-12174	1393	6	6	12,36	195
DDT6 vs. DDT6-DNP-W-T	1361	12154	-10793	1393	6	6	10,96	195
DDT6 vs. DDT6-T	1361	1795	-434,3	1393	6	6	0,4410	195
DDT6 vs. - Control	1361	554,0	806,7	1393	6	6	0,8190	195
DDT6-DNP-N vs. DDT6-DNP-N-T	16521	16130	390,7	1393	6	6	0,3967	195
DDT6-DNP-N vs. DDT6-DNP-W	16521	13535	2986	1393	6	6	3032	195
DDT6-DNP-N vs. DDT6-DNP-W-T	16521	12154	4367	1393	6	6	4434	195
DDT6-DNP-N vs. DDT6-T	16521	1795	14726	1393	6	6	14,95	195
DDT6-DNP-N vs. - Control	16521	554,0	15967	1393	6	6	16,21	195
DDT6-DNP-N-T vs. DDT6-DNP-W	16130	13535	2596	1393	6	6	2635	195
DDT6-DNP-N-T vs. DDT6-DNP-W-T	16130	12154	3976	1393	6	6	4037	195
DDT6-DNP-N-T vs. DDT6-T	16130	1795	14335	1393	6	6	14,56	195
DDT6-DNP-N-T vs. - Control	16130	554,0	15576	1393	6	6	15,82	195
DDT6-DNP-W vs. DDT6-DNP-W-T	13535	12154	1381	1393	6	6	1402	195
DDT6-DNP-W vs. DDT6-T	13535	1795	11740	1393	6	6	11,92	195
DDT6-DNP-W vs. - Control	13535	554,0	12981	1393	6	6	13,18	195
DDT6-DNP-W-T vs. DDT6-T	12154	1795	10359	1393	6	6	10,52	195
DDT6-DNP-W-T vs. - Control	12154	554,0	11600	1393	6	6	11,78	195
DDT6-T vs. - Control	1795	554,0	1241	1393	6	6	1260	195
