# Supplementary material for: DNA Nanostructure-Templated Antibody Complexes Provide Insights into the Geometric Requirements of Human Complement Cascade Activation
Source: J Am Chem Soc. 2024 May 4;146(19):13455–66. doi: 10.1021/jacs.4c02772 (PMC11099972; doi:10.1021/jacs.4c02772)
Supplement: Supplementary file 1 — ja4c02772_si_001.zip [file ja4c02772_si_001.zip › ANOVA/Ordinary one-way ANOVA of 15 min 100 nM.xlsx]

## Sheet: Ordinary one-way ANOVA of 15 mi
Number of families	1
Number of comparisons per family	780
Alpha	0,05
Tukey's multiple comparisons test	Mean Diff,	95,00% CI of diff,	Below threshold?	Summary	Adjusted P Value
DDT1a vs. DDT1a-N	-4225	-8510 to 60,34	No	ns	0,0598	A-B
DDT1a vs. DDT1b noChol-N	430,5	-4818 to 5679	No	ns	>0,9999	A-C
DDT1a vs. DDT1b-2xChol-N	-5081	-10329 to 167,9	No	ns	0,0746	A-D
DDT1a vs. DDT1a-N-T	-3969	-8254 to 316,8	No	ns	0,1216	A-E
DDT1a vs. DDT1a-W	-4063	-8348 to 222,3	No	ns	0,0945	A-F
DDT1a vs. DDT1a-W-T	-4328	-8613 to -42,33	Yes	*	0,0440	A-G
DDT1a vs. DDT1a-T	-114,2	-4400 to 4171	No	ns	>0,9999	A-H
DDT1a vs. DDT2	629,3	-3656 to 4915	No	ns	>0,9999	A-I
DDT1a vs. DDT2-DNP-N	-10797	-15083 to -6512	Yes	****	<0,0001	A-J
DDT1a vs. DDT2-DNP-N-T	-11551	-15836 to -7265	Yes	****	<0,0001	A-K
DDT1a vs. DDT2-DNP-W	-8488	-12773 to -4203	Yes	****	<0,0001	A-L
DDT1a vs. DDT2-DNP-W-T	-7417	-11702 to -3131	Yes	****	<0,0001	A-M
DDT1a vs. DDT2-T	1027	-3259 to 5312	No	ns	>0,9999	A-N
DDT1a vs. DDT3	1059	-3227 to 5344	No	ns	>0,9999	A-O
DDT1a vs. DDT3-DNP-N	-11256	-15542 to -6971	Yes	****	<0,0001	A-P
DDT1a vs. DDT3-DNP-N-T	-10189	-14474 to -5904	Yes	****	<0,0001	A-Q
DDT1a vs. DDT3-DNP-W	-8945	-13230 to -4660	Yes	****	<0,0001	A-R
DDT1a vs. DDT3-DNP-W-T	-7420	-11706 to -3135	Yes	****	<0,0001	A-S
DDT1a vs. DDT3-T	1098	-3187 to 5384	No	ns	>0,9999	A-T
DDT1a vs. DDT4	215,8	-4070 to 4501	No	ns	>0,9999	A-U
DDT1a vs. DDT4-DNP-N	-11801	-16086 to -7515	Yes	****	<0,0001	A-V
DDT1a vs. DDT4-DNP-N-T	-12443	-16728 to -8157	Yes	****	<0,0001	A-W
DDT1a vs. DDT4-DNP-W	-9202	-13488 to -4917	Yes	****	<0,0001	A-X
DDT1a vs. DDT4-DNP-W-T	-9433	-13719 to -5148	Yes	****	<0,0001	A-Y
DDT1a vs. DDT4-T	1021	-3264 to 5306	No	ns	>0,9999	A-Z
DDT1a vs. DDT5	848,3	-3437 to 5134	No	ns	>0,9999	A-AA
DDT1a vs. DDT5-DNP-N	-14724	-19009 to -10438	Yes	****	<0,0001	A-AB
DDT1a vs. DDT5-DNP-N-T	-13177	-17462 to -8891	Yes	****	<0,0001	A-AC
DDT1a vs. DDT5-DNP-W	-8697	-12983 to -4412	Yes	****	<0,0001	A-AD
DDT1a vs. DDT5-DNP-W-T	-8614	-12899 to -4328	Yes	****	<0,0001	A-AE
DDT1a vs. DDT5-T	998,0	-3287 to 5283	No	ns	>0,9999	A-AF
DDT1a vs. DDT6	210,2	-4075 to 4496	No	ns	>0,9999	A-AG
DDT1a vs. DDT6-DNP-N	-17904	-22190 to -13619	Yes	****	<0,0001	A-AH
DDT1a vs. DDT6-DNP-N-T	-18035	-22320 to -13749	Yes	****	<0,0001	A-AI
DDT1a vs. DDT6-DNP-W	-10401	-14686 to -6116	Yes	****	<0,0001	A-AJ
DDT1a vs. DDT6-DNP-W-T	-9532	-13817 to -5246	Yes	****	<0,0001	A-AK
DDT1a vs. DDT6-T	-517,2	-4803 to 3768	No	ns	>0,9999	A-AL
DDT1a vs. + Control	-10920	-15206 to -6635	Yes	****	<0,0001	A-AM
DDT1a vs. - Control	1345	-2940 to 5631	No	ns	>0,9999	A-AN
DDT1a-N vs. DDT1b noChol-N	4656	-592,9 to 9904	No	ns	0,1840	B-C
DDT1a-N vs. DDT1b-2xChol-N	-855,5	-6104 to 4393	No	ns	>0,9999	B-D
DDT1a-N vs. DDT1a-N-T	256,5	-4029 to 4542	No	ns	>0,9999	B-E
DDT1a-N vs. DDT1a-W	162,0	-4123 to 4447	No	ns	>0,9999	B-F
DDT1a-N vs. DDT1a-W-T	-102,7	-4388 to 4183	No	ns	>0,9999	B-G
DDT1a-N vs. DDT1a-T	4111	-174,5 to 8396	No	ns	0,0829	B-H
DDT1a-N vs. DDT2	4854	569,0 to 9140	Yes	**	0,0076	B-I
DDT1a-N vs. DDT2-DNP-N	-6572	-10858 to -2287	Yes	****	<0,0001	B-J
DDT1a-N vs. DDT2-DNP-N-T	-7326	-11611 to -3040	Yes	****	<0,0001	B-K
DDT1a-N vs. DDT2-DNP-W	-4263	-8548 to 22,34	No	ns	0,0535	B-L
DDT1a-N vs. DDT2-DNP-W-T	-3192	-7477 to 1094	No	ns	0,5707	B-M
DDT1a-N vs. DDT2-T	5252	966,5 to 9537	Yes	**	0,0017	B-N
DDT1a-N vs. DDT3	5284	998,2 to 9569	Yes	**	0,0015	B-O
DDT1a-N vs. DDT3-DNP-N	-7031	-11317 to -2746	Yes	****	<0,0001	B-P
DDT1a-N vs. DDT3-DNP-N-T	-5964	-10249 to -1679	Yes	****	<0,0001	B-Q
DDT1a-N vs. DDT3-DNP-W	-4720	-9005 to -434,7	Yes	*	0,0122	B-R
DDT1a-N vs. DDT3-DNP-W-T	-3195	-7481 to 1090	No	ns	0,5679	B-S
DDT1a-N vs. DDT3-T	5323	1038 to 9609	Yes	**	0,0013	B-T
DDT1a-N vs. DDT4	4441	155,5 to 8726	Yes	*	0,0309	B-U
DDT1a-N vs. DDT4-DNP-N	-7576	-11861 to -3290	Yes	****	<0,0001	B-V
DDT1a-N vs. DDT4-DNP-N-T	-8218	-12503 to -3932	Yes	****	<0,0001	B-W
DDT1a-N vs. DDT4-DNP-W	-4977	-9263 to -691,8	Yes	**	0,0049	B-X
DDT1a-N vs. DDT4-DNP-W-T	-5208	-9494 to -922,8	Yes	**	0,0020	B-Y
DDT1a-N vs. DDT4-T	5246	960,7 to 9531	Yes	**	0,0017	B-Z
DDT1a-N vs. DDT5	5073	788,0 to 9359	Yes	**	0,0034	B-AA
DDT1a-N vs. DDT5-DNP-N	-10499	-14784 to -6213	Yes	****	<0,0001	B-AB
DDT1a-N vs. DDT5-DNP-N-T	-8952	-13237 to -4666	Yes	****	<0,0001	B-AC
DDT1a-N vs. DDT5-DNP-W	-4472	-8758 to -186,8	Yes	*	0,0280	B-AD
DDT1a-N vs. DDT5-DNP-W-T	-4389	-8674 to -103,3	Yes	*	0,0364	B-AE
DDT1a-N vs. DDT5-T	5223	937,7 to 9508	Yes	**	0,0019	B-AF
DDT1a-N vs. DDT6	4435	149,8 to 8721	Yes	*	0,0315	B-AG
DDT1a-N vs. DDT6-DNP-N	-13679	-17965 to -9394	Yes	****	<0,0001	B-AH
DDT1a-N vs. DDT6-DNP-N-T	-13810	-18095 to -9524	Yes	****	<0,0001	B-AI
DDT1a-N vs. DDT6-DNP-W	-6176	-10461 to -1891	Yes	****	<0,0001	B-AJ
DDT1a-N vs. DDT6-DNP-W-T	-5307	-9592 to -1021	Yes	**	0,0014	B-AK
DDT1a-N vs. DDT6-T	3708	-577,5 to 7993	No	ns	0,2277	B-AL
DDT1a-N vs. + Control	-6695	-10981 to -2410	Yes	****	<0,0001	B-AM
DDT1a-N vs. - Control	5570	1285 to 9856	Yes	***	0,0005	B-AN
DDT1b noChol-N vs. DDT1b-2xChol-N	-5511	-11571 to 549,4	No	ns	0,1459	C-D
DDT1b noChol-N vs. DDT1a-N-T	-4399	-9647 to 849,4	No	ns	0,2912	C-E
DDT1b noChol-N vs. DDT1a-W	-4494	-9742 to 754,9	No	ns	0,2479	C-F
DDT1b noChol-N vs. DDT1a-W-T	-4758	-10007 to 490,3	No	ns	0,1502	C-G
DDT1b noChol-N vs. DDT1a-T	-544,7	-5793 to 4704	No	ns	>0,9999	C-H
DDT1b noChol-N vs. DDT2	198,8	-5050 to 5447	No	ns	>0,9999	C-I
DDT1b noChol-N vs. DDT2-DNP-N	-11228	-16476 to -5979	Yes	****	<0,0001	C-J
DDT1b noChol-N vs. DDT2-DNP-N-T	-11981	-17230 to -6733	Yes	****	<0,0001	C-K
DDT1b noChol-N vs. DDT2-DNP-W	-8919	-14167 to -3670	Yes	****	<0,0001	C-L
DDT1b noChol-N vs. DDT2-DNP-W-T	-7847	-13096 to -2599	Yes	****	<0,0001	C-M
DDT1b noChol-N vs. DDT2-T	596,3	-4652 to 5845	No	ns	>0,9999	C-N
DDT1b noChol-N vs. DDT3	628,0	-4620 to 5876	No	ns	>0,9999	C-O
DDT1b noChol-N vs. DDT3-DNP-N	-11687	-16935 to -6438	Yes	****	<0,0001	C-P
DDT1b noChol-N vs. DDT3-DNP-N-T	-10620	-15868 to -5371	Yes	****	<0,0001	C-Q
DDT1b noChol-N vs. DDT3-DNP-W	-9376	-14624 to -4127	Yes	****	<0,0001	C-R
DDT1b noChol-N vs. DDT3-DNP-W-T	-7851	-13099 to -2602	Yes	****	<0,0001	C-S
DDT1b noChol-N vs. DDT3-T	667,8	-4581 to 5916	No	ns	>0,9999	C-T
DDT1b noChol-N vs. DDT4	-214,7	-5463 to 5034	No	ns	>0,9999	C-U
DDT1b noChol-N vs. DDT4-DNP-N	-12231	-17480 to -6983	Yes	****	<0,0001	C-V
DDT1b noChol-N vs. DDT4-DNP-N-T	-12873	-18122 to -7625	Yes	****	<0,0001	C-W
DDT1b noChol-N vs. DDT4-DNP-W	-9633	-14881 to -4384	Yes	****	<0,0001	C-X
DDT1b noChol-N vs. DDT4-DNP-W-T	-9864	-15112 to -4615	Yes	****	<0,0001	C-Y
DDT1b noChol-N vs. DDT4-T	590,5	-4658 to 5839	No	ns	>0,9999	C-Z
DDT1b noChol-N vs. DDT5	417,8	-4831 to 5666	No	ns	>0,9999	C-AA
DDT1b noChol-N vs. DDT5-DNP-N	-15154	-20402 to -9906	Yes	****	<0,0001	C-AB
DDT1b noChol-N vs. DDT5-DNP-N-T	-13607	-18856 to -8359	Yes	****	<0,0001	C-AC
DDT1b noChol-N vs. DDT5-DNP-W	-9128	-14376 to -3879	Yes	****	<0,0001	C-AD
DDT1b noChol-N vs. DDT5-DNP-W-T	-9044	-14293 to -3796	Yes	****	<0,0001	C-AE
DDT1b noChol-N vs. DDT5-T	567,5	-4681 to 5816	No	ns	>0,9999	C-AF
DDT1b noChol-N vs. DDT6	-220,3	-5469 to 5028	No	ns	>0,9999	C-AG
DDT1b noChol-N vs. DDT6-DNP-N	-18335	-23583 to -13086	Yes	****	<0,0001	C-AH
DDT1b noChol-N vs. DDT6-DNP-N-T	-18465	-23713 to -13217	Yes	****	<0,0001	C-AI
DDT1b noChol-N vs. DDT6-DNP-W	-10832	-16080 to -5583	Yes	****	<0,0001	C-AJ
DDT1b noChol-N vs. DDT6-DNP-W-T	-9962	-15211 to -4714	Yes	****	<0,0001	C-AK
DDT1b noChol-N vs. DDT6-T	-947,7	-6196 to 4301	No	ns	>0,9999	C-AL
DDT1b noChol-N vs. + Control	-11351	-16599 to -6102	Yes	****	<0,0001	C-AM
DDT1b noChol-N vs. - Control	914,7	-4334 to 6163	No	ns	>0,9999	C-AN
DDT1b-2xChol-N vs. DDT1a-N-T	1112	-4136 to 6360	No	ns	>0,9999	D-E
DDT1b-2xChol-N vs. DDT1a-W	1018	-4231 to 6266	No	ns	>0,9999	D-F
DDT1b-2xChol-N vs. DDT1a-W-T	752,8	-4496 to 6001	No	ns	>0,9999	D-G
DDT1b-2xChol-N vs. DDT1a-T	4966	-282,1 to 10215	No	ns	0,0966	D-H
DDT1b-2xChol-N vs. DDT2	5710	461,4 to 10958	Yes	*	0,0149	D-I
DDT1b-2xChol-N vs. DDT2-DNP-N	-5717	-10965 to -468,4	Yes	*	0,0146	D-J
DDT1b-2xChol-N vs. DDT2-DNP-N-T	-6470	-11719 to -1222	Yes	**	0,0015	D-K
DDT1b-2xChol-N vs. DDT2-DNP-W	-3408	-8656 to 1841	No	ns	0,8462	D-L
DDT1b-2xChol-N vs. DDT2-DNP-W-T	-2336	-7585 to 2912	No	ns	0,9995	D-M
DDT1b-2xChol-N vs. DDT2-T	6107	858,9 to 11356	Yes	**	0,0047	D-N
DDT1b-2xChol-N vs. DDT3	6139	890,6 to 11387	Yes	**	0,0043	D-O
DDT1b-2xChol-N vs. DDT3-DNP-N	-6176	-11424 to -927,4	Yes	**	0,0038	D-P
DDT1b-2xChol-N vs. DDT3-DNP-N-T	-5109	-10357 to 139,9	No	ns	0,0699	D-Q
DDT1b-2xChol-N vs. DDT3-DNP-W	-3865	-9113 to 1384	No	ns	0,5982	D-R
DDT1b-2xChol-N vs. DDT3-DNP-W-T	-2340	-7588 to 2909	No	ns	0,9995	D-S
DDT1b-2xChol-N vs. DDT3-T	6179	930,4 to 11427	Yes	**	0,0038	D-T
DDT1b-2xChol-N vs. DDT4	5296	47,89 to 10545	Yes	*	0,0444	D-U
DDT1b-2xChol-N vs. DDT4-DNP-N	-6720	-11969 to -1472	Yes	***	0,0007	D-V
DDT1b-2xChol-N vs. DDT4-DNP-N-T	-7362	-12611 to -2114	Yes	****	<0,0001	D-W
DDT1b-2xChol-N vs. DDT4-DNP-W	-4122	-9370 to 1127	No	ns	0,4411	D-X
DDT1b-2xChol-N vs. DDT4-DNP-W-T	-4353	-9601 to 895,8	No	ns	0,3140	D-Y
DDT1b-2xChol-N vs. DDT4-T	6102	853,1 to 11350	Yes	**	0,0048	D-Z
DDT1b-2xChol-N vs. DDT5	5929	680,4 to 11177	Yes	**	0,0080	D-AA
DDT1b-2xChol-N vs. DDT5-DNP-N	-9643	-14891 to -4395	Yes	****	<0,0001	D-AB
DDT1b-2xChol-N vs. DDT5-DNP-N-T	-8096	-13345 to -2848	Yes	****	<0,0001	D-AC
DDT1b-2xChol-N vs. DDT5-DNP-W	-3617	-8865 to 1632	No	ns	0,7440	D-AD
DDT1b-2xChol-N vs. DDT5-DNP-W-T	-3533	-8782 to 1715	No	ns	0,7878	D-AE
DDT1b-2xChol-N vs. DDT5-T	6079	830,1 to 11327	Yes	**	0,0051	D-AF
DDT1b-2xChol-N vs. DDT6	5291	42,22 to 10539	Yes	*	0,0451	D-AG
DDT1b-2xChol-N vs. DDT6-DNP-N	-12824	-18072 to -7575	Yes	****	<0,0001	D-AH
DDT1b-2xChol-N vs. DDT6-DNP-N-T	-12954	-18202 to -7706	Yes	****	<0,0001	D-AI
DDT1b-2xChol-N vs. DDT6-DNP-W	-5321	-10569 to -72,06	Yes	*	0,0418	D-AJ
DDT1b-2xChol-N vs. DDT6-DNP-W-T	-4451	-9700 to 797,3	No	ns	0,2667	D-AK
DDT1b-2xChol-N vs. DDT6-T	4563	-685,1 to 9812	No	ns	0,2187	D-AL
DDT1b-2xChol-N vs. + Control	-5840	-11088 to -591,4	Yes	*	0,0103	D-AM
DDT1b-2xChol-N vs. - Control	6426	1177 to 11674	Yes	**	0,0017	D-AN
DDT1a-N-T vs. DDT1a-W	-94,50	-4380 to 4191	No	ns	>0,9999	E-F
DDT1a-N-T vs. DDT1a-W-T	-359,2	-4645 to 3926	No	ns	>0,9999	E-G
DDT1a-N-T vs. DDT1a-T	3854	-431,0 to 8140	No	ns	0,1620	E-H
DDT1a-N-T vs. DDT2	4598	312,5 to 8883	Yes	*	0,0185	E-I
DDT1a-N-T vs. DDT2-DNP-N	-6829	-11114 to -2543	Yes	****	<0,0001	E-J
DDT1a-N-T vs. DDT2-DNP-N-T	-7582	-11868 to -3297	Yes	****	<0,0001	E-K
DDT1a-N-T vs. DDT2-DNP-W	-4520	-8805 to -234,2	Yes	*	0,0240	E-L
DDT1a-N-T vs. DDT2-DNP-W-T	-3448	-7734 to 837,2	No	ns	0,3828	E-M
DDT1a-N-T vs. DDT2-T	4995	710,0 to 9281	Yes	**	0,0045	E-N
DDT1a-N-T vs. DDT3	5027	741,7 to 9312	Yes	**	0,0040	E-O
DDT1a-N-T vs. DDT3-DNP-N	-7288	-11573 to -3002	Yes	****	<0,0001	E-P
DDT1a-N-T vs. DDT3-DNP-N-T	-6221	-10506 to -1935	Yes	****	<0,0001	E-Q
DDT1a-N-T vs. DDT3-DNP-W	-4977	-9262 to -691,2	Yes	**	0,0049	E-R
DDT1a-N-T vs. DDT3-DNP-W-T	-3452	-7737 to 833,5	No	ns	0,3803	E-S
DDT1a-N-T vs. DDT3-T	5067	781,5 to 9352	Yes	**	0,0035	E-T
DDT1a-N-T vs. DDT4	4184	-101,0 to 8470	No	ns	0,0673	E-U
DDT1a-N-T vs. DDT4-DNP-N	-7832	-12118 to -3547	Yes	****	<0,0001	E-V
DDT1a-N-T vs. DDT4-DNP-N-T	-8474	-12760 to -4189	Yes	****	<0,0001	E-W
DDT1a-N-T vs. DDT4-DNP-W	-5234	-9519 to -948,3	Yes	**	0,0018	E-X
DDT1a-N-T vs. DDT4-DNP-W-T	-5465	-9750 to -1179	Yes	***	0,0007	E-Y
DDT1a-N-T vs. DDT4-T	4990	704,2 to 9275	Yes	**	0,0046	E-Z
DDT1a-N-T vs. DDT5	4817	531,5 to 9102	Yes	**	0,0087	E-AA
DDT1a-N-T vs. DDT5-DNP-N	-10755	-15040 to -6470	Yes	****	<0,0001	E-AB
DDT1a-N-T vs. DDT5-DNP-N-T	-9208	-13494 to -4923	Yes	****	<0,0001	E-AC
DDT1a-N-T vs. DDT5-DNP-W	-4729	-9014 to -443,3	Yes	*	0,0119	E-AD
DDT1a-N-T vs. DDT5-DNP-W-T	-4645	-8931 to -359,8	Yes	*	0,0158	E-AE
DDT1a-N-T vs. DDT5-T	4967	681,2 to 9252	Yes	**	0,0050	E-AF
DDT1a-N-T vs. DDT6	4179	-106,7 to 8464	No	ns	0,0684	E-AG
DDT1a-N-T vs. DDT6-DNP-N	-13936	-18221 to -9650	Yes	****	<0,0001	E-AH
DDT1a-N-T vs. DDT6-DNP-N-T	-14066	-18351 to -9781	Yes	****	<0,0001	E-AI
DDT1a-N-T vs. DDT6-DNP-W	-6433	-10718 to -2147	Yes	****	<0,0001	E-AJ
DDT1a-N-T vs. DDT6-DNP-W-T	-5563	-9849 to -1278	Yes	***	0,0005	E-AK
DDT1a-N-T vs. DDT6-T	3451	-834,0 to 7737	No	ns	0,3807	E-AL
DDT1a-N-T vs. + Control	-6952	-11237 to -2666	Yes	****	<0,0001	E-AM
DDT1a-N-T vs. - Control	5314	1028 to 9599	Yes	**	0,0013	E-AN
DDT1a-W vs. DDT1a-W-T	-264,7	-4550 to 4021	No	ns	>0,9999	F-G
DDT1a-W vs. DDT1a-T	3949	-336,5 to 8234	No	ns	0,1279	F-H
DDT1a-W vs. DDT2	4692	407,0 to 8978	Yes	*	0,0134	F-I
DDT1a-W vs. DDT2-DNP-N	-6734	-11020 to -2449	Yes	****	<0,0001	F-J
DDT1a-W vs. DDT2-DNP-N-T	-7488	-11773 to -3202	Yes	****	<0,0001	F-K
DDT1a-W vs. DDT2-DNP-W	-4425	-8710 to -139,7	Yes	*	0,0325	F-L
DDT1a-W vs. DDT2-DNP-W-T	-3354	-7639 to 931,7	No	ns	0,4496	F-M
DDT1a-W vs. DDT2-T	5090	804,5 to 9375	Yes	**	0,0032	F-N
DDT1a-W vs. DDT3	5122	836,2 to 9407	Yes	**	0,0028	F-O
DDT1a-W vs. DDT3-DNP-N	-7193	-11479 to -2908	Yes	****	<0,0001	F-P
DDT1a-W vs. DDT3-DNP-N-T	-6126	-10411 to -1841	Yes	****	<0,0001	F-Q
DDT1a-W vs. DDT3-DNP-W	-4882	-9167 to -596,7	Yes	**	0,0069	F-R
DDT1a-W vs. DDT3-DNP-W-T	-3357	-7643 to 928,0	No	ns	0,4469	F-S
DDT1a-W vs. DDT3-T	5161	876,0 to 9447	Yes	**	0,0024	F-T
DDT1a-W vs. DDT4	4279	-6,502 to 8564	No	ns	0,0510	F-U
DDT1a-W vs. DDT4-DNP-N	-7738	-12023 to -3452	Yes	****	<0,0001	F-V
DDT1a-W vs. DDT4-DNP-N-T	-8380	-12665 to -4094	Yes	****	<0,0001	F-W
DDT1a-W vs. DDT4-DNP-W	-5139	-9425 to -853,8	Yes	**	0,0026	F-X
DDT1a-W vs. DDT4-DNP-W-T	-5370	-9656 to -1085	Yes	**	0,0011	F-Y
DDT1a-W vs. DDT4-T	5084	798,7 to 9369	Yes	**	0,0033	F-Z
DDT1a-W vs. DDT5	4911	626,0 to 9197	Yes	**	0,0062	F-AA
DDT1a-W vs. DDT5-DNP-N	-10661	-14946 to -6375	Yes	****	<0,0001	F-AB
DDT1a-W vs. DDT5-DNP-N-T	-9114	-13399 to -4828	Yes	****	<0,0001	F-AC
DDT1a-W vs. DDT5-DNP-W	-4634	-8920 to -348,8	Yes	*	0,0164	F-AD
DDT1a-W vs. DDT5-DNP-W-T	-4551	-8836 to -265,3	Yes	*	0,0217	F-AE
DDT1a-W vs. DDT5-T	5061	775,7 to 9346	Yes	**	0,0035	F-AF
DDT1a-W vs. DDT6	4273	-12,17 to 8559	No	ns	0,0519	F-AG
DDT1a-W vs. DDT6-DNP-N	-13841	-18127 to -9556	Yes	****	<0,0001	F-AH
DDT1a-W vs. DDT6-DNP-N-T	-13972	-18257 to -9686	Yes	****	<0,0001	F-AI
DDT1a-W vs. DDT6-DNP-W	-6338	-10623 to -2053	Yes	****	<0,0001	F-AJ
DDT1a-W vs. DDT6-DNP-W-T	-5469	-9754 to -1183	Yes	***	0,0007	F-AK
DDT1a-W vs. DDT6-T	3546	-739,5 to 7831	No	ns	0,3190	F-AL
DDT1a-W vs. + Control	-6857	-11143 to -2572	Yes	****	<0,0001	F-AM
DDT1a-W vs. - Control	5408	1123 to 9694	Yes	***	0,0009	F-AN
DDT1a-W-T vs. DDT1a-T	4214	-71,84 to 8499	No	ns	0,0618	G-H
DDT1a-W-T vs. DDT2	4957	671,7 to 9242	Yes	**	0,0052	G-I
DDT1a-W-T vs. DDT2-DNP-N	-6470	-10755 to -2184	Yes	****	<0,0001	G-J
DDT1a-W-T vs. DDT2-DNP-N-T	-7223	-11509 to -2938	Yes	****	<0,0001	G-K
DDT1a-W-T vs. DDT2-DNP-W	-4160	-8446 to 125,0	No	ns	0,0721	G-L
DDT1a-W-T vs. DDT2-DNP-W-T	-3089	-7374 to 1196	No	ns	0,6478	G-M
DDT1a-W-T vs. DDT2-T	5355	1069 to 9640	Yes	**	0,0011	G-N
DDT1a-W-T vs. DDT3	5386	1101 to 9672	Yes	***	0,0010	G-O
DDT1a-W-T vs. DDT3-DNP-N	-6929	-11214 to -2643	Yes	****	<0,0001	G-P
DDT1a-W-T vs. DDT3-DNP-N-T	-5861	-10147 to -1576	Yes	***	0,0001	G-Q
DDT1a-W-T vs. DDT3-DNP-W	-4617	-8903 to -332,0	Yes	*	0,0173	G-R
DDT1a-W-T vs. DDT3-DNP-W-T	-3093	-7378 to 1193	No	ns	0,6450	G-S
DDT1a-W-T vs. DDT3-T	5426	1141 to 9711	Yes	***	0,0008	G-T
DDT1a-W-T vs. DDT4	4544	258,2 to 8829	Yes	*	0,0222	G-U
DDT1a-W-T vs. DDT4-DNP-N	-7473	-11759 to -3188	Yes	****	<0,0001	G-V
DDT1a-W-T vs. DDT4-DNP-N-T	-8115	-12400 to -3830	Yes	****	<0,0001	G-W
DDT1a-W-T vs. DDT4-DNP-W	-4875	-9160 to -589,2	Yes	**	0,0071	G-X
DDT1a-W-T vs. DDT4-DNP-W-T	-5106	-9391 to -820,2	Yes	**	0,0030	G-Y
DDT1a-W-T vs. DDT4-T	5349	1063 to 9634	Yes	**	0,0012	G-Z
DDT1a-W-T vs. DDT5	5176	890,7 to 9461	Yes	**	0,0023	G-AA
DDT1a-W-T vs. DDT5-DNP-N	-10396	-14681 to -6110	Yes	****	<0,0001	G-AB
DDT1a-W-T vs. DDT5-DNP-N-T	-8849	-13134 to -4564	Yes	****	<0,0001	G-AC
DDT1a-W-T vs. DDT5-DNP-W	-4370	-8655 to -84,16	Yes	*	0,0387	G-AD
DDT1a-W-T vs. DDT5-DNP-W-T	-4286	-8571 to -0,6643	Yes	*	0,0499	G-AE
DDT1a-W-T vs. DDT5-T	5326	1040 to 9611	Yes	**	0,0013	G-AF
DDT1a-W-T vs. DDT6	4538	252,5 to 8823	Yes	*	0,0226	G-AG
DDT1a-W-T vs. DDT6-DNP-N	-13577	-17862 to -9291	Yes	****	<0,0001	G-AH
DDT1a-W-T vs. DDT6-DNP-N-T	-13707	-17992 to -9421	Yes	****	<0,0001	G-AI
DDT1a-W-T vs. DDT6-DNP-W	-6073	-10359 to -1788	Yes	****	<0,0001	G-AJ
DDT1a-W-T vs. DDT6-DNP-W-T	-5204	-9489 to -918,7	Yes	**	0,0020	G-AK
DDT1a-W-T vs. DDT6-T	3811	-474,8 to 8096	No	ns	0,1800	G-AL
DDT1a-W-T vs. + Control	-6593	-10878 to -2307	Yes	****	<0,0001	G-AM
DDT1a-W-T vs. - Control	5673	1387 to 9958	Yes	***	0,0003	G-AN
DDT1a-T vs. DDT2	743,5	-3542 to 5029	No	ns	>0,9999	H-I
DDT1a-T vs. DDT2-DNP-N	-10683	-14969 to -6398	Yes	****	<0,0001	H-J
DDT1a-T vs. DDT2-DNP-N-T	-11437	-15722 to -7151	Yes	****	<0,0001	H-K
DDT1a-T vs. DDT2-DNP-W	-8374	-12659 to -4088	Yes	****	<0,0001	H-L
DDT1a-T vs. DDT2-DNP-W-T	-7303	-11588 to -3017	Yes	****	<0,0001	H-M
DDT1a-T vs. DDT2-T	1141	-3144 to 5426	No	ns	>0,9999	H-N
DDT1a-T vs. DDT3	1173	-3113 to 5458	No	ns	>0,9999	H-O
DDT1a-T vs. DDT3-DNP-N	-11142	-15428 to -6857	Yes	****	<0,0001	H-P
DDT1a-T vs. DDT3-DNP-N-T	-10075	-14360 to -5789	Yes	****	<0,0001	H-Q
DDT1a-T vs. DDT3-DNP-W	-8831	-13116 to -4545	Yes	****	<0,0001	H-R
DDT1a-T vs. DDT3-DNP-W-T	-7306	-11592 to -3021	Yes	****	<0,0001	H-S
DDT1a-T vs. DDT3-T	1213	-3073 to 5498	No	ns	>0,9999	H-T
DDT1a-T vs. DDT4	330,0	-3955 to 4615	No	ns	>0,9999	H-U
DDT1a-T vs. DDT4-DNP-N	-11687	-15972 to -7401	Yes	****	<0,0001	H-V
DDT1a-T vs. DDT4-DNP-N-T	-12329	-16614 to -8043	Yes	****	<0,0001	H-W
DDT1a-T vs. DDT4-DNP-W	-9088	-13373 to -4803	Yes	****	<0,0001	H-X
DDT1a-T vs. DDT4-DNP-W-T	-9319	-13604 to -5034	Yes	****	<0,0001	H-Y
DDT1a-T vs. DDT4-T	1135	-3150 to 5421	No	ns	>0,9999	H-Z
DDT1a-T vs. DDT5	962,5	-3323 to 5248	No	ns	>0,9999	H-AA
DDT1a-T vs. DDT5-DNP-N	-14609	-18895 to -10324	Yes	****	<0,0001	H-AB
DDT1a-T vs. DDT5-DNP-N-T	-13063	-17348 to -8777	Yes	****	<0,0001	H-AC
DDT1a-T vs. DDT5-DNP-W	-8583	-12868 to -4298	Yes	****	<0,0001	H-AD
DDT1a-T vs. DDT5-DNP-W-T	-8500	-12785 to -4214	Yes	****	<0,0001	H-AE
DDT1a-T vs. DDT5-T	1112	-3173 to 5398	No	ns	>0,9999	H-AF
DDT1a-T vs. DDT6	324,3	-3961 to 4610	No	ns	>0,9999	H-AG
DDT1a-T vs. DDT6-DNP-N	-17790	-22075 to -13505	Yes	****	<0,0001	H-AH
DDT1a-T vs. DDT6-DNP-N-T	-17920	-22206 to -13635	Yes	****	<0,0001	H-AI
DDT1a-T vs. DDT6-DNP-W	-10287	-14572 to -6001	Yes	****	<0,0001	H-AJ
DDT1a-T vs. DDT6-DNP-W-T	-9418	-13703 to -5132	Yes	****	<0,0001	H-AK
DDT1a-T vs. DDT6-T	-403,0	-4688 to 3882	No	ns	>0,9999	H-AL
DDT1a-T vs. + Control	-10806	-15092 to -6521	Yes	****	<0,0001	H-AM
DDT1a-T vs. - Control	1459	-2826 to 5745	No	ns	>0,9999	H-AN
DDT2 vs. DDT2-DNP-N	-11427	-15712 to -7141	Yes	****	<0,0001	I-J
DDT2 vs. DDT2-DNP-N-T	-12180	-16466 to -7895	Yes	****	<0,0001	I-K
DDT2 vs. DDT2-DNP-W	-9117	-13403 to -4832	Yes	****	<0,0001	I-L
DDT2 vs. DDT2-DNP-W-T	-8046	-12331 to -3761	Yes	****	<0,0001	I-M
DDT2 vs. DDT2-T	397,5	-3888 to 4683	No	ns	>0,9999	I-N
DDT2 vs. DDT3	429,2	-3856 to 4715	No	ns	>0,9999	I-O
DDT2 vs. DDT3-DNP-N	-11886	-16171 to -7600	Yes	****	<0,0001	I-P
DDT2 vs. DDT3-DNP-N-T	-10818	-15104 to -6533	Yes	****	<0,0001	I-Q
DDT2 vs. DDT3-DNP-W	-9574	-13860 to -5289	Yes	****	<0,0001	I-R
DDT2 vs. DDT3-DNP-W-T	-8050	-12335 to -3764	Yes	****	<0,0001	I-S
DDT2 vs. DDT3-T	469,0	-3816 to 4754	No	ns	>0,9999	I-T
DDT2 vs. DDT4	-413,5	-4699 to 3872	No	ns	>0,9999	I-U
DDT2 vs. DDT4-DNP-N	-12430	-16716 to -8145	Yes	****	<0,0001	I-V
DDT2 vs. DDT4-DNP-N-T	-13072	-17357 to -8787	Yes	****	<0,0001	I-W
DDT2 vs. DDT4-DNP-W	-9832	-14117 to -5546	Yes	****	<0,0001	I-X
DDT2 vs. DDT4-DNP-W-T	-10063	-14348 to -5777	Yes	****	<0,0001	I-Y
DDT2 vs. DDT4-T	391,7	-3894 to 4677	No	ns	>0,9999	I-Z
DDT2 vs. DDT5	219,0	-4066 to 4504	No	ns	>0,9999	I-AA
DDT2 vs. DDT5-DNP-N	-15353	-19638 to -11067	Yes	****	<0,0001	I-AB
DDT2 vs. DDT5-DNP-N-T	-13806	-18091 to -9521	Yes	****	<0,0001	I-AC
DDT2 vs. DDT5-DNP-W	-9327	-13612 to -5041	Yes	****	<0,0001	I-AD
DDT2 vs. DDT5-DNP-W-T	-9243	-13528 to -4958	Yes	****	<0,0001	I-AE
DDT2 vs. DDT5-T	368,7	-3917 to 4654	No	ns	>0,9999	I-AF
DDT2 vs. DDT6	-419,2	-4705 to 3866	No	ns	>0,9999	I-AG
DDT2 vs. DDT6-DNP-N	-18534	-22819 to -14248	Yes	****	<0,0001	I-AH
DDT2 vs. DDT6-DNP-N-T	-18664	-22949 to -14378	Yes	****	<0,0001	I-AI
DDT2 vs. DDT6-DNP-W	-11030	-15316 to -6745	Yes	****	<0,0001	I-AJ
DDT2 vs. DDT6-DNP-W-T	-10161	-14446 to -5876	Yes	****	<0,0001	I-AK
DDT2 vs. DDT6-T	-1147	-5432 to 3139	No	ns	>0,9999	I-AL
DDT2 vs. + Control	-11550	-15835 to -7264	Yes	****	<0,0001	I-AM
DDT2 vs. - Control	715,8	-3570 to 5001	No	ns	>0,9999	I-AN
DDT2-DNP-N vs. DDT2-DNP-N-T	-753,5	-5039 to 3532	No	ns	>0,9999	J-K
DDT2-DNP-N vs. DDT2-DNP-W	2309	-1976 to 6595	No	ns	0,9841	J-L
DDT2-DNP-N vs. DDT2-DNP-W-T	3381	-904,7 to 7666	No	ns	0,4301	J-M
DDT2-DNP-N vs. DDT2-T	11824	7539 to 16110	Yes	****	<0,0001	J-N
DDT2-DNP-N vs. DDT3	11856	7570 to 16141	Yes	****	<0,0001	J-O
DDT2-DNP-N vs. DDT3-DNP-N	-459,0	-4744 to 3826	No	ns	>0,9999	J-P
DDT2-DNP-N vs. DDT3-DNP-N-T	608,3	-3677 to 4894	No	ns	>0,9999	J-Q
DDT2-DNP-N vs. DDT3-DNP-W	1852	-2433 to 6138	No	ns	0,9997	J-R
DDT2-DNP-N vs. DDT3-DNP-W-T	3377	-908,3 to 7662	No	ns	0,4327	J-S
DDT2-DNP-N vs. DDT3-T	11896	7610 to 16181	Yes	****	<0,0001	J-T
DDT2-DNP-N vs. DDT4	11013	6728 to 15299	Yes	****	<0,0001	J-U
DDT2-DNP-N vs. DDT4-DNP-N	-1004	-5289 to 3282	No	ns	>0,9999	J-V
DDT2-DNP-N vs. DDT4-DNP-N-T	-1645	-5931 to 2640	No	ns	>0,9999	J-W
DDT2-DNP-N vs. DDT4-DNP-W	1595	-2690 to 5881	No	ns	>0,9999	J-X
DDT2-DNP-N vs. DDT4-DNP-W-T	1364	-2921 to 5650	No	ns	>0,9999	J-Y
DDT2-DNP-N vs. DDT4-T	11818	7533 to 16104	Yes	****	<0,0001	J-Z
DDT2-DNP-N vs. DDT5	11646	7360 to 15931	Yes	****	<0,0001	J-AA
DDT2-DNP-N vs. DDT5-DNP-N	-3926	-8212 to 359,2	No	ns	0,1355	J-AB
DDT2-DNP-N vs. DDT5-DNP-N-T	-2379	-6665 to 1906	No	ns	0,9755	J-AC
DDT2-DNP-N vs. DDT5-DNP-W	2100	-2185 to 6386	No	ns	0,9966	J-AD
DDT2-DNP-N vs. DDT5-DNP-W-T	2184	-2102 to 6469	No	ns	0,9934	J-AE
DDT2-DNP-N vs. DDT5-T	11795	7510 to 16081	Yes	****	<0,0001	J-AF
DDT2-DNP-N vs. DDT6	11008	6722 to 15293	Yes	****	<0,0001	J-AG
DDT2-DNP-N vs. DDT6-DNP-N	-7107	-11392 to -2821	Yes	****	<0,0001	J-AH
DDT2-DNP-N vs. DDT6-DNP-N-T	-7237	-11523 to -2952	Yes	****	<0,0001	J-AI
DDT2-DNP-N vs. DDT6-DNP-W	396,3	-3889 to 4682	No	ns	>0,9999	J-AJ
DDT2-DNP-N vs. DDT6-DNP-W-T	1266	-3020 to 5551	No	ns	>0,9999	J-AK
DDT2-DNP-N vs. DDT6-T	10280	5995 to 14566	Yes	****	<0,0001	J-AL
DDT2-DNP-N vs. + Control	-123,0	-4408 to 4162	No	ns	>0,9999	J-AM
DDT2-DNP-N vs. - Control	12143	7857 to 16428	Yes	****	<0,0001	J-AN
DDT2-DNP-N-T vs. DDT2-DNP-W	3063	-1223 to 7348	No	ns	0,6670	K-L
DDT2-DNP-N-T vs. DDT2-DNP-W-T	4134	-151,2 to 8420	No	ns	0,0776	K-M
DDT2-DNP-N-T vs. DDT2-T	12578	8292 to 16863	Yes	****	<0,0001	K-N
DDT2-DNP-N-T vs. DDT3	12609	8324 to 16895	Yes	****	<0,0001	K-O
DDT2-DNP-N-T vs. DDT3-DNP-N	294,5	-3991 to 4580	No	ns	>0,9999	K-P
DDT2-DNP-N-T vs. DDT3-DNP-N-T	1362	-2924 to 5647	No	ns	>0,9999	K-Q
DDT2-DNP-N-T vs. DDT3-DNP-W	2606	-1680 to 6891	No	ns	0,9221	K-R
DDT2-DNP-N-T vs. DDT3-DNP-W-T	4131	-154,8 to 8416	No	ns	0,0784	K-S
DDT2-DNP-N-T vs. DDT3-T	12649	8364 to 16935	Yes	****	<0,0001	K-T
DDT2-DNP-N-T vs. DDT4	11767	7481 to 16052	Yes	****	<0,0001	K-U
DDT2-DNP-N-T vs. DDT4-DNP-N	-250,0	-4535 to 4035	No	ns	>0,9999	K-V
DDT2-DNP-N-T vs. DDT4-DNP-N-T	-891,8	-5177 to 3394	No	ns	>0,9999	K-W
DDT2-DNP-N-T vs. DDT4-DNP-W	2349	-1937 to 6634	No	ns	0,9796	K-X
DDT2-DNP-N-T vs. DDT4-DNP-W-T	2118	-2168 to 6403	No	ns	0,9961	K-Y
DDT2-DNP-N-T vs. DDT4-T	12572	8286 to 16857	Yes	****	<0,0001	K-Z
DDT2-DNP-N-T vs. DDT5	12399	8114 to 16685	Yes	****	<0,0001	K-AA
DDT2-DNP-N-T vs. DDT5-DNP-N	-3173	-7458 to 1113	No	ns	0,5851	K-AB
DDT2-DNP-N-T vs. DDT5-DNP-N-T	-1626	-5911 to 2660	No	ns	>0,9999	K-AC
DDT2-DNP-N-T vs. DDT5-DNP-W	2854	-1432 to 7139	No	ns	0,8065	K-AD
DDT2-DNP-N-T vs. DDT5-DNP-W-T	2937	-1348 to 7223	No	ns	0,7545	K-AE
DDT2-DNP-N-T vs. DDT5-T	12549	8263 to 16834	Yes	****	<0,0001	K-AF
DDT2-DNP-N-T vs. DDT6	11761	7476 to 16046	Yes	****	<0,0001	K-AG
DDT2-DNP-N-T vs. DDT6-DNP-N	-6353	-10639 to -2068	Yes	****	<0,0001	K-AH
DDT2-DNP-N-T vs. DDT6-DNP-N-T	-6484	-10769 to -2198	Yes	****	<0,0001	K-AI
DDT2-DNP-N-T vs. DDT6-DNP-W	1150	-3136 to 5435	No	ns	>0,9999	K-AJ
DDT2-DNP-N-T vs. DDT6-DNP-W-T	2019	-2266 to 6305	No	ns	0,9984	K-AK
DDT2-DNP-N-T vs. DDT6-T	11034	6748 to 15319	Yes	****	<0,0001	K-AL
DDT2-DNP-N-T vs. + Control	630,5	-3655 to 4916	No	ns	>0,9999	K-AM
DDT2-DNP-N-T vs. - Control	12896	8611 to 17181	Yes	****	<0,0001	K-AN
DDT2-DNP-W vs. DDT2-DNP-W-T	1071	-3214 to 5357	No	ns	>0,9999	L-M
DDT2-DNP-W vs. DDT2-T	9515	5229 to 13800	Yes	****	<0,0001	L-N
DDT2-DNP-W vs. DDT3	9547	5261 to 13832	Yes	****	<0,0001	L-O
DDT2-DNP-W vs. DDT3-DNP-N	-2768	-7054 to 1517	No	ns	0,8533	L-P
DDT2-DNP-W vs. DDT3-DNP-N-T	-1701	-5986 to 2584	No	ns	>0,9999	L-Q
DDT2-DNP-W vs. DDT3-DNP-W	-457,0	-4742 to 3828	No	ns	>0,9999	L-R
DDT2-DNP-W vs. DDT3-DNP-W-T	1068	-3218 to 5353	No	ns	>0,9999	L-S
DDT2-DNP-W vs. DDT3-T	9586	5301 to 13872	Yes	****	<0,0001	L-T
DDT2-DNP-W vs. DDT4	8704	4418 to 12989	Yes	****	<0,0001	L-U
DDT2-DNP-W vs. DDT4-DNP-N	-3313	-7598 to 972,5	No	ns	0,4796	L-V
DDT2-DNP-W vs. DDT4-DNP-N-T	-3955	-8240 to 330,7	No	ns	0,1260	L-W
DDT2-DNP-W vs. DDT4-DNP-W	-714,2	-5000 to 3571	No	ns	>0,9999	L-X
DDT2-DNP-W vs. DDT4-DNP-W-T	-945,2	-5231 to 3340	No	ns	>0,9999	L-Y
DDT2-DNP-W vs. DDT4-T	9509	5224 to 13794	Yes	****	<0,0001	L-Z
DDT2-DNP-W vs. DDT5	9336	5051 to 13622	Yes	****	<0,0001	L-AA
DDT2-DNP-W vs. DDT5-DNP-N	-6236	-10521 to -1950	Yes	****	<0,0001	L-AB
DDT2-DNP-W vs. DDT5-DNP-N-T	-4689	-8974 to -403,3	Yes	*	0,0136	L-AC
DDT2-DNP-W vs. DDT5-DNP-W	-209,2	-4495 to 4076	No	ns	>0,9999	L-AD
DDT2-DNP-W vs. DDT5-DNP-W-T	-125,7	-4411 to 4160	No	ns	>0,9999	L-AE
DDT2-DNP-W vs. DDT5-T	9486	5201 to 13771	Yes	****	<0,0001	L-AF
DDT2-DNP-W vs. DDT6	8698	4413 to 12984	Yes	****	<0,0001	L-AG
DDT2-DNP-W vs. DDT6-DNP-N	-9416	-13702 to -5131	Yes	****	<0,0001	L-AH
DDT2-DNP-W vs. DDT6-DNP-N-T	-9547	-13832 to -5261	Yes	****	<0,0001	L-AI
DDT2-DNP-W vs. DDT6-DNP-W	-1913	-6198 to 2372	No	ns	0,9994	L-AJ
DDT2-DNP-W vs. DDT6-DNP-W-T	-1044	-5329 to 3242	No	ns	>0,9999	L-AK
DDT2-DNP-W vs. DDT6-T	7971	3685 to 12256	Yes	****	<0,0001	L-AL
DDT2-DNP-W vs. + Control	-2432	-6718 to 1853	No	ns	0,9668	L-AM
DDT2-DNP-W vs. - Control	9833	5548 to 14119	Yes	****	<0,0001	L-AN
DDT2-DNP-W-T vs. DDT2-T	8444	4158 to 12729	Yes	****	<0,0001	M-N
DDT2-DNP-W-T vs. DDT3	8475	4190 to 12761	Yes	****	<0,0001	M-O
DDT2-DNP-W-T vs. DDT3-DNP-N	-3840	-8125 to 445,7	No	ns	0,1679	M-P
DDT2-DNP-W-T vs. DDT3-DNP-N-T	-2772	-7058 to 1513	No	ns	0,8513	M-Q
DDT2-DNP-W-T vs. DDT3-DNP-W	-1528	-5814 to 2757	No	ns	>0,9999	M-R
DDT2-DNP-W-T vs. DDT3-DNP-W-T	-3667	-4289 to 4282	No	ns	>0,9999	M-S
DDT2-DNP-W-T vs. DDT3-T	8515	4230 to 12800	Yes	****	<0,0001	M-T
DDT2-DNP-W-T vs. DDT4	7633	3347 to 11918	Yes	****	<0,0001	M-U
DDT2-DNP-W-T vs. DDT4-DNP-N	-4384	-8670 to -98,83	Yes	*	0,0370	M-V
DDT2-DNP-W-T vs. DDT4-DNP-N-T	-5026	-9311 to -740,7	Yes	**	0,0040	M-W
DDT2-DNP-W-T vs. DDT4-DNP-W	-1786	-6071 to 2500	No	ns	0,9999	M-X
DDT2-DNP-W-T vs. DDT4-DNP-W-T	-2017	-6302 to 2269	No	ns	0,9984	M-Y
DDT2-DNP-W-T vs. DDT4-T	8438	4152 to 12723	Yes	****	<0,0001	M-Z
DDT2-DNP-W-T vs. DDT5	8265	3980 to 12550	Yes	****	<0,0001	M-AA
DDT2-DNP-W-T vs. DDT5-DNP-N	-7307	-11592 to -3021	Yes	****	<0,0001	M-AB
DDT2-DNP-W-T vs. DDT5-DNP-N-T	-5760	-10045 to -1475	Yes	***	0,0002	M-AC
DDT2-DNP-W-T vs. DDT5-DNP-W	-1281	-5566 to 3005	No	ns	>0,9999	M-AD
DDT2-DNP-W-T vs. DDT5-DNP-W-T	-1197	-5482 to 3088	No	ns	>0,9999	M-AE
DDT2-DNP-W-T vs. DDT5-T	8415	4129 to 12700	Yes	****	<0,0001	M-AF
DDT2-DNP-W-T vs. DDT6	7627	3341 to 11912	Yes	****	<0,0001	M-AG
DDT2-DNP-W-T vs. DDT6-DNP-N	-10488	-14773 to -6202	Yes	****	<0,0001	M-AH
DDT2-DNP-W-T vs. DDT6-DNP-N-T	-10618	-14903 to -6332	Yes	****	<0,0001	M-AI
DDT2-DNP-W-T vs. DDT6-DNP-W	-2984	-7270 to 1301	No	ns	0,7227	M-AJ
DDT2-DNP-W-T vs. DDT6-DNP-W-T	-2115	-6400 to 2170	No	ns	0,9962	M-AK
DDT2-DNP-W-T vs. DDT6-T	6900	2614 to 11185	Yes	****	<0,0001	M-AL
DDT2-DNP-W-T vs. + Control	-3504	-7789 to 781,7	No	ns	0,3458	M-AM
DDT2-DNP-W-T vs. - Control	8762	4476 to 13047	Yes	****	<0,0001	M-AN
DDT2-T vs. DDT3	31,67	-4254 to 4317	No	ns	>0,9999	N-O
DDT2-T vs. DDT3-DNP-N	-12283	-16569 to -7998	Yes	****	<0,0001	N-P
DDT2-T vs. DDT3-DNP-N-T	-11216	-15501 to -6930	Yes	****	<0,0001	N-Q
DDT2-T vs. DDT3-DNP-W	-9972	-14257 to -5686	Yes	****	<0,0001	N-R
DDT2-T vs. DDT3-DNP-W-T	-8447	-12733 to -4162	Yes	****	<0,0001	N-S
DDT2-T vs. DDT3-T	71,50	-4214 to 4357	No	ns	>0,9999	N-T
DDT2-T vs. DDT4	-811,0	-5096 to 3474	No	ns	>0,9999	N-U
DDT2-T vs. DDT4-DNP-N	-12828	-17113 to -8542	Yes	****	<0,0001	N-V
DDT2-T vs. DDT4-DNP-N-T	-13470	-17755 to -9184	Yes	****	<0,0001	N-W
DDT2-T vs. DDT4-DNP-W	-10229	-14514 to -5944	Yes	****	<0,0001	N-X
DDT2-T vs. DDT4-DNP-W-T	-10460	-14745 to -6175	Yes	****	<0,0001	N-Y
DDT2-T vs. DDT4-T	-5833	-4291 to 4280	No	ns	>0,9999	N-Z
DDT2-T vs. DDT5	-178,5	-4464 to 4107	No	ns	>0,9999	N-AA
DDT2-T vs. DDT5-DNP-N	-15750	-20036 to -11465	Yes	****	<0,0001	N-AB
DDT2-T vs. DDT5-DNP-N-T	-14204	-18489 to -9918	Yes	****	<0,0001	N-AC
DDT2-T vs. DDT5-DNP-W	-9724	-14009 to -5439	Yes	****	<0,0001	N-AD
DDT2-T vs. DDT5-DNP-W-T	-9641	-13926 to -5355	Yes	****	<0,0001	N-AE
DDT2-T vs. DDT5-T	-28,83	-4314 to 4257	No	ns	>0,9999	N-AF
DDT2-T vs. DDT6	-816,7	-5102 to 3469	No	ns	>0,9999	N-AG
DDT2-T vs. DDT6-DNP-N	-18931	-23216 to -14646	Yes	****	<0,0001	N-AH
DDT2-T vs. DDT6-DNP-N-T	-19061	-23347 to -14776	Yes	****	<0,0001	N-AI
DDT2-T vs. DDT6-DNP-W	-11428	-15713 to -7142	Yes	****	<0,0001	N-AJ
DDT2-T vs. DDT6-DNP-W-T	-10559	-14844 to -6273	Yes	****	<0,0001	N-AK
DDT2-T vs. DDT6-T	-1544	-5829 to 2741	No	ns	>0,9999	N-AL
DDT2-T vs. + Control	-11947	-16233 to -7662	Yes	****	<0,0001	N-AM
DDT2-T vs. - Control	318,3	-3967 to 4604	No	ns	>0,9999	N-AN
DDT3 vs. DDT3-DNP-N	-12315	-16600 to -8029	Yes	****	<0,0001	O-P
DDT3 vs. DDT3-DNP-N-T	-11248	-15533 to -6962	Yes	****	<0,0001	O-Q
DDT3 vs. DDT3-DNP-W	-10004	-14289 to -5718	Yes	****	<0,0001	O-R
DDT3 vs. DDT3-DNP-W-T	-8479	-12764 to -4193	Yes	****	<0,0001	O-S
DDT3 vs. DDT3-T	39,83	-4246 to 4325	No	ns	>0,9999	O-T
DDT3 vs. DDT4	-842,7	-5128 to 3443	No	ns	>0,9999	O-U
DDT3 vs. DDT4-DNP-N	-12859	-17145 to -8574	Yes	****	<0,0001	O-V
DDT3 vs. DDT4-DNP-N-T	-13501	-17787 to -9216	Yes	****	<0,0001	O-W
DDT3 vs. DDT4-DNP-W	-10261	-14546 to -5975	Yes	****	<0,0001	O-X
DDT3 vs. DDT4-DNP-W-T	-10492	-14777 to -6206	Yes	****	<0,0001	O-Y
DDT3 vs. DDT4-T	-37,50	-4323 to 4248	No	ns	>0,9999	O-Z
DDT3 vs. DDT5	-210,2	-4496 to 4075	No	ns	>0,9999	O-AA
DDT3 vs. DDT5-DNP-N	-15782	-20067 to -11497	Yes	****	<0,0001	O-AB
DDT3 vs. DDT5-DNP-N-T	-14235	-18521 to -9950	Yes	****	<0,0001	O-AC
DDT3 vs. DDT5-DNP-W	-9756	-14041 to -5470	Yes	****	<0,0001	O-AD
DDT3 vs. DDT5-DNP-W-T	-9672	-13958 to -5387	Yes	****	<0,0001	O-AE
DDT3 vs. DDT5-T	-60,50	-4346 to 4225	No	ns	>0,9999	O-AF
DDT3 vs. DDT6	-848,3	-5134 to 3437	No	ns	>0,9999	O-AG
DDT3 vs. DDT6-DNP-N	-18963	-23248 to -14677	Yes	****	<0,0001	O-AH
DDT3 vs. DDT6-DNP-N-T	-19093	-23378 to -14808	Yes	****	<0,0001	O-AI
DDT3 vs. DDT6-DNP-W	-11460	-15745 to -7174	Yes	****	<0,0001	O-AJ
DDT3 vs. DDT6-DNP-W-T	-10590	-14876 to -6305	Yes	****	<0,0001	O-AK
DDT3 vs. DDT6-T	-1576	-5861 to 2710	No	ns	>0,9999	O-AL
DDT3 vs. + Control	-11979	-16264 to -7693	Yes	****	<0,0001	O-AM
DDT3 vs. - Control	286,7	-3999 to 4572	No	ns	>0,9999	O-AN
DDT3-DNP-N vs. DDT3-DNP-N-T	1067	-3218 to 5353	No	ns	>0,9999	P-Q
DDT3-DNP-N vs. DDT3-DNP-W	2311	-1974 to 6597	No	ns	0,9839	P-R
DDT3-DNP-N vs. DDT3-DNP-W-T	3836	-449,3 to 8121	No	ns	0,1693	P-S
DDT3-DNP-N vs. DDT3-T	12355	8069 to 16640	Yes	****	<0,0001	P-T
DDT3-DNP-N vs. DDT4	11472	7187 to 15758	Yes	****	<0,0001	P-U
DDT3-DNP-N vs. DDT4-DNP-N	-544,5	-4830 to 3741	No	ns	>0,9999	P-V
DDT3-DNP-N vs. DDT4-DNP-N-T	-1186	-5472 to 3099	No	ns	>0,9999	P-W
DDT3-DNP-N vs. DDT4-DNP-W	2054	-2231 to 6340	No	ns	0,9978	P-X
DDT3-DNP-N vs. DDT4-DNP-W-T	1823	-2462 to 6109	No	ns	0,9998	P-Y
DDT3-DNP-N vs. DDT4-T	12277	7992 to 16563	Yes	****	<0,0001	P-Z
DDT3-DNP-N vs. DDT5	12105	7819 to 16390	Yes	****	<0,0001	P-AA
DDT3-DNP-N vs. DDT5-DNP-N	-3467	-7753 to 818,2	No	ns	0,3700	P-AB
DDT3-DNP-N vs. DDT5-DNP-N-T	-1920	-6206 to 2365	No	ns	0,9994	P-AC
DDT3-DNP-N vs. DDT5-DNP-W	2559	-1726 to 6845	No	ns	0,9368	P-AD
DDT3-DNP-N vs. DDT5-DNP-W-T	2643	-1643 to 6928	No	ns	0,9089	P-AE
DDT3-DNP-N vs. DDT5-T	12254	7969 to 16540	Yes	****	<0,0001	P-AF
DDT3-DNP-N vs. DDT6	11467	7181 to 15752	Yes	****	<0,0001	P-AG
DDT3-DNP-N vs. DDT6-DNP-N	-6648	-10933 to -2362	Yes	****	<0,0001	P-AH
DDT3-DNP-N vs. DDT6-DNP-N-T	-6778	-11064 to -2493	Yes	****	<0,0001	P-AI
DDT3-DNP-N vs. DDT6-DNP-W	855,3	-3430 to 5141	No	ns	>0,9999	P-AJ
DDT3-DNP-N vs. DDT6-DNP-W-T	1725	-2561 to 6010	No	ns	>0,9999	P-AK
DDT3-DNP-N vs. DDT6-T	10739	6454 to 15025	Yes	****	<0,0001	P-AL
DDT3-DNP-N vs. + Control	336,0	-3949 to 4621	No	ns	>0,9999	P-AM
DDT3-DNP-N vs. - Control	12602	8316 to 16887	Yes	****	<0,0001	P-AN
DDT3-DNP-N-T vs. DDT3-DNP-W	1244	-3041 to 5529	No	ns	>0,9999	Q-R
DDT3-DNP-N-T vs. DDT3-DNP-W-T	2769	-1517 to 7054	No	ns	0,8531	Q-S
DDT3-DNP-N-T vs. DDT3-T	11287	7002 to 15573	Yes	****	<0,0001	Q-T
DDT3-DNP-N-T vs. DDT4	10405	6119 to 14690	Yes	****	<0,0001	Q-U
DDT3-DNP-N-T vs. DDT4-DNP-N	-1612	-5897 to 2674	No	ns	>0,9999	Q-V
DDT3-DNP-N-T vs. DDT4-DNP-N-T	-2254	-6539 to 2032	No	ns	0,9891	Q-W
DDT3-DNP-N-T vs. DDT4-DNP-W	986,8	-3299 to 5272	No	ns	>0,9999	Q-X
DDT3-DNP-N-T vs. DDT4-DNP-W-T	755,8	-3530 to 5041	No	ns	>0,9999	Q-Y
DDT3-DNP-N-T vs. DDT4-T	11210	6925 to 15495	Yes	****	<0,0001	Q-Z
DDT3-DNP-N-T vs. DDT5	11037	6752 to 15323	Yes	****	<0,0001	Q-AA
DDT3-DNP-N-T vs. DDT5-DNP-N	-4535	-8820 to -249,2	Yes	*	0,0228	Q-AB
DDT3-DNP-N-T vs. DDT5-DNP-N-T	-2988	-7273 to 1298	No	ns	0,7204	Q-AC
DDT3-DNP-N-T vs. DDT5-DNP-W	1492	-2794 to 5777	No	ns	>0,9999	Q-AD
DDT3-DNP-N-T vs. DDT5-DNP-W-T	1575	-2710 to 5861	No	ns	>0,9999	Q-AE
DDT3-DNP-N-T vs. DDT5-T	11187	6902 to 15472	Yes	****	<0,0001	Q-AF
DDT3-DNP-N-T vs. DDT6	10399	6114 to 14685	Yes	****	<0,0001	Q-AG
DDT3-DNP-N-T vs. DDT6-DNP-N	-7715	-12001 to -3430	Yes	****	<0,0001	Q-AH
DDT3-DNP-N-T vs. DDT6-DNP-N-T	-7846	-12131 to -3560	Yes	****	<0,0001	Q-AI
DDT3-DNP-N-T vs. DDT6-DNP-W	-212,0	-4497 to 4073	No	ns	>0,9999	Q-AJ
DDT3-DNP-N-T vs. DDT6-DNP-W-T	657,3	-3628 to 4943	No	ns	>0,9999	Q-AK
DDT3-DNP-N-T vs. DDT6-T	9672	5386 to 13957	Yes	****	<0,0001	Q-AL
DDT3-DNP-N-T vs. + Control	-731,3	-5017 to 3554	No	ns	>0,9999	Q-AM
DDT3-DNP-N-T vs. - Control	11534	7249 to 15820	Yes	****	<0,0001	Q-AN
DDT3-DNP-W vs. DDT3-DNP-W-T	1525	-2761 to 5810	No	ns	>0,9999	R-S
DDT3-DNP-W vs. DDT3-T	10043	5758 to 14329	Yes	****	<0,0001	R-T
DDT3-DNP-W vs. DDT4	9161	4875 to 13446	Yes	****	<0,0001	R-U
DDT3-DNP-W vs. DDT4-DNP-N	-2856	-7141 to 1430	No	ns	0,8053	R-V
DDT3-DNP-W vs. DDT4-DNP-N-T	-3498	-7783 to 787,7	No	ns	0,3498	R-W
DDT3-DNP-W vs. DDT4-DNP-W	-257,2	-4543 to 4028	No	ns	>0,9999	R-X
DDT3-DNP-W vs. DDT4-DNP-W-T	-488,2	-4774 to 3797	No	ns	>0,9999	R-Y
DDT3-DNP-W vs. DDT4-T	9966	5681 to 14251	Yes	****	<0,0001	R-Z
DDT3-DNP-W vs. DDT5	9793	5508 to 14079	Yes	****	<0,0001	R-AA
DDT3-DNP-W vs. DDT5-DNP-N	-5779	-10064 to -1493	Yes	***	0,0002	R-AB
DDT3-DNP-W vs. DDT5-DNP-N-T	-4232	-8517 to 53,67	No	ns	0,0586	R-AC
DDT3-DNP-W vs. DDT5-DNP-W	247,8	-4038 to 4533	No	ns	>0,9999	R-AD
DDT3-DNP-W vs. DDT5-DNP-W-T	331,3	-3954 to 4617	No	ns	>0,9999	R-AE
DDT3-DNP-W vs. DDT5-T	9943	5658 to 14228	Yes	****	<0,0001	R-AF
DDT3-DNP-W vs. DDT6	9155	4870 to 13441	Yes	****	<0,0001	R-AG
DDT3-DNP-W vs. DDT6-DNP-N	-8959	-13245 to -4674	Yes	****	<0,0001	R-AH
DDT3-DNP-W vs. DDT6-DNP-N-T	-9090	-13375 to -4804	Yes	****	<0,0001	R-AI
DDT3-DNP-W vs. DDT6-DNP-W	-1456	-5741 to 2829	No	ns	>0,9999	R-AJ
DDT3-DNP-W vs. DDT6-DNP-W-T	-586,7	-4872 to 3699	No	ns	>0,9999	R-AK
DDT3-DNP-W vs. DDT6-T	8428	4142 to 12713	Yes	****	<0,0001	R-AL
DDT3-DNP-W vs. + Control	-1975	-6261 to 2310	No	ns	0,9989	R-AM
DDT3-DNP-W vs. - Control	10290	6005 to 14576	Yes	****	<0,0001	R-AN
DDT3-DNP-W-T vs. DDT3-T	8519	4233 to 12804	Yes	****	<0,0001	S-T
DDT3-DNP-W-T vs. DDT4	7636	3351 to 11922	Yes	****	<0,0001	S-U
DDT3-DNP-W-T vs. DDT4-DNP-N	-4381	-8666 to -95,16	Yes	*	0,0374	S-V
DDT3-DNP-W-T vs. DDT4-DNP-N-T	-5022	-9308 to -737,0	Yes	**	0,0041	S-W
DDT3-DNP-W-T vs. DDT4-DNP-W	-1782	-6067 to 2504	No	ns	0,9999	S-X
DDT3-DNP-W-T vs. DDT4-DNP-W-T	-2013	-6298 to 2273	No	ns	0,9985	S-Y
DDT3-DNP-W-T vs. DDT4-T	8441	4156 to 12727	Yes	****	<0,0001	S-Z
DDT3-DNP-W-T vs. DDT5	8269	3983 to 12554	Yes	****	<0,0001	S-AA
DDT3-DNP-W-T vs. DDT5-DNP-N	-7303	-11589 to -3018	Yes	****	<0,0001	S-AB
DDT3-DNP-W-T vs. DDT5-DNP-N-T	-5756	-10042 to -1471	Yes	***	0,0002	S-AC
DDT3-DNP-W-T vs. DDT5-DNP-W	-1277	-5562 to 3009	No	ns	>0,9999	S-AD
DDT3-DNP-W-T vs. DDT5-DNP-W-T	-1193	-5479 to 3092	No	ns	>0,9999	S-AE
DDT3-DNP-W-T vs. DDT5-T	8418	4133 to 12704	Yes	****	<0,0001	S-AF
DDT3-DNP-W-T vs. DDT6	7631	3345 to 11916	Yes	****	<0,0001	S-AG
DDT3-DNP-W-T vs. DDT6-DNP-N	-10484	-14769 to -6198	Yes	****	<0,0001	S-AH
DDT3-DNP-W-T vs. DDT6-DNP-N-T	-10614	-14900 to -6329	Yes	****	<0,0001	S-AI
DDT3-DNP-W-T vs. DDT6-DNP-W	-2981	-7266 to 1305	No	ns	0,7252	S-AJ
DDT3-DNP-W-T vs. DDT6-DNP-W-T	-2111	-6397 to 2174	No	ns	0,9963	S-AK
DDT3-DNP-W-T vs. DDT6-T	6903	2618 to 11189	Yes	****	<0,0001	S-AL
DDT3-DNP-W-T vs. + Control	-3500	-7785 to 785,3	No	ns	0,3482	S-AM
DDT3-DNP-W-T vs. - Control	8766	4480 to 13051	Yes	****	<0,0001	S-AN
DDT3-T vs. DDT4	-882,5	-5168 to 3403	No	ns	>0,9999	T-U
DDT3-T vs. DDT4-DNP-N	-12899	-17185 to -8614	Yes	****	<0,0001	T-V
DDT3-T vs. DDT4-DNP-N-T	-13541	-17826 to -9256	Yes	****	<0,0001	T-W
DDT3-T vs. DDT4-DNP-W	-10301	-14586 to -6015	Yes	****	<0,0001	T-X
DDT3-T vs. DDT4-DNP-W-T	-10532	-14817 to -6246	Yes	****	<0,0001	T-Y
DDT3-T vs. DDT4-T	-77,33	-4363 to 4208	No	ns	>0,9999	T-Z
DDT3-T vs. DDT5	-250,0	-4535 to 4035	No	ns	>0,9999	T-AA
DDT3-T vs. DDT5-DNP-N	-15822	-20107 to -11536	Yes	****	<0,0001	T-AB
DDT3-T vs. DDT5-DNP-N-T	-14275	-18560 to -9990	Yes	****	<0,0001	T-AC
DDT3-T vs. DDT5-DNP-W	-9796	-14081 to -5510	Yes	****	<0,0001	T-AD
DDT3-T vs. DDT5-DNP-W-T	-9712	-13997 to -5427	Yes	****	<0,0001	T-AE
DDT3-T vs. DDT5-T	-100,3	-4386 to 4185	No	ns	>0,9999	T-AF
DDT3-T vs. DDT6	-888,2	-5174 to 3397	No	ns	>0,9999	T-AG
DDT3-T vs. DDT6-DNP-N	-19003	-23288 to -14717	Yes	****	<0,0001	T-AH
DDT3-T vs. DDT6-DNP-N-T	-19133	-23418 to -14847	Yes	****	<0,0001	T-AI
DDT3-T vs. DDT6-DNP-W	-11499	-15785 to -7214	Yes	****	<0,0001	T-AJ
DDT3-T vs. DDT6-DNP-W-T	-10630	-14915 to -6345	Yes	****	<0,0001	T-AK
DDT3-T vs. DDT6-T	-1616	-5901 to 2670	No	ns	>0,9999	T-AL
DDT3-T vs. + Control	-12019	-16304 to -7733	Yes	****	<0,0001	T-AM
DDT3-T vs. - Control	246,8	-4039 to 4532	No	ns	>0,9999	T-AN
DDT4 vs. DDT4-DNP-N	-12017	-16302 to -7731	Yes	****	<0,0001	U-V
DDT4 vs. DDT4-DNP-N-T	-12659	-16944 to -8373	Yes	****	<0,0001	U-W
DDT4 vs. DDT4-DNP-W	-9418	-13703 to -5133	Yes	****	<0,0001	U-X
DDT4 vs. DDT4-DNP-W-T	-9649	-13934 to -5364	Yes	****	<0,0001	U-Y
DDT4 vs. DDT4-T	805,2	-3480 to 5091	No	ns	>0,9999	U-Z
DDT4 vs. DDT5	632,5	-3653 to 4918	No	ns	>0,9999	U-AA
DDT4 vs. DDT5-DNP-N	-14939	-19225 to -10654	Yes	****	<0,0001	U-AB
DDT4 vs. DDT5-DNP-N-T	-13393	-17678 to -9107	Yes	****	<0,0001	U-AC
DDT4 vs. DDT5-DNP-W	-8913	-13198 to -4628	Yes	****	<0,0001	U-AD
DDT4 vs. DDT5-DNP-W-T	-8830	-13115 to -4544	Yes	****	<0,0001	U-AE
DDT4 vs. DDT5-T	782,2	-3503 to 5068	No	ns	>0,9999	U-AF
DDT4 vs. DDT6	-5667	-4291 to 4280	No	ns	>0,9999	U-AG
DDT4 vs. DDT6-DNP-N	-18120	-22405 to -13835	Yes	****	<0,0001	U-AH
DDT4 vs. DDT6-DNP-N-T	-18250	-22536 to -13965	Yes	****	<0,0001	U-AI
DDT4 vs. DDT6-DNP-W	-10617	-14902 to -6331	Yes	****	<0,0001	U-AJ
DDT4 vs. DDT6-DNP-W-T	-9748	-14033 to -5462	Yes	****	<0,0001	U-AK
DDT4 vs. DDT6-T	-733,0	-5018 to 3552	No	ns	>0,9999	U-AL
DDT4 vs. + Control	-11136	-15422 to -6851	Yes	****	<0,0001	U-AM
DDT4 vs. - Control	1129	-3156 to 5415	No	ns	>0,9999	U-AN
DDT4-DNP-N vs. DDT4-DNP-N-T	-641,8	-4927 to 3644	No	ns	>0,9999	V-W
DDT4-DNP-N vs. DDT4-DNP-W	2599	-1687 to 6884	No	ns	0,9245	V-X
DDT4-DNP-N vs. DDT4-DNP-W-T	2368	-1918 to 6653	No	ns	0,9771	V-Y
DDT4-DNP-N vs. DDT4-T	12822	8536 to 17107	Yes	****	<0,0001	V-Z
DDT4-DNP-N vs. DDT5	12649	8364 to 16935	Yes	****	<0,0001	V-AA
DDT4-DNP-N vs. DDT5-DNP-N	-2923	-7208 to 1363	No	ns	0,7639	V-AB
DDT4-DNP-N vs. DDT5-DNP-N-T	-1376	-5661 to 2910	No	ns	>0,9999	V-AC
DDT4-DNP-N vs. DDT5-DNP-W	3104	-1182 to 7389	No	ns	0,6369	V-AD
DDT4-DNP-N vs. DDT5-DNP-W-T	3187	-1098 to 7473	No	ns	0,5741	V-AE
DDT4-DNP-N vs. DDT5-T	12799	8513 to 17084	Yes	****	<0,0001	V-AF
DDT4-DNP-N vs. DDT6	12011	7726 to 16296	Yes	****	<0,0001	V-AG
DDT4-DNP-N vs. DDT6-DNP-N	-6103	-10389 to -1818	Yes	****	<0,0001	V-AH
DDT4-DNP-N vs. DDT6-DNP-N-T	-6234	-10519 to -1948	Yes	****	<0,0001	V-AI
DDT4-DNP-N vs. DDT6-DNP-W	1400	-2886 to 5685	No	ns	>0,9999	V-AJ
DDT4-DNP-N vs. DDT6-DNP-W-T	2269	-2016 to 6555	No	ns	0,9879	V-AK
DDT4-DNP-N vs. DDT6-T	11284	6998 to 15569	Yes	****	<0,0001	V-AL
DDT4-DNP-N vs. + Control	880,5	-3405 to 5166	No	ns	>0,9999	V-AM
DDT4-DNP-N vs. - Control	13146	8861 to 17431	Yes	****	<0,0001	V-AN
DDT4-DNP-N-T vs. DDT4-DNP-W	3241	-1045 to 7526	No	ns	0,5338	W-X
DDT4-DNP-N-T vs. DDT4-DNP-W-T	3010	-1276 to 7295	No	ns	0,7052	W-Y
DDT4-DNP-N-T vs. DDT4-T	13464	9178 to 17749	Yes	****	<0,0001	W-Z
DDT4-DNP-N-T vs. DDT5	13291	9006 to 17576	Yes	****	<0,0001	W-AA
DDT4-DNP-N-T vs. DDT5-DNP-N	-2281	-6566 to 2005	No	ns	0,9869	W-AB
DDT4-DNP-N-T vs. DDT5-DNP-N-T	-734,0	-5019 to 3551	No	ns	>0,9999	W-AC
DDT4-DNP-N-T vs. DDT5-DNP-W	3746	-539,8 to 8031	No	ns	0,2093	W-AD
DDT4-DNP-N-T vs. DDT5-DNP-W-T	3829	-456,3 to 8114	No	ns	0,1722	W-AE
DDT4-DNP-N-T vs. DDT5-T	13441	9155 to 17726	Yes	****	<0,0001	W-AF
DDT4-DNP-N-T vs. DDT6	12653	8367 to 16938	Yes	****	<0,0001	W-AG
DDT4-DNP-N-T vs. DDT6-DNP-N	-5462	-9747 to -1176	Yes	***	0,0007	W-AH
DDT4-DNP-N-T vs. DDT6-DNP-N-T	-5592	-9877 to -1306	Yes	***	0,0004	W-AI
DDT4-DNP-N-T vs. DDT6-DNP-W	2042	-2244 to 6327	No	ns	0,9980	W-AJ
DDT4-DNP-N-T vs. DDT6-DNP-W-T	2911	-1374 to 7196	No	ns	0,7714	W-AK
DDT4-DNP-N-T vs. DDT6-T	11926	7640 to 16211	Yes	****	<0,0001	W-AL
DDT4-DNP-N-T vs. + Control	1522	-2763 to 5808	No	ns	>0,9999	W-AM
DDT4-DNP-N-T vs. - Control	13788	9502 to 18073	Yes	****	<0,0001	W-AN
DDT4-DNP-W vs. DDT4-DNP-W-T	-231,0	-4516 to 4054	No	ns	>0,9999	X-Y
DDT4-DNP-W vs. DDT4-T	10223	5938 to 14509	Yes	****	<0,0001	X-Z
DDT4-DNP-W vs. DDT5	10051	5765 to 14336	Yes	****	<0,0001	X-AA
DDT4-DNP-W vs. DDT5-DNP-N	-5521	-9807 to -1236	Yes	***	0,0006	X-AB
DDT4-DNP-W vs. DDT5-DNP-N-T	-3975	-8260 to 310,8	No	ns	0,1197	X-AC
DDT4-DNP-W vs. DDT5-DNP-W	505,0	-3780 to 4790	No	ns	>0,9999	X-AD
DDT4-DNP-W vs. DDT5-DNP-W-T	588,5	-3697 to 4874	No	ns	>0,9999	X-AE
DDT4-DNP-W vs. DDT5-T	10200	5915 to 14486	Yes	****	<0,0001	X-AF
DDT4-DNP-W vs. DDT6	9412	5127 to 13698	Yes	****	<0,0001	X-AG
DDT4-DNP-W vs. DDT6-DNP-N	-8702	-12987 to -4417	Yes	****	<0,0001	X-AH
DDT4-DNP-W vs. DDT6-DNP-N-T	-8832	-13118 to -4547	Yes	****	<0,0001	X-AI
DDT4-DNP-W vs. DDT6-DNP-W	-1199	-5484 to 3087	No	ns	>0,9999	X-AJ
DDT4-DNP-W vs. DDT6-DNP-W-T	-329,5	-4615 to 3956	No	ns	>0,9999	X-AK
DDT4-DNP-W vs. DDT6-T	8685	4400 to 12970	Yes	****	<0,0001	X-AL
DDT4-DNP-W vs. + Control	-1718	-6004 to 2567	No	ns	>0,9999	X-AM
DDT4-DNP-W vs. - Control	10547	6262 to 14833	Yes	****	<0,0001	X-AN
DDT4-DNP-W-T vs. DDT4-T	10454	6169 to 14740	Yes	****	<0,0001	Y-Z
DDT4-DNP-W-T vs. DDT5	10282	5996 to 14567	Yes	****	<0,0001	Y-AA
DDT4-DNP-W-T vs. DDT5-DNP-N	-5290	-9576 to -1005	Yes	**	0,0015	Y-AB
DDT4-DNP-W-T vs. DDT5-DNP-N-T	-3744	-8029 to 541,8	No	ns	0,2102	Y-AC
DDT4-DNP-W-T vs. DDT5-DNP-W	736,0	-3549 to 5021	No	ns	>0,9999	Y-AD
DDT4-DNP-W-T vs. DDT5-DNP-W-T	819,5	-3466 to 5105	No	ns	>0,9999	Y-AE
DDT4-DNP-W-T vs. DDT5-T	10431	6146 to 14717	Yes	****	<0,0001	Y-AF
DDT4-DNP-W-T vs. DDT6	9643	5358 to 13929	Yes	****	<0,0001	Y-AG
DDT4-DNP-W-T vs. DDT6-DNP-N	-8471	-12756 to -4186	Yes	****	<0,0001	Y-AH
DDT4-DNP-W-T vs. DDT6-DNP-N-T	-8601	-12887 to -4316	Yes	****	<0,0001	Y-AI
DDT4-DNP-W-T vs. DDT6-DNP-W	-967,8	-5253 to 3318	No	ns	>0,9999	Y-AJ
DDT4-DNP-W-T vs. DDT6-DNP-W-T	-98,50	-4384 to 4187	No	ns	>0,9999	Y-AK
DDT4-DNP-W-T vs. DDT6-T	8916	4631 to 13201	Yes	****	<0,0001	Y-AL
DDT4-DNP-W-T vs. + Control	-1487	-5773 to 2798	No	ns	>0,9999	Y-AM
DDT4-DNP-W-T vs. - Control	10778	6493 to 15064	Yes	****	<0,0001	Y-AN
DDT4-T vs. DDT5	-172,7	-4458 to 4113	No	ns	>0,9999	Z-AA
DDT4-T vs. DDT5-DNP-N	-15745	-20030 to -11459	Yes	****	<0,0001	Z-AB
DDT4-T vs. DDT5-DNP-N-T	-14198	-18483 to -9912	Yes	****	<0,0001	Z-AC
DDT4-T vs. DDT5-DNP-W	-9718	-14004 to -5433	Yes	****	<0,0001	Z-AD
DDT4-T vs. DDT5-DNP-W-T	-9635	-13920 to -5349	Yes	****	<0,0001	Z-AE
DDT4-T vs. DDT5-T	-23,00	-4308 to 4262	No	ns	>0,9999	Z-AF
DDT4-T vs. DDT6	-810,8	-5096 to 3475	No	ns	>0,9999	Z-AG
DDT4-T vs. DDT6-DNP-N	-18925	-23211 to -14640	Yes	****	<0,0001	Z-AH
DDT4-T vs. DDT6-DNP-N-T	-19056	-23341 to -14770	Yes	****	<0,0001	Z-AI
DDT4-T vs. DDT6-DNP-W	-11422	-15707 to -7137	Yes	****	<0,0001	Z-AJ
DDT4-T vs. DDT6-DNP-W-T	-10553	-14838 to -6267	Yes	****	<0,0001	Z-AK
DDT4-T vs. DDT6-T	-1538	-5824 to 2747	No	ns	>0,9999	Z-AL
DDT4-T vs. + Control	-11941	-16227 to -7656	Yes	****	<0,0001	Z-AM
DDT4-T vs. - Control	324,2	-3961 to 4610	No	ns	>0,9999	Z-AN
DDT5 vs. DDT5-DNP-N	-15572	-19857 to -11286	Yes	****	<0,0001	AA-AB
DDT5 vs. DDT5-DNP-N-T	-14025	-18310 to -9740	Yes	****	<0,0001	AA-AC
DDT5 vs. DDT5-DNP-W	-9546	-13831 to -5260	Yes	****	<0,0001	AA-AD
DDT5 vs. DDT5-DNP-W-T	-9462	-13747 to -5177	Yes	****	<0,0001	AA-AE
DDT5 vs. DDT5-T	149,7	-4136 to 4435	No	ns	>0,9999	AA-AF
DDT5 vs. DDT6	-638,2	-4924 to 3647	No	ns	>0,9999	AA-AG
DDT5 vs. DDT6-DNP-N	-18753	-23038 to -14467	Yes	****	<0,0001	AA-AH
DDT5 vs. DDT6-DNP-N-T	-18883	-23168 to -14597	Yes	****	<0,0001	AA-AI
DDT5 vs. DDT6-DNP-W	-11249	-15535 to -6964	Yes	****	<0,0001	AA-AJ
DDT5 vs. DDT6-DNP-W-T	-10380	-14665 to -6095	Yes	****	<0,0001	AA-AK
DDT5 vs. DDT6-T	-1366	-5651 to 2920	No	ns	>0,9999	AA-AL
DDT5 vs. + Control	-11769	-16054 to -7483	Yes	****	<0,0001	AA-AM
DDT5 vs. - Control	496,8	-3789 to 4782	No	ns	>0,9999	AA-AN
DDT5-DNP-N vs. DDT5-DNP-N-T	1547	-2739 to 5832	No	ns	>0,9999	AB-AC
DDT5-DNP-N vs. DDT5-DNP-W	6026	1741 to 10312	Yes	****	<0,0001	AB-AD
DDT5-DNP-N vs. DDT5-DNP-W-T	6110	1824 to 10395	Yes	****	<0,0001	AB-AE
DDT5-DNP-N vs. DDT5-T	15722	11436 to 20007	Yes	****	<0,0001	AB-AF
DDT5-DNP-N vs. DDT6	14934	10648 to 19219	Yes	****	<0,0001	AB-AG
DDT5-DNP-N vs. DDT6-DNP-N	-3181	-7466 to 1105	No	ns	0,5790	AB-AH
DDT5-DNP-N vs. DDT6-DNP-N-T	-3311	-7596 to 974,3	No	ns	0,4809	AB-AI
DDT5-DNP-N vs. DDT6-DNP-W	4323	37,16 to 8608	Yes	*	0,0447	AB-AJ
DDT5-DNP-N vs. DDT6-DNP-W-T	5192	906,5 to 9477	Yes	**	0,0021	AB-AK
DDT5-DNP-N vs. DDT6-T	14206	9921 to 18492	Yes	****	<0,0001	AB-AL
DDT5-DNP-N vs. + Control	3803	-482,2 to 8089	No	ns	0,1831	AB-AM
DDT5-DNP-N vs. - Control	16069	11783 to 20354	Yes	****	<0,0001	AB-AN
DDT5-DNP-N-T vs. DDT5-DNP-W	4480	194,2 to 8765	Yes	*	0,0273	AC-AD
DDT5-DNP-N-T vs. DDT5-DNP-W-T	4563	277,7 to 8848	Yes	*	0,0208	AC-AE
DDT5-DNP-N-T vs. DDT5-T	14175	9889 to 18460	Yes	****	<0,0001	AC-AF
DDT5-DNP-N-T vs. DDT6	13387	9101 to 17672	Yes	****	<0,0001	AC-AG
DDT5-DNP-N-T vs. DDT6-DNP-N	-4728	-9013 to -442,2	Yes	*	0,0119	AC-AH
DDT5-DNP-N-T vs. DDT6-DNP-N-T	-4858	-9143 to -572,5	Yes	**	0,0075	AC-AI
DDT5-DNP-N-T vs. DDT6-DNP-W	2776	-1510 to 7061	No	ns	0,8496	AC-AJ
DDT5-DNP-N-T vs. DDT6-DNP-W-T	3645	-640,3 to 7930	No	ns	0,2608	AC-AK
DDT5-DNP-N-T vs. DDT6-T	12660	8374 to 16945	Yes	****	<0,0001	AC-AL
DDT5-DNP-N-T vs. + Control	2256	-2029 to 6542	No	ns	0,9889	AC-AM
DDT5-DNP-N-T vs. - Control	14522	10236 to 18807	Yes	****	<0,0001	AC-AN
DDT5-DNP-W vs. DDT5-DNP-W-T	83,50	-4202 to 4369	No	ns	>0,9999	AD-AE
DDT5-DNP-W vs. DDT5-T	9695	5410 to 13981	Yes	****	<0,0001	AD-AF
DDT5-DNP-W vs. DDT6	8907	4622 to 13193	Yes	****	<0,0001	AD-AG
DDT5-DNP-W vs. DDT6-DNP-N	-9207	-13492 to -4922	Yes	****	<0,0001	AD-AH
DDT5-DNP-W vs. DDT6-DNP-N-T	-9337	-13623 to -5052	Yes	****	<0,0001	AD-AI
DDT5-DNP-W vs. DDT6-DNP-W	-1704	-5989 to 2582	No	ns	>0,9999	AD-AJ
DDT5-DNP-W vs. DDT6-DNP-W-T	-834,5	-5120 to 3451	No	ns	>0,9999	AD-AK
DDT5-DNP-W vs. DDT6-T	8180	3895 to 12465	Yes	****	<0,0001	AD-AL
DDT5-DNP-W vs. + Control	-2223	-6509 to 2062	No	ns	0,9912	AD-AM
DDT5-DNP-W vs. - Control	10042	5757 to 14328	Yes	****	<0,0001	AD-AN
DDT5-DNP-W-T vs. DDT5-T	9612	5326 to 13897	Yes	****	<0,0001	AE-AF
DDT5-DNP-W-T vs. DDT6	8824	4538 to 13109	Yes	****	<0,0001	AE-AG
DDT5-DNP-W-T vs. DDT6-DNP-N	-9291	-13576 to -5005	Yes	****	<0,0001	AE-AH
DDT5-DNP-W-T vs. DDT6-DNP-N-T	-9421	-13706 to -5135	Yes	****	<0,0001	AE-AI
DDT5-DNP-W-T vs. DDT6-DNP-W	-1787	-6073 to 2498	No	ns	0,9999	AE-AJ
DDT5-DNP-W-T vs. DDT6-DNP-W-T	-918,0	-5203 to 3367	No	ns	>0,9999	AE-AK
DDT5-DNP-W-T vs. DDT6-T	8097	3811 to 12382	Yes	****	<0,0001	AE-AL
DDT5-DNP-W-T vs. + Control	-2307	-6592 to 1979	No	ns	0,9844	AE-AM
DDT5-DNP-W-T vs. - Control	9959	5673 to 14244	Yes	****	<0,0001	AE-AN
DDT5-T vs. DDT6	-787,8	-5073 to 3498	No	ns	>0,9999	AF-AG
DDT5-T vs. DDT6-DNP-N	-18902	-23188 to -14617	Yes	****	<0,0001	AF-AH
DDT5-T vs. DDT6-DNP-N-T	-19033	-23318 to -14747	Yes	****	<0,0001	AF-AI
DDT5-T vs. DDT6-DNP-W	-11399	-15684 to -7114	Yes	****	<0,0001	AF-AJ
DDT5-T vs. DDT6-DNP-W-T	-10530	-14815 to -6244	Yes	****	<0,0001	AF-AK
DDT5-T vs. DDT6-T	-1515	-5801 to 2770	No	ns	>0,9999	AF-AL
DDT5-T vs. + Control	-11918	-16204 to -7633	Yes	****	<0,0001	AF-AM
DDT5-T vs. - Control	347,2	-3938 to 4633	No	ns	>0,9999	AF-AN
DDT6 vs. DDT6-DNP-N	-18114	-22400 to -13829	Yes	****	<0,0001	AG-AH
DDT6 vs. DDT6-DNP-N-T	-18245	-22530 to -13959	Yes	****	<0,0001	AG-AI
DDT6 vs. DDT6-DNP-W	-10611	-14897 to -6326	Yes	****	<0,0001	AG-AJ
DDT6 vs. DDT6-DNP-W-T	-9742	-14027 to -5456	Yes	****	<0,0001	AG-AK
DDT6 vs. DDT6-T	-727,3	-5013 to 3558	No	ns	>0,9999	AG-AL
DDT6 vs. + Control	-11131	-15416 to -6845	Yes	****	<0,0001	AG-AM
DDT6 vs. - Control	1135	-3150 to 5420	No	ns	>0,9999	AG-AN
DDT6-DNP-N vs. DDT6-DNP-N-T	-130,3	-4416 to 4155	No	ns	>0,9999	AH-AI
DDT6-DNP-N vs. DDT6-DNP-W	7503	3218 to 11789	Yes	****	<0,0001	AH-AJ
DDT6-DNP-N vs. DDT6-DNP-W-T	8373	4087 to 12658	Yes	****	<0,0001	AH-AK
DDT6-DNP-N vs. DDT6-T	17387	13102 to 21672	Yes	****	<0,0001	AH-AL
DDT6-DNP-N vs. + Control	6984	2698 to 11269	Yes	****	<0,0001	AH-AM
DDT6-DNP-N vs. - Control	19249	14964 to 23535	Yes	****	<0,0001	AH-AN
DDT6-DNP-N-T vs. DDT6-DNP-W	7634	3348 to 11919	Yes	****	<0,0001	AI-AJ
DDT6-DNP-N-T vs. DDT6-DNP-W-T	8503	4217 to 12788	Yes	****	<0,0001	AI-AK
DDT6-DNP-N-T vs. DDT6-T	17517	13232 to 21803	Yes	****	<0,0001	AI-AL
DDT6-DNP-N-T vs. + Control	7114	2829 to 11400	Yes	****	<0,0001	AI-AM
DDT6-DNP-N-T vs. - Control	19380	15094 to 23665	Yes	****	<0,0001	AI-AN
DDT6-DNP-W vs. DDT6-DNP-W-T	869,3	-3416 to 5155	No	ns	>0,9999	AJ-AK
DDT6-DNP-W vs. DDT6-T	9884	5598 to 14169	Yes	****	<0,0001	AJ-AL
DDT6-DNP-W vs. + Control	-519,3	-4805 to 3766	No	ns	>0,9999	AJ-AM
DDT6-DNP-W vs. - Control	11746	7461 to 16032	Yes	****	<0,0001	AJ-AN
DDT6-DNP-W-T vs. DDT6-T	9015	4729 to 13300	Yes	****	<0,0001	AK-AL
DDT6-DNP-W-T vs. + Control	-1389	-5674 to 2897	No	ns	>0,9999	AK-AM
DDT6-DNP-W-T vs. - Control	10877	6591 to 15162	Yes	****	<0,0001	AK-AN
DDT6-T vs. + Control	-10403	-14689 to -6118	Yes	****	<0,0001	AL-AM
DDT6-T vs. - Control	1862	-2423 to 6148	No	ns	0,9997	AL-AN
+ Control vs. - Control	12266	7980 to 16551	Yes	****	<0,0001	AM-AN
Test details	Mean 1	Mean 2	Mean Diff,	SE of diff,	n1	n2	q	DF
DDT1a vs. DDT1a-N	1723	5948	-4225	1085	6	6	5509	194
DDT1a vs. DDT1b noChol-N	1723	1292	430,5	1328	6	3	0,4584	194
DDT1a vs. DDT1b-2xChol-N	1723	6803	-5081	1328	6	3	5409	194
DDT1a vs. DDT1a-N-T	1723	5691	-3969	1085	6	6	5175	194
DDT1a vs. DDT1a-W	1723	5786	-4063	1085	6	6	5298	194
DDT1a vs. DDT1a-W-T	1723	6051	-4328	1085	6	6	5643	194
DDT1a vs. DDT1a-T	1723	1837	-114,2	1085	6	6	0,1489	194
DDT1a vs. DDT2	1723	1094	629,3	1085	6	6	0,8206	194
DDT1a vs. DDT2-DNP-N	1723	12520	-10797	1085	6	6	14,08	194
DDT1a vs. DDT2-DNP-N-T	1723	13274	-11551	1085	6	6	15,06	194
DDT1a vs. DDT2-DNP-W	1723	10211	-8488	1085	6	6	11,07	194
DDT1a vs. DDT2-DNP-W-T	1723	9140	-7417	1085	6	6	9671	194
DDT1a vs. DDT2-T	1723	696,0	1027	1085	6	6	1339	194
DDT1a vs. DDT3	1723	664,3	1059	1085	6	6	1380	194
DDT1a vs. DDT3-DNP-N	1723	12979	-11256	1085	6	6	14,68	194
DDT1a vs. DDT3-DNP-N-T	1723	11912	-10189	1085	6	6	13,29	194
DDT1a vs. DDT3-DNP-W	1723	10668	-8945	1085	6	6	11,66	194
DDT1a vs. DDT3-DNP-W-T	1723	9143	-7420	1085	6	6	9676	194
DDT1a vs. DDT3-T	1723	624,5	1098	1085	6	6	1432	194
DDT1a vs. DDT4	1723	1507	215,8	1085	6	6	0,2814	194
DDT1a vs. DDT4-DNP-N	1723	13524	-11801	1085	6	6	15,39	194
DDT1a vs. DDT4-DNP-N-T	1723	14166	-12443	1085	6	6	16,23	194
DDT1a vs. DDT4-DNP-W	1723	10925	-9202	1085	6	6	12,00	194
DDT1a vs. DDT4-DNP-W-T	1723	11156	-9433	1085	6	6	12,30	194
DDT1a vs. DDT4-T	1723	701,8	1021	1085	6	6	1331	194
DDT1a vs. DDT5	1723	874,5	848,3	1085	6	6	1106	194
DDT1a vs. DDT5-DNP-N	1723	16446	-14724	1085	6	6	19,20	194
DDT1a vs. DDT5-DNP-N-T	1723	14900	-13177	1085	6	6	17,18	194
DDT1a vs. DDT5-DNP-W	1723	10420	-8697	1085	6	6	11,34	194
DDT1a vs. DDT5-DNP-W-T	1723	10337	-8614	1085	6	6	11,23	194
DDT1a vs. DDT5-T	1723	724,8	998,0	1085	6	6	1301	194
DDT1a vs. DDT6	1723	1513	210,2	1085	6	6	0,2741	194
DDT1a vs. DDT6-DNP-N	1723	19627	-17904	1085	6	6	23,35	194
DDT1a vs. DDT6-DNP-N-T	1723	19757	-18035	1085	6	6	23,52	194
DDT1a vs. DDT6-DNP-W	1723	12124	-10401	1085	6	6	13,56	194
DDT1a vs. DDT6-DNP-W-T	1723	11255	-9532	1085	6	6	12,43	194
DDT1a vs. DDT6-T	1723	2240	-517,2	1085	6	6	0,6744	194
DDT1a vs. + Control	1723	12643	-10920	1085	6	6	14,24	194
DDT1a vs. - Control	1723	377,7	1345	1085	6	6	1754	194
DDT1a-N vs. DDT1b noChol-N	5948	1292	4656	1328	6	3	4957	194
DDT1a-N vs. DDT1b-2xChol-N	5948	6803	-855,5	1328	6	3	0,9109	194
DDT1a-N vs. DDT1a-N-T	5948	5691	256,5	1085	6	6	0,3345	194
DDT1a-N vs. DDT1a-W	5948	5786	162,0	1085	6	6	0,2112	194
DDT1a-N vs. DDT1a-W-T	5948	6051	-102,7	1085	6	6	0,1339	194
DDT1a-N vs. DDT1a-T	5948	1837	4111	1085	6	6	5360	194
DDT1a-N vs. DDT2	5948	1094	4854	1085	6	6	6330	194
DDT1a-N vs. DDT2-DNP-N	5948	12520	-6572	1085	6	6	8570	194
DDT1a-N vs. DDT2-DNP-N-T	5948	13274	-7326	1085	6	6	9553	194
DDT1a-N vs. DDT2-DNP-W	5948	10211	-4263	1085	6	6	5559	194
DDT1a-N vs. DDT2-DNP-W-T	5948	9140	-3192	1085	6	6	4162	194
DDT1a-N vs. DDT2-T	5948	696,0	5252	1085	6	6	6848	194
DDT1a-N vs. DDT3	5948	664,3	5284	1085	6	6	6890	194
DDT1a-N vs. DDT3-DNP-N	5948	12979	-7031	1085	6	6	9169	194
DDT1a-N vs. DDT3-DNP-N-T	5948	11912	-5964	1085	6	6	7777	194
DDT1a-N vs. DDT3-DNP-W	5948	10668	-4720	1085	6	6	6155	194
DDT1a-N vs. DDT3-DNP-W-T	5948	9143	-3195	1085	6	6	4167	194
DDT1a-N vs. DDT3-T	5948	624,5	5323	1085	6	6	6942	194
DDT1a-N vs. DDT4	5948	1507	4441	1085	6	6	5791	194
DDT1a-N vs. DDT4-DNP-N	5948	13524	-7576	1085	6	6	9879	194
DDT1a-N vs. DDT4-DNP-N-T	5948	14166	-8218	1085	6	6	10,72	194
DDT1a-N vs. DDT4-DNP-W	5948	10925	-4977	1085	6	6	6490	194
DDT1a-N vs. DDT4-DNP-W-T	5948	11156	-5208	1085	6	6	6791	194
DDT1a-N vs. DDT4-T	5948	701,8	5246	1085	6	6	6841	194
DDT1a-N vs. DDT5	5948	874,5	5073	1085	6	6	6616	194
DDT1a-N vs. DDT5-DNP-N	5948	16446	-10499	1085	6	6	13,69	194
DDT1a-N vs. DDT5-DNP-N-T	5948	14900	-8952	1085	6	6	11,67	194
DDT1a-N vs. DDT5-DNP-W	5948	10420	-4472	1085	6	6	5832	194
DDT1a-N vs. DDT5-DNP-W-T	5948	10337	-4389	1085	6	6	5723	194
DDT1a-N vs. DDT5-T	5948	724,8	5223	1085	6	6	6811	194
DDT1a-N vs. DDT6	5948	1513	4435	1085	6	6	5783	194
DDT1a-N vs. DDT6-DNP-N	5948	19627	-13679	1085	6	6	17,84	194
DDT1a-N vs. DDT6-DNP-N-T	5948	19757	-13810	1085	6	6	18,01	194
DDT1a-N vs. DDT6-DNP-W	5948	12124	-6176	1085	6	6	8053	194
DDT1a-N vs. DDT6-DNP-W-T	5948	11255	-5307	1085	6	6	6920	194
DDT1a-N vs. DDT6-T	5948	2240	3708	1085	6	6	4835	194
DDT1a-N vs. + Control	5948	12643	-6695	1085	6	6	8731	194
DDT1a-N vs. - Control	5948	377,7	5570	1085	6	6	7263	194
DDT1b noChol-N vs. DDT1b-2xChol-N	1292	6803	-5511	1534	3	3	5081	194
DDT1b noChol-N vs. DDT1a-N-T	1292	5691	-4399	1328	3	6	4684	194
DDT1b noChol-N vs. DDT1a-W	1292	5786	-4494	1328	3	6	4784	194
DDT1b noChol-N vs. DDT1a-W-T	1292	6051	-4758	1328	3	6	5066	194
DDT1b noChol-N vs. DDT1a-T	1292	1837	-544,7	1328	3	6	0,5799	194
DDT1b noChol-N vs. DDT2	1292	1094	198,8	1328	3	6	0,2117	194
DDT1b noChol-N vs. DDT2-DNP-N	1292	12520	-11228	1328	3	6	11,95	194
DDT1b noChol-N vs. DDT2-DNP-N-T	1292	13274	-11981	1328	3	6	12,76	194
DDT1b noChol-N vs. DDT2-DNP-W	1292	10211	-8919	1328	3	6	9496	194
DDT1b noChol-N vs. DDT2-DNP-W-T	1292	9140	-7847	1328	3	6	8355	194
DDT1b noChol-N vs. DDT2-T	1292	696,0	596,3	1328	3	6	0,6349	194
DDT1b noChol-N vs. DDT3	1292	664,3	628,0	1328	3	6	0,6686	194
DDT1b noChol-N vs. DDT3-DNP-N	1292	12979	-11687	1328	3	6	12,44	194
DDT1b noChol-N vs. DDT3-DNP-N-T	1292	11912	-10620	1328	3	6	11,31	194
DDT1b noChol-N vs. DDT3-DNP-W	1292	10668	-9376	1328	3	6	9982	194
DDT1b noChol-N vs. DDT3-DNP-W-T	1292	9143	-7851	1328	3	6	8359	194
DDT1b noChol-N vs. DDT3-T	1292	624,5	667,8	1328	3	6	0,7110	194
DDT1b noChol-N vs. DDT4	1292	1507	-214,7	1328	3	6	0,2286	194
DDT1b noChol-N vs. DDT4-DNP-N	1292	13524	-12231	1328	3	6	13,02	194
DDT1b noChol-N vs. DDT4-DNP-N-T	1292	14166	-12873	1328	3	6	13,71	194
DDT1b noChol-N vs. DDT4-DNP-W	1292	10925	-9633	1328	3	6	10,26	194
DDT1b noChol-N vs. DDT4-DNP-W-T	1292	11156	-9864	1328	3	6	10,50	194
DDT1b noChol-N vs. DDT4-T	1292	701,8	590,5	1328	3	6	0,6287	194
DDT1b noChol-N vs. DDT5	1292	874,5	417,8	1328	3	6	0,4449	194
DDT1b noChol-N vs. DDT5-DNP-N	1292	16446	-15154	1328	3	6	16,13	194
DDT1b noChol-N vs. DDT5-DNP-N-T	1292	14900	-13607	1328	3	6	14,49	194
DDT1b noChol-N vs. DDT5-DNP-W	1292	10420	-9128	1328	3	6	9718	194
DDT1b noChol-N vs. DDT5-DNP-W-T	1292	10337	-9044	1328	3	6	9629	194
DDT1b noChol-N vs. DDT5-T	1292	724,8	567,5	1328	3	6	0,6042	194
DDT1b noChol-N vs. DDT6	1292	1513	-220,3	1328	3	6	0,2346	194
DDT1b noChol-N vs. DDT6-DNP-N	1292	19627	-18335	1328	3	6	19,52	194
DDT1b noChol-N vs. DDT6-DNP-N-T	1292	19757	-18465	1328	3	6	19,66	194
DDT1b noChol-N vs. DDT6-DNP-W	1292	12124	-10832	1328	3	6	11,53	194
DDT1b noChol-N vs. DDT6-DNP-W-T	1292	11255	-9962	1328	3	6	10,61	194
DDT1b noChol-N vs. DDT6-T	1292	2240	-947,7	1328	3	6	1009	194
DDT1b noChol-N vs. + Control	1292	12643	-11351	1328	3	6	12,09	194
DDT1b noChol-N vs. - Control	1292	377,7	914,7	1328	3	6	0,9738	194
DDT1b-2xChol-N vs. DDT1a-N-T	6803	5691	1112	1328	3	6	1184	194
DDT1b-2xChol-N vs. DDT1a-W	6803	5786	1018	1328	3	6	1083	194
DDT1b-2xChol-N vs. DDT1a-W-T	6803	6051	752,8	1328	3	6	0,8015	194
DDT1b-2xChol-N vs. DDT1a-T	6803	1837	4966	1328	3	6	5288	194
DDT1b-2xChol-N vs. DDT2	6803	1094	5710	1328	3	6	6079	194
DDT1b-2xChol-N vs. DDT2-DNP-N	6803	12520	-5717	1328	3	6	6087	194
DDT1b-2xChol-N vs. DDT2-DNP-N-T	6803	13274	-6470	1328	3	6	6889	194
DDT1b-2xChol-N vs. DDT2-DNP-W	6803	10211	-3408	1328	3	6	3628	194
DDT1b-2xChol-N vs. DDT2-DNP-W-T	6803	9140	-2336	1328	3	6	2487	194
DDT1b-2xChol-N vs. DDT2-T	6803	696,0	6107	1328	3	6	6503	194
DDT1b-2xChol-N vs. DDT3	6803	664,3	6139	1328	3	6	6536	194
DDT1b-2xChol-N vs. DDT3-DNP-N	6803	12979	-6176	1328	3	6	6575	194
DDT1b-2xChol-N vs. DDT3-DNP-N-T	6803	11912	-5109	1328	3	6	5439	194
DDT1b-2xChol-N vs. DDT3-DNP-W	6803	10668	-3865	1328	3	6	4115	194
DDT1b-2xChol-N vs. DDT3-DNP-W-T	6803	9143	-2340	1328	3	6	2491	194
DDT1b-2xChol-N vs. DDT3-T	6803	624,5	6179	1328	3	6	6579	194
DDT1b-2xChol-N vs. DDT4	6803	1507	5296	1328	3	6	5639	194
DDT1b-2xChol-N vs. DDT4-DNP-N	6803	13524	-6720	1328	3	6	7155	194
DDT1b-2xChol-N vs. DDT4-DNP-N-T	6803	14166	-7362	1328	3	6	7839	194
DDT1b-2xChol-N vs. DDT4-DNP-W	6803	10925	-4122	1328	3	6	4388	194
DDT1b-2xChol-N vs. DDT4-DNP-W-T	6803	11156	-4353	1328	3	6	4634	194
DDT1b-2xChol-N vs. DDT4-T	6803	701,8	6102	1328	3	6	6496	194
DDT1b-2xChol-N vs. DDT5	6803	874,5	5929	1328	3	6	6312	194
DDT1b-2xChol-N vs. DDT5-DNP-N	6803	16446	-9643	1328	3	6	10,27	194
DDT1b-2xChol-N vs. DDT5-DNP-N-T	6803	14900	-8096	1328	3	6	8620	194
DDT1b-2xChol-N vs. DDT5-DNP-W	6803	10420	-3617	1328	3	6	3851	194
DDT1b-2xChol-N vs. DDT5-DNP-W-T	6803	10337	-3533	1328	3	6	3762	194
DDT1b-2xChol-N vs. DDT5-T	6803	724,8	6079	1328	3	6	6472	194
DDT1b-2xChol-N vs. DDT6	6803	1513	5291	1328	3	6	5633	194
DDT1b-2xChol-N vs. DDT6-DNP-N	6803	19627	-12824	1328	3	6	13,65	194
DDT1b-2xChol-N vs. DDT6-DNP-N-T	6803	19757	-12954	1328	3	6	13,79	194
DDT1b-2xChol-N vs. DDT6-DNP-W	6803	12124	-5321	1328	3	6	5665	194
DDT1b-2xChol-N vs. DDT6-DNP-W-T	6803	11255	-4451	1328	3	6	4739	194
DDT1b-2xChol-N vs. DDT6-T	6803	2240	4563	1328	3	6	4859	194
DDT1b-2xChol-N vs. + Control	6803	12643	-5840	1328	3	6	6218	194
DDT1b-2xChol-N vs. - Control	6803	377,7	6426	1328	3	6	6841	194
DDT1a-N-T vs. DDT1a-W	5691	5786	-94,50	1085	6	6	0,1232	194
DDT1a-N-T vs. DDT1a-W-T	5691	6051	-359,2	1085	6	6	0,4683	194
DDT1a-N-T vs. DDT1a-T	5691	1837	3854	1085	6	6	5026	194
DDT1a-N-T vs. DDT2	5691	1094	4598	1085	6	6	5996	194
DDT1a-N-T vs. DDT2-DNP-N	5691	12520	-6829	1085	6	6	8905	194
DDT1a-N-T vs. DDT2-DNP-N-T	5691	13274	-7582	1085	6	6	9887	194
DDT1a-N-T vs. DDT2-DNP-W	5691	10211	-4520	1085	6	6	5893	194
DDT1a-N-T vs. DDT2-DNP-W-T	5691	9140	-3448	1085	6	6	4496	194
DDT1a-N-T vs. DDT2-T	5691	696,0	4995	1085	6	6	6514	194
DDT1a-N-T vs. DDT3	5691	664,3	5027	1085	6	6	6555	194
DDT1a-N-T vs. DDT3-DNP-N	5691	12979	-7288	1085	6	6	9503	194
DDT1a-N-T vs. DDT3-DNP-N-T	5691	11912	-6221	1085	6	6	8111	194
DDT1a-N-T vs. DDT3-DNP-W	5691	10668	-4977	1085	6	6	6489	194
DDT1a-N-T vs. DDT3-DNP-W-T	5691	9143	-3452	1085	6	6	4501	194
DDT1a-N-T vs. DDT3-T	5691	624,5	5067	1085	6	6	6607	194
DDT1a-N-T vs. DDT4	5691	1507	4184	1085	6	6	5456	194
DDT1a-N-T vs. DDT4-DNP-N	5691	13524	-7832	1085	6	6	10,21	194
DDT1a-N-T vs. DDT4-DNP-N-T	5691	14166	-8474	1085	6	6	11,05	194
DDT1a-N-T vs. DDT4-DNP-W	5691	10925	-5234	1085	6	6	6825	194
DDT1a-N-T vs. DDT4-DNP-W-T	5691	11156	-5465	1085	6	6	7126	194
DDT1a-N-T vs. DDT4-T	5691	701,8	4990	1085	6	6	6506	194
DDT1a-N-T vs. DDT5	5691	874,5	4817	1085	6	6	6281	194
DDT1a-N-T vs. DDT5-DNP-N	5691	16446	-10755	1085	6	6	14,02	194
DDT1a-N-T vs. DDT5-DNP-N-T	5691	14900	-9208	1085	6	6	12,01	194
DDT1a-N-T vs. DDT5-DNP-W	5691	10420	-4729	1085	6	6	6166	194
DDT1a-N-T vs. DDT5-DNP-W-T	5691	10337	-4645	1085	6	6	6057	194
DDT1a-N-T vs. DDT5-T	5691	724,8	4967	1085	6	6	6476	194
DDT1a-N-T vs. DDT6	5691	1513	4179	1085	6	6	5449	194
DDT1a-N-T vs. DDT6-DNP-N	5691	19627	-13936	1085	6	6	18,17	194
DDT1a-N-T vs. DDT6-DNP-N-T	5691	19757	-14066	1085	6	6	18,34	194
DDT1a-N-T vs. DDT6-DNP-W	5691	12124	-6433	1085	6	6	8388	194
DDT1a-N-T vs. DDT6-DNP-W-T	5691	11255	-5563	1085	6	6	7254	194
DDT1a-N-T vs. DDT6-T	5691	2240	3451	1085	6	6	4501	194
DDT1a-N-T vs. + Control	5691	12643	-6952	1085	6	6	9065	194
DDT1a-N-T vs. - Control	5691	377,7	5314	1085	6	6	6929	194
DDT1a-W vs. DDT1a-W-T	5786	6051	-264,7	1085	6	6	0,3451	194
DDT1a-W vs. DDT1a-T	5786	1837	3949	1085	6	6	5149	194
DDT1a-W vs. DDT2	5786	1094	4692	1085	6	6	6119	194
DDT1a-W vs. DDT2-DNP-N	5786	12520	-6734	1085	6	6	8782	194
DDT1a-W vs. DDT2-DNP-N-T	5786	13274	-7488	1085	6	6	9764	194
DDT1a-W vs. DDT2-DNP-W	5786	10211	-4425	1085	6	6	5770	194
DDT1a-W vs. DDT2-DNP-W-T	5786	9140	-3354	1085	6	6	4373	194
DDT1a-W vs. DDT2-T	5786	696,0	5090	1085	6	6	6637	194
DDT1a-W vs. DDT3	5786	664,3	5122	1085	6	6	6678	194
DDT1a-W vs. DDT3-DNP-N	5786	12979	-7193	1085	6	6	9380	194
DDT1a-W vs. DDT3-DNP-N-T	5786	11912	-6126	1085	6	6	7988	194
DDT1a-W vs. DDT3-DNP-W	5786	10668	-4882	1085	6	6	6366	194
DDT1a-W vs. DDT3-DNP-W-T	5786	9143	-3357	1085	6	6	4378	194
DDT1a-W vs. DDT3-T	5786	624,5	5161	1085	6	6	6730	194
DDT1a-W vs. DDT4	5786	1507	4279	1085	6	6	5580	194
DDT1a-W vs. DDT4-DNP-N	5786	13524	-7738	1085	6	6	10,09	194
DDT1a-W vs. DDT4-DNP-N-T	5786	14166	-8380	1085	6	6	10,93	194
DDT1a-W vs. DDT4-DNP-W	5786	10925	-5139	1085	6	6	6701	194
DDT1a-W vs. DDT4-DNP-W-T	5786	11156	-5370	1085	6	6	7003	194
DDT1a-W vs. DDT4-T	5786	701,8	5084	1085	6	6	6629	194
DDT1a-W vs. DDT5	5786	874,5	4911	1085	6	6	6404	194
DDT1a-W vs. DDT5-DNP-N	5786	16446	-10661	1085	6	6	13,90	194
DDT1a-W vs. DDT5-DNP-N-T	5786	14900	-9114	1085	6	6	11,88	194
DDT1a-W vs. DDT5-DNP-W	5786	10420	-4634	1085	6	6	6043	194
DDT1a-W vs. DDT5-DNP-W-T	5786	10337	-4551	1085	6	6	5934	194
DDT1a-W vs. DDT5-T	5786	724,8	5061	1085	6	6	6599	194
DDT1a-W vs. DDT6	5786	1513	4273	1085	6	6	5572	194
DDT1a-W vs. DDT6-DNP-N	5786	19627	-13841	1085	6	6	18,05	194
DDT1a-W vs. DDT6-DNP-N-T	5786	19757	-13972	1085	6	6	18,22	194
DDT1a-W vs. DDT6-DNP-W	5786	12124	-6338	1085	6	6	8265	194
DDT1a-W vs. DDT6-DNP-W-T	5786	11255	-5469	1085	6	6	7131	194
DDT1a-W vs. DDT6-T	5786	2240	3546	1085	6	6	4624	194
DDT1a-W vs. + Control	5786	12643	-6857	1085	6	6	8942	194
DDT1a-W vs. - Control	5786	377,7	5408	1085	6	6	7052	194
DDT1a-W-T vs. DDT1a-T	6051	1837	4214	1085	6	6	5494	194
DDT1a-W-T vs. DDT2	6051	1094	4957	1085	6	6	6464	194
DDT1a-W-T vs. DDT2-DNP-N	6051	12520	-6470	1085	6	6	8436	194
DDT1a-W-T vs. DDT2-DNP-N-T	6051	13274	-7223	1085	6	6	9419	194
DDT1a-W-T vs. DDT2-DNP-W	6051	10211	-4160	1085	6	6	5425	194
DDT1a-W-T vs. DDT2-DNP-W-T	6051	9140	-3089	1085	6	6	4028	194
DDT1a-W-T vs. DDT2-T	6051	696,0	5355	1085	6	6	6982	194
DDT1a-W-T vs. DDT3	6051	664,3	5386	1085	6	6	7024	194
DDT1a-W-T vs. DDT3-DNP-N	6051	12979	-6929	1085	6	6	9035	194
DDT1a-W-T vs. DDT3-DNP-N-T	6051	11912	-5861	1085	6	6	7643	194
DDT1a-W-T vs. DDT3-DNP-W	6051	10668	-4617	1085	6	6	6021	194
DDT1a-W-T vs. DDT3-DNP-W-T	6051	9143	-3093	1085	6	6	4033	194
DDT1a-W-T vs. DDT3-T	6051	624,5	5426	1085	6	6	7075	194
DDT1a-W-T vs. DDT4	6051	1507	4544	1085	6	6	5925	194
DDT1a-W-T vs. DDT4-DNP-N	6051	13524	-7473	1085	6	6	9745	194
DDT1a-W-T vs. DDT4-DNP-N-T	6051	14166	-8115	1085	6	6	10,58	194
DDT1a-W-T vs. DDT4-DNP-W	6051	10925	-4875	1085	6	6	6356	194
DDT1a-W-T vs. DDT4-DNP-W-T	6051	11156	-5106	1085	6	6	6658	194
DDT1a-W-T vs. DDT4-T	6051	701,8	5349	1085	6	6	6975	194
DDT1a-W-T vs. DDT5	6051	874,5	5176	1085	6	6	6749	194
DDT1a-W-T vs. DDT5-DNP-N	6051	16446	-10396	1085	6	6	13,56	194
DDT1a-W-T vs. DDT5-DNP-N-T	6051	14900	-8849	1085	6	6	11,54	194
DDT1a-W-T vs. DDT5-DNP-W	6051	10420	-4370	1085	6	6	5698	194
DDT1a-W-T vs. DDT5-DNP-W-T	6051	10337	-4286	1085	6	6	5589	194
DDT1a-W-T vs. DDT5-T	6051	724,8	5326	1085	6	6	6945	194
DDT1a-W-T vs. DDT6	6051	1513	4538	1085	6	6	5917	194
DDT1a-W-T vs. DDT6-DNP-N	6051	19627	-13577	1085	6	6	17,70	194
DDT1a-W-T vs. DDT6-DNP-N-T	6051	19757	-13707	1085	6	6	17,87	194
DDT1a-W-T vs. DDT6-DNP-W	6051	12124	-6073	1085	6	6	7920	194
DDT1a-W-T vs. DDT6-DNP-W-T	6051	11255	-5204	1085	6	6	6786	194
DDT1a-W-T vs. DDT6-T	6051	2240	3811	1085	6	6	4969	194
DDT1a-W-T vs. + Control	6051	12643	-6593	1085	6	6	8597	194
DDT1a-W-T vs. - Control	6051	377,7	5673	1085	6	6	7397	194
DDT1a-T vs. DDT2	1837	1094	743,5	1085	6	6	0,9695	194
DDT1a-T vs. DDT2-DNP-N	1837	12520	-10683	1085	6	6	13,93	194
DDT1a-T vs. DDT2-DNP-N-T	1837	13274	-11437	1085	6	6	14,91	194
DDT1a-T vs. DDT2-DNP-W	1837	10211	-8374	1085	6	6	10,92	194
DDT1a-T vs. DDT2-DNP-W-T	1837	9140	-7303	1085	6	6	9522	194
DDT1a-T vs. DDT2-T	1837	696,0	1141	1085	6	6	1488	194
DDT1a-T vs. DDT3	1837	664,3	1173	1085	6	6	1529	194
DDT1a-T vs. DDT3-DNP-N	1837	12979	-11142	1085	6	6	14,53	194
DDT1a-T vs. DDT3-DNP-N-T	1837	11912	-10075	1085	6	6	13,14	194
DDT1a-T vs. DDT3-DNP-W	1837	10668	-8831	1085	6	6	11,52	194
DDT1a-T vs. DDT3-DNP-W-T	1837	9143	-7306	1085	6	6	9527	194
DDT1a-T vs. DDT3-T	1837	624,5	1213	1085	6	6	1581	194
DDT1a-T vs. DDT4	1837	1507	330,0	1085	6	6	0,4303	194
DDT1a-T vs. DDT4-DNP-N	1837	13524	-11687	1085	6	6	15,24	194
DDT1a-T vs. DDT4-DNP-N-T	1837	14166	-12329	1085	6	6	16,08	194
DDT1a-T vs. DDT4-DNP-W	1837	10925	-9088	1085	6	6	11,85	194
DDT1a-T vs. DDT4-DNP-W-T	1837	11156	-9319	1085	6	6	12,15	194
DDT1a-T vs. DDT4-T	1837	701,8	1135	1085	6	6	1480	194
DDT1a-T vs. DDT5	1837	874,5	962,5	1085	6	6	1255	194
DDT1a-T vs. DDT5-DNP-N	1837	16446	-14609	1085	6	6	19,05	194
DDT1a-T vs. DDT5-DNP-N-T	1837	14900	-13063	1085	6	6	17,03	194
DDT1a-T vs. DDT5-DNP-W	1837	10420	-8583	1085	6	6	11,19	194
DDT1a-T vs. DDT5-DNP-W-T	1837	10337	-8500	1085	6	6	11,08	194
DDT1a-T vs. DDT5-T	1837	724,8	1112	1085	6	6	1450	194
DDT1a-T vs. DDT6	1837	1513	324,3	1085	6	6	0,4229	194
DDT1a-T vs. DDT6-DNP-N	1837	19627	-17790	1085	6	6	23,20	194
DDT1a-T vs. DDT6-DNP-N-T	1837	19757	-17920	1085	6	6	23,37	194
DDT1a-T vs. DDT6-DNP-W	1837	12124	-10287	1085	6	6	13,41	194
DDT1a-T vs. DDT6-DNP-W-T	1837	11255	-9418	1085	6	6	12,28	194
DDT1a-T vs. DDT6-T	1837	2240	-403,0	1085	6	6	0,5255	194
DDT1a-T vs. + Control	1837	12643	-10806	1085	6	6	14,09	194
DDT1a-T vs. - Control	1837	377,7	1459	1085	6	6	1903	194
DDT2 vs. DDT2-DNP-N	1094	12520	-11427	1085	6	6	14,90	194
DDT2 vs. DDT2-DNP-N-T	1094	13274	-12180	1085	6	6	15,88	194
DDT2 vs. DDT2-DNP-W	1094	10211	-9117	1085	6	6	11,89	194
DDT2 vs. DDT2-DNP-W-T	1094	9140	-8046	1085	6	6	10,49	194
DDT2 vs. DDT2-T	1094	696,0	397,5	1085	6	6	0,5183	194
DDT2 vs. DDT3	1094	664,3	429,2	1085	6	6	0,5596	194
DDT2 vs. DDT3-DNP-N	1094	12979	-11886	1085	6	6	15,50	194
DDT2 vs. DDT3-DNP-N-T	1094	11912	-10818	1085	6	6	14,11	194
DDT2 vs. DDT3-DNP-W	1094	10668	-9574	1085	6	6	12,48	194
DDT2 vs. DDT3-DNP-W-T	1094	9143	-8050	1085	6	6	10,50	194
DDT2 vs. DDT3-T	1094	624,5	469,0	1085	6	6	0,6116	194
DDT2 vs. DDT4	1094	1507	-413,5	1085	6	6	0,5392	194
DDT2 vs. DDT4-DNP-N	1094	13524	-12430	1085	6	6	16,21	194
DDT2 vs. DDT4-DNP-N-T	1094	14166	-13072	1085	6	6	17,05	194
DDT2 vs. DDT4-DNP-W	1094	10925	-9832	1085	6	6	12,82	194
DDT2 vs. DDT4-DNP-W-T	1094	11156	-10063	1085	6	6	13,12	194
DDT2 vs. DDT4-T	1094	701,8	391,7	1085	6	6	0,5107	194
DDT2 vs. DDT5	1094	874,5	219,0	1085	6	6	0,2856	194
DDT2 vs. DDT5-DNP-N	1094	16446	-15353	1085	6	6	20,02	194
DDT2 vs. DDT5-DNP-N-T	1094	14900	-13806	1085	6	6	18,00	194
DDT2 vs. DDT5-DNP-W	1094	10420	-9327	1085	6	6	12,16	194
DDT2 vs. DDT5-DNP-W-T	1094	10337	-9243	1085	6	6	12,05	194
DDT2 vs. DDT5-T	1094	724,8	368,7	1085	6	6	0,4807	194
DDT2 vs. DDT6	1094	1513	-419,2	1085	6	6	0,5466	194
DDT2 vs. DDT6-DNP-N	1094	19627	-18534	1085	6	6	24,17	194
DDT2 vs. DDT6-DNP-N-T	1094	19757	-18664	1085	6	6	24,34	194
DDT2 vs. DDT6-DNP-W	1094	12124	-11030	1085	6	6	14,38	194
DDT2 vs. DDT6-DNP-W-T	1094	11255	-10161	1085	6	6	13,25	194
DDT2 vs. DDT6-T	1094	2240	-1147	1085	6	6	1495	194
DDT2 vs. + Control	1094	12643	-11550	1085	6	6	15,06	194
DDT2 vs. - Control	1094	377,7	715,8	1085	6	6	0,9334	194
DDT2-DNP-N vs. DDT2-DNP-N-T	12520	13274	-753,5	1085	6	6	0,9826	194
DDT2-DNP-N vs. DDT2-DNP-W	12520	10211	2309	1085	6	6	3011	194
DDT2-DNP-N vs. DDT2-DNP-W-T	12520	9140	3381	1085	6	6	4408	194
DDT2-DNP-N vs. DDT2-T	12520	696,0	11824	1085	6	6	15,42	194
DDT2-DNP-N vs. DDT3	12520	664,3	11856	1085	6	6	15,46	194
DDT2-DNP-N vs. DDT3-DNP-N	12520	12979	-459,0	1085	6	6	0,5985	194
DDT2-DNP-N vs. DDT3-DNP-N-T	12520	11912	608,3	1085	6	6	0,7933	194
DDT2-DNP-N vs. DDT3-DNP-W	12520	10668	1852	1085	6	6	2415	194
DDT2-DNP-N vs. DDT3-DNP-W-T	12520	9143	3377	1085	6	6	4404	194
DDT2-DNP-N vs. DDT3-T	12520	624,5	11896	1085	6	6	15,51	194
DDT2-DNP-N vs. DDT4	12520	1507	11013	1085	6	6	14,36	194
DDT2-DNP-N vs. DDT4-DNP-N	12520	13524	-1004	1085	6	6	1309	194
DDT2-DNP-N vs. DDT4-DNP-N-T	12520	14166	-1645	1085	6	6	2145	194
DDT2-DNP-N vs. DDT4-DNP-W	12520	10925	1595	1085	6	6	2080	194
DDT2-DNP-N vs. DDT4-DNP-W-T	12520	11156	1364	1085	6	6	1779	194
DDT2-DNP-N vs. DDT4-T	12520	701,8	11818	1085	6	6	15,41	194
DDT2-DNP-N vs. DDT5	12520	874,5	11646	1085	6	6	15,19	194
DDT2-DNP-N vs. DDT5-DNP-N	12520	16446	-3926	1085	6	6	5120	194
DDT2-DNP-N vs. DDT5-DNP-N-T	12520	14900	-2379	1085	6	6	3103	194
DDT2-DNP-N vs. DDT5-DNP-W	12520	10420	2100	1085	6	6	2739	194
DDT2-DNP-N vs. DDT5-DNP-W-T	12520	10337	2184	1085	6	6	2847	194
DDT2-DNP-N vs. DDT5-T	12520	724,8	11795	1085	6	6	15,38	194
DDT2-DNP-N vs. DDT6	12520	1513	11008	1085	6	6	14,35	194
DDT2-DNP-N vs. DDT6-DNP-N	12520	19627	-7107	1085	6	6	9267	194
DDT2-DNP-N vs. DDT6-DNP-N-T	12520	19757	-7237	1085	6	6	9437	194
DDT2-DNP-N vs. DDT6-DNP-W	12520	12124	396,3	1085	6	6	0,5168	194
DDT2-DNP-N vs. DDT6-DNP-W-T	12520	11255	1266	1085	6	6	1650	194
DDT2-DNP-N vs. DDT6-T	12520	2240	10280	1085	6	6	13,41	194
DDT2-DNP-N vs. + Control	12520	12643	-123,0	1085	6	6	0,1604	194
DDT2-DNP-N vs. - Control	12520	377,7	12143	1085	6	6	15,83	194
DDT2-DNP-N-T vs. DDT2-DNP-W	13274	10211	3063	1085	6	6	3994	194
DDT2-DNP-N-T vs. DDT2-DNP-W-T	13274	9140	4134	1085	6	6	5391	194
DDT2-DNP-N-T vs. DDT2-T	13274	696,0	12578	1085	6	6	16,40	194
DDT2-DNP-N-T vs. DDT3	13274	664,3	12609	1085	6	6	16,44	194
DDT2-DNP-N-T vs. DDT3-DNP-N	13274	12979	294,5	1085	6	6	0,3840	194
DDT2-DNP-N-T vs. DDT3-DNP-N-T	13274	11912	1362	1085	6	6	1776	194
DDT2-DNP-N-T vs. DDT3-DNP-W	13274	10668	2606	1085	6	6	3398	194
DDT2-DNP-N-T vs. DDT3-DNP-W-T	13274	9143	4131	1085	6	6	5386	194
DDT2-DNP-N-T vs. DDT3-T	13274	624,5	12649	1085	6	6	16,49	194
DDT2-DNP-N-T vs. DDT4	13274	1507	11767	1085	6	6	15,34	194
DDT2-DNP-N-T vs. DDT4-DNP-N	13274	13524	-250,0	1085	6	6	0,3260	194
DDT2-DNP-N-T vs. DDT4-DNP-N-T	13274	14166	-891,8	1085	6	6	1163	194
DDT2-DNP-N-T vs. DDT4-DNP-W	13274	10925	2349	1085	6	6	3063	194
DDT2-DNP-N-T vs. DDT4-DNP-W-T	13274	11156	2118	1085	6	6	2761	194
DDT2-DNP-N-T vs. DDT4-T	13274	701,8	12572	1085	6	6	16,39	194
DDT2-DNP-N-T vs. DDT5	13274	874,5	12399	1085	6	6	16,17	194
DDT2-DNP-N-T vs. DDT5-DNP-N	13274	16446	-3173	1085	6	6	4137	194
DDT2-DNP-N-T vs. DDT5-DNP-N-T	13274	14900	-1626	1085	6	6	2120	194
DDT2-DNP-N-T vs. DDT5-DNP-W	13274	10420	2854	1085	6	6	3721	194
DDT2-DNP-N-T vs. DDT5-DNP-W-T	13274	10337	2937	1085	6	6	3830	194
DDT2-DNP-N-T vs. DDT5-T	13274	724,8	12549	1085	6	6	16,36	194
DDT2-DNP-N-T vs. DDT6	13274	1513	11761	1085	6	6	15,34	194
DDT2-DNP-N-T vs. DDT6-DNP-N	13274	19627	-6353	1085	6	6	8285	194
DDT2-DNP-N-T vs. DDT6-DNP-N-T	13274	19757	-6484	1085	6	6	8455	194
DDT2-DNP-N-T vs. DDT6-DNP-W	13274	12124	1150	1085	6	6	1499	194
DDT2-DNP-N-T vs. DDT6-DNP-W-T	13274	11255	2019	1085	6	6	2633	194
DDT2-DNP-N-T vs. DDT6-T	13274	2240	11034	1085	6	6	14,39	194
DDT2-DNP-N-T vs. + Control	13274	12643	630,5	1085	6	6	0,8222	194
DDT2-DNP-N-T vs. - Control	13274	377,7	12896	1085	6	6	16,82	194
DDT2-DNP-W vs. DDT2-DNP-W-T	10211	9140	1071	1085	6	6	1397	194
DDT2-DNP-W vs. DDT2-T	10211	696,0	9515	1085	6	6	12,41	194
DDT2-DNP-W vs. DDT3	10211	664,3	9547	1085	6	6	12,45	194
DDT2-DNP-W vs. DDT3-DNP-N	10211	12979	-2768	1085	6	6	3610	194
DDT2-DNP-W vs. DDT3-DNP-N-T	10211	11912	-1701	1085	6	6	2218	194
DDT2-DNP-W vs. DDT3-DNP-W	10211	10668	-457,0	1085	6	6	0,5959	194
DDT2-DNP-W vs. DDT3-DNP-W-T	10211	9143	1068	1085	6	6	1392	194
DDT2-DNP-W vs. DDT3-T	10211	624,5	9586	1085	6	6	12,50	194
DDT2-DNP-W vs. DDT4	10211	1507	8704	1085	6	6	11,35	194
DDT2-DNP-W vs. DDT4-DNP-N	10211	13524	-3313	1085	6	6	4320	194
DDT2-DNP-W vs. DDT4-DNP-N-T	10211	14166	-3955	1085	6	6	5157	194
DDT2-DNP-W vs. DDT4-DNP-W	10211	10925	-714,2	1085	6	6	0,9313	194
DDT2-DNP-W vs. DDT4-DNP-W-T	10211	11156	-945,2	1085	6	6	1232	194
DDT2-DNP-W vs. DDT4-T	10211	701,8	9509	1085	6	6	12,40	194
DDT2-DNP-W vs. DDT5	10211	874,5	9336	1085	6	6	12,17	194
DDT2-DNP-W vs. DDT5-DNP-N	10211	16446	-6236	1085	6	6	8131	194
DDT2-DNP-W vs. DDT5-DNP-N-T	10211	14900	-4689	1085	6	6	6114	194
DDT2-DNP-W vs. DDT5-DNP-W	10211	10420	-209,2	1085	6	6	0,2728	194
DDT2-DNP-W vs. DDT5-DNP-W-T	10211	10337	-125,7	1085	6	6	0,1639	194
DDT2-DNP-W vs. DDT5-T	10211	724,8	9486	1085	6	6	12,37	194
DDT2-DNP-W vs. DDT6	10211	1513	8698	1085	6	6	11,34	194
DDT2-DNP-W vs. DDT6-DNP-N	10211	19627	-9416	1085	6	6	12,28	194
DDT2-DNP-W vs. DDT6-DNP-N-T	10211	19757	-9547	1085	6	6	12,45	194
DDT2-DNP-W vs. DDT6-DNP-W	10211	12124	-1913	1085	6	6	2495	194
DDT2-DNP-W vs. DDT6-DNP-W-T	10211	11255	-1044	1085	6	6	1361	194
DDT2-DNP-W vs. DDT6-T	10211	2240	7971	1085	6	6	10,39	194
DDT2-DNP-W vs. + Control	10211	12643	-2432	1085	6	6	3172	194
DDT2-DNP-W vs. - Control	10211	377,7	9833	1085	6	6	12,82	194
DDT2-DNP-W-T vs. DDT2-T	9140	696,0	8444	1085	6	6	11,01	194
DDT2-DNP-W-T vs. DDT3	9140	664,3	8475	1085	6	6	11,05	194
DDT2-DNP-W-T vs. DDT3-DNP-N	9140	12979	-3840	1085	6	6	5007	194
DDT2-DNP-W-T vs. DDT3-DNP-N-T	9140	11912	-2772	1085	6	6	3615	194
DDT2-DNP-W-T vs. DDT3-DNP-W	9140	10668	-1528	1085	6	6	1993	194
DDT2-DNP-W-T vs. DDT3-DNP-W-T	9140	9143	-3667	1085	6	6	0,004781	194
DDT2-DNP-W-T vs. DDT3-T	9140	624,5	8515	1085	6	6	11,10	194
DDT2-DNP-W-T vs. DDT4	9140	1507	7633	1085	6	6	9953	194
DDT2-DNP-W-T vs. DDT4-DNP-N	9140	13524	-4384	1085	6	6	5717	194
DDT2-DNP-W-T vs. DDT4-DNP-N-T	9140	14166	-5026	1085	6	6	6554	194
DDT2-DNP-W-T vs. DDT4-DNP-W	9140	10925	-1786	1085	6	6	2328	194
DDT2-DNP-W-T vs. DDT4-DNP-W-T	9140	11156	-2017	1085	6	6	2629	194
DDT2-DNP-W-T vs. DDT4-T	9140	701,8	8438	1085	6	6	11,00	194
DDT2-DNP-W-T vs. DDT5	9140	874,5	8265	1085	6	6	10,78	194
DDT2-DNP-W-T vs. DDT5-DNP-N	9140	16446	-7307	1085	6	6	9528	194
DDT2-DNP-W-T vs. DDT5-DNP-N-T	9140	14900	-5760	1085	6	6	7511	194
DDT2-DNP-W-T vs. DDT5-DNP-W	9140	10420	-1281	1085	6	6	1670	194
DDT2-DNP-W-T vs. DDT5-DNP-W-T	9140	10337	-1197	1085	6	6	1561	194
DDT2-DNP-W-T vs. DDT5-T	9140	724,8	8415	1085	6	6	10,97	194
DDT2-DNP-W-T vs. DDT6	9140	1513	7627	1085	6	6	9945	194
DDT2-DNP-W-T vs. DDT6-DNP-N	9140	19627	-10488	1085	6	6	13,68	194
DDT2-DNP-W-T vs. DDT6-DNP-N-T	9140	19757	-10618	1085	6	6	13,85	194
DDT2-DNP-W-T vs. DDT6-DNP-W	9140	12124	-2984	1085	6	6	3892	194
DDT2-DNP-W-T vs. DDT6-DNP-W-T	9140	11255	-2115	1085	6	6	2758	194
DDT2-DNP-W-T vs. DDT6-T	9140	2240	6900	1085	6	6	8997	194
DDT2-DNP-W-T vs. + Control	9140	12643	-3504	1085	6	6	4569	194
DDT2-DNP-W-T vs. - Control	9140	377,7	8762	1085	6	6	11,43	194
DDT2-T vs. DDT3	696,0	664,3	31,67	1085	6	6	0,04129	194
DDT2-T vs. DDT3-DNP-N	696,0	12979	-12283	1085	6	6	16,02	194
DDT2-T vs. DDT3-DNP-N-T	696,0	11912	-11216	1085	6	6	14,63	194
DDT2-T vs. DDT3-DNP-W	696,0	10668	-9972	1085	6	6	13,00	194
DDT2-T vs. DDT3-DNP-W-T	696,0	9143	-8447	1085	6	6	11,02	194
DDT2-T vs. DDT3-T	696,0	624,5	71,50	1085	6	6	0,09324	194
DDT2-T vs. DDT4	696,0	1507	-811,0	1085	6	6	1058	194
DDT2-T vs. DDT4-DNP-N	696,0	13524	-12828	1085	6	6	16,73	194
DDT2-T vs. DDT4-DNP-N-T	696,0	14166	-13470	1085	6	6	17,56	194
DDT2-T vs. DDT4-DNP-W	696,0	10925	-10229	1085	6	6	13,34	194
DDT2-T vs. DDT4-DNP-W-T	696,0	11156	-10460	1085	6	6	13,64	194
DDT2-T vs. DDT4-T	696,0	701,8	-5833	1085	6	6	0,007607	194
DDT2-T vs. DDT5	696,0	874,5	-178,5	1085	6	6	0,2328	194
DDT2-T vs. DDT5-DNP-N	696,0	16446	-15750	1085	6	6	20,54	194
DDT2-T vs. DDT5-DNP-N-T	696,0	14900	-14204	1085	6	6	18,52	194
DDT2-T vs. DDT5-DNP-W	696,0	10420	-9724	1085	6	6	12,68	194
DDT2-T vs. DDT5-DNP-W-T	696,0	10337	-9641	1085	6	6	12,57	194
DDT2-T vs. DDT5-T	696,0	724,8	-28,83	1085	6	6	0,03760	194
DDT2-T vs. DDT6	696,0	1513	-816,7	1085	6	6	1065	194
DDT2-T vs. DDT6-DNP-N	696,0	19627	-18931	1085	6	6	24,69	194
DDT2-T vs. DDT6-DNP-N-T	696,0	19757	-19061	1085	6	6	24,86	194
DDT2-T vs. DDT6-DNP-W	696,0	12124	-11428	1085	6	6	14,90	194
DDT2-T vs. DDT6-DNP-W-T	696,0	11255	-10559	1085	6	6	13,77	194
DDT2-T vs. DDT6-T	696,0	2240	-1544	1085	6	6	2013	194
DDT2-T vs. + Control	696,0	12643	-11947	1085	6	6	15,58	194
DDT2-T vs. - Control	696,0	377,7	318,3	1085	6	6	0,4151	194
DDT3 vs. DDT3-DNP-N	664,3	12979	-12315	1085	6	6	16,06	194
DDT3 vs. DDT3-DNP-N-T	664,3	11912	-11248	1085	6	6	14,67	194
DDT3 vs. DDT3-DNP-W	664,3	10668	-10004	1085	6	6	13,04	194
DDT3 vs. DDT3-DNP-W-T	664,3	9143	-8479	1085	6	6	11,06	194
DDT3 vs. DDT3-T	664,3	624,5	39,83	1085	6	6	0,05194	194
DDT3 vs. DDT4	664,3	1507	-842,7	1085	6	6	1099	194
DDT3 vs. DDT4-DNP-N	664,3	13524	-12859	1085	6	6	16,77	194
DDT3 vs. DDT4-DNP-N-T	664,3	14166	-13501	1085	6	6	17,61	194
DDT3 vs. DDT4-DNP-W	664,3	10925	-10261	1085	6	6	13,38	194
DDT3 vs. DDT4-DNP-W-T	664,3	11156	-10492	1085	6	6	13,68	194
DDT3 vs. DDT4-T	664,3	701,8	-37,50	1085	6	6	0,04890	194
DDT3 vs. DDT5	664,3	874,5	-210,2	1085	6	6	0,2741	194
DDT3 vs. DDT5-DNP-N	664,3	16446	-15782	1085	6	6	20,58	194
DDT3 vs. DDT5-DNP-N-T	664,3	14900	-14235	1085	6	6	18,56	194
DDT3 vs. DDT5-DNP-W	664,3	10420	-9756	1085	6	6	12,72	194
DDT3 vs. DDT5-DNP-W-T	664,3	10337	-9672	1085	6	6	12,61	194
DDT3 vs. DDT5-T	664,3	724,8	-60,50	1085	6	6	0,07889	194
DDT3 vs. DDT6	664,3	1513	-848,3	1085	6	6	1106	194
DDT3 vs. DDT6-DNP-N	664,3	19627	-18963	1085	6	6	24,73	194
DDT3 vs. DDT6-DNP-N-T	664,3	19757	-19093	1085	6	6	24,90	194
DDT3 vs. DDT6-DNP-W	664,3	12124	-11460	1085	6	6	14,94	194
DDT3 vs. DDT6-DNP-W-T	664,3	11255	-10590	1085	6	6	13,81	194
DDT3 vs. DDT6-T	664,3	2240	-1576	1085	6	6	2055	194
DDT3 vs. + Control	664,3	12643	-11979	1085	6	6	15,62	194
DDT3 vs. - Control	664,3	377,7	286,7	1085	6	6	0,3738	194
DDT3-DNP-N vs. DDT3-DNP-N-T	12979	11912	1067	1085	6	6	1392	194
DDT3-DNP-N vs. DDT3-DNP-W	12979	10668	2311	1085	6	6	3014	194
DDT3-DNP-N vs. DDT3-DNP-W-T	12979	9143	3836	1085	6	6	5002	194
DDT3-DNP-N vs. DDT3-T	12979	624,5	12355	1085	6	6	16,11	194
DDT3-DNP-N vs. DDT4	12979	1507	11472	1085	6	6	14,96	194
DDT3-DNP-N vs. DDT4-DNP-N	12979	13524	-544,5	1085	6	6	0,7100	194
DDT3-DNP-N vs. DDT4-DNP-N-T	12979	14166	-1186	1085	6	6	1547	194
DDT3-DNP-N vs. DDT4-DNP-W	12979	10925	2054	1085	6	6	2679	194
DDT3-DNP-N vs. DDT4-DNP-W-T	12979	11156	1823	1085	6	6	2377	194
DDT3-DNP-N vs. DDT4-T	12979	701,8	12277	1085	6	6	16,01	194
DDT3-DNP-N vs. DDT5	12979	874,5	12105	1085	6	6	15,78	194
DDT3-DNP-N vs. DDT5-DNP-N	12979	16446	-3467	1085	6	6	4521	194
DDT3-DNP-N vs. DDT5-DNP-N-T	12979	14900	-1920	1085	6	6	2504	194
DDT3-DNP-N vs. DDT5-DNP-W	12979	10420	2559	1085	6	6	3337	194
DDT3-DNP-N vs. DDT5-DNP-W-T	12979	10337	2643	1085	6	6	3446	194
DDT3-DNP-N vs. DDT5-T	12979	724,8	12254	1085	6	6	15,98	194
DDT3-DNP-N vs. DDT6	12979	1513	11467	1085	6	6	14,95	194
DDT3-DNP-N vs. DDT6-DNP-N	12979	19627	-6648	1085	6	6	8669	194
DDT3-DNP-N vs. DDT6-DNP-N-T	12979	19757	-6778	1085	6	6	8839	194
DDT3-DNP-N vs. DDT6-DNP-W	12979	12124	855,3	1085	6	6	1115	194
DDT3-DNP-N vs. DDT6-DNP-W-T	12979	11255	1725	1085	6	6	2249	194
DDT3-DNP-N vs. DDT6-T	12979	2240	10739	1085	6	6	14,00	194
DDT3-DNP-N vs. + Control	12979	12643	336,0	1085	6	6	0,4381	194
DDT3-DNP-N vs. - Control	12979	377,7	12602	1085	6	6	16,43	194
DDT3-DNP-N-T vs. DDT3-DNP-W	11912	10668	1244	1085	6	6	1622	194
DDT3-DNP-N-T vs. DDT3-DNP-W-T	11912	9143	2769	1085	6	6	3610	194
DDT3-DNP-N-T vs. DDT3-T	11912	624,5	11287	1085	6	6	14,72	194
DDT3-DNP-N-T vs. DDT4	11912	1507	10405	1085	6	6	13,57	194
DDT3-DNP-N-T vs. DDT4-DNP-N	11912	13524	-1612	1085	6	6	2102	194
DDT3-DNP-N-T vs. DDT4-DNP-N-T	11912	14166	-2254	1085	6	6	2939	194
DDT3-DNP-N-T vs. DDT4-DNP-W	11912	10925	986,8	1085	6	6	1287	194
DDT3-DNP-N-T vs. DDT4-DNP-W-T	11912	11156	755,8	1085	6	6	0,9856	194
DDT3-DNP-N-T vs. DDT4-T	11912	701,8	11210	1085	6	6	14,62	194
DDT3-DNP-N-T vs. DDT5	11912	874,5	11037	1085	6	6	14,39	194
DDT3-DNP-N-T vs. DDT5-DNP-N	11912	16446	-4535	1085	6	6	5913	194
DDT3-DNP-N-T vs. DDT5-DNP-N-T	11912	14900	-2988	1085	6	6	3896	194
DDT3-DNP-N-T vs. DDT5-DNP-W	11912	10420	1492	1085	6	6	1945	194
DDT3-DNP-N-T vs. DDT5-DNP-W-T	11912	10337	1575	1085	6	6	2054	194
DDT3-DNP-N-T vs. DDT5-T	11912	724,8	11187	1085	6	6	14,59	194
DDT3-DNP-N-T vs. DDT6	11912	1513	10399	1085	6	6	13,56	194
DDT3-DNP-N-T vs. DDT6-DNP-N	11912	19627	-7715	1085	6	6	10,06	194
DDT3-DNP-N-T vs. DDT6-DNP-N-T	11912	19757	-7846	1085	6	6	10,23	194
DDT3-DNP-N-T vs. DDT6-DNP-W	11912	12124	-212,0	1085	6	6	0,2764	194
DDT3-DNP-N-T vs. DDT6-DNP-W-T	11912	11255	657,3	1085	6	6	0,8572	194
DDT3-DNP-N-T vs. DDT6-T	11912	2240	9672	1085	6	6	12,61	194
DDT3-DNP-N-T vs. + Control	11912	12643	-731,3	1085	6	6	0,9537	194
DDT3-DNP-N-T vs. - Control	11912	377,7	11534	1085	6	6	15,04	194
DDT3-DNP-W vs. DDT3-DNP-W-T	10668	9143	1525	1085	6	6	1988	194
DDT3-DNP-W vs. DDT3-T	10668	624,5	10043	1085	6	6	13,10	194
DDT3-DNP-W vs. DDT4	10668	1507	9161	1085	6	6	11,95	194
DDT3-DNP-W vs. DDT4-DNP-N	10668	13524	-2856	1085	6	6	3724	194
DDT3-DNP-W vs. DDT4-DNP-N-T	10668	14166	-3498	1085	6	6	4561	194
DDT3-DNP-W vs. DDT4-DNP-W	10668	10925	-257,2	1085	6	6	0,3353	194
DDT3-DNP-W vs. DDT4-DNP-W-T	10668	11156	-488,2	1085	6	6	0,6366	194
DDT3-DNP-W vs. DDT4-T	10668	701,8	9966	1085	6	6	13,00	194
DDT3-DNP-W vs. DDT5	10668	874,5	9793	1085	6	6	12,77	194
DDT3-DNP-W vs. DDT5-DNP-N	10668	16446	-5779	1085	6	6	7535	194
DDT3-DNP-W vs. DDT5-DNP-N-T	10668	14900	-4232	1085	6	6	5518	194
DDT3-DNP-W vs. DDT5-DNP-W	10668	10420	247,8	1085	6	6	0,3232	194
DDT3-DNP-W vs. DDT5-DNP-W-T	10668	10337	331,3	1085	6	6	0,4321	194
DDT3-DNP-W vs. DDT5-T	10668	724,8	9943	1085	6	6	12,97	194
DDT3-DNP-W vs. DDT6	10668	1513	9155	1085	6	6	11,94	194
DDT3-DNP-W vs. DDT6-DNP-N	10668	19627	-8959	1085	6	6	11,68	194
DDT3-DNP-W vs. DDT6-DNP-N-T	10668	19757	-9090	1085	6	6	11,85	194
DDT3-DNP-W vs. DDT6-DNP-W	10668	12124	-1456	1085	6	6	1899	194
DDT3-DNP-W vs. DDT6-DNP-W-T	10668	11255	-586,7	1085	6	6	0,7650	194
DDT3-DNP-W vs. DDT6-T	10668	2240	8428	1085	6	6	10,99	194
DDT3-DNP-W vs. + Control	10668	12643	-1975	1085	6	6	2576	194
DDT3-DNP-W vs. - Control	10668	377,7	10290	1085	6	6	13,42	194
DDT3-DNP-W-T vs. DDT3-T	9143	624,5	8519	1085	6	6	11,11	194
DDT3-DNP-W-T vs. DDT4	9143	1507	7636	1085	6	6	9957	194
DDT3-DNP-W-T vs. DDT4-DNP-N	9143	13524	-4381	1085	6	6	5712	194
DDT3-DNP-W-T vs. DDT4-DNP-N-T	9143	14166	-5022	1085	6	6	6549	194
DDT3-DNP-W-T vs. DDT4-DNP-W	9143	10925	-1782	1085	6	6	2323	194
DDT3-DNP-W-T vs. DDT4-DNP-W-T	9143	11156	-2013	1085	6	6	2625	194
DDT3-DNP-W-T vs. DDT4-T	9143	701,8	8441	1085	6	6	11,01	194
DDT3-DNP-W-T vs. DDT5	9143	874,5	8269	1085	6	6	10,78	194
DDT3-DNP-W-T vs. DDT5-DNP-N	9143	16446	-7303	1085	6	6	9523	194
DDT3-DNP-W-T vs. DDT5-DNP-N-T	9143	14900	-5756	1085	6	6	7506	194
DDT3-DNP-W-T vs. DDT5-DNP-W	9143	10420	-1277	1085	6	6	1665	194
DDT3-DNP-W-T vs. DDT5-DNP-W-T	9143	10337	-1193	1085	6	6	1556	194
DDT3-DNP-W-T vs. DDT5-T	9143	724,8	8418	1085	6	6	10,98	194
DDT3-DNP-W-T vs. DDT6	9143	1513	7631	1085	6	6	9950	194
DDT3-DNP-W-T vs. DDT6-DNP-N	9143	19627	-10484	1085	6	6	13,67	194
DDT3-DNP-W-T vs. DDT6-DNP-N-T	9143	19757	-10614	1085	6	6	13,84	194
DDT3-DNP-W-T vs. DDT6-DNP-W	9143	12124	-2981	1085	6	6	3887	194
DDT3-DNP-W-T vs. DDT6-DNP-W-T	9143	11255	-2111	1085	6	6	2753	194
DDT3-DNP-W-T vs. DDT6-T	9143	2240	6903	1085	6	6	9002	194
DDT3-DNP-W-T vs. + Control	9143	12643	-3500	1085	6	6	4564	194
DDT3-DNP-W-T vs. - Control	9143	377,7	8766	1085	6	6	11,43	194
DDT3-T vs. DDT4	624,5	1507	-882,5	1085	6	6	1151	194
DDT3-T vs. DDT4-DNP-N	624,5	13524	-12899	1085	6	6	16,82	194
DDT3-T vs. DDT4-DNP-N-T	624,5	14166	-13541	1085	6	6	17,66	194
DDT3-T vs. DDT4-DNP-W	624,5	10925	-10301	1085	6	6	13,43	194
DDT3-T vs. DDT4-DNP-W-T	624,5	11156	-10532	1085	6	6	13,73	194
DDT3-T vs. DDT4-T	624,5	701,8	-77,33	1085	6	6	0,1008	194
DDT3-T vs. DDT5	624,5	874,5	-250,0	1085	6	6	0,3260	194
DDT3-T vs. DDT5-DNP-N	624,5	16446	-15822	1085	6	6	20,63	194
DDT3-T vs. DDT5-DNP-N-T	624,5	14900	-14275	1085	6	6	18,61	194
DDT3-T vs. DDT5-DNP-W	624,5	10420	-9796	1085	6	6	12,77	194
DDT3-T vs. DDT5-DNP-W-T	624,5	10337	-9712	1085	6	6	12,66	194
DDT3-T vs. DDT5-T	624,5	724,8	-100,3	1085	6	6	0,1308	194
DDT3-T vs. DDT6	624,5	1513	-888,2	1085	6	6	1158	194
DDT3-T vs. DDT6-DNP-N	624,5	19627	-19003	1085	6	6	24,78	194
DDT3-T vs. DDT6-DNP-N-T	624,5	19757	-19133	1085	6	6	24,95	194
DDT3-T vs. DDT6-DNP-W	624,5	12124	-11499	1085	6	6	15,00	194
DDT3-T vs. DDT6-DNP-W-T	624,5	11255	-10630	1085	6	6	13,86	194
DDT3-T vs. DDT6-T	624,5	2240	-1616	1085	6	6	2107	194
DDT3-T vs. + Control	624,5	12643	-12019	1085	6	6	15,67	194
DDT3-T vs. - Control	624,5	377,7	246,8	1085	6	6	0,3219	194
DDT4 vs. DDT4-DNP-N	1507	13524	-12017	1085	6	6	15,67	194
DDT4 vs. DDT4-DNP-N-T	1507	14166	-12659	1085	6	6	16,51	194
DDT4 vs. DDT4-DNP-W	1507	10925	-9418	1085	6	6	12,28	194
DDT4 vs. DDT4-DNP-W-T	1507	11156	-9649	1085	6	6	12,58	194
DDT4 vs. DDT4-T	1507	701,8	805,2	1085	6	6	1050	194
DDT4 vs. DDT5	1507	874,5	632,5	1085	6	6	0,8248	194
DDT4 vs. DDT5-DNP-N	1507	16446	-14939	1085	6	6	19,48	194
DDT4 vs. DDT5-DNP-N-T	1507	14900	-13393	1085	6	6	17,46	194
DDT4 vs. DDT5-DNP-W	1507	10420	-8913	1085	6	6	11,62	194
DDT4 vs. DDT5-DNP-W-T	1507	10337	-8830	1085	6	6	11,51	194
DDT4 vs. DDT5-T	1507	724,8	782,2	1085	6	6	1020	194
DDT4 vs. DDT6	1507	1513	-5667	1085	6	6	0,007389	194
DDT4 vs. DDT6-DNP-N	1507	19627	-18120	1085	6	6	23,63	194
DDT4 vs. DDT6-DNP-N-T	1507	19757	-18250	1085	6	6	23,80	194
DDT4 vs. DDT6-DNP-W	1507	12124	-10617	1085	6	6	13,84	194
DDT4 vs. DDT6-DNP-W-T	1507	11255	-9748	1085	6	6	12,71	194
DDT4 vs. DDT6-T	1507	2240	-733,0	1085	6	6	0,9558	194
DDT4 vs. + Control	1507	12643	-11136	1085	6	6	14,52	194
DDT4 vs. - Control	1507	377,7	1129	1085	6	6	1473	194
DDT4-DNP-N vs. DDT4-DNP-N-T	13524	14166	-641,8	1085	6	6	0,8369	194
DDT4-DNP-N vs. DDT4-DNP-W	13524	10925	2599	1085	6	6	3389	194
DDT4-DNP-N vs. DDT4-DNP-W-T	13524	11156	2368	1085	6	6	3087	194
DDT4-DNP-N vs. DDT4-T	13524	701,8	12822	1085	6	6	16,72	194
DDT4-DNP-N vs. DDT5	13524	874,5	12649	1085	6	6	16,49	194
DDT4-DNP-N vs. DDT5-DNP-N	13524	16446	-2923	1085	6	6	3811	194
DDT4-DNP-N vs. DDT5-DNP-N-T	13524	14900	-1376	1085	6	6	1794	194
DDT4-DNP-N vs. DDT5-DNP-W	13524	10420	3104	1085	6	6	4047	194
DDT4-DNP-N vs. DDT5-DNP-W-T	13524	10337	3187	1085	6	6	4156	194
DDT4-DNP-N vs. DDT5-T	13524	724,8	12799	1085	6	6	16,69	194
DDT4-DNP-N vs. DDT6	13524	1513	12011	1085	6	6	15,66	194
DDT4-DNP-N vs. DDT6-DNP-N	13524	19627	-6103	1085	6	6	7959	194
DDT4-DNP-N vs. DDT6-DNP-N-T	13524	19757	-6234	1085	6	6	8129	194
DDT4-DNP-N vs. DDT6-DNP-W	13524	12124	1400	1085	6	6	1825	194
DDT4-DNP-N vs. DDT6-DNP-W-T	13524	11255	2269	1085	6	6	2959	194
DDT4-DNP-N vs. DDT6-T	13524	2240	11284	1085	6	6	14,71	194
DDT4-DNP-N vs. + Control	13524	12643	880,5	1085	6	6	1148	194
DDT4-DNP-N vs. - Control	13524	377,7	13146	1085	6	6	17,14	194
DDT4-DNP-N-T vs. DDT4-DNP-W	14166	10925	3241	1085	6	6	4226	194
DDT4-DNP-N-T vs. DDT4-DNP-W-T	14166	11156	3010	1085	6	6	3924	194
DDT4-DNP-N-T vs. DDT4-T	14166	701,8	13464	1085	6	6	17,56	194
DDT4-DNP-N-T vs. DDT5	14166	874,5	13291	1085	6	6	17,33	194
DDT4-DNP-N-T vs. DDT5-DNP-N	14166	16446	-2281	1085	6	6	2974	194
DDT4-DNP-N-T vs. DDT5-DNP-N-T	14166	14900	-734,0	1085	6	6	0,9571	194
DDT4-DNP-N-T vs. DDT5-DNP-W	14166	10420	3746	1085	6	6	4884	194
DDT4-DNP-N-T vs. DDT5-DNP-W-T	14166	10337	3829	1085	6	6	4993	194
DDT4-DNP-N-T vs. DDT5-T	14166	724,8	13441	1085	6	6	17,53	194
DDT4-DNP-N-T vs. DDT6	14166	1513	12653	1085	6	6	16,50	194
DDT4-DNP-N-T vs. DDT6-DNP-N	14166	19627	-5462	1085	6	6	7122	194
DDT4-DNP-N-T vs. DDT6-DNP-N-T	14166	19757	-5592	1085	6	6	7292	194
DDT4-DNP-N-T vs. DDT6-DNP-W	14166	12124	2042	1085	6	6	2662	194
DDT4-DNP-N-T vs. DDT6-DNP-W-T	14166	11255	2911	1085	6	6	3796	194
DDT4-DNP-N-T vs. DDT6-T	14166	2240	11926	1085	6	6	15,55	194
DDT4-DNP-N-T vs. + Control	14166	12643	1522	1085	6	6	1985	194
DDT4-DNP-N-T vs. - Control	14166	377,7	13788	1085	6	6	17,98	194
DDT4-DNP-W vs. DDT4-DNP-W-T	10925	11156	-231,0	1085	6	6	0,3012	194
DDT4-DNP-W vs. DDT4-T	10925	701,8	10223	1085	6	6	13,33	194
DDT4-DNP-W vs. DDT5	10925	874,5	10051	1085	6	6	13,11	194
DDT4-DNP-W vs. DDT5-DNP-N	10925	16446	-5521	1085	6	6	7200	194
DDT4-DNP-W vs. DDT5-DNP-N-T	10925	14900	-3975	1085	6	6	5183	194
DDT4-DNP-W vs. DDT5-DNP-W	10925	10420	505,0	1085	6	6	0,6585	194
DDT4-DNP-W vs. DDT5-DNP-W-T	10925	10337	588,5	1085	6	6	0,7674	194
DDT4-DNP-W vs. DDT5-T	10925	724,8	10200	1085	6	6	13,30	194
DDT4-DNP-W vs. DDT6	10925	1513	9412	1085	6	6	12,27	194
DDT4-DNP-W vs. DDT6-DNP-N	10925	19627	-8702	1085	6	6	11,35	194
DDT4-DNP-W vs. DDT6-DNP-N-T	10925	19757	-8832	1085	6	6	11,52	194
DDT4-DNP-W vs. DDT6-DNP-W	10925	12124	-1199	1085	6	6	1563	194
DDT4-DNP-W vs. DDT6-DNP-W-T	10925	11255	-329,5	1085	6	6	0,4297	194
DDT4-DNP-W vs. DDT6-T	10925	2240	8685	1085	6	6	11,33	194
DDT4-DNP-W vs. + Control	10925	12643	-1718	1085	6	6	2240	194
DDT4-DNP-W vs. - Control	10925	377,7	10547	1085	6	6	13,75	194
DDT4-DNP-W-T vs. DDT4-T	11156	701,8	10454	1085	6	6	13,63	194
DDT4-DNP-W-T vs. DDT5	11156	874,5	10282	1085	6	6	13,41	194
DDT4-DNP-W-T vs. DDT5-DNP-N	11156	16446	-5290	1085	6	6	6899	194
DDT4-DNP-W-T vs. DDT5-DNP-N-T	11156	14900	-3744	1085	6	6	4881	194
DDT4-DNP-W-T vs. DDT5-DNP-W	11156	10420	736,0	1085	6	6	0,9597	194
DDT4-DNP-W-T vs. DDT5-DNP-W-T	11156	10337	819,5	1085	6	6	1069	194
DDT4-DNP-W-T vs. DDT5-T	11156	724,8	10431	1085	6	6	13,60	194
DDT4-DNP-W-T vs. DDT6	11156	1513	9643	1085	6	6	12,57	194
DDT4-DNP-W-T vs. DDT6-DNP-N	11156	19627	-8471	1085	6	6	11,05	194
DDT4-DNP-W-T vs. DDT6-DNP-N-T	11156	19757	-8601	1085	6	6	11,22	194
DDT4-DNP-W-T vs. DDT6-DNP-W	11156	12124	-967,8	1085	6	6	1262	194
DDT4-DNP-W-T vs. DDT6-DNP-W-T	11156	11255	-98,50	1085	6	6	0,1284	194
DDT4-DNP-W-T vs. DDT6-T	11156	2240	8916	1085	6	6	11,63	194
DDT4-DNP-W-T vs. + Control	11156	12643	-1487	1085	6	6	1939	194
DDT4-DNP-W-T vs. - Control	11156	377,7	10778	1085	6	6	14,05	194
DDT4-T vs. DDT5	701,8	874,5	-172,7	1085	6	6	0,2252	194
DDT4-T vs. DDT5-DNP-N	701,8	16446	-15745	1085	6	6	20,53	194
DDT4-T vs. DDT5-DNP-N-T	701,8	14900	-14198	1085	6	6	18,51	194
DDT4-T vs. DDT5-DNP-W	701,8	10420	-9718	1085	6	6	12,67	194
DDT4-T vs. DDT5-DNP-W-T	701,8	10337	-9635	1085	6	6	12,56	194
DDT4-T vs. DDT5-T	701,8	724,8	-23,00	1085	6	6	0,02999	194
DDT4-T vs. DDT6	701,8	1513	-810,8	1085	6	6	1057	194
DDT4-T vs. DDT6-DNP-N	701,8	19627	-18925	1085	6	6	24,68	194
DDT4-T vs. DDT6-DNP-N-T	701,8	19757	-19056	1085	6	6	24,85	194
DDT4-T vs. DDT6-DNP-W	701,8	12124	-11422	1085	6	6	14,89	194
DDT4-T vs. DDT6-DNP-W-T	701,8	11255	-10553	1085	6	6	13,76	194
DDT4-T vs. DDT6-T	701,8	2240	-1538	1085	6	6	2006	194
DDT4-T vs. + Control	701,8	12643	-11941	1085	6	6	15,57	194
DDT4-T vs. - Control	701,8	377,7	324,2	1085	6	6	0,4227	194
DDT5 vs. DDT5-DNP-N	874,5	16446	-15572	1085	6	6	20,31	194
DDT5 vs. DDT5-DNP-N-T	874,5	14900	-14025	1085	6	6	18,29	194
DDT5 vs. DDT5-DNP-W	874,5	10420	-9546	1085	6	6	12,45	194
DDT5 vs. DDT5-DNP-W-T	874,5	10337	-9462	1085	6	6	12,34	194
DDT5 vs. DDT5-T	874,5	724,8	149,7	1085	6	6	0,1952	194
DDT5 vs. DDT6	874,5	1513	-638,2	1085	6	6	0,8322	194
DDT5 vs. DDT6-DNP-N	874,5	19627	-18753	1085	6	6	24,45	194
DDT5 vs. DDT6-DNP-N-T	874,5	19757	-18883	1085	6	6	24,62	194
DDT5 vs. DDT6-DNP-W	874,5	12124	-11249	1085	6	6	14,67	194
DDT5 vs. DDT6-DNP-W-T	874,5	11255	-10380	1085	6	6	13,54	194
DDT5 vs. DDT6-T	874,5	2240	-1366	1085	6	6	1781	194
DDT5 vs. + Control	874,5	12643	-11769	1085	6	6	15,35	194
DDT5 vs. - Control	874,5	377,7	496,8	1085	6	6	0,6479	194
DDT5-DNP-N vs. DDT5-DNP-N-T	16446	14900	1547	1085	6	6	2017	194
DDT5-DNP-N vs. DDT5-DNP-W	16446	10420	6026	1085	6	6	7858	194
DDT5-DNP-N vs. DDT5-DNP-W-T	16446	10337	6110	1085	6	6	7967	194
DDT5-DNP-N vs. DDT5-T	16446	724,8	15722	1085	6	6	20,50	194
DDT5-DNP-N vs. DDT6	16446	1513	14934	1085	6	6	19,47	194
DDT5-DNP-N vs. DDT6-DNP-N	16446	19627	-3181	1085	6	6	4148	194
DDT5-DNP-N vs. DDT6-DNP-N-T	16446	19757	-3311	1085	6	6	4318	194
DDT5-DNP-N vs. DDT6-DNP-W	16446	12124	4323	1085	6	6	5636	194
DDT5-DNP-N vs. DDT6-DNP-W-T	16446	11255	5192	1085	6	6	6770	194
DDT5-DNP-N vs. DDT6-T	16446	2240	14206	1085	6	6	18,52	194
DDT5-DNP-N vs. + Control	16446	12643	3803	1085	6	6	4959	194
DDT5-DNP-N vs. - Control	16446	377,7	16069	1085	6	6	20,95	194
DDT5-DNP-N-T vs. DDT5-DNP-W	14900	10420	4480	1085	6	6	5841	194
DDT5-DNP-N-T vs. DDT5-DNP-W-T	14900	10337	4563	1085	6	6	5950	194
DDT5-DNP-N-T vs. DDT5-T	14900	724,8	14175	1085	6	6	18,48	194
DDT5-DNP-N-T vs. DDT6	14900	1513	13387	1085	6	6	17,46	194
DDT5-DNP-N-T vs. DDT6-DNP-N	14900	19627	-4728	1085	6	6	6165	194
DDT5-DNP-N-T vs. DDT6-DNP-N-T	14900	19757	-4858	1085	6	6	6335	194
DDT5-DNP-N-T vs. DDT6-DNP-W	14900	12124	2776	1085	6	6	3619	194
DDT5-DNP-N-T vs. DDT6-DNP-W-T	14900	11255	3645	1085	6	6	4753	194
DDT5-DNP-N-T vs. DDT6-T	14900	2240	12660	1085	6	6	16,51	194
DDT5-DNP-N-T vs. + Control	14900	12643	2256	1085	6	6	2942	194
DDT5-DNP-N-T vs. - Control	14900	377,7	14522	1085	6	6	18,94	194
DDT5-DNP-W vs. DDT5-DNP-W-T	10420	10337	83,50	1085	6	6	0,1089	194
DDT5-DNP-W vs. DDT5-T	10420	724,8	9695	1085	6	6	12,64	194
DDT5-DNP-W vs. DDT6	10420	1513	8907	1085	6	6	11,62	194
DDT5-DNP-W vs. DDT6-DNP-N	10420	19627	-9207	1085	6	6	12,01	194
DDT5-DNP-W vs. DDT6-DNP-N-T	10420	19757	-9337	1085	6	6	12,18	194
DDT5-DNP-W vs. DDT6-DNP-W	10420	12124	-1704	1085	6	6	2222	194
DDT5-DNP-W vs. DDT6-DNP-W-T	10420	11255	-834,5	1085	6	6	1088	194
DDT5-DNP-W vs. DDT6-T	10420	2240	8180	1085	6	6	10,67	194
DDT5-DNP-W vs. + Control	10420	12643	-2223	1085	6	6	2899	194
DDT5-DNP-W vs. - Control	10420	377,7	10042	1085	6	6	13,10	194
DDT5-DNP-W-T vs. DDT5-T	10337	724,8	9612	1085	6	6	12,53	194
DDT5-DNP-W-T vs. DDT6	10337	1513	8824	1085	6	6	11,51	194
DDT5-DNP-W-T vs. DDT6-DNP-N	10337	19627	-9291	1085	6	6	12,11	194
DDT5-DNP-W-T vs. DDT6-DNP-N-T	10337	19757	-9421	1085	6	6	12,28	194
DDT5-DNP-W-T vs. DDT6-DNP-W	10337	12124	-1787	1085	6	6	2331	194
DDT5-DNP-W-T vs. DDT6-DNP-W-T	10337	11255	-918,0	1085	6	6	1197	194
DDT5-DNP-W-T vs. DDT6-T	10337	2240	8097	1085	6	6	10,56	194
DDT5-DNP-W-T vs. + Control	10337	12643	-2307	1085	6	6	3008	194
DDT5-DNP-W-T vs. - Control	10337	377,7	9959	1085	6	6	12,99	194
DDT5-T vs. DDT6	724,8	1513	-787,8	1085	6	6	1027	194
DDT5-T vs. DDT6-DNP-N	724,8	19627	-18902	1085	6	6	24,65	194
DDT5-T vs. DDT6-DNP-N-T	724,8	19757	-19033	1085	6	6	24,82	194
DDT5-T vs. DDT6-DNP-W	724,8	12124	-11399	1085	6	6	14,86	194
DDT5-T vs. DDT6-DNP-W-T	724,8	11255	-10530	1085	6	6	13,73	194
DDT5-T vs. DDT6-T	724,8	2240	-1515	1085	6	6	1976	194
DDT5-T vs. + Control	724,8	12643	-11918	1085	6	6	15,54	194
DDT5-T vs. - Control	724,8	377,7	347,2	1085	6	6	0,4527	194
DDT6 vs. DDT6-DNP-N	1513	19627	-18114	1085	6	6	23,62	194
DDT6 vs. DDT6-DNP-N-T	1513	19757	-18245	1085	6	6	23,79	194
DDT6 vs. DDT6-DNP-W	1513	12124	-10611	1085	6	6	13,84	194
DDT6 vs. DDT6-DNP-W-T	1513	11255	-9742	1085	6	6	12,70	194
DDT6 vs. DDT6-T	1513	2240	-727,3	1085	6	6	0,9484	194
DDT6 vs. + Control	1513	12643	-11131	1085	6	6	14,51	194
DDT6 vs. - Control	1513	377,7	1135	1085	6	6	1480	194
DDT6-DNP-N vs. DDT6-DNP-N-T	19627	19757	-130,3	1085	6	6	0,1700	194
DDT6-DNP-N vs. DDT6-DNP-W	19627	12124	7503	1085	6	6	9784	194
DDT6-DNP-N vs. DDT6-DNP-W-T	19627	11255	8373	1085	6	6	10,92	194
DDT6-DNP-N vs. DDT6-T	19627	2240	17387	1085	6	6	22,67	194
DDT6-DNP-N vs. + Control	19627	12643	6984	1085	6	6	9107	194
DDT6-DNP-N vs. - Control	19627	377,7	19249	1085	6	6	25,10	194
DDT6-DNP-N-T vs. DDT6-DNP-W	19757	12124	7634	1085	6	6	9954	194
DDT6-DNP-N-T vs. DDT6-DNP-W-T	19757	11255	8503	1085	6	6	11,09	194
DDT6-DNP-N-T vs. DDT6-T	19757	2240	17517	1085	6	6	22,84	194
DDT6-DNP-N-T vs. + Control	19757	12643	7114	1085	6	6	9277	194
DDT6-DNP-N-T vs. - Control	19757	377,7	19380	1085	6	6	25,27	194
DDT6-DNP-W vs. DDT6-DNP-W-T	12124	11255	869,3	1085	6	6	1134	194
DDT6-DNP-W vs. DDT6-T	12124	2240	9884	1085	6	6	12,89	194
DDT6-DNP-W vs. + Control	12124	12643	-519,3	1085	6	6	0,6772	194
DDT6-DNP-W vs. - Control	12124	377,7	11746	1085	6	6	15,32	194
DDT6-DNP-W-T vs. DDT6-T	11255	2240	9015	1085	6	6	11,75	194
DDT6-DNP-W-T vs. + Control	11255	12643	-1389	1085	6	6	1811	194
DDT6-DNP-W-T vs. - Control	11255	377,7	10877	1085	6	6	14,18	194
DDT6-T vs. + Control	2240	12643	-10403	1085	6	6	13,57	194
DDT6-T vs. - Control	2240	377,7	1862	1085	6	6	2428	194
+ Control vs. - Control	12643	377,7	12266	1085	6	6	15,99	194
