# Supplementary material for: DNA Nanostructure-Templated Antibody Complexes Provide Insights into the Geometric Requirements of Human Complement Cascade Activation
Source: J Am Chem Soc. 2024 May 4;146(19):13455–66. doi: 10.1021/jacs.4c02772 (PMC11099972; doi:10.1021/jacs.4c02772)
Supplement: Supplementary file 1 — ja4c02772_si_001.zip [file ja4c02772_si_001.zip › ANOVA/Ordinary one-way ANOVA of 15 min 10 nM.xlsx]

## Sheet: Ordinary one-way ANOVA of 15 mi
Number of families	1
Number of comparisons per family	741
Alpha	0,05
Tukey's multiple comparisons test	Mean Diff,	95,00% CI of diff,	Below threshold?	Summary	Adjusted P Value
DDT1a vs. DDT1a-N	-78,00	-2072 to 1916	No	ns	>0,9999	A-B
DDT1a vs. DDT1b noChol-N	165,8	-2277 to 2608	No	ns	>0,9999	A-C
DDT1a vs. DDT1b-2xChol-N	183,8	-2259 to 2626	No	ns	>0,9999	A-D
DDT1a vs. DDT1a-N-T	42,33	-1952 to 2037	No	ns	>0,9999	A-E
DDT1a vs. DDT1a-W	52,00	-1942 to 2046	No	ns	>0,9999	A-F
DDT1a vs. DDT1a-W-T	-16,33	-2011 to 1978	No	ns	>0,9999	A-G
DDT1a vs. DDT1a-T	53,67	-1941 to 2048	No	ns	>0,9999	A-H
DDT1a vs. DDT2	-311,0	-2305 to 1683	No	ns	>0,9999	A-I
DDT1a vs. DDT2-DNP-N	7000	-1987 to 2001	No	ns	>0,9999	A-J
DDT1a vs. DDT2-DNP-N-T	0,000	-1994 to 1994	No	ns	>0,9999	A-K
DDT1a vs. DDT2-DNP-W	-74,67	-2069 to 1920	No	ns	>0,9999	A-L
DDT1a vs. DDT2-DNP-W-T	2667	-1992 to 1997	No	ns	>0,9999	A-M
DDT1a vs. DDT2-T	-101,8	-2096 to 1893	No	ns	>0,9999	A-N
DDT1a vs. DDT3	-12,83	-2007 to 1982	No	ns	>0,9999	A-O
DDT1a vs. DDT3-DNP-N	-398,5	-2393 to 1596	No	ns	>0,9999	A-P
DDT1a vs. DDT3-DNP-N-T	-715,2	-2710 to 1279	No	ns	>0,9999	A-Q
DDT1a vs. DDT3-DNP-W	-100,2	-2095 to 1894	No	ns	>0,9999	A-R
DDT1a vs. DDT3-DNP-W-T	31,83	-1963 to 2026	No	ns	>0,9999	A-S
DDT1a vs. DDT3-T	28,83	-1966 to 2023	No	ns	>0,9999	A-T
DDT1a vs. DDT4	-148,5	-2143 to 1846	No	ns	>0,9999	A-U
DDT1a vs. DDT4-DNP-N	-313,3	-2308 to 1681	No	ns	>0,9999	A-V
DDT1a vs. DDT4-DNP-N-T	-106,3	-2101 to 1888	No	ns	>0,9999	A-W
DDT1a vs. DDT4-DNP-W	-126,2	-2121 to 1868	No	ns	>0,9999	A-X
DDT1a vs. DDT4-DNP-W-T	-194,2	-2189 to 1800	No	ns	>0,9999	A-Y
DDT1a vs. DDT4-T	-226,3	-2221 to 1768	No	ns	>0,9999	A-Z
DDT1a vs. DDT5	-133,3	-2128 to 1861	No	ns	>0,9999	A-AA
DDT1a vs. DDT5-DNP-N	-1318	-3313 to 676,1	No	ns	0,8133	A-AB
DDT1a vs. DDT5-DNP-N-T	-1313	-3307 to 681,6	No	ns	0,8200	A-AC
DDT1a vs. DDT5-DNP-W	-98,50	-2093 to 1896	No	ns	>0,9999	A-AD
DDT1a vs. DDT5-DNP-W-T	-77,50	-2072 to 1917	No	ns	>0,9999	A-AE
DDT1a vs. DDT5-T	-203,5	-2198 to 1791	No	ns	>0,9999	A-AF
DDT1a vs. DDT6	-155,0	-2149 to 1839	No	ns	>0,9999	A-AG
DDT1a vs. DDT6-DNP-N	-3669	-5663 to -1674	Yes	****	<0,0001	A-AH
DDT1a vs. DDT6-DNP-N-T	-4716	-6710 to -2722	Yes	****	<0,0001	A-AI
DDT1a vs. DDT6-DNP-W	-86,00	-2080 to 1908	No	ns	>0,9999	A-AJ
DDT1a vs. DDT6-DNP-W-T	-138,0	-2132 to 1856	No	ns	>0,9999	A-AK
DDT1a vs. DDT6-T	-107,0	-2101 to 1887	No	ns	>0,9999	A-AL
DDT1a vs. - Control	-239,5	-2234 to 1755	No	ns	>0,9999	A-AN
DDT1a-N vs. DDT1b noChol-N	243,8	-2199 to 2686	No	ns	>0,9999	B-C
DDT1a-N vs. DDT1b-2xChol-N	261,8	-2181 to 2704	No	ns	>0,9999	B-D
DDT1a-N vs. DDT1a-N-T	120,3	-1874 to 2115	No	ns	>0,9999	B-E
DDT1a-N vs. DDT1a-W	130,0	-1864 to 2124	No	ns	>0,9999	B-F
DDT1a-N vs. DDT1a-W-T	61,67	-1933 to 2056	No	ns	>0,9999	B-G
DDT1a-N vs. DDT1a-T	131,7	-1863 to 2126	No	ns	>0,9999	B-H
DDT1a-N vs. DDT2	-233,0	-2227 to 1761	No	ns	>0,9999	B-I
DDT1a-N vs. DDT2-DNP-N	85,00	-1909 to 2079	No	ns	>0,9999	B-J
DDT1a-N vs. DDT2-DNP-N-T	78,00	-1916 to 2072	No	ns	>0,9999	B-K
DDT1a-N vs. DDT2-DNP-W	3333	-1991 to 1998	No	ns	>0,9999	B-L
DDT1a-N vs. DDT2-DNP-W-T	80,67	-1914 to 2075	No	ns	>0,9999	B-M
DDT1a-N vs. DDT2-T	-23,83	-2018 to 1971	No	ns	>0,9999	B-N
DDT1a-N vs. DDT3	65,17	-1929 to 2060	No	ns	>0,9999	B-O
DDT1a-N vs. DDT3-DNP-N	-320,5	-2315 to 1674	No	ns	>0,9999	B-P
DDT1a-N vs. DDT3-DNP-N-T	-637,2	-2632 to 1357	No	ns	>0,9999	B-Q
DDT1a-N vs. DDT3-DNP-W	-22,17	-2017 to 1972	No	ns	>0,9999	B-R
DDT1a-N vs. DDT3-DNP-W-T	109,8	-1885 to 2104	No	ns	>0,9999	B-S
DDT1a-N vs. DDT3-T	106,8	-1888 to 2101	No	ns	>0,9999	B-T
DDT1a-N vs. DDT4	-70,50	-2065 to 1924	No	ns	>0,9999	B-U
DDT1a-N vs. DDT4-DNP-N	-235,3	-2230 to 1759	No	ns	>0,9999	B-V
DDT1a-N vs. DDT4-DNP-N-T	-28,33	-2023 to 1966	No	ns	>0,9999	B-W
DDT1a-N vs. DDT4-DNP-W	-48,17	-2043 to 1946	No	ns	>0,9999	B-X
DDT1a-N vs. DDT4-DNP-W-T	-116,2	-2111 to 1878	No	ns	>0,9999	B-Y
DDT1a-N vs. DDT4-T	-148,3	-2143 to 1846	No	ns	>0,9999	B-Z
DDT1a-N vs. DDT5	-55,33	-2050 to 1939	No	ns	>0,9999	B-AA
DDT1a-N vs. DDT5-DNP-N	-1240	-3235 to 754,1	No	ns	0,8959	B-AB
DDT1a-N vs. DDT5-DNP-N-T	-1235	-3229 to 759,6	No	ns	0,9007	B-AC
DDT1a-N vs. DDT5-DNP-W	-20,50	-2015 to 1974	No	ns	>0,9999	B-AD
DDT1a-N vs. DDT5-DNP-W-T	0,5000	-1994 to 1995	No	ns	>0,9999	B-AE
DDT1a-N vs. DDT5-T	-125,5	-2120 to 1869	No	ns	>0,9999	B-AF
DDT1a-N vs. DDT6	-77,00	-2071 to 1917	No	ns	>0,9999	B-AG
DDT1a-N vs. DDT6-DNP-N	-3591	-5585 to -1596	Yes	****	<0,0001	B-AH
DDT1a-N vs. DDT6-DNP-N-T	-4638	-6632 to -2644	Yes	****	<0,0001	B-AI
DDT1a-N vs. DDT6-DNP-W	-8000	-2002 to 1986	No	ns	>0,9999	B-AJ
DDT1a-N vs. DDT6-DNP-W-T	-60,00	-2054 to 1934	No	ns	>0,9999	B-AK
DDT1a-N vs. DDT6-T	-29,00	-2023 to 1965	No	ns	>0,9999	B-AL
DDT1a-N vs. - Control	-161,5	-2156 to 1833	No	ns	>0,9999	B-AN
DDT1b noChol-N vs. DDT1b-2xChol-N	18,00	-2803 to 2839	No	ns	>0,9999	C-D
DDT1b noChol-N vs. DDT1a-N-T	-123,5	-2566 to 2319	No	ns	>0,9999	C-E
DDT1b noChol-N vs. DDT1a-W	-113,8	-2556 to 2329	No	ns	>0,9999	C-F
DDT1b noChol-N vs. DDT1a-W-T	-182,2	-2625 to 2260	No	ns	>0,9999	C-G
DDT1b noChol-N vs. DDT1a-T	-112,2	-2555 to 2330	No	ns	>0,9999	C-H
DDT1b noChol-N vs. DDT2	-476,8	-2919 to 1966	No	ns	>0,9999	C-I
DDT1b noChol-N vs. DDT2-DNP-N	-158,8	-2601 to 2284	No	ns	>0,9999	C-J
DDT1b noChol-N vs. DDT2-DNP-N-T	-165,8	-2608 to 2277	No	ns	>0,9999	C-K
DDT1b noChol-N vs. DDT2-DNP-W	-240,5	-2683 to 2202	No	ns	>0,9999	C-L
DDT1b noChol-N vs. DDT2-DNP-W-T	-163,2	-2606 to 2279	No	ns	>0,9999	C-M
DDT1b noChol-N vs. DDT2-T	-267,7	-2710 to 2175	No	ns	>0,9999	C-N
DDT1b noChol-N vs. DDT3	-178,7	-2621 to 2264	No	ns	>0,9999	C-O
DDT1b noChol-N vs. DDT3-DNP-N	-564,3	-3007 to 1878	No	ns	>0,9999	C-P
DDT1b noChol-N vs. DDT3-DNP-N-T	-881,0	-3324 to 1562	No	ns	>0,9999	C-Q
DDT1b noChol-N vs. DDT3-DNP-W	-266,0	-2709 to 2177	No	ns	>0,9999	C-R
DDT1b noChol-N vs. DDT3-DNP-W-T	-134,0	-2577 to 2309	No	ns	>0,9999	C-S
DDT1b noChol-N vs. DDT3-T	-137,0	-2580 to 2306	No	ns	>0,9999	C-T
DDT1b noChol-N vs. DDT4	-314,3	-2757 to 2128	No	ns	>0,9999	C-U
DDT1b noChol-N vs. DDT4-DNP-N	-479,2	-2922 to 1963	No	ns	>0,9999	C-V
DDT1b noChol-N vs. DDT4-DNP-N-T	-272,2	-2715 to 2170	No	ns	>0,9999	C-W
DDT1b noChol-N vs. DDT4-DNP-W	-292,0	-2735 to 2151	No	ns	>0,9999	C-X
DDT1b noChol-N vs. DDT4-DNP-W-T	-360,0	-2803 to 2083	No	ns	>0,9999	C-Y
DDT1b noChol-N vs. DDT4-T	-392,2	-2835 to 2050	No	ns	>0,9999	C-Z
DDT1b noChol-N vs. DDT5	-299,2	-2742 to 2143	No	ns	>0,9999	C-AA
DDT1b noChol-N vs. DDT5-DNP-N	-1484	-3927 to 958,5	No	ns	0,9191	C-AB
DDT1b noChol-N vs. DDT5-DNP-N-T	-1479	-3921 to 964,0	No	ns	0,9224	C-AC
DDT1b noChol-N vs. DDT5-DNP-W	-264,3	-2707 to 2178	No	ns	>0,9999	C-AD
DDT1b noChol-N vs. DDT5-DNP-W-T	-243,3	-2686 to 2199	No	ns	>0,9999	C-AE
DDT1b noChol-N vs. DDT5-T	-369,3	-2812 to 2073	No	ns	>0,9999	C-AF
DDT1b noChol-N vs. DDT6	-320,8	-2763 to 2122	No	ns	>0,9999	C-AG
DDT1b noChol-N vs. DDT6-DNP-N	-3835	-6277 to -1392	Yes	****	<0,0001	C-AH
DDT1b noChol-N vs. DDT6-DNP-N-T	-4882	-7324 to -2439	Yes	****	<0,0001	C-AI
DDT1b noChol-N vs. DDT6-DNP-W	-251,8	-2694 to 2191	No	ns	>0,9999	C-AJ
DDT1b noChol-N vs. DDT6-DNP-W-T	-303,8	-2746 to 2139	No	ns	>0,9999	C-AK
DDT1b noChol-N vs. DDT6-T	-272,8	-2715 to 2170	No	ns	>0,9999	C-AL
DDT1b noChol-N vs. - Control	-405,3	-2848 to 2037	No	ns	>0,9999	C-AN
DDT1b-2xChol-N vs. DDT1a-N-T	-141,5	-2584 to 2301	No	ns	>0,9999	D-E
DDT1b-2xChol-N vs. DDT1a-W	-131,8	-2574 to 2311	No	ns	>0,9999	D-F
DDT1b-2xChol-N vs. DDT1a-W-T	-200,2	-2643 to 2242	No	ns	>0,9999	D-G
DDT1b-2xChol-N vs. DDT1a-T	-130,2	-2573 to 2312	No	ns	>0,9999	D-H
DDT1b-2xChol-N vs. DDT2	-494,8	-2937 to 1948	No	ns	>0,9999	D-I
DDT1b-2xChol-N vs. DDT2-DNP-N	-176,8	-2619 to 2266	No	ns	>0,9999	D-J
DDT1b-2xChol-N vs. DDT2-DNP-N-T	-183,8	-2626 to 2259	No	ns	>0,9999	D-K
DDT1b-2xChol-N vs. DDT2-DNP-W	-258,5	-2701 to 2184	No	ns	>0,9999	D-L
DDT1b-2xChol-N vs. DDT2-DNP-W-T	-181,2	-2624 to 2261	No	ns	>0,9999	D-M
DDT1b-2xChol-N vs. DDT2-T	-285,7	-2728 to 2157	No	ns	>0,9999	D-N
DDT1b-2xChol-N vs. DDT3	-196,7	-2639 to 2246	No	ns	>0,9999	D-O
DDT1b-2xChol-N vs. DDT3-DNP-N	-582,3	-3025 to 1860	No	ns	>0,9999	D-P
DDT1b-2xChol-N vs. DDT3-DNP-N-T	-899,0	-3342 to 1544	No	ns	>0,9999	D-Q
DDT1b-2xChol-N vs. DDT3-DNP-W	-284,0	-2727 to 2159	No	ns	>0,9999	D-R
DDT1b-2xChol-N vs. DDT3-DNP-W-T	-152,0	-2595 to 2291	No	ns	>0,9999	D-S
DDT1b-2xChol-N vs. DDT3-T	-155,0	-2598 to 2288	No	ns	>0,9999	D-T
DDT1b-2xChol-N vs. DDT4	-332,3	-2775 to 2110	No	ns	>0,9999	D-U
DDT1b-2xChol-N vs. DDT4-DNP-N	-497,2	-2940 to 1945	No	ns	>0,9999	D-V
DDT1b-2xChol-N vs. DDT4-DNP-N-T	-290,2	-2733 to 2152	No	ns	>0,9999	D-W
DDT1b-2xChol-N vs. DDT4-DNP-W	-310,0	-2753 to 2133	No	ns	>0,9999	D-X
DDT1b-2xChol-N vs. DDT4-DNP-W-T	-378,0	-2821 to 2065	No	ns	>0,9999	D-Y
DDT1b-2xChol-N vs. DDT4-T	-410,2	-2853 to 2032	No	ns	>0,9999	D-Z
DDT1b-2xChol-N vs. DDT5	-317,2	-2760 to 2125	No	ns	>0,9999	D-AA
DDT1b-2xChol-N vs. DDT5-DNP-N	-1502	-3945 to 940,5	No	ns	0,9076	D-AB
DDT1b-2xChol-N vs. DDT5-DNP-N-T	-1497	-3939 to 946,0	No	ns	0,9112	D-AC
DDT1b-2xChol-N vs. DDT5-DNP-W	-282,3	-2725 to 2160	No	ns	>0,9999	D-AD
DDT1b-2xChol-N vs. DDT5-DNP-W-T	-261,3	-2704 to 2181	No	ns	>0,9999	D-AE
DDT1b-2xChol-N vs. DDT5-T	-387,3	-2830 to 2055	No	ns	>0,9999	D-AF
DDT1b-2xChol-N vs. DDT6	-338,8	-2781 to 2104	No	ns	>0,9999	D-AG
DDT1b-2xChol-N vs. DDT6-DNP-N	-3853	-6295 to -1410	Yes	****	<0,0001	D-AH
DDT1b-2xChol-N vs. DDT6-DNP-N-T	-4900	-7342 to -2457	Yes	****	<0,0001	D-AI
DDT1b-2xChol-N vs. DDT6-DNP-W	-269,8	-2712 to 2173	No	ns	>0,9999	D-AJ
DDT1b-2xChol-N vs. DDT6-DNP-W-T	-321,8	-2764 to 2121	No	ns	>0,9999	D-AK
DDT1b-2xChol-N vs. DDT6-T	-290,8	-2733 to 2152	No	ns	>0,9999	D-AL
DDT1b-2xChol-N vs. - Control	-423,3	-2866 to 2019	No	ns	>0,9999	D-AN
DDT1a-N-T vs. DDT1a-W	9667	-1985 to 2004	No	ns	>0,9999	E-F
DDT1a-N-T vs. DDT1a-W-T	-58,67	-2053 to 1936	No	ns	>0,9999	E-G
DDT1a-N-T vs. DDT1a-T	11,33	-1983 to 2006	No	ns	>0,9999	E-H
DDT1a-N-T vs. DDT2	-353,3	-2348 to 1641	No	ns	>0,9999	E-I
DDT1a-N-T vs. DDT2-DNP-N	-35,33	-2030 to 1959	No	ns	>0,9999	E-J
DDT1a-N-T vs. DDT2-DNP-N-T	-42,33	-2037 to 1952	No	ns	>0,9999	E-K
DDT1a-N-T vs. DDT2-DNP-W	-117,0	-2111 to 1877	No	ns	>0,9999	E-L
DDT1a-N-T vs. DDT2-DNP-W-T	-39,67	-2034 to 1955	No	ns	>0,9999	E-M
DDT1a-N-T vs. DDT2-T	-144,2	-2139 to 1850	No	ns	>0,9999	E-N
DDT1a-N-T vs. DDT3	-55,17	-2050 to 1939	No	ns	>0,9999	E-O
DDT1a-N-T vs. DDT3-DNP-N	-440,8	-2435 to 1554	No	ns	>0,9999	E-P
DDT1a-N-T vs. DDT3-DNP-N-T	-757,5	-2752 to 1237	No	ns	>0,9999	E-Q
DDT1a-N-T vs. DDT3-DNP-W	-142,5	-2137 to 1852	No	ns	>0,9999	E-R
DDT1a-N-T vs. DDT3-DNP-W-T	-10,50	-2005 to 1984	No	ns	>0,9999	E-S
DDT1a-N-T vs. DDT3-T	-13,50	-2008 to 1981	No	ns	>0,9999	E-T
DDT1a-N-T vs. DDT4	-190,8	-2185 to 1804	No	ns	>0,9999	E-U
DDT1a-N-T vs. DDT4-DNP-N	-355,7	-2350 to 1639	No	ns	>0,9999	E-V
DDT1a-N-T vs. DDT4-DNP-N-T	-148,7	-2143 to 1846	No	ns	>0,9999	E-W
DDT1a-N-T vs. DDT4-DNP-W	-168,5	-2163 to 1826	No	ns	>0,9999	E-X
DDT1a-N-T vs. DDT4-DNP-W-T	-236,5	-2231 to 1758	No	ns	>0,9999	E-Y
DDT1a-N-T vs. DDT4-T	-268,7	-2263 to 1726	No	ns	>0,9999	E-Z
DDT1a-N-T vs. DDT5	-175,7	-2170 to 1819	No	ns	>0,9999	E-AA
DDT1a-N-T vs. DDT5-DNP-N	-1361	-3355 to 633,7	No	ns	0,7576	E-AB
DDT1a-N-T vs. DDT5-DNP-N-T	-1355	-3350 to 639,2	No	ns	0,7652	E-AC
DDT1a-N-T vs. DDT5-DNP-W	-140,8	-2135 to 1854	No	ns	>0,9999	E-AD
DDT1a-N-T vs. DDT5-DNP-W-T	-119,8	-2114 to 1875	No	ns	>0,9999	E-AE
DDT1a-N-T vs. DDT5-T	-245,8	-2240 to 1749	No	ns	>0,9999	E-AF
DDT1a-N-T vs. DDT6	-197,3	-2192 to 1797	No	ns	>0,9999	E-AG
DDT1a-N-T vs. DDT6-DNP-N	-3711	-5706 to -1717	Yes	****	<0,0001	E-AH
DDT1a-N-T vs. DDT6-DNP-N-T	-4758	-6753 to -2764	Yes	****	<0,0001	E-AI
DDT1a-N-T vs. DDT6-DNP-W	-128,3	-2123 to 1866	No	ns	>0,9999	E-AJ
DDT1a-N-T vs. DDT6-DNP-W-T	-180,3	-2175 to 1814	No	ns	>0,9999	E-AK
DDT1a-N-T vs. DDT6-T	-149,3	-2144 to 1845	No	ns	>0,9999	E-AL
DDT1a-N-T vs. - Control	-281,8	-2276 to 1713	No	ns	>0,9999	E-AN
DDT1a-W vs. DDT1a-W-T	-68,33	-2063 to 1926	No	ns	>0,9999	F-G
DDT1a-W vs. DDT1a-T	1667	-1993 to 1996	No	ns	>0,9999	F-H
DDT1a-W vs. DDT2	-363,0	-2357 to 1631	No	ns	>0,9999	F-I
DDT1a-W vs. DDT2-DNP-N	-45,00	-2039 to 1949	No	ns	>0,9999	F-J
DDT1a-W vs. DDT2-DNP-N-T	-52,00	-2046 to 1942	No	ns	>0,9999	F-K
DDT1a-W vs. DDT2-DNP-W	-126,7	-2121 to 1868	No	ns	>0,9999	F-L
DDT1a-W vs. DDT2-DNP-W-T	-49,33	-2044 to 1945	No	ns	>0,9999	F-M
DDT1a-W vs. DDT2-T	-153,8	-2148 to 1841	No	ns	>0,9999	F-N
DDT1a-W vs. DDT3	-64,83	-2059 to 1930	No	ns	>0,9999	F-O
DDT1a-W vs. DDT3-DNP-N	-450,5	-2445 to 1544	No	ns	>0,9999	F-P
DDT1a-W vs. DDT3-DNP-N-T	-767,2	-2762 to 1227	No	ns	>0,9999	F-Q
DDT1a-W vs. DDT3-DNP-W	-152,2	-2147 to 1842	No	ns	>0,9999	F-R
DDT1a-W vs. DDT3-DNP-W-T	-20,17	-2015 to 1974	No	ns	>0,9999	F-S
DDT1a-W vs. DDT3-T	-23,17	-2018 to 1971	No	ns	>0,9999	F-T
DDT1a-W vs. DDT4	-200,5	-2195 to 1794	No	ns	>0,9999	F-U
DDT1a-W vs. DDT4-DNP-N	-365,3	-2360 to 1629	No	ns	>0,9999	F-V
DDT1a-W vs. DDT4-DNP-N-T	-158,3	-2153 to 1836	No	ns	>0,9999	F-W
DDT1a-W vs. DDT4-DNP-W	-178,2	-2173 to 1816	No	ns	>0,9999	F-X
DDT1a-W vs. DDT4-DNP-W-T	-246,2	-2241 to 1748	No	ns	>0,9999	F-Y
DDT1a-W vs. DDT4-T	-278,3	-2273 to 1716	No	ns	>0,9999	F-Z
DDT1a-W vs. DDT5	-185,3	-2180 to 1809	No	ns	>0,9999	F-AA
DDT1a-W vs. DDT5-DNP-N	-1370	-3365 to 624,1	No	ns	0,7439	F-AB
DDT1a-W vs. DDT5-DNP-N-T	-1365	-3359 to 629,6	No	ns	0,7517	F-AC
DDT1a-W vs. DDT5-DNP-W	-150,5	-2145 to 1844	No	ns	>0,9999	F-AD
DDT1a-W vs. DDT5-DNP-W-T	-129,5	-2124 to 1865	No	ns	>0,9999	F-AE
DDT1a-W vs. DDT5-T	-255,5	-2250 to 1739	No	ns	>0,9999	F-AF
DDT1a-W vs. DDT6	-207,0	-2201 to 1787	No	ns	>0,9999	F-AG
DDT1a-W vs. DDT6-DNP-N	-3721	-5715 to -1726	Yes	****	<0,0001	F-AH
DDT1a-W vs. DDT6-DNP-N-T	-4768	-6762 to -2774	Yes	****	<0,0001	F-AI
DDT1a-W vs. DDT6-DNP-W	-138,0	-2132 to 1856	No	ns	>0,9999	F-AJ
DDT1a-W vs. DDT6-DNP-W-T	-190,0	-2184 to 1804	No	ns	>0,9999	F-AK
DDT1a-W vs. DDT6-T	-159,0	-2153 to 1835	No	ns	>0,9999	F-AL
DDT1a-W vs. - Control	-291,5	-2286 to 1703	No	ns	>0,9999	F-AN
DDT1a-W-T vs. DDT1a-T	70,00	-1924 to 2064	No	ns	>0,9999	G-H
DDT1a-W-T vs. DDT2	-294,7	-2289 to 1700	No	ns	>0,9999	G-I
DDT1a-W-T vs. DDT2-DNP-N	23,33	-1971 to 2018	No	ns	>0,9999	G-J
DDT1a-W-T vs. DDT2-DNP-N-T	16,33	-1978 to 2011	No	ns	>0,9999	G-K
DDT1a-W-T vs. DDT2-DNP-W	-58,33	-2053 to 1936	No	ns	>0,9999	G-L
DDT1a-W-T vs. DDT2-DNP-W-T	19,00	-1975 to 2013	No	ns	>0,9999	G-M
DDT1a-W-T vs. DDT2-T	-85,50	-2080 to 1909	No	ns	>0,9999	G-N
DDT1a-W-T vs. DDT3	3500	-1991 to 1998	No	ns	>0,9999	G-O
DDT1a-W-T vs. DDT3-DNP-N	-382,2	-2377 to 1612	No	ns	>0,9999	G-P
DDT1a-W-T vs. DDT3-DNP-N-T	-698,8	-2693 to 1296	No	ns	>0,9999	G-Q
DDT1a-W-T vs. DDT3-DNP-W	-83,83	-2078 to 1911	No	ns	>0,9999	G-R
DDT1a-W-T vs. DDT3-DNP-W-T	48,17	-1946 to 2043	No	ns	>0,9999	G-S
DDT1a-W-T vs. DDT3-T	45,17	-1949 to 2040	No	ns	>0,9999	G-T
DDT1a-W-T vs. DDT4	-132,2	-2127 to 1862	No	ns	>0,9999	G-U
DDT1a-W-T vs. DDT4-DNP-N	-297,0	-2291 to 1697	No	ns	>0,9999	G-V
DDT1a-W-T vs. DDT4-DNP-N-T	-90,00	-2084 to 1904	No	ns	>0,9999	G-W
DDT1a-W-T vs. DDT4-DNP-W	-109,8	-2104 to 1885	No	ns	>0,9999	G-X
DDT1a-W-T vs. DDT4-DNP-W-T	-177,8	-2172 to 1817	No	ns	>0,9999	G-Y
DDT1a-W-T vs. DDT4-T	-210,0	-2204 to 1784	No	ns	>0,9999	G-Z
DDT1a-W-T vs. DDT5	-117,0	-2111 to 1877	No	ns	>0,9999	G-AA
DDT1a-W-T vs. DDT5-DNP-N	-1302	-3296 to 692,4	No	ns	0,8329	G-AB
DDT1a-W-T vs. DDT5-DNP-N-T	-1297	-3291 to 697,9	No	ns	0,8392	G-AC
DDT1a-W-T vs. DDT5-DNP-W	-82,17	-2077 to 1912	No	ns	>0,9999	G-AD
DDT1a-W-T vs. DDT5-DNP-W-T	-61,17	-2056 to 1933	No	ns	>0,9999	G-AE
DDT1a-W-T vs. DDT5-T	-187,2	-2182 to 1807	No	ns	>0,9999	G-AF
DDT1a-W-T vs. DDT6	-138,7	-2133 to 1856	No	ns	>0,9999	G-AG
DDT1a-W-T vs. DDT6-DNP-N	-3653	-5647 to -1658	Yes	****	<0,0001	G-AH
DDT1a-W-T vs. DDT6-DNP-N-T	-4700	-6694 to -2705	Yes	****	<0,0001	G-AI
DDT1a-W-T vs. DDT6-DNP-W	-69,67	-2064 to 1925	No	ns	>0,9999	G-AJ
DDT1a-W-T vs. DDT6-DNP-W-T	-121,7	-2116 to 1873	No	ns	>0,9999	G-AK
DDT1a-W-T vs. DDT6-T	-90,67	-2085 to 1904	No	ns	>0,9999	G-AL
DDT1a-W-T vs. - Control	-223,2	-2218 to 1771	No	ns	>0,9999	G-AN
DDT1a-T vs. DDT2	-364,7	-2359 to 1630	No	ns	>0,9999	H-I
DDT1a-T vs. DDT2-DNP-N	-46,67	-2041 to 1948	No	ns	>0,9999	H-J
DDT1a-T vs. DDT2-DNP-N-T	-53,67	-2048 to 1941	No	ns	>0,9999	H-K
DDT1a-T vs. DDT2-DNP-W	-128,3	-2123 to 1866	No	ns	>0,9999	H-L
DDT1a-T vs. DDT2-DNP-W-T	-51,00	-2045 to 1943	No	ns	>0,9999	H-M
DDT1a-T vs. DDT2-T	-155,5	-2150 to 1839	No	ns	>0,9999	H-N
DDT1a-T vs. DDT3	-66,50	-2061 to 1928	No	ns	>0,9999	H-O
DDT1a-T vs. DDT3-DNP-N	-452,2	-2447 to 1542	No	ns	>0,9999	H-P
DDT1a-T vs. DDT3-DNP-N-T	-768,8	-2763 to 1226	No	ns	>0,9999	H-Q
DDT1a-T vs. DDT3-DNP-W	-153,8	-2148 to 1841	No	ns	>0,9999	H-R
DDT1a-T vs. DDT3-DNP-W-T	-21,83	-2016 to 1973	No	ns	>0,9999	H-S
DDT1a-T vs. DDT3-T	-24,83	-2019 to 1970	No	ns	>0,9999	H-T
DDT1a-T vs. DDT4	-202,2	-2197 to 1792	No	ns	>0,9999	H-U
DDT1a-T vs. DDT4-DNP-N	-367,0	-2361 to 1627	No	ns	>0,9999	H-V
DDT1a-T vs. DDT4-DNP-N-T	-160,0	-2154 to 1834	No	ns	>0,9999	H-W
DDT1a-T vs. DDT4-DNP-W	-179,8	-2174 to 1815	No	ns	>0,9999	H-X
DDT1a-T vs. DDT4-DNP-W-T	-247,8	-2242 to 1747	No	ns	>0,9999	H-Y
DDT1a-T vs. DDT4-T	-280,0	-2274 to 1714	No	ns	>0,9999	H-Z
DDT1a-T vs. DDT5	-187,0	-2181 to 1807	No	ns	>0,9999	H-AA
DDT1a-T vs. DDT5-DNP-N	-1372	-3366 to 622,4	No	ns	0,7416	H-AB
DDT1a-T vs. DDT5-DNP-N-T	-1367	-3361 to 627,9	No	ns	0,7494	H-AC
DDT1a-T vs. DDT5-DNP-W	-152,2	-2147 to 1842	No	ns	>0,9999	H-AD
DDT1a-T vs. DDT5-DNP-W-T	-131,2	-2126 to 1863	No	ns	>0,9999	H-AE
DDT1a-T vs. DDT5-T	-257,2	-2252 to 1737	No	ns	>0,9999	H-AF
DDT1a-T vs. DDT6	-208,7	-2203 to 1786	No	ns	>0,9999	H-AG
DDT1a-T vs. DDT6-DNP-N	-3723	-5717 to -1728	Yes	****	<0,0001	H-AH
DDT1a-T vs. DDT6-DNP-N-T	-4770	-6764 to -2775	Yes	****	<0,0001	H-AI
DDT1a-T vs. DDT6-DNP-W	-139,7	-2134 to 1855	No	ns	>0,9999	H-AJ
DDT1a-T vs. DDT6-DNP-W-T	-191,7	-2186 to 1803	No	ns	>0,9999	H-AK
DDT1a-T vs. DDT6-T	-160,7	-2155 to 1834	No	ns	>0,9999	H-AL
DDT1a-T vs. - Control	-293,2	-2288 to 1701	No	ns	>0,9999	H-AN
DDT2 vs. DDT2-DNP-N	318,0	-1676 to 2312	No	ns	>0,9999	I-J
DDT2 vs. DDT2-DNP-N-T	311,0	-1683 to 2305	No	ns	>0,9999	I-K
DDT2 vs. DDT2-DNP-W	236,3	-1758 to 2231	No	ns	>0,9999	I-L
DDT2 vs. DDT2-DNP-W-T	313,7	-1681 to 2308	No	ns	>0,9999	I-M
DDT2 vs. DDT2-T	209,2	-1785 to 2204	No	ns	>0,9999	I-N
DDT2 vs. DDT3	298,2	-1696 to 2293	No	ns	>0,9999	I-O
DDT2 vs. DDT3-DNP-N	-87,50	-2082 to 1907	No	ns	>0,9999	I-P
DDT2 vs. DDT3-DNP-N-T	-404,2	-2399 to 1590	No	ns	>0,9999	I-Q
DDT2 vs. DDT3-DNP-W	210,8	-1784 to 2205	No	ns	>0,9999	I-R
DDT2 vs. DDT3-DNP-W-T	342,8	-1652 to 2337	No	ns	>0,9999	I-S
DDT2 vs. DDT3-T	339,8	-1655 to 2334	No	ns	>0,9999	I-T
DDT2 vs. DDT4	162,5	-1832 to 2157	No	ns	>0,9999	I-U
DDT2 vs. DDT4-DNP-N	-2333	-1997 to 1992	No	ns	>0,9999	I-V
DDT2 vs. DDT4-DNP-N-T	204,7	-1790 to 2199	No	ns	>0,9999	I-W
DDT2 vs. DDT4-DNP-W	184,8	-1810 to 2179	No	ns	>0,9999	I-X
DDT2 vs. DDT4-DNP-W-T	116,8	-1878 to 2111	No	ns	>0,9999	I-Y
DDT2 vs. DDT4-T	84,67	-1910 to 2079	No	ns	>0,9999	I-Z
DDT2 vs. DDT5	177,7	-1817 to 2172	No	ns	>0,9999	I-AA
DDT2 vs. DDT5-DNP-N	-1007	-3002 to 987,1	No	ns	0,9937	I-AB
DDT2 vs. DDT5-DNP-N-T	-1002	-2996 to 992,6	No	ns	0,9943	I-AC
DDT2 vs. DDT5-DNP-W	212,5	-1782 to 2207	No	ns	>0,9999	I-AD
DDT2 vs. DDT5-DNP-W-T	233,5	-1761 to 2228	No	ns	>0,9999	I-AE
DDT2 vs. DDT5-T	107,5	-1887 to 2102	No	ns	>0,9999	I-AF
DDT2 vs. DDT6	156,0	-1838 to 2150	No	ns	>0,9999	I-AG
DDT2 vs. DDT6-DNP-N	-3358	-5352 to -1363	Yes	****	<0,0001	I-AH
DDT2 vs. DDT6-DNP-N-T	-4405	-6399 to -2411	Yes	****	<0,0001	I-AI
DDT2 vs. DDT6-DNP-W	225,0	-1769 to 2219	No	ns	>0,9999	I-AJ
DDT2 vs. DDT6-DNP-W-T	173,0	-1821 to 2167	No	ns	>0,9999	I-AK
DDT2 vs. DDT6-T	204,0	-1790 to 2198	No	ns	>0,9999	I-AL
DDT2 vs. - Control	71,50	-1923 to 2066	No	ns	>0,9999	I-AN
DDT2-DNP-N vs. DDT2-DNP-N-T	-7000	-2001 to 1987	No	ns	>0,9999	J-K
DDT2-DNP-N vs. DDT2-DNP-W	-81,67	-2076 to 1913	No	ns	>0,9999	J-L
DDT2-DNP-N vs. DDT2-DNP-W-T	-4333	-1999 to 1990	No	ns	>0,9999	J-M
DDT2-DNP-N vs. DDT2-T	-108,8	-2103 to 1886	No	ns	>0,9999	J-N
DDT2-DNP-N vs. DDT3	-19,83	-2014 to 1975	No	ns	>0,9999	J-O
DDT2-DNP-N vs. DDT3-DNP-N	-405,5	-2400 to 1589	No	ns	>0,9999	J-P
DDT2-DNP-N vs. DDT3-DNP-N-T	-722,2	-2717 to 1272	No	ns	>0,9999	J-Q
DDT2-DNP-N vs. DDT3-DNP-W	-107,2	-2102 to 1887	No	ns	>0,9999	J-R
DDT2-DNP-N vs. DDT3-DNP-W-T	24,83	-1970 to 2019	No	ns	>0,9999	J-S
DDT2-DNP-N vs. DDT3-T	21,83	-1973 to 2016	No	ns	>0,9999	J-T
DDT2-DNP-N vs. DDT4	-155,5	-2150 to 1839	No	ns	>0,9999	J-U
DDT2-DNP-N vs. DDT4-DNP-N	-320,3	-2315 to 1674	No	ns	>0,9999	J-V
DDT2-DNP-N vs. DDT4-DNP-N-T	-113,3	-2108 to 1881	No	ns	>0,9999	J-W
DDT2-DNP-N vs. DDT4-DNP-W	-133,2	-2128 to 1861	No	ns	>0,9999	J-X
DDT2-DNP-N vs. DDT4-DNP-W-T	-201,2	-2196 to 1793	No	ns	>0,9999	J-Y
DDT2-DNP-N vs. DDT4-T	-233,3	-2228 to 1761	No	ns	>0,9999	J-Z
DDT2-DNP-N vs. DDT5	-140,3	-2135 to 1854	No	ns	>0,9999	J-AA
DDT2-DNP-N vs. DDT5-DNP-N	-1325	-3320 to 669,1	No	ns	0,8046	J-AB
DDT2-DNP-N vs. DDT5-DNP-N-T	-1320	-3314 to 674,6	No	ns	0,8115	J-AC
DDT2-DNP-N vs. DDT5-DNP-W	-105,5	-2100 to 1889	No	ns	>0,9999	J-AD
DDT2-DNP-N vs. DDT5-DNP-W-T	-84,50	-2079 to 1910	No	ns	>0,9999	J-AE
DDT2-DNP-N vs. DDT5-T	-210,5	-2205 to 1784	No	ns	>0,9999	J-AF
DDT2-DNP-N vs. DDT6	-162,0	-2156 to 1832	No	ns	>0,9999	J-AG
DDT2-DNP-N vs. DDT6-DNP-N	-3676	-5670 to -1681	Yes	****	<0,0001	J-AH
DDT2-DNP-N vs. DDT6-DNP-N-T	-4723	-6717 to -2729	Yes	****	<0,0001	J-AI
DDT2-DNP-N vs. DDT6-DNP-W	-93,00	-2087 to 1901	No	ns	>0,9999	J-AJ
DDT2-DNP-N vs. DDT6-DNP-W-T	-145,0	-2139 to 1849	No	ns	>0,9999	J-AK
DDT2-DNP-N vs. DDT6-T	-114,0	-2108 to 1880	No	ns	>0,9999	J-AL
DDT2-DNP-N vs. - Control	-246,5	-2241 to 1748	No	ns	>0,9999	J-AN
DDT2-DNP-N-T vs. DDT2-DNP-W	-74,67	-2069 to 1920	No	ns	>0,9999	K-L
DDT2-DNP-N-T vs. DDT2-DNP-W-T	2667	-1992 to 1997	No	ns	>0,9999	K-M
DDT2-DNP-N-T vs. DDT2-T	-101,8	-2096 to 1893	No	ns	>0,9999	K-N
DDT2-DNP-N-T vs. DDT3	-12,83	-2007 to 1982	No	ns	>0,9999	K-O
DDT2-DNP-N-T vs. DDT3-DNP-N	-398,5	-2393 to 1596	No	ns	>0,9999	K-P
DDT2-DNP-N-T vs. DDT3-DNP-N-T	-715,2	-2710 to 1279	No	ns	>0,9999	K-Q
DDT2-DNP-N-T vs. DDT3-DNP-W	-100,2	-2095 to 1894	No	ns	>0,9999	K-R
DDT2-DNP-N-T vs. DDT3-DNP-W-T	31,83	-1963 to 2026	No	ns	>0,9999	K-S
DDT2-DNP-N-T vs. DDT3-T	28,83	-1966 to 2023	No	ns	>0,9999	K-T
DDT2-DNP-N-T vs. DDT4	-148,5	-2143 to 1846	No	ns	>0,9999	K-U
DDT2-DNP-N-T vs. DDT4-DNP-N	-313,3	-2308 to 1681	No	ns	>0,9999	K-V
DDT2-DNP-N-T vs. DDT4-DNP-N-T	-106,3	-2101 to 1888	No	ns	>0,9999	K-W
DDT2-DNP-N-T vs. DDT4-DNP-W	-126,2	-2121 to 1868	No	ns	>0,9999	K-X
DDT2-DNP-N-T vs. DDT4-DNP-W-T	-194,2	-2189 to 1800	No	ns	>0,9999	K-Y
DDT2-DNP-N-T vs. DDT4-T	-226,3	-2221 to 1768	No	ns	>0,9999	K-Z
DDT2-DNP-N-T vs. DDT5	-133,3	-2128 to 1861	No	ns	>0,9999	K-AA
DDT2-DNP-N-T vs. DDT5-DNP-N	-1318	-3313 to 676,1	No	ns	0,8133	K-AB
DDT2-DNP-N-T vs. DDT5-DNP-N-T	-1313	-3307 to 681,6	No	ns	0,8200	K-AC
DDT2-DNP-N-T vs. DDT5-DNP-W	-98,50	-2093 to 1896	No	ns	>0,9999	K-AD
DDT2-DNP-N-T vs. DDT5-DNP-W-T	-77,50	-2072 to 1917	No	ns	>0,9999	K-AE
DDT2-DNP-N-T vs. DDT5-T	-203,5	-2198 to 1791	No	ns	>0,9999	K-AF
DDT2-DNP-N-T vs. DDT6	-155,0	-2149 to 1839	No	ns	>0,9999	K-AG
DDT2-DNP-N-T vs. DDT6-DNP-N	-3669	-5663 to -1674	Yes	****	<0,0001	K-AH
DDT2-DNP-N-T vs. DDT6-DNP-N-T	-4716	-6710 to -2722	Yes	****	<0,0001	K-AI
DDT2-DNP-N-T vs. DDT6-DNP-W	-86,00	-2080 to 1908	No	ns	>0,9999	K-AJ
DDT2-DNP-N-T vs. DDT6-DNP-W-T	-138,0	-2132 to 1856	No	ns	>0,9999	K-AK
DDT2-DNP-N-T vs. DDT6-T	-107,0	-2101 to 1887	No	ns	>0,9999	K-AL
DDT2-DNP-N-T vs. - Control	-239,5	-2234 to 1755	No	ns	>0,9999	K-AN
DDT2-DNP-W vs. DDT2-DNP-W-T	77,33	-1917 to 2072	No	ns	>0,9999	L-M
DDT2-DNP-W vs. DDT2-T	-27,17	-2022 to 1967	No	ns	>0,9999	L-N
DDT2-DNP-W vs. DDT3	61,83	-1933 to 2056	No	ns	>0,9999	L-O
DDT2-DNP-W vs. DDT3-DNP-N	-323,8	-2318 to 1671	No	ns	>0,9999	L-P
DDT2-DNP-W vs. DDT3-DNP-N-T	-640,5	-2635 to 1354	No	ns	>0,9999	L-Q
DDT2-DNP-W vs. DDT3-DNP-W	-25,50	-2020 to 1969	No	ns	>0,9999	L-R
DDT2-DNP-W vs. DDT3-DNP-W-T	106,5	-1888 to 2101	No	ns	>0,9999	L-S
DDT2-DNP-W vs. DDT3-T	103,5	-1891 to 2098	No	ns	>0,9999	L-T
DDT2-DNP-W vs. DDT4	-73,83	-2068 to 1921	No	ns	>0,9999	L-U
DDT2-DNP-W vs. DDT4-DNP-N	-238,7	-2233 to 1756	No	ns	>0,9999	L-V
DDT2-DNP-W vs. DDT4-DNP-N-T	-31,67	-2026 to 1963	No	ns	>0,9999	L-W
DDT2-DNP-W vs. DDT4-DNP-W	-51,50	-2046 to 1943	No	ns	>0,9999	L-X
DDT2-DNP-W vs. DDT4-DNP-W-T	-119,5	-2114 to 1875	No	ns	>0,9999	L-Y
DDT2-DNP-W vs. DDT4-T	-151,7	-2146 to 1843	No	ns	>0,9999	L-Z
DDT2-DNP-W vs. DDT5	-58,67	-2053 to 1936	No	ns	>0,9999	L-AA
DDT2-DNP-W vs. DDT5-DNP-N	-1244	-3238 to 750,7	No	ns	0,8930	L-AB
DDT2-DNP-W vs. DDT5-DNP-N-T	-1238	-3233 to 756,2	No	ns	0,8978	L-AC
DDT2-DNP-W vs. DDT5-DNP-W	-23,83	-2018 to 1971	No	ns	>0,9999	L-AD
DDT2-DNP-W vs. DDT5-DNP-W-T	-2833	-1997 to 1992	No	ns	>0,9999	L-AE
DDT2-DNP-W vs. DDT5-T	-128,8	-2123 to 1866	No	ns	>0,9999	L-AF
DDT2-DNP-W vs. DDT6	-80,33	-2075 to 1914	No	ns	>0,9999	L-AG
DDT2-DNP-W vs. DDT6-DNP-N	-3594	-5589 to -1600	Yes	****	<0,0001	L-AH
DDT2-DNP-W vs. DDT6-DNP-N-T	-4641	-6636 to -2647	Yes	****	<0,0001	L-AI
DDT2-DNP-W vs. DDT6-DNP-W	-11,33	-2006 to 1983	No	ns	>0,9999	L-AJ
DDT2-DNP-W vs. DDT6-DNP-W-T	-63,33	-2058 to 1931	No	ns	>0,9999	L-AK
DDT2-DNP-W vs. DDT6-T	-32,33	-2027 to 1962	No	ns	>0,9999	L-AL
DDT2-DNP-W vs. - Control	-164,8	-2159 to 1830	No	ns	>0,9999	L-AN
DDT2-DNP-W-T vs. DDT2-T	-104,5	-2099 to 1890	No	ns	>0,9999	M-N
DDT2-DNP-W-T vs. DDT3	-15,50	-2010 to 1979	No	ns	>0,9999	M-O
DDT2-DNP-W-T vs. DDT3-DNP-N	-401,2	-2396 to 1593	No	ns	>0,9999	M-P
DDT2-DNP-W-T vs. DDT3-DNP-N-T	-717,8	-2712 to 1277	No	ns	>0,9999	M-Q
DDT2-DNP-W-T vs. DDT3-DNP-W	-102,8	-2097 to 1892	No	ns	>0,9999	M-R
DDT2-DNP-W-T vs. DDT3-DNP-W-T	29,17	-1965 to 2024	No	ns	>0,9999	M-S
DDT2-DNP-W-T vs. DDT3-T	26,17	-1968 to 2021	No	ns	>0,9999	M-T
DDT2-DNP-W-T vs. DDT4	-151,2	-2146 to 1843	No	ns	>0,9999	M-U
DDT2-DNP-W-T vs. DDT4-DNP-N	-316,0	-2310 to 1678	No	ns	>0,9999	M-V
DDT2-DNP-W-T vs. DDT4-DNP-N-T	-109,0	-2103 to 1885	No	ns	>0,9999	M-W
DDT2-DNP-W-T vs. DDT4-DNP-W	-128,8	-2123 to 1866	No	ns	>0,9999	M-X
DDT2-DNP-W-T vs. DDT4-DNP-W-T	-196,8	-2191 to 1798	No	ns	>0,9999	M-Y
DDT2-DNP-W-T vs. DDT4-T	-229,0	-2223 to 1765	No	ns	>0,9999	M-Z
DDT2-DNP-W-T vs. DDT5	-136,0	-2130 to 1858	No	ns	>0,9999	M-AA
DDT2-DNP-W-T vs. DDT5-DNP-N	-1321	-3315 to 673,4	No	ns	0,8100	M-AB
DDT2-DNP-W-T vs. DDT5-DNP-N-T	-1316	-3310 to 678,9	No	ns	0,8168	M-AC
DDT2-DNP-W-T vs. DDT5-DNP-W	-101,2	-2096 to 1893	No	ns	>0,9999	M-AD
DDT2-DNP-W-T vs. DDT5-DNP-W-T	-80,17	-2075 to 1914	No	ns	>0,9999	M-AE
DDT2-DNP-W-T vs. DDT5-T	-206,2	-2201 to 1788	No	ns	>0,9999	M-AF
DDT2-DNP-W-T vs. DDT6	-157,7	-2152 to 1837	No	ns	>0,9999	M-AG
DDT2-DNP-W-T vs. DDT6-DNP-N	-3672	-5666 to -1677	Yes	****	<0,0001	M-AH
DDT2-DNP-W-T vs. DDT6-DNP-N-T	-4719	-6713 to -2724	Yes	****	<0,0001	M-AI
DDT2-DNP-W-T vs. DDT6-DNP-W	-88,67	-2083 to 1906	No	ns	>0,9999	M-AJ
DDT2-DNP-W-T vs. DDT6-DNP-W-T	-140,7	-2135 to 1854	No	ns	>0,9999	M-AK
DDT2-DNP-W-T vs. DDT6-T	-109,7	-2104 to 1885	No	ns	>0,9999	M-AL
DDT2-DNP-W-T vs. - Control	-242,2	-2237 to 1752	No	ns	>0,9999	M-AN
DDT2-T vs. DDT3	89,00	-1905 to 2083	No	ns	>0,9999	N-O
DDT2-T vs. DDT3-DNP-N	-296,7	-2291 to 1698	No	ns	>0,9999	N-P
DDT2-T vs. DDT3-DNP-N-T	-613,3	-2608 to 1381	No	ns	>0,9999	N-Q
DDT2-T vs. DDT3-DNP-W	1667	-1993 to 1996	No	ns	>0,9999	N-R
DDT2-T vs. DDT3-DNP-W-T	133,7	-1861 to 2128	No	ns	>0,9999	N-S
DDT2-T vs. DDT3-T	130,7	-1864 to 2125	No	ns	>0,9999	N-T
DDT2-T vs. DDT4	-46,67	-2041 to 1948	No	ns	>0,9999	N-U
DDT2-T vs. DDT4-DNP-N	-211,5	-2206 to 1783	No	ns	>0,9999	N-V
DDT2-T vs. DDT4-DNP-N-T	-4500	-1999 to 1990	No	ns	>0,9999	N-W
DDT2-T vs. DDT4-DNP-W	-24,33	-2019 to 1970	No	ns	>0,9999	N-X
DDT2-T vs. DDT4-DNP-W-T	-92,33	-2087 to 1902	No	ns	>0,9999	N-Y
DDT2-T vs. DDT4-T	-124,5	-2119 to 1870	No	ns	>0,9999	N-Z
DDT2-T vs. DDT5	-31,50	-2026 to 1963	No	ns	>0,9999	N-AA
DDT2-T vs. DDT5-DNP-N	-1217	-3211 to 777,9	No	ns	0,9155	N-AB
DDT2-T vs. DDT5-DNP-N-T	-1211	-3205 to 783,4	No	ns	0,9197	N-AC
DDT2-T vs. DDT5-DNP-W	3333	-1991 to 1998	No	ns	>0,9999	N-AD
DDT2-T vs. DDT5-DNP-W-T	24,33	-1970 to 2019	No	ns	>0,9999	N-AE
DDT2-T vs. DDT5-T	-101,7	-2096 to 1893	No	ns	>0,9999	N-AF
DDT2-T vs. DDT6	-53,17	-2048 to 1941	No	ns	>0,9999	N-AG
DDT2-T vs. DDT6-DNP-N	-3567	-5561 to -1573	Yes	****	<0,0001	N-AH
DDT2-T vs. DDT6-DNP-N-T	-4614	-6609 to -2620	Yes	****	<0,0001	N-AI
DDT2-T vs. DDT6-DNP-W	15,83	-1979 to 2010	No	ns	>0,9999	N-AJ
DDT2-T vs. DDT6-DNP-W-T	-36,17	-2031 to 1958	No	ns	>0,9999	N-AK
DDT2-T vs. DDT6-T	-5167	-2000 to 1989	No	ns	>0,9999	N-AL
DDT2-T vs. - Control	-137,7	-2132 to 1857	No	ns	>0,9999	N-AN
DDT3 vs. DDT3-DNP-N	-385,7	-2380 to 1609	No	ns	>0,9999	O-P
DDT3 vs. DDT3-DNP-N-T	-702,3	-2697 to 1292	No	ns	>0,9999	O-Q
DDT3 vs. DDT3-DNP-W	-87,33	-2082 to 1907	No	ns	>0,9999	O-R
DDT3 vs. DDT3-DNP-W-T	44,67	-1950 to 2039	No	ns	>0,9999	O-S
DDT3 vs. DDT3-T	41,67	-1953 to 2036	No	ns	>0,9999	O-T
DDT3 vs. DDT4	-135,7	-2130 to 1859	No	ns	>0,9999	O-U
DDT3 vs. DDT4-DNP-N	-300,5	-2295 to 1694	No	ns	>0,9999	O-V
DDT3 vs. DDT4-DNP-N-T	-93,50	-2088 to 1901	No	ns	>0,9999	O-W
DDT3 vs. DDT4-DNP-W	-113,3	-2108 to 1881	No	ns	>0,9999	O-X
DDT3 vs. DDT4-DNP-W-T	-181,3	-2176 to 1813	No	ns	>0,9999	O-Y
DDT3 vs. DDT4-T	-213,5	-2208 to 1781	No	ns	>0,9999	O-Z
DDT3 vs. DDT5	-120,5	-2115 to 1874	No	ns	>0,9999	O-AA
DDT3 vs. DDT5-DNP-N	-1306	-3300 to 688,9	No	ns	0,8288	O-AB
DDT3 vs. DDT5-DNP-N-T	-1300	-3294 to 694,4	No	ns	0,8352	O-AC
DDT3 vs. DDT5-DNP-W	-85,67	-2080 to 1909	No	ns	>0,9999	O-AD
DDT3 vs. DDT5-DNP-W-T	-64,67	-2059 to 1930	No	ns	>0,9999	O-AE
DDT3 vs. DDT5-T	-190,7	-2185 to 1804	No	ns	>0,9999	O-AF
DDT3 vs. DDT6	-142,2	-2137 to 1852	No	ns	>0,9999	O-AG
DDT3 vs. DDT6-DNP-N	-3656	-5650 to -1662	Yes	****	<0,0001	O-AH
DDT3 vs. DDT6-DNP-N-T	-4703	-6698 to -2709	Yes	****	<0,0001	O-AI
DDT3 vs. DDT6-DNP-W	-73,17	-2068 to 1921	No	ns	>0,9999	O-AJ
DDT3 vs. DDT6-DNP-W-T	-125,2	-2120 to 1869	No	ns	>0,9999	O-AK
DDT3 vs. DDT6-T	-94,17	-2089 to 1900	No	ns	>0,9999	O-AL
DDT3 vs. - Control	-226,7	-2221 to 1768	No	ns	>0,9999	O-AN
DDT3-DNP-N vs. DDT3-DNP-N-T	-316,7	-2311 to 1678	No	ns	>0,9999	P-Q
DDT3-DNP-N vs. DDT3-DNP-W	298,3	-1696 to 2293	No	ns	>0,9999	P-R
DDT3-DNP-N vs. DDT3-DNP-W-T	430,3	-1564 to 2425	No	ns	>0,9999	P-S
DDT3-DNP-N vs. DDT3-T	427,3	-1567 to 2422	No	ns	>0,9999	P-T
DDT3-DNP-N vs. DDT4	250,0	-1744 to 2244	No	ns	>0,9999	P-U
DDT3-DNP-N vs. DDT4-DNP-N	85,17	-1909 to 2080	No	ns	>0,9999	P-V
DDT3-DNP-N vs. DDT4-DNP-N-T	292,2	-1702 to 2287	No	ns	>0,9999	P-W
DDT3-DNP-N vs. DDT4-DNP-W	272,3	-1722 to 2267	No	ns	>0,9999	P-X
DDT3-DNP-N vs. DDT4-DNP-W-T	204,3	-1790 to 2199	No	ns	>0,9999	P-Y
DDT3-DNP-N vs. DDT4-T	172,2	-1822 to 2167	No	ns	>0,9999	P-Z
DDT3-DNP-N vs. DDT5	265,2	-1729 to 2260	No	ns	>0,9999	P-AA
DDT3-DNP-N vs. DDT5-DNP-N	-919,8	-2914 to 1075	No	ns	0,9988	P-AB
DDT3-DNP-N vs. DDT5-DNP-N-T	-914,3	-2909 to 1080	No	ns	0,9989	P-AC
DDT3-DNP-N vs. DDT5-DNP-W	300,0	-1694 to 2294	No	ns	>0,9999	P-AD
DDT3-DNP-N vs. DDT5-DNP-W-T	321,0	-1673 to 2315	No	ns	>0,9999	P-AE
DDT3-DNP-N vs. DDT5-T	195,0	-1799 to 2189	No	ns	>0,9999	P-AF
DDT3-DNP-N vs. DDT6	243,5	-1751 to 2238	No	ns	>0,9999	P-AG
DDT3-DNP-N vs. DDT6-DNP-N	-3270	-5265 to -1276	Yes	****	<0,0001	P-AH
DDT3-DNP-N vs. DDT6-DNP-N-T	-4318	-6312 to -2323	Yes	****	<0,0001	P-AI
DDT3-DNP-N vs. DDT6-DNP-W	312,5	-1682 to 2307	No	ns	>0,9999	P-AJ
DDT3-DNP-N vs. DDT6-DNP-W-T	260,5	-1734 to 2255	No	ns	>0,9999	P-AK
DDT3-DNP-N vs. DDT6-T	291,5	-1703 to 2286	No	ns	>0,9999	P-AL
DDT3-DNP-N vs. - Control	159,0	-1835 to 2153	No	ns	>0,9999	P-AN
DDT3-DNP-N-T vs. DDT3-DNP-W	615,0	-1379 to 2609	No	ns	>0,9999	Q-R
DDT3-DNP-N-T vs. DDT3-DNP-W-T	747,0	-1247 to 2741	No	ns	>0,9999	Q-S
DDT3-DNP-N-T vs. DDT3-T	744,0	-1250 to 2738	No	ns	>0,9999	Q-T
DDT3-DNP-N-T vs. DDT4	566,7	-1428 to 2561	No	ns	>0,9999	Q-U
DDT3-DNP-N-T vs. DDT4-DNP-N	401,8	-1593 to 2396	No	ns	>0,9999	Q-V
DDT3-DNP-N-T vs. DDT4-DNP-N-T	608,8	-1386 to 2603	No	ns	>0,9999	Q-W
DDT3-DNP-N-T vs. DDT4-DNP-W	589,0	-1405 to 2583	No	ns	>0,9999	Q-X
DDT3-DNP-N-T vs. DDT4-DNP-W-T	521,0	-1473 to 2515	No	ns	>0,9999	Q-Y
DDT3-DNP-N-T vs. DDT4-T	488,8	-1506 to 2483	No	ns	>0,9999	Q-Z
DDT3-DNP-N-T vs. DDT5	581,8	-1413 to 2576	No	ns	>0,9999	Q-AA
DDT3-DNP-N-T vs. DDT5-DNP-N	-603,2	-2598 to 1391	No	ns	>0,9999	Q-AB
DDT3-DNP-N-T vs. DDT5-DNP-N-T	-597,7	-2592 to 1397	No	ns	>0,9999	Q-AC
DDT3-DNP-N-T vs. DDT5-DNP-W	616,7	-1378 to 2611	No	ns	>0,9999	Q-AD
DDT3-DNP-N-T vs. DDT5-DNP-W-T	637,7	-1357 to 2632	No	ns	>0,9999	Q-AE
DDT3-DNP-N-T vs. DDT5-T	511,7	-1483 to 2506	No	ns	>0,9999	Q-AF
DDT3-DNP-N-T vs. DDT6	560,2	-1434 to 2555	No	ns	>0,9999	Q-AG
DDT3-DNP-N-T vs. DDT6-DNP-N	-2954	-4948 to -959,3	Yes	****	<0,0001	Q-AH
DDT3-DNP-N-T vs. DDT6-DNP-N-T	-4001	-5995 to -2006	Yes	****	<0,0001	Q-AI
DDT3-DNP-N-T vs. DDT6-DNP-W	629,2	-1365 to 2624	No	ns	>0,9999	Q-AJ
DDT3-DNP-N-T vs. DDT6-DNP-W-T	577,2	-1417 to 2572	No	ns	>0,9999	Q-AK
DDT3-DNP-N-T vs. DDT6-T	608,2	-1386 to 2603	No	ns	>0,9999	Q-AL
DDT3-DNP-N-T vs. - Control	475,7	-1519 to 2470	No	ns	>0,9999	Q-AN
DDT3-DNP-W vs. DDT3-DNP-W-T	132,0	-1862 to 2126	No	ns	>0,9999	R-S
DDT3-DNP-W vs. DDT3-T	129,0	-1865 to 2123	No	ns	>0,9999	R-T
DDT3-DNP-W vs. DDT4	-48,33	-2043 to 1946	No	ns	>0,9999	R-U
DDT3-DNP-W vs. DDT4-DNP-N	-213,2	-2208 to 1781	No	ns	>0,9999	R-V
DDT3-DNP-W vs. DDT4-DNP-N-T	-6167	-2001 to 1988	No	ns	>0,9999	R-W
DDT3-DNP-W vs. DDT4-DNP-W	-26,00	-2020 to 1968	No	ns	>0,9999	R-X
DDT3-DNP-W vs. DDT4-DNP-W-T	-94,00	-2088 to 1900	No	ns	>0,9999	R-Y
DDT3-DNP-W vs. DDT4-T	-126,2	-2121 to 1868	No	ns	>0,9999	R-Z
DDT3-DNP-W vs. DDT5	-33,17	-2028 to 1961	No	ns	>0,9999	R-AA
DDT3-DNP-W vs. DDT5-DNP-N	-1218	-3213 to 776,2	No	ns	0,9142	R-AB
DDT3-DNP-W vs. DDT5-DNP-N-T	-1213	-3207 to 781,7	No	ns	0,9184	R-AC
DDT3-DNP-W vs. DDT5-DNP-W	1667	-1993 to 1996	No	ns	>0,9999	R-AD
DDT3-DNP-W vs. DDT5-DNP-W-T	22,67	-1972 to 2017	No	ns	>0,9999	R-AE
DDT3-DNP-W vs. DDT5-T	-103,3	-2098 to 1891	No	ns	>0,9999	R-AF
DDT3-DNP-W vs. DDT6	-54,83	-2049 to 1940	No	ns	>0,9999	R-AG
DDT3-DNP-W vs. DDT6-DNP-N	-3569	-5563 to -1574	Yes	****	<0,0001	R-AH
DDT3-DNP-W vs. DDT6-DNP-N-T	-4616	-6610 to -2621	Yes	****	<0,0001	R-AI
DDT3-DNP-W vs. DDT6-DNP-W	14,17	-1980 to 2009	No	ns	>0,9999	R-AJ
DDT3-DNP-W vs. DDT6-DNP-W-T	-37,83	-2032 to 1957	No	ns	>0,9999	R-AK
DDT3-DNP-W vs. DDT6-T	-6833	-2001 to 1988	No	ns	>0,9999	R-AL
DDT3-DNP-W vs. - Control	-139,3	-2134 to 1855	No	ns	>0,9999	R-AN
DDT3-DNP-W-T vs. DDT3-T	-3000	-1997 to 1991	No	ns	>0,9999	S-T
DDT3-DNP-W-T vs. DDT4	-180,3	-2175 to 1814	No	ns	>0,9999	S-U
DDT3-DNP-W-T vs. DDT4-DNP-N	-345,2	-2340 to 1649	No	ns	>0,9999	S-V
DDT3-DNP-W-T vs. DDT4-DNP-N-T	-138,2	-2133 to 1856	No	ns	>0,9999	S-W
DDT3-DNP-W-T vs. DDT4-DNP-W	-158,0	-2152 to 1836	No	ns	>0,9999	S-X
DDT3-DNP-W-T vs. DDT4-DNP-W-T	-226,0	-2220 to 1768	No	ns	>0,9999	S-Y
DDT3-DNP-W-T vs. DDT4-T	-258,2	-2253 to 1736	No	ns	>0,9999	S-Z
DDT3-DNP-W-T vs. DDT5	-165,2	-2160 to 1829	No	ns	>0,9999	S-AA
DDT3-DNP-W-T vs. DDT5-DNP-N	-1350	-3345 to 644,2	No	ns	0,7720	S-AB
DDT3-DNP-W-T vs. DDT5-DNP-N-T	-1345	-3339 to 649,7	No	ns	0,7794	S-AC
DDT3-DNP-W-T vs. DDT5-DNP-W	-130,3	-2125 to 1864	No	ns	>0,9999	S-AD
DDT3-DNP-W-T vs. DDT5-DNP-W-T	-109,3	-2104 to 1885	No	ns	>0,9999	S-AE
DDT3-DNP-W-T vs. DDT5-T	-235,3	-2230 to 1759	No	ns	>0,9999	S-AF
DDT3-DNP-W-T vs. DDT6	-186,8	-2181 to 1808	No	ns	>0,9999	S-AG
DDT3-DNP-W-T vs. DDT6-DNP-N	-3701	-5695 to -1706	Yes	****	<0,0001	S-AH
DDT3-DNP-W-T vs. DDT6-DNP-N-T	-4748	-6742 to -2753	Yes	****	<0,0001	S-AI
DDT3-DNP-W-T vs. DDT6-DNP-W	-117,8	-2112 to 1877	No	ns	>0,9999	S-AJ
DDT3-DNP-W-T vs. DDT6-DNP-W-T	-169,8	-2164 to 1825	No	ns	>0,9999	S-AK
DDT3-DNP-W-T vs. DDT6-T	-138,8	-2133 to 1856	No	ns	>0,9999	S-AL
DDT3-DNP-W-T vs. - Control	-271,3	-2266 to 1723	No	ns	>0,9999	S-AN
DDT3-T vs. DDT4	-177,3	-2172 to 1817	No	ns	>0,9999	T-U
DDT3-T vs. DDT4-DNP-N	-342,2	-2337 to 1652	No	ns	>0,9999	T-V
DDT3-T vs. DDT4-DNP-N-T	-135,2	-2130 to 1859	No	ns	>0,9999	T-W
DDT3-T vs. DDT4-DNP-W	-155,0	-2149 to 1839	No	ns	>0,9999	T-X
DDT3-T vs. DDT4-DNP-W-T	-223,0	-2217 to 1771	No	ns	>0,9999	T-Y
DDT3-T vs. DDT4-T	-255,2	-2250 to 1739	No	ns	>0,9999	T-Z
DDT3-T vs. DDT5	-162,2	-2157 to 1832	No	ns	>0,9999	T-AA
DDT3-T vs. DDT5-DNP-N	-1347	-3342 to 647,2	No	ns	0,7761	T-AB
DDT3-T vs. DDT5-DNP-N-T	-1342	-3336 to 652,7	No	ns	0,7834	T-AC
DDT3-T vs. DDT5-DNP-W	-127,3	-2122 to 1867	No	ns	>0,9999	T-AD
DDT3-T vs. DDT5-DNP-W-T	-106,3	-2101 to 1888	No	ns	>0,9999	T-AE
DDT3-T vs. DDT5-T	-232,3	-2227 to 1762	No	ns	>0,9999	T-AF
DDT3-T vs. DDT6	-183,8	-2178 to 1811	No	ns	>0,9999	T-AG
DDT3-T vs. DDT6-DNP-N	-3698	-5692 to -1703	Yes	****	<0,0001	T-AH
DDT3-T vs. DDT6-DNP-N-T	-4745	-6739 to -2750	Yes	****	<0,0001	T-AI
DDT3-T vs. DDT6-DNP-W	-114,8	-2109 to 1880	No	ns	>0,9999	T-AJ
DDT3-T vs. DDT6-DNP-W-T	-166,8	-2161 to 1828	No	ns	>0,9999	T-AK
DDT3-T vs. DDT6-T	-135,8	-2130 to 1859	No	ns	>0,9999	T-AL
DDT3-T vs. - Control	-268,3	-2263 to 1726	No	ns	>0,9999	T-AN
DDT4 vs. DDT4-DNP-N	-164,8	-2159 to 1830	No	ns	>0,9999	U-V
DDT4 vs. DDT4-DNP-N-T	42,17	-1952 to 2037	No	ns	>0,9999	U-W
DDT4 vs. DDT4-DNP-W	22,33	-1972 to 2017	No	ns	>0,9999	U-X
DDT4 vs. DDT4-DNP-W-T	-45,67	-2040 to 1949	No	ns	>0,9999	U-Y
DDT4 vs. DDT4-T	-77,83	-2072 to 1917	No	ns	>0,9999	U-Z
DDT4 vs. DDT5	15,17	-1979 to 2010	No	ns	>0,9999	U-AA
DDT4 vs. DDT5-DNP-N	-1170	-3164 to 824,6	No	ns	0,9463	U-AB
DDT4 vs. DDT5-DNP-N-T	-1164	-3159 to 830,1	No	ns	0,9493	U-AC
DDT4 vs. DDT5-DNP-W	50,00	-1944 to 2044	No	ns	>0,9999	U-AD
DDT4 vs. DDT5-DNP-W-T	71,00	-1923 to 2065	No	ns	>0,9999	U-AE
DDT4 vs. DDT5-T	-55,00	-2049 to 1939	No	ns	>0,9999	U-AF
DDT4 vs. DDT6	-6500	-2001 to 1988	No	ns	>0,9999	U-AG
DDT4 vs. DDT6-DNP-N	-3520	-5515 to -1526	Yes	****	<0,0001	U-AH
DDT4 vs. DDT6-DNP-N-T	-4568	-6562 to -2573	Yes	****	<0,0001	U-AI
DDT4 vs. DDT6-DNP-W	62,50	-1932 to 2057	No	ns	>0,9999	U-AJ
DDT4 vs. DDT6-DNP-W-T	10,50	-1984 to 2005	No	ns	>0,9999	U-AK
DDT4 vs. DDT6-T	41,50	-1953 to 2036	No	ns	>0,9999	U-AL
DDT4 vs. - Control	-91,00	-2085 to 1903	No	ns	>0,9999	U-AN
DDT4-DNP-N vs. DDT4-DNP-N-T	207,0	-1787 to 2201	No	ns	>0,9999	V-W
DDT4-DNP-N vs. DDT4-DNP-W	187,2	-1807 to 2182	No	ns	>0,9999	V-X
DDT4-DNP-N vs. DDT4-DNP-W-T	119,2	-1875 to 2114	No	ns	>0,9999	V-Y
DDT4-DNP-N vs. DDT4-T	87,00	-1907 to 2081	No	ns	>0,9999	V-Z
DDT4-DNP-N vs. DDT5	180,0	-1814 to 2174	No	ns	>0,9999	V-AA
DDT4-DNP-N vs. DDT5-DNP-N	-1005	-2999 to 989,4	No	ns	0,9940	V-AB
DDT4-DNP-N vs. DDT5-DNP-N-T	-999,5	-2994 to 994,9	No	ns	0,9945	V-AC
DDT4-DNP-N vs. DDT5-DNP-W	214,8	-1780 to 2209	No	ns	>0,9999	V-AD
DDT4-DNP-N vs. DDT5-DNP-W-T	235,8	-1759 to 2230	No	ns	>0,9999	V-AE
DDT4-DNP-N vs. DDT5-T	109,8	-1885 to 2104	No	ns	>0,9999	V-AF
DDT4-DNP-N vs. DDT6	158,3	-1836 to 2153	No	ns	>0,9999	V-AG
DDT4-DNP-N vs. DDT6-DNP-N	-3356	-5350 to -1361	Yes	****	<0,0001	V-AH
DDT4-DNP-N vs. DDT6-DNP-N-T	-4403	-6397 to -2408	Yes	****	<0,0001	V-AI
DDT4-DNP-N vs. DDT6-DNP-W	227,3	-1767 to 2222	No	ns	>0,9999	V-AJ
DDT4-DNP-N vs. DDT6-DNP-W-T	175,3	-1819 to 2170	No	ns	>0,9999	V-AK
DDT4-DNP-N vs. DDT6-T	206,3	-1788 to 2201	No	ns	>0,9999	V-AL
DDT4-DNP-N vs. - Control	73,83	-1921 to 2068	No	ns	>0,9999	V-AN
DDT4-DNP-N-T vs. DDT4-DNP-W	-19,83	-2014 to 1975	No	ns	>0,9999	W-X
DDT4-DNP-N-T vs. DDT4-DNP-W-T	-87,83	-2082 to 1907	No	ns	>0,9999	W-Y
DDT4-DNP-N-T vs. DDT4-T	-120,0	-2114 to 1874	No	ns	>0,9999	W-Z
DDT4-DNP-N-T vs. DDT5	-27,00	-2021 to 1967	No	ns	>0,9999	W-AA
DDT4-DNP-N-T vs. DDT5-DNP-N	-1212	-3206 to 782,4	No	ns	0,9189	W-AB
DDT4-DNP-N-T vs. DDT5-DNP-N-T	-1207	-3201 to 787,9	No	ns	0,9229	W-AC
DDT4-DNP-N-T vs. DDT5-DNP-W	7833	-1987 to 2002	No	ns	>0,9999	W-AD
DDT4-DNP-N-T vs. DDT5-DNP-W-T	28,83	-1966 to 2023	No	ns	>0,9999	W-AE
DDT4-DNP-N-T vs. DDT5-T	-97,17	-2092 to 1897	No	ns	>0,9999	W-AF
DDT4-DNP-N-T vs. DDT6	-48,67	-2043 to 1946	No	ns	>0,9999	W-AG
DDT4-DNP-N-T vs. DDT6-DNP-N	-3563	-5557 to -1568	Yes	****	<0,0001	W-AH
DDT4-DNP-N-T vs. DDT6-DNP-N-T	-4610	-6604 to -2615	Yes	****	<0,0001	W-AI
DDT4-DNP-N-T vs. DDT6-DNP-W	20,33	-1974 to 2015	No	ns	>0,9999	W-AJ
DDT4-DNP-N-T vs. DDT6-DNP-W-T	-31,67	-2026 to 1963	No	ns	>0,9999	W-AK
DDT4-DNP-N-T vs. DDT6-T	-0,6667	-1995 to 1994	No	ns	>0,9999	W-AL
DDT4-DNP-N-T vs. - Control	-133,2	-2128 to 1861	No	ns	>0,9999	W-AN
DDT4-DNP-W vs. DDT4-DNP-W-T	-68,00	-2062 to 1926	No	ns	>0,9999	X-Y
DDT4-DNP-W vs. DDT4-T	-100,2	-2095 to 1894	No	ns	>0,9999	X-Z
DDT4-DNP-W vs. DDT5	-7167	-2002 to 1987	No	ns	>0,9999	X-AA
DDT4-DNP-W vs. DDT5-DNP-N	-1192	-3187 to 802,2	No	ns	0,9328	X-AB
DDT4-DNP-W vs. DDT5-DNP-N-T	-1187	-3181 to 807,7	No	ns	0,9363	X-AC
DDT4-DNP-W vs. DDT5-DNP-W	27,67	-1967 to 2022	No	ns	>0,9999	X-AD
DDT4-DNP-W vs. DDT5-DNP-W-T	48,67	-1946 to 2043	No	ns	>0,9999	X-AE
DDT4-DNP-W vs. DDT5-T	-77,33	-2072 to 1917	No	ns	>0,9999	X-AF
DDT4-DNP-W vs. DDT6	-28,83	-2023 to 1966	No	ns	>0,9999	X-AG
DDT4-DNP-W vs. DDT6-DNP-N	-3543	-5537 to -1548	Yes	****	<0,0001	X-AH
DDT4-DNP-W vs. DDT6-DNP-N-T	-4590	-6584 to -2595	Yes	****	<0,0001	X-AI
DDT4-DNP-W vs. DDT6-DNP-W	40,17	-1954 to 2035	No	ns	>0,9999	X-AJ
DDT4-DNP-W vs. DDT6-DNP-W-T	-11,83	-2006 to 1983	No	ns	>0,9999	X-AK
DDT4-DNP-W vs. DDT6-T	19,17	-1975 to 2014	No	ns	>0,9999	X-AL
DDT4-DNP-W vs. - Control	-113,3	-2108 to 1881	No	ns	>0,9999	X-AN
DDT4-DNP-W-T vs. DDT4-T	-32,17	-2027 to 1962	No	ns	>0,9999	Y-Z
DDT4-DNP-W-T vs. DDT5	60,83	-1934 to 2055	No	ns	>0,9999	Y-AA
DDT4-DNP-W-T vs. DDT5-DNP-N	-1124	-3119 to 870,2	No	ns	0,9677	Y-AB
DDT4-DNP-W-T vs. DDT5-DNP-N-T	-1119	-3113 to 875,7	No	ns	0,9698	Y-AC
DDT4-DNP-W-T vs. DDT5-DNP-W	95,67	-1899 to 2090	No	ns	>0,9999	Y-AD
DDT4-DNP-W-T vs. DDT5-DNP-W-T	116,7	-1878 to 2111	No	ns	>0,9999	Y-AE
DDT4-DNP-W-T vs. DDT5-T	-9333	-2004 to 1985	No	ns	>0,9999	Y-AF
DDT4-DNP-W-T vs. DDT6	39,17	-1955 to 2034	No	ns	>0,9999	Y-AG
DDT4-DNP-W-T vs. DDT6-DNP-N	-3475	-5469 to -1480	Yes	****	<0,0001	Y-AH
DDT4-DNP-W-T vs. DDT6-DNP-N-T	-4522	-6516 to -2527	Yes	****	<0,0001	Y-AI
DDT4-DNP-W-T vs. DDT6-DNP-W	108,2	-1886 to 2103	No	ns	>0,9999	Y-AJ
DDT4-DNP-W-T vs. DDT6-DNP-W-T	56,17	-1938 to 2051	No	ns	>0,9999	Y-AK
DDT4-DNP-W-T vs. DDT6-T	87,17	-1907 to 2082	No	ns	>0,9999	Y-AL
DDT4-DNP-W-T vs. - Control	-45,33	-2040 to 1949	No	ns	>0,9999	Y-AN
DDT4-T vs. DDT5	93,00	-1901 to 2087	No	ns	>0,9999	Z-AA
DDT4-T vs. DDT5-DNP-N	-1092	-3086 to 902,4	No	ns	0,9784	Z-AB
DDT4-T vs. DDT5-DNP-N-T	-1087	-3081 to 907,9	No	ns	0,9799	Z-AC
DDT4-T vs. DDT5-DNP-W	127,8	-1867 to 2122	No	ns	>0,9999	Z-AD
DDT4-T vs. DDT5-DNP-W-T	148,8	-1846 to 2143	No	ns	>0,9999	Z-AE
DDT4-T vs. DDT5-T	22,83	-1972 to 2017	No	ns	>0,9999	Z-AF
DDT4-T vs. DDT6	71,33	-1923 to 2066	No	ns	>0,9999	Z-AG
DDT4-T vs. DDT6-DNP-N	-3443	-5437 to -1448	Yes	****	<0,0001	Z-AH
DDT4-T vs. DDT6-DNP-N-T	-4490	-6484 to -2495	Yes	****	<0,0001	Z-AI
DDT4-T vs. DDT6-DNP-W	140,3	-1854 to 2135	No	ns	>0,9999	Z-AJ
DDT4-T vs. DDT6-DNP-W-T	88,33	-1906 to 2083	No	ns	>0,9999	Z-AK
DDT4-T vs. DDT6-T	119,3	-1875 to 2114	No	ns	>0,9999	Z-AL
DDT4-T vs. - Control	-13,17	-2008 to 1981	No	ns	>0,9999	Z-AN
DDT5 vs. DDT5-DNP-N	-1185	-3179 to 809,4	No	ns	0,9374	AA-AB
DDT5 vs. DDT5-DNP-N-T	-1180	-3174 to 814,9	No	ns	0,9407	AA-AC
DDT5 vs. DDT5-DNP-W	34,83	-1960 to 2029	No	ns	>0,9999	AA-AD
DDT5 vs. DDT5-DNP-W-T	55,83	-1939 to 2050	No	ns	>0,9999	AA-AE
DDT5 vs. DDT5-T	-70,17	-2065 to 1924	No	ns	>0,9999	AA-AF
DDT5 vs. DDT6	-21,67	-2016 to 1973	No	ns	>0,9999	AA-AG
DDT5 vs. DDT6-DNP-N	-3536	-5530 to -1541	Yes	****	<0,0001	AA-AH
DDT5 vs. DDT6-DNP-N-T	-4583	-6577 to -2588	Yes	****	<0,0001	AA-AI
DDT5 vs. DDT6-DNP-W	47,33	-1947 to 2042	No	ns	>0,9999	AA-AJ
DDT5 vs. DDT6-DNP-W-T	-4667	-1999 to 1990	No	ns	>0,9999	AA-AK
DDT5 vs. DDT6-T	26,33	-1968 to 2021	No	ns	>0,9999	AA-AL
DDT5 vs. - Control	-106,2	-2101 to 1888	No	ns	>0,9999	AA-AN
DDT5-DNP-N vs. DDT5-DNP-N-T	5500	-1989 to 2000	No	ns	>0,9999	AB-AC
DDT5-DNP-N vs. DDT5-DNP-W	1220	-774,6 to 3214	No	ns	0,9129	AB-AD
DDT5-DNP-N vs. DDT5-DNP-W-T	1241	-753,6 to 3235	No	ns	0,8955	AB-AE
DDT5-DNP-N vs. DDT5-T	1115	-879,6 to 3109	No	ns	0,9711	AB-AF
DDT5-DNP-N vs. DDT6	1163	-831,1 to 3158	No	ns	0,9499	AB-AG
DDT5-DNP-N vs. DDT6-DNP-N	-2351	-4345 to -356,1	Yes	**	0,0038	AB-AH
DDT5-DNP-N vs. DDT6-DNP-N-T	-3398	-5392 to -1403	Yes	****	<0,0001	AB-AI
DDT5-DNP-N vs. DDT6-DNP-W	1232	-762,1 to 3227	No	ns	0,9028	AB-AJ
DDT5-DNP-N vs. DDT6-DNP-W-T	1180	-814,1 to 3175	No	ns	0,9402	AB-AK
DDT5-DNP-N vs. DDT6-T	1211	-783,1 to 3206	No	ns	0,9194	AB-AL
DDT5-DNP-N vs. - Control	1079	-915,6 to 3073	No	ns	0,9818	AB-AN
DDT5-DNP-N-T vs. DDT5-DNP-W	1214	-780,1 to 3209	No	ns	0,9172	AC-AD
DDT5-DNP-N-T vs. DDT5-DNP-W-T	1235	-759,1 to 3230	No	ns	0,9003	AC-AE
DDT5-DNP-N-T vs. DDT5-T	1109	-885,1 to 3104	No	ns	0,9730	AC-AF
DDT5-DNP-N-T vs. DDT6	1158	-836,6 to 3152	No	ns	0,9527	AC-AG
DDT5-DNP-N-T vs. DDT6-DNP-N	-2356	-4350 to -361,6	Yes	**	0,0036	AC-AH
DDT5-DNP-N-T vs. DDT6-DNP-N-T	-3403	-5398 to -1409	Yes	****	<0,0001	AC-AI
DDT5-DNP-N-T vs. DDT6-DNP-W	1227	-767,6 to 3221	No	ns	0,9074	AC-AJ
DDT5-DNP-N-T vs. DDT6-DNP-W-T	1175	-819,6 to 3169	No	ns	0,9435	AC-AK
DDT5-DNP-N-T vs. DDT6-T	1206	-788,6 to 3200	No	ns	0,9234	AC-AL
DDT5-DNP-N-T vs. - Control	1073	-921,1 to 3068	No	ns	0,9831	AC-AN
DDT5-DNP-W vs. DDT5-DNP-W-T	21,00	-1973 to 2015	No	ns	>0,9999	AD-AE
DDT5-DNP-W vs. DDT5-T	-105,0	-2099 to 1889	No	ns	>0,9999	AD-AF
DDT5-DNP-W vs. DDT6	-56,50	-2051 to 1938	No	ns	>0,9999	AD-AG
DDT5-DNP-W vs. DDT6-DNP-N	-3570	-5565 to -1576	Yes	****	<0,0001	AD-AH
DDT5-DNP-W vs. DDT6-DNP-N-T	-4618	-6612 to -2623	Yes	****	<0,0001	AD-AI
DDT5-DNP-W vs. DDT6-DNP-W	12,50	-1982 to 2007	No	ns	>0,9999	AD-AJ
DDT5-DNP-W vs. DDT6-DNP-W-T	-39,50	-2034 to 1955	No	ns	>0,9999	AD-AK
DDT5-DNP-W vs. DDT6-T	-8500	-2003 to 1986	No	ns	>0,9999	AD-AL
DDT5-DNP-W vs. - Control	-141,0	-2135 to 1853	No	ns	>0,9999	AD-AN
DDT5-DNP-W-T vs. DDT5-T	-126,0	-2120 to 1868	No	ns	>0,9999	AE-AF
DDT5-DNP-W-T vs. DDT6	-77,50	-2072 to 1917	No	ns	>0,9999	AE-AG
DDT5-DNP-W-T vs. DDT6-DNP-N	-3591	-5586 to -1597	Yes	****	<0,0001	AE-AH
DDT5-DNP-W-T vs. DDT6-DNP-N-T	-4639	-6633 to -2644	Yes	****	<0,0001	AE-AI
DDT5-DNP-W-T vs. DDT6-DNP-W	-8500	-2003 to 1986	No	ns	>0,9999	AE-AJ
DDT5-DNP-W-T vs. DDT6-DNP-W-T	-60,50	-2055 to 1934	No	ns	>0,9999	AE-AK
DDT5-DNP-W-T vs. DDT6-T	-29,50	-2024 to 1965	No	ns	>0,9999	AE-AL
DDT5-DNP-W-T vs. - Control	-162,0	-2156 to 1832	No	ns	>0,9999	AE-AN
DDT5-T vs. DDT6	48,50	-1946 to 2043	No	ns	>0,9999	AF-AG
DDT5-T vs. DDT6-DNP-N	-3465	-5460 to -1471	Yes	****	<0,0001	AF-AH
DDT5-T vs. DDT6-DNP-N-T	-4513	-6507 to -2518	Yes	****	<0,0001	AF-AI
DDT5-T vs. DDT6-DNP-W	117,5	-1877 to 2112	No	ns	>0,9999	AF-AJ
DDT5-T vs. DDT6-DNP-W-T	65,50	-1929 to 2060	No	ns	>0,9999	AF-AK
DDT5-T vs. DDT6-T	96,50	-1898 to 2091	No	ns	>0,9999	AF-AL
DDT5-T vs. - Control	-36,00	-2030 to 1958	No	ns	>0,9999	AF-AN
DDT6 vs. DDT6-DNP-N	-3514	-5508 to -1519	Yes	****	<0,0001	AG-AH
DDT6 vs. DDT6-DNP-N-T	-4561	-6555 to -2567	Yes	****	<0,0001	AG-AI
DDT6 vs. DDT6-DNP-W	69,00	-1925 to 2063	No	ns	>0,9999	AG-AJ
DDT6 vs. DDT6-DNP-W-T	17,00	-1977 to 2011	No	ns	>0,9999	AG-AK
DDT6 vs. DDT6-T	48,00	-1946 to 2042	No	ns	>0,9999	AG-AL
DDT6 vs. - Control	-84,50	-2079 to 1910	No	ns	>0,9999	AG-AN
DDT6-DNP-N vs. DDT6-DNP-N-T	-1047	-3042 to 947,2	No	ns	0,9884	AH-AI
DDT6-DNP-N vs. DDT6-DNP-W	3583	1588 to 5577	Yes	****	<0,0001	AH-AJ
DDT6-DNP-N vs. DDT6-DNP-W-T	3531	1536 to 5525	Yes	****	<0,0001	AH-AK
DDT6-DNP-N vs. DDT6-T	3562	1567 to 5556	Yes	****	<0,0001	AH-AL
DDT6-DNP-N vs. - Control	3429	1435 to 5424	Yes	****	<0,0001	AH-AN
DDT6-DNP-N-T vs. DDT6-DNP-W	4630	2636 to 6624	Yes	****	<0,0001	AI-AJ
DDT6-DNP-N-T vs. DDT6-DNP-W-T	4578	2584 to 6572	Yes	****	<0,0001	AI-AK
DDT6-DNP-N-T vs. DDT6-T	4609	2615 to 6603	Yes	****	<0,0001	AI-AL
DDT6-DNP-N-T vs. - Control	4477	2482 to 6471	Yes	****	<0,0001	AI-AN
DDT6-DNP-W vs. DDT6-DNP-W-T	-52,00	-2046 to 1942	No	ns	>0,9999	AJ-AK
DDT6-DNP-W vs. DDT6-T	-21,00	-2015 to 1973	No	ns	>0,9999	AJ-AL
DDT6-DNP-W vs. - Control	-153,5	-2148 to 1841	No	ns	>0,9999	AJ-AN
DDT6-DNP-W-T vs. DDT6-T	31,00	-1963 to 2025	No	ns	>0,9999	AK-AL
DDT6-DNP-W-T vs. - Control	-101,5	-2096 to 1893	No	ns	>0,9999	AK-AN
DDT6-T vs. - Control	-132,5	-2127 to 1862	No	ns	>0,9999	AL-AN
Test details	Mean 1	Mean 2	Mean Diff,	SE of diff,	n1	n2	q	DF
DDT1a vs. DDT1a-N	320,8	398,8	-78,00	506,1	6	6	0,2179	189
DDT1a vs. DDT1b noChol-N	320,8	155,0	165,8	619,9	6	3	0,3783	189
DDT1a vs. DDT1b-2xChol-N	320,8	137,0	183,8	619,9	6	3	0,4194	189
DDT1a vs. DDT1a-N-T	320,8	278,5	42,33	506,1	6	6	0,1183	189
DDT1a vs. DDT1a-W	320,8	268,8	52,00	506,1	6	6	0,1453	189
DDT1a vs. DDT1a-W-T	320,8	337,2	-16,33	506,1	6	6	0,04564	189
DDT1a vs. DDT1a-T	320,8	267,2	53,67	506,1	6	6	0,1500	189
DDT1a vs. DDT2	320,8	631,8	-311,0	506,1	6	6	0,8690	189
DDT1a vs. DDT2-DNP-N	320,8	313,8	7000	506,1	6	6	0,01956	189
DDT1a vs. DDT2-DNP-N-T	320,8	320,8	0,000	506,1	6	6	0,000	189
DDT1a vs. DDT2-DNP-W	320,8	395,5	-74,67	506,1	6	6	0,2086	189
DDT1a vs. DDT2-DNP-W-T	320,8	318,2	2667	506,1	6	6	0,007451	189
DDT1a vs. DDT2-T	320,8	422,7	-101,8	506,1	6	6	0,2845	189
DDT1a vs. DDT3	320,8	333,7	-12,83	506,1	6	6	0,03586	189
DDT1a vs. DDT3-DNP-N	320,8	719,3	-398,5	506,1	6	6	1113	189
DDT1a vs. DDT3-DNP-N-T	320,8	1036	-715,2	506,1	6	6	1998	189
DDT1a vs. DDT3-DNP-W	320,8	421,0	-100,2	506,1	6	6	0,2799	189
DDT1a vs. DDT3-DNP-W-T	320,8	289,0	31,83	506,1	6	6	0,08895	189
DDT1a vs. DDT3-T	320,8	292,0	28,83	506,1	6	6	0,08056	189
DDT1a vs. DDT4	320,8	469,3	-148,5	506,1	6	6	0,4149	189
DDT1a vs. DDT4-DNP-N	320,8	634,2	-313,3	506,1	6	6	0,8755	189
DDT1a vs. DDT4-DNP-N-T	320,8	427,2	-106,3	506,1	6	6	0,2971	189
DDT1a vs. DDT4-DNP-W	320,8	447,0	-126,2	506,1	6	6	0,3525	189
DDT1a vs. DDT4-DNP-W-T	320,8	515,0	-194,2	506,1	6	6	0,5425	189
DDT1a vs. DDT4-T	320,8	547,2	-226,3	506,1	6	6	0,6324	189
DDT1a vs. DDT5	320,8	454,2	-133,3	506,1	6	6	0,3726	189
DDT1a vs. DDT5-DNP-N	320,8	1639	-1318	506,1	6	6	3684	189
DDT1a vs. DDT5-DNP-N-T	320,8	1634	-1313	506,1	6	6	3668	189
DDT1a vs. DDT5-DNP-W	320,8	419,3	-98,50	506,1	6	6	0,2752	189
DDT1a vs. DDT5-DNP-W-T	320,8	398,3	-77,50	506,1	6	6	0,2165	189
DDT1a vs. DDT5-T	320,8	524,3	-203,5	506,1	6	6	0,5686	189
DDT1a vs. DDT6	320,8	475,8	-155,0	506,1	6	6	0,4331	189
DDT1a vs. DDT6-DNP-N	320,8	3990	-3669	506,1	6	6	10,25	189
DDT1a vs. DDT6-DNP-N-T	320,8	5037	-4716	506,1	6	6	13,18	189
DDT1a vs. DDT6-DNP-W	320,8	406,8	-86,00	506,1	6	6	0,2403	189
DDT1a vs. DDT6-DNP-W-T	320,8	458,8	-138,0	506,1	6	6	0,3856	189
DDT1a vs. DDT6-T	320,8	427,8	-107,0	506,1	6	6	0,2990	189
DDT1a vs. - Control	320,8	560,3	-239,5	506,1	6	6	0,6692	189
DDT1a-N vs. DDT1b noChol-N	398,8	155,0	243,8	619,9	6	3	0,5563	189
DDT1a-N vs. DDT1b-2xChol-N	398,8	137,0	261,8	619,9	6	3	0,5973	189
DDT1a-N vs. DDT1a-N-T	398,8	278,5	120,3	506,1	6	6	0,3362	189
DDT1a-N vs. DDT1a-W	398,8	268,8	130,0	506,1	6	6	0,3632	189
DDT1a-N vs. DDT1a-W-T	398,8	337,2	61,67	506,1	6	6	0,1723	189
DDT1a-N vs. DDT1a-T	398,8	267,2	131,7	506,1	6	6	0,3679	189
DDT1a-N vs. DDT2	398,8	631,8	-233,0	506,1	6	6	0,6510	189
DDT1a-N vs. DDT2-DNP-N	398,8	313,8	85,00	506,1	6	6	0,2375	189
DDT1a-N vs. DDT2-DNP-N-T	398,8	320,8	78,00	506,1	6	6	0,2179	189
DDT1a-N vs. DDT2-DNP-W	398,8	395,5	3333	506,1	6	6	0,009314	189
DDT1a-N vs. DDT2-DNP-W-T	398,8	318,2	80,67	506,1	6	6	0,2254	189
DDT1a-N vs. DDT2-T	398,8	422,7	-23,83	506,1	6	6	0,06659	189
DDT1a-N vs. DDT3	398,8	333,7	65,17	506,1	6	6	0,1821	189
DDT1a-N vs. DDT3-DNP-N	398,8	719,3	-320,5	506,1	6	6	0,8955	189
DDT1a-N vs. DDT3-DNP-N-T	398,8	1036	-637,2	506,1	6	6	1780	189
DDT1a-N vs. DDT3-DNP-W	398,8	421,0	-22,17	506,1	6	6	0,06194	189
DDT1a-N vs. DDT3-DNP-W-T	398,8	289,0	109,8	506,1	6	6	0,3069	189
DDT1a-N vs. DDT3-T	398,8	292,0	106,8	506,1	6	6	0,2985	189
DDT1a-N vs. DDT4	398,8	469,3	-70,50	506,1	6	6	0,1970	189
DDT1a-N vs. DDT4-DNP-N	398,8	634,2	-235,3	506,1	6	6	0,6576	189
DDT1a-N vs. DDT4-DNP-N-T	398,8	427,2	-28,33	506,1	6	6	0,07917	189
DDT1a-N vs. DDT4-DNP-W	398,8	447,0	-48,17	506,1	6	6	0,1346	189
DDT1a-N vs. DDT4-DNP-W-T	398,8	515,0	-116,2	506,1	6	6	0,3246	189
DDT1a-N vs. DDT4-T	398,8	547,2	-148,3	506,1	6	6	0,4145	189
DDT1a-N vs. DDT5	398,8	454,2	-55,33	506,1	6	6	0,1546	189
DDT1a-N vs. DDT5-DNP-N	398,8	1639	-1240	506,1	6	6	3466	189
DDT1a-N vs. DDT5-DNP-N-T	398,8	1634	-1235	506,1	6	6	3450	189
DDT1a-N vs. DDT5-DNP-W	398,8	419,3	-20,50	506,1	6	6	0,05728	189
DDT1a-N vs. DDT5-DNP-W-T	398,8	398,3	0,5000	506,1	6	6	0,001397	189
DDT1a-N vs. DDT5-T	398,8	524,3	-125,5	506,1	6	6	0,3507	189
DDT1a-N vs. DDT6	398,8	475,8	-77,00	506,1	6	6	0,2151	189
DDT1a-N vs. DDT6-DNP-N	398,8	3990	-3591	506,1	6	6	10,03	189
DDT1a-N vs. DDT6-DNP-N-T	398,8	5037	-4638	506,1	6	6	12,96	189
DDT1a-N vs. DDT6-DNP-W	398,8	406,8	-8000	506,1	6	6	0,02235	189
DDT1a-N vs. DDT6-DNP-W-T	398,8	458,8	-60,00	506,1	6	6	0,1676	189
DDT1a-N vs. DDT6-T	398,8	427,8	-29,00	506,1	6	6	0,08103	189
DDT1a-N vs. - Control	398,8	560,3	-161,5	506,1	6	6	0,4513	189
DDT1b noChol-N vs. DDT1b-2xChol-N	155,0	137,0	18,00	715,8	3	3	0,03556	189
DDT1b noChol-N vs. DDT1a-N-T	155,0	278,5	-123,5	619,9	3	6	0,2818	189
DDT1b noChol-N vs. DDT1a-W	155,0	268,8	-113,8	619,9	3	6	0,2597	189
DDT1b noChol-N vs. DDT1a-W-T	155,0	337,2	-182,2	619,9	3	6	0,4156	189
DDT1b noChol-N vs. DDT1a-T	155,0	267,2	-112,2	619,9	3	6	0,2559	189
DDT1b noChol-N vs. DDT2	155,0	631,8	-476,8	619,9	3	6	1088	189
DDT1b noChol-N vs. DDT2-DNP-N	155,0	313,8	-158,8	619,9	3	6	0,3624	189
DDT1b noChol-N vs. DDT2-DNP-N-T	155,0	320,8	-165,8	619,9	3	6	0,3783	189
DDT1b noChol-N vs. DDT2-DNP-W	155,0	395,5	-240,5	619,9	3	6	0,5487	189
DDT1b noChol-N vs. DDT2-DNP-W-T	155,0	318,2	-163,2	619,9	3	6	0,3722	189
DDT1b noChol-N vs. DDT2-T	155,0	422,7	-267,7	619,9	3	6	0,6107	189
DDT1b noChol-N vs. DDT3	155,0	333,7	-178,7	619,9	3	6	0,4076	189
DDT1b noChol-N vs. DDT3-DNP-N	155,0	719,3	-564,3	619,9	3	6	1287	189
DDT1b noChol-N vs. DDT3-DNP-N-T	155,0	1036	-881,0	619,9	3	6	2010	189
DDT1b noChol-N vs. DDT3-DNP-W	155,0	421,0	-266,0	619,9	3	6	0,6069	189
DDT1b noChol-N vs. DDT3-DNP-W-T	155,0	289,0	-134,0	619,9	3	6	0,3057	189
DDT1b noChol-N vs. DDT3-T	155,0	292,0	-137,0	619,9	3	6	0,3126	189
DDT1b noChol-N vs. DDT4	155,0	469,3	-314,3	619,9	3	6	0,7171	189
DDT1b noChol-N vs. DDT4-DNP-N	155,0	634,2	-479,2	619,9	3	6	1093	189
DDT1b noChol-N vs. DDT4-DNP-N-T	155,0	427,2	-272,2	619,9	3	6	0,6209	189
DDT1b noChol-N vs. DDT4-DNP-W	155,0	447,0	-292,0	619,9	3	6	0,6662	189
DDT1b noChol-N vs. DDT4-DNP-W-T	155,0	515,0	-360,0	619,9	3	6	0,8213	189
DDT1b noChol-N vs. DDT4-T	155,0	547,2	-392,2	619,9	3	6	0,8947	189
DDT1b noChol-N vs. DDT5	155,0	454,2	-299,2	619,9	3	6	0,6825	189
DDT1b noChol-N vs. DDT5-DNP-N	155,0	1639	-1484	619,9	3	6	3386	189
DDT1b noChol-N vs. DDT5-DNP-N-T	155,0	1634	-1479	619,9	3	6	3373	189
DDT1b noChol-N vs. DDT5-DNP-W	155,0	419,3	-264,3	619,9	3	6	0,6031	189
DDT1b noChol-N vs. DDT5-DNP-W-T	155,0	398,3	-243,3	619,9	3	6	0,5551	189
DDT1b noChol-N vs. DDT5-T	155,0	524,3	-369,3	619,9	3	6	0,8426	189
DDT1b noChol-N vs. DDT6	155,0	475,8	-320,8	619,9	3	6	0,7320	189
DDT1b noChol-N vs. DDT6-DNP-N	155,0	3990	-3835	619,9	3	6	8748	189
DDT1b noChol-N vs. DDT6-DNP-N-T	155,0	5037	-4882	619,9	3	6	11,14	189
DDT1b noChol-N vs. DDT6-DNP-W	155,0	406,8	-251,8	619,9	3	6	0,5745	189
DDT1b noChol-N vs. DDT6-DNP-W-T	155,0	458,8	-303,8	619,9	3	6	0,6932	189
DDT1b noChol-N vs. DDT6-T	155,0	427,8	-272,8	619,9	3	6	0,6224	189
DDT1b noChol-N vs. - Control	155,0	560,3	-405,3	619,9	3	6	0,9247	189
DDT1b-2xChol-N vs. DDT1a-N-T	137,0	278,5	-141,5	619,9	3	6	0,3228	189
DDT1b-2xChol-N vs. DDT1a-W	137,0	268,8	-131,8	619,9	3	6	0,3008	189
DDT1b-2xChol-N vs. DDT1a-W-T	137,0	337,2	-200,2	619,9	3	6	0,4567	189
DDT1b-2xChol-N vs. DDT1a-T	137,0	267,2	-130,2	619,9	3	6	0,2970	189
DDT1b-2xChol-N vs. DDT2	137,0	631,8	-494,8	619,9	3	6	1129	189
DDT1b-2xChol-N vs. DDT2-DNP-N	137,0	313,8	-176,8	619,9	3	6	0,4034	189
DDT1b-2xChol-N vs. DDT2-DNP-N-T	137,0	320,8	-183,8	619,9	3	6	0,4194	189
DDT1b-2xChol-N vs. DDT2-DNP-W	137,0	395,5	-258,5	619,9	3	6	0,5897	189
DDT1b-2xChol-N vs. DDT2-DNP-W-T	137,0	318,2	-181,2	619,9	3	6	0,4133	189
DDT1b-2xChol-N vs. DDT2-T	137,0	422,7	-285,7	619,9	3	6	0,6517	189
DDT1b-2xChol-N vs. DDT3	137,0	333,7	-196,7	619,9	3	6	0,4487	189
DDT1b-2xChol-N vs. DDT3-DNP-N	137,0	719,3	-582,3	619,9	3	6	1329	189
DDT1b-2xChol-N vs. DDT3-DNP-N-T	137,0	1036	-899,0	619,9	3	6	2051	189
DDT1b-2xChol-N vs. DDT3-DNP-W	137,0	421,0	-284,0	619,9	3	6	0,6479	189
DDT1b-2xChol-N vs. DDT3-DNP-W-T	137,0	289,0	-152,0	619,9	3	6	0,3468	189
DDT1b-2xChol-N vs. DDT3-T	137,0	292,0	-155,0	619,9	3	6	0,3536	189
DDT1b-2xChol-N vs. DDT4	137,0	469,3	-332,3	619,9	3	6	0,7582	189
DDT1b-2xChol-N vs. DDT4-DNP-N	137,0	634,2	-497,2	619,9	3	6	1134	189
DDT1b-2xChol-N vs. DDT4-DNP-N-T	137,0	427,2	-290,2	619,9	3	6	0,6620	189
DDT1b-2xChol-N vs. DDT4-DNP-W	137,0	447,0	-310,0	619,9	3	6	0,7072	189
DDT1b-2xChol-N vs. DDT4-DNP-W-T	137,0	515,0	-378,0	619,9	3	6	0,8624	189
DDT1b-2xChol-N vs. DDT4-T	137,0	547,2	-410,2	619,9	3	6	0,9358	189
DDT1b-2xChol-N vs. DDT5	137,0	454,2	-317,2	619,9	3	6	0,7236	189
DDT1b-2xChol-N vs. DDT5-DNP-N	137,0	1639	-1502	619,9	3	6	3427	189
DDT1b-2xChol-N vs. DDT5-DNP-N-T	137,0	1634	-1497	619,9	3	6	3415	189
DDT1b-2xChol-N vs. DDT5-DNP-W	137,0	419,3	-282,3	619,9	3	6	0,6441	189
DDT1b-2xChol-N vs. DDT5-DNP-W-T	137,0	398,3	-261,3	619,9	3	6	0,5962	189
DDT1b-2xChol-N vs. DDT5-T	137,0	524,3	-387,3	619,9	3	6	0,8837	189
DDT1b-2xChol-N vs. DDT6	137,0	475,8	-338,8	619,9	3	6	0,7730	189
DDT1b-2xChol-N vs. DDT6-DNP-N	137,0	3990	-3853	619,9	3	6	8789	189
DDT1b-2xChol-N vs. DDT6-DNP-N-T	137,0	5037	-4900	619,9	3	6	11,18	189
DDT1b-2xChol-N vs. DDT6-DNP-W	137,0	406,8	-269,8	619,9	3	6	0,6156	189
DDT1b-2xChol-N vs. DDT6-DNP-W-T	137,0	458,8	-321,8	619,9	3	6	0,7342	189
DDT1b-2xChol-N vs. DDT6-T	137,0	427,8	-290,8	619,9	3	6	0,6635	189
DDT1b-2xChol-N vs. - Control	137,0	560,3	-423,3	619,9	3	6	0,9658	189
DDT1a-N-T vs. DDT1a-W	278,5	268,8	9667	506,1	6	6	0,02701	189
DDT1a-N-T vs. DDT1a-W-T	278,5	337,2	-58,67	506,1	6	6	0,1639	189
DDT1a-N-T vs. DDT1a-T	278,5	267,2	11,33	506,1	6	6	0,03167	189
DDT1a-N-T vs. DDT2	278,5	631,8	-353,3	506,1	6	6	0,9873	189
DDT1a-N-T vs. DDT2-DNP-N	278,5	313,8	-35,33	506,1	6	6	0,09873	189
DDT1a-N-T vs. DDT2-DNP-N-T	278,5	320,8	-42,33	506,1	6	6	0,1183	189
DDT1a-N-T vs. DDT2-DNP-W	278,5	395,5	-117,0	506,1	6	6	0,3269	189
DDT1a-N-T vs. DDT2-DNP-W-T	278,5	318,2	-39,67	506,1	6	6	0,1108	189
DDT1a-N-T vs. DDT2-T	278,5	422,7	-144,2	506,1	6	6	0,4028	189
DDT1a-N-T vs. DDT3	278,5	333,7	-55,17	506,1	6	6	0,1541	189
DDT1a-N-T vs. DDT3-DNP-N	278,5	719,3	-440,8	506,1	6	6	1232	189
DDT1a-N-T vs. DDT3-DNP-N-T	278,5	1036	-757,5	506,1	6	6	2117	189
DDT1a-N-T vs. DDT3-DNP-W	278,5	421,0	-142,5	506,1	6	6	0,3982	189
DDT1a-N-T vs. DDT3-DNP-W-T	278,5	289,0	-10,50	506,1	6	6	0,02934	189
DDT1a-N-T vs. DDT3-T	278,5	292,0	-13,50	506,1	6	6	0,03772	189
DDT1a-N-T vs. DDT4	278,5	469,3	-190,8	506,1	6	6	0,5332	189
DDT1a-N-T vs. DDT4-DNP-N	278,5	634,2	-355,7	506,1	6	6	0,9938	189
DDT1a-N-T vs. DDT4-DNP-N-T	278,5	427,2	-148,7	506,1	6	6	0,4154	189
DDT1a-N-T vs. DDT4-DNP-W	278,5	447,0	-168,5	506,1	6	6	0,4708	189
DDT1a-N-T vs. DDT4-DNP-W-T	278,5	515,0	-236,5	506,1	6	6	0,6608	189
DDT1a-N-T vs. DDT4-T	278,5	547,2	-268,7	506,1	6	6	0,7507	189
DDT1a-N-T vs. DDT5	278,5	454,2	-175,7	506,1	6	6	0,4908	189
DDT1a-N-T vs. DDT5-DNP-N	278,5	1639	-1361	506,1	6	6	3802	189
DDT1a-N-T vs. DDT5-DNP-N-T	278,5	1634	-1355	506,1	6	6	3787	189
DDT1a-N-T vs. DDT5-DNP-W	278,5	419,3	-140,8	506,1	6	6	0,3935	189
DDT1a-N-T vs. DDT5-DNP-W-T	278,5	398,3	-119,8	506,1	6	6	0,3348	189
DDT1a-N-T vs. DDT5-T	278,5	524,3	-245,8	506,1	6	6	0,6869	189
DDT1a-N-T vs. DDT6	278,5	475,8	-197,3	506,1	6	6	0,5514	189
DDT1a-N-T vs. DDT6-DNP-N	278,5	3990	-3711	506,1	6	6	10,37	189
DDT1a-N-T vs. DDT6-DNP-N-T	278,5	5037	-4758	506,1	6	6	13,30	189
DDT1a-N-T vs. DDT6-DNP-W	278,5	406,8	-128,3	506,1	6	6	0,3586	189
DDT1a-N-T vs. DDT6-DNP-W-T	278,5	458,8	-180,3	506,1	6	6	0,5039	189
DDT1a-N-T vs. DDT6-T	278,5	427,8	-149,3	506,1	6	6	0,4173	189
DDT1a-N-T vs. - Control	278,5	560,3	-281,8	506,1	6	6	0,7875	189
DDT1a-W vs. DDT1a-W-T	268,8	337,2	-68,33	506,1	6	6	0,1909	189
DDT1a-W vs. DDT1a-T	268,8	267,2	1667	506,1	6	6	0,004657	189
DDT1a-W vs. DDT2	268,8	631,8	-363,0	506,1	6	6	1014	189
DDT1a-W vs. DDT2-DNP-N	268,8	313,8	-45,00	506,1	6	6	0,1257	189
DDT1a-W vs. DDT2-DNP-N-T	268,8	320,8	-52,00	506,1	6	6	0,1453	189
DDT1a-W vs. DDT2-DNP-W	268,8	395,5	-126,7	506,1	6	6	0,3539	189
DDT1a-W vs. DDT2-DNP-W-T	268,8	318,2	-49,33	506,1	6	6	0,1378	189
DDT1a-W vs. DDT2-T	268,8	422,7	-153,8	506,1	6	6	0,4298	189
DDT1a-W vs. DDT3	268,8	333,7	-64,83	506,1	6	6	0,1812	189
DDT1a-W vs. DDT3-DNP-N	268,8	719,3	-450,5	506,1	6	6	1259	189
DDT1a-W vs. DDT3-DNP-N-T	268,8	1036	-767,2	506,1	6	6	2144	189
DDT1a-W vs. DDT3-DNP-W	268,8	421,0	-152,2	506,1	6	6	0,4252	189
DDT1a-W vs. DDT3-DNP-W-T	268,8	289,0	-20,17	506,1	6	6	0,05635	189
DDT1a-W vs. DDT3-T	268,8	292,0	-23,17	506,1	6	6	0,06473	189
DDT1a-W vs. DDT4	268,8	469,3	-200,5	506,1	6	6	0,5602	189
DDT1a-W vs. DDT4-DNP-N	268,8	634,2	-365,3	506,1	6	6	1021	189
DDT1a-W vs. DDT4-DNP-N-T	268,8	427,2	-158,3	506,1	6	6	0,4424	189
DDT1a-W vs. DDT4-DNP-W	268,8	447,0	-178,2	506,1	6	6	0,4978	189
DDT1a-W vs. DDT4-DNP-W-T	268,8	515,0	-246,2	506,1	6	6	0,6878	189
DDT1a-W vs. DDT4-T	268,8	547,2	-278,3	506,1	6	6	0,7777	189
DDT1a-W vs. DDT5	268,8	454,2	-185,3	506,1	6	6	0,5178	189
DDT1a-W vs. DDT5-DNP-N	268,8	1639	-1370	506,1	6	6	3829	189
DDT1a-W vs. DDT5-DNP-N-T	268,8	1634	-1365	506,1	6	6	3814	189
DDT1a-W vs. DDT5-DNP-W	268,8	419,3	-150,5	506,1	6	6	0,4205	189
DDT1a-W vs. DDT5-DNP-W-T	268,8	398,3	-129,5	506,1	6	6	0,3618	189
DDT1a-W vs. DDT5-T	268,8	524,3	-255,5	506,1	6	6	0,7139	189
DDT1a-W vs. DDT6	268,8	475,8	-207,0	506,1	6	6	0,5784	189
DDT1a-W vs. DDT6-DNP-N	268,8	3990	-3721	506,1	6	6	10,40	189
DDT1a-W vs. DDT6-DNP-N-T	268,8	5037	-4768	506,1	6	6	13,32	189
DDT1a-W vs. DDT6-DNP-W	268,8	406,8	-138,0	506,1	6	6	0,3856	189
DDT1a-W vs. DDT6-DNP-W-T	268,8	458,8	-190,0	506,1	6	6	0,5309	189
DDT1a-W vs. DDT6-T	268,8	427,8	-159,0	506,1	6	6	0,4443	189
DDT1a-W vs. - Control	268,8	560,3	-291,5	506,1	6	6	0,8145	189
DDT1a-W-T vs. DDT1a-T	337,2	267,2	70,00	506,1	6	6	0,1956	189
DDT1a-W-T vs. DDT2	337,2	631,8	-294,7	506,1	6	6	0,8233	189
DDT1a-W-T vs. DDT2-DNP-N	337,2	313,8	23,33	506,1	6	6	0,06520	189
DDT1a-W-T vs. DDT2-DNP-N-T	337,2	320,8	16,33	506,1	6	6	0,04564	189
DDT1a-W-T vs. DDT2-DNP-W	337,2	395,5	-58,33	506,1	6	6	0,1630	189
DDT1a-W-T vs. DDT2-DNP-W-T	337,2	318,2	19,00	506,1	6	6	0,05309	189
DDT1a-W-T vs. DDT2-T	337,2	422,7	-85,50	506,1	6	6	0,2389	189
DDT1a-W-T vs. DDT3	337,2	333,7	3500	506,1	6	6	0,009779	189
DDT1a-W-T vs. DDT3-DNP-N	337,2	719,3	-382,2	506,1	6	6	1068	189
DDT1a-W-T vs. DDT3-DNP-N-T	337,2	1036	-698,8	506,1	6	6	1953	189
DDT1a-W-T vs. DDT3-DNP-W	337,2	421,0	-83,83	506,1	6	6	0,2342	189
DDT1a-W-T vs. DDT3-DNP-W-T	337,2	289,0	48,17	506,1	6	6	0,1346	189
DDT1a-W-T vs. DDT3-T	337,2	292,0	45,17	506,1	6	6	0,1262	189
DDT1a-W-T vs. DDT4	337,2	469,3	-132,2	506,1	6	6	0,3693	189
DDT1a-W-T vs. DDT4-DNP-N	337,2	634,2	-297,0	506,1	6	6	0,8299	189
DDT1a-W-T vs. DDT4-DNP-N-T	337,2	427,2	-90,00	506,1	6	6	0,2515	189
DDT1a-W-T vs. DDT4-DNP-W	337,2	447,0	-109,8	506,1	6	6	0,3069	189
DDT1a-W-T vs. DDT4-DNP-W-T	337,2	515,0	-177,8	506,1	6	6	0,4969	189
DDT1a-W-T vs. DDT4-T	337,2	547,2	-210,0	506,1	6	6	0,5868	189
DDT1a-W-T vs. DDT5	337,2	454,2	-117,0	506,1	6	6	0,3269	189
DDT1a-W-T vs. DDT5-DNP-N	337,2	1639	-1302	506,1	6	6	3638	189
DDT1a-W-T vs. DDT5-DNP-N-T	337,2	1634	-1297	506,1	6	6	3623	189
DDT1a-W-T vs. DDT5-DNP-W	337,2	419,3	-82,17	506,1	6	6	0,2296	189
DDT1a-W-T vs. DDT5-DNP-W-T	337,2	398,3	-61,17	506,1	6	6	0,1709	189
DDT1a-W-T vs. DDT5-T	337,2	524,3	-187,2	506,1	6	6	0,5230	189
DDT1a-W-T vs. DDT6	337,2	475,8	-138,7	506,1	6	6	0,3875	189
DDT1a-W-T vs. DDT6-DNP-N	337,2	3990	-3653	506,1	6	6	10,21	189
DDT1a-W-T vs. DDT6-DNP-N-T	337,2	5037	-4700	506,1	6	6	13,13	189
DDT1a-W-T vs. DDT6-DNP-W	337,2	406,8	-69,67	506,1	6	6	0,1947	189
DDT1a-W-T vs. DDT6-DNP-W-T	337,2	458,8	-121,7	506,1	6	6	0,3400	189
DDT1a-W-T vs. DDT6-T	337,2	427,8	-90,67	506,1	6	6	0,2533	189
DDT1a-W-T vs. - Control	337,2	560,3	-223,2	506,1	6	6	0,6236	189
DDT1a-T vs. DDT2	267,2	631,8	-364,7	506,1	6	6	1019	189
DDT1a-T vs. DDT2-DNP-N	267,2	313,8	-46,67	506,1	6	6	0,1304	189
DDT1a-T vs. DDT2-DNP-N-T	267,2	320,8	-53,67	506,1	6	6	0,1500	189
DDT1a-T vs. DDT2-DNP-W	267,2	395,5	-128,3	506,1	6	6	0,3586	189
DDT1a-T vs. DDT2-DNP-W-T	267,2	318,2	-51,00	506,1	6	6	0,1425	189
DDT1a-T vs. DDT2-T	267,2	422,7	-155,5	506,1	6	6	0,4345	189
DDT1a-T vs. DDT3	267,2	333,7	-66,50	506,1	6	6	0,1858	189
DDT1a-T vs. DDT3-DNP-N	267,2	719,3	-452,2	506,1	6	6	1263	189
DDT1a-T vs. DDT3-DNP-N-T	267,2	1036	-768,8	506,1	6	6	2148	189
DDT1a-T vs. DDT3-DNP-W	267,2	421,0	-153,8	506,1	6	6	0,4298	189
DDT1a-T vs. DDT3-DNP-W-T	267,2	289,0	-21,83	506,1	6	6	0,06101	189
DDT1a-T vs. DDT3-T	267,2	292,0	-24,83	506,1	6	6	0,06939	189
DDT1a-T vs. DDT4	267,2	469,3	-202,2	506,1	6	6	0,5649	189
DDT1a-T vs. DDT4-DNP-N	267,2	634,2	-367,0	506,1	6	6	1025	189
DDT1a-T vs. DDT4-DNP-N-T	267,2	427,2	-160,0	506,1	6	6	0,4471	189
DDT1a-T vs. DDT4-DNP-W	267,2	447,0	-179,8	506,1	6	6	0,5025	189
DDT1a-T vs. DDT4-DNP-W-T	267,2	515,0	-247,8	506,1	6	6	0,6925	189
DDT1a-T vs. DDT4-T	267,2	547,2	-280,0	506,1	6	6	0,7824	189
DDT1a-T vs. DDT5	267,2	454,2	-187,0	506,1	6	6	0,5225	189
DDT1a-T vs. DDT5-DNP-N	267,2	1639	-1372	506,1	6	6	3834	189
DDT1a-T vs. DDT5-DNP-N-T	267,2	1634	-1367	506,1	6	6	3818	189
DDT1a-T vs. DDT5-DNP-W	267,2	419,3	-152,2	506,1	6	6	0,4252	189
DDT1a-T vs. DDT5-DNP-W-T	267,2	398,3	-131,2	506,1	6	6	0,3665	189
DDT1a-T vs. DDT5-T	267,2	524,3	-257,2	506,1	6	6	0,7186	189
DDT1a-T vs. DDT6	267,2	475,8	-208,7	506,1	6	6	0,5830	189
DDT1a-T vs. DDT6-DNP-N	267,2	3990	-3723	506,1	6	6	10,40	189
DDT1a-T vs. DDT6-DNP-N-T	267,2	5037	-4770	506,1	6	6	13,33	189
DDT1a-T vs. DDT6-DNP-W	267,2	406,8	-139,7	506,1	6	6	0,3902	189
DDT1a-T vs. DDT6-DNP-W-T	267,2	458,8	-191,7	506,1	6	6	0,5355	189
DDT1a-T vs. DDT6-T	267,2	427,8	-160,7	506,1	6	6	0,4489	189
DDT1a-T vs. - Control	267,2	560,3	-293,2	506,1	6	6	0,8191	189
DDT2 vs. DDT2-DNP-N	631,8	313,8	318,0	506,1	6	6	0,8885	189
DDT2 vs. DDT2-DNP-N-T	631,8	320,8	311,0	506,1	6	6	0,8690	189
DDT2 vs. DDT2-DNP-W	631,8	395,5	236,3	506,1	6	6	0,6603	189
DDT2 vs. DDT2-DNP-W-T	631,8	318,2	313,7	506,1	6	6	0,8764	189
DDT2 vs. DDT2-T	631,8	422,7	209,2	506,1	6	6	0,5844	189
DDT2 vs. DDT3	631,8	333,7	298,2	506,1	6	6	0,8331	189
DDT2 vs. DDT3-DNP-N	631,8	719,3	-87,50	506,1	6	6	0,2445	189
DDT2 vs. DDT3-DNP-N-T	631,8	1036	-404,2	506,1	6	6	1129	189
DDT2 vs. DDT3-DNP-W	631,8	421,0	210,8	506,1	6	6	0,5891	189
DDT2 vs. DDT3-DNP-W-T	631,8	289,0	342,8	506,1	6	6	0,9579	189
DDT2 vs. DDT3-T	631,8	292,0	339,8	506,1	6	6	0,9495	189
DDT2 vs. DDT4	631,8	469,3	162,5	506,1	6	6	0,4540	189
DDT2 vs. DDT4-DNP-N	631,8	634,2	-2333	506,1	6	6	0,006520	189
DDT2 vs. DDT4-DNP-N-T	631,8	427,2	204,7	506,1	6	6	0,5719	189
DDT2 vs. DDT4-DNP-W	631,8	447,0	184,8	506,1	6	6	0,5164	189
DDT2 vs. DDT4-DNP-W-T	631,8	515,0	116,8	506,1	6	6	0,3264	189
DDT2 vs. DDT4-T	631,8	547,2	84,67	506,1	6	6	0,2366	189
DDT2 vs. DDT5	631,8	454,2	177,7	506,1	6	6	0,4964	189
DDT2 vs. DDT5-DNP-N	631,8	1639	-1007	506,1	6	6	2815	189
DDT2 vs. DDT5-DNP-N-T	631,8	1634	-1002	506,1	6	6	2799	189
DDT2 vs. DDT5-DNP-W	631,8	419,3	212,5	506,1	6	6	0,5938	189
DDT2 vs. DDT5-DNP-W-T	631,8	398,3	233,5	506,1	6	6	0,6524	189
DDT2 vs. DDT5-T	631,8	524,3	107,5	506,1	6	6	0,3004	189
DDT2 vs. DDT6	631,8	475,8	156,0	506,1	6	6	0,4359	189
DDT2 vs. DDT6-DNP-N	631,8	3990	-3358	506,1	6	6	9382	189
DDT2 vs. DDT6-DNP-N-T	631,8	5037	-4405	506,1	6	6	12,31	189
DDT2 vs. DDT6-DNP-W	631,8	406,8	225,0	506,1	6	6	0,6287	189
DDT2 vs. DDT6-DNP-W-T	631,8	458,8	173,0	506,1	6	6	0,4834	189
DDT2 vs. DDT6-T	631,8	427,8	204,0	506,1	6	6	0,5700	189
DDT2 vs. - Control	631,8	560,3	71,50	506,1	6	6	0,1998	189
DDT2-DNP-N vs. DDT2-DNP-N-T	313,8	320,8	-7000	506,1	6	6	0,01956	189
DDT2-DNP-N vs. DDT2-DNP-W	313,8	395,5	-81,67	506,1	6	6	0,2282	189
DDT2-DNP-N vs. DDT2-DNP-W-T	313,8	318,2	-4333	506,1	6	6	0,01211	189
DDT2-DNP-N vs. DDT2-T	313,8	422,7	-108,8	506,1	6	6	0,3041	189
DDT2-DNP-N vs. DDT3	313,8	333,7	-19,83	506,1	6	6	0,05542	189
DDT2-DNP-N vs. DDT3-DNP-N	313,8	719,3	-405,5	506,1	6	6	1133	189
DDT2-DNP-N vs. DDT3-DNP-N-T	313,8	1036	-722,2	506,1	6	6	2018	189
DDT2-DNP-N vs. DDT3-DNP-W	313,8	421,0	-107,2	506,1	6	6	0,2994	189
DDT2-DNP-N vs. DDT3-DNP-W-T	313,8	289,0	24,83	506,1	6	6	0,06939	189
DDT2-DNP-N vs. DDT3-T	313,8	292,0	21,83	506,1	6	6	0,06101	189
DDT2-DNP-N vs. DDT4	313,8	469,3	-155,5	506,1	6	6	0,4345	189
DDT2-DNP-N vs. DDT4-DNP-N	313,8	634,2	-320,3	506,1	6	6	0,8951	189
DDT2-DNP-N vs. DDT4-DNP-N-T	313,8	427,2	-113,3	506,1	6	6	0,3167	189
DDT2-DNP-N vs. DDT4-DNP-W	313,8	447,0	-133,2	506,1	6	6	0,3721	189
DDT2-DNP-N vs. DDT4-DNP-W-T	313,8	515,0	-201,2	506,1	6	6	0,5621	189
DDT2-DNP-N vs. DDT4-T	313,8	547,2	-233,3	506,1	6	6	0,6520	189
DDT2-DNP-N vs. DDT5	313,8	454,2	-140,3	506,1	6	6	0,3921	189
DDT2-DNP-N vs. DDT5-DNP-N	313,8	1639	-1325	506,1	6	6	3703	189
DDT2-DNP-N vs. DDT5-DNP-N-T	313,8	1634	-1320	506,1	6	6	3688	189
DDT2-DNP-N vs. DDT5-DNP-W	313,8	419,3	-105,5	506,1	6	6	0,2948	189
DDT2-DNP-N vs. DDT5-DNP-W-T	313,8	398,3	-84,50	506,1	6	6	0,2361	189
DDT2-DNP-N vs. DDT5-T	313,8	524,3	-210,5	506,1	6	6	0,5882	189
DDT2-DNP-N vs. DDT6	313,8	475,8	-162,0	506,1	6	6	0,4527	189
DDT2-DNP-N vs. DDT6-DNP-N	313,8	3990	-3676	506,1	6	6	10,27	189
DDT2-DNP-N vs. DDT6-DNP-N-T	313,8	5037	-4723	506,1	6	6	13,20	189
DDT2-DNP-N vs. DDT6-DNP-W	313,8	406,8	-93,00	506,1	6	6	0,2599	189
DDT2-DNP-N vs. DDT6-DNP-W-T	313,8	458,8	-145,0	506,1	6	6	0,4051	189
DDT2-DNP-N vs. DDT6-T	313,8	427,8	-114,0	506,1	6	6	0,3185	189
DDT2-DNP-N vs. - Control	313,8	560,3	-246,5	506,1	6	6	0,6888	189
DDT2-DNP-N-T vs. DDT2-DNP-W	320,8	395,5	-74,67	506,1	6	6	0,2086	189
DDT2-DNP-N-T vs. DDT2-DNP-W-T	320,8	318,2	2667	506,1	6	6	0,007451	189
DDT2-DNP-N-T vs. DDT2-T	320,8	422,7	-101,8	506,1	6	6	0,2845	189
DDT2-DNP-N-T vs. DDT3	320,8	333,7	-12,83	506,1	6	6	0,03586	189
DDT2-DNP-N-T vs. DDT3-DNP-N	320,8	719,3	-398,5	506,1	6	6	1113	189
DDT2-DNP-N-T vs. DDT3-DNP-N-T	320,8	1036	-715,2	506,1	6	6	1998	189
DDT2-DNP-N-T vs. DDT3-DNP-W	320,8	421,0	-100,2	506,1	6	6	0,2799	189
DDT2-DNP-N-T vs. DDT3-DNP-W-T	320,8	289,0	31,83	506,1	6	6	0,08895	189
DDT2-DNP-N-T vs. DDT3-T	320,8	292,0	28,83	506,1	6	6	0,08056	189
DDT2-DNP-N-T vs. DDT4	320,8	469,3	-148,5	506,1	6	6	0,4149	189
DDT2-DNP-N-T vs. DDT4-DNP-N	320,8	634,2	-313,3	506,1	6	6	0,8755	189
DDT2-DNP-N-T vs. DDT4-DNP-N-T	320,8	427,2	-106,3	506,1	6	6	0,2971	189
DDT2-DNP-N-T vs. DDT4-DNP-W	320,8	447,0	-126,2	506,1	6	6	0,3525	189
DDT2-DNP-N-T vs. DDT4-DNP-W-T	320,8	515,0	-194,2	506,1	6	6	0,5425	189
DDT2-DNP-N-T vs. DDT4-T	320,8	547,2	-226,3	506,1	6	6	0,6324	189
DDT2-DNP-N-T vs. DDT5	320,8	454,2	-133,3	506,1	6	6	0,3726	189
DDT2-DNP-N-T vs. DDT5-DNP-N	320,8	1639	-1318	506,1	6	6	3684	189
DDT2-DNP-N-T vs. DDT5-DNP-N-T	320,8	1634	-1313	506,1	6	6	3668	189
DDT2-DNP-N-T vs. DDT5-DNP-W	320,8	419,3	-98,50	506,1	6	6	0,2752	189
DDT2-DNP-N-T vs. DDT5-DNP-W-T	320,8	398,3	-77,50	506,1	6	6	0,2165	189
DDT2-DNP-N-T vs. DDT5-T	320,8	524,3	-203,5	506,1	6	6	0,5686	189
DDT2-DNP-N-T vs. DDT6	320,8	475,8	-155,0	506,1	6	6	0,4331	189
DDT2-DNP-N-T vs. DDT6-DNP-N	320,8	3990	-3669	506,1	6	6	10,25	189
DDT2-DNP-N-T vs. DDT6-DNP-N-T	320,8	5037	-4716	506,1	6	6	13,18	189
DDT2-DNP-N-T vs. DDT6-DNP-W	320,8	406,8	-86,00	506,1	6	6	0,2403	189
DDT2-DNP-N-T vs. DDT6-DNP-W-T	320,8	458,8	-138,0	506,1	6	6	0,3856	189
DDT2-DNP-N-T vs. DDT6-T	320,8	427,8	-107,0	506,1	6	6	0,2990	189
DDT2-DNP-N-T vs. - Control	320,8	560,3	-239,5	506,1	6	6	0,6692	189
DDT2-DNP-W vs. DDT2-DNP-W-T	395,5	318,2	77,33	506,1	6	6	0,2161	189
DDT2-DNP-W vs. DDT2-T	395,5	422,7	-27,17	506,1	6	6	0,07591	189
DDT2-DNP-W vs. DDT3	395,5	333,7	61,83	506,1	6	6	0,1728	189
DDT2-DNP-W vs. DDT3-DNP-N	395,5	719,3	-323,8	506,1	6	6	0,9048	189
DDT2-DNP-W vs. DDT3-DNP-N-T	395,5	1036	-640,5	506,1	6	6	1790	189
DDT2-DNP-W vs. DDT3-DNP-W	395,5	421,0	-25,50	506,1	6	6	0,07125	189
DDT2-DNP-W vs. DDT3-DNP-W-T	395,5	289,0	106,5	506,1	6	6	0,2976	189
DDT2-DNP-W vs. DDT3-T	395,5	292,0	103,5	506,1	6	6	0,2892	189
DDT2-DNP-W vs. DDT4	395,5	469,3	-73,83	506,1	6	6	0,2063	189
DDT2-DNP-W vs. DDT4-DNP-N	395,5	634,2	-238,7	506,1	6	6	0,6669	189
DDT2-DNP-W vs. DDT4-DNP-N-T	395,5	427,2	-31,67	506,1	6	6	0,08848	189
DDT2-DNP-W vs. DDT4-DNP-W	395,5	447,0	-51,50	506,1	6	6	0,1439	189
DDT2-DNP-W vs. DDT4-DNP-W-T	395,5	515,0	-119,5	506,1	6	6	0,3339	189
DDT2-DNP-W vs. DDT4-T	395,5	547,2	-151,7	506,1	6	6	0,4238	189
DDT2-DNP-W vs. DDT5	395,5	454,2	-58,67	506,1	6	6	0,1639	189
DDT2-DNP-W vs. DDT5-DNP-N	395,5	1639	-1244	506,1	6	6	3475	189
DDT2-DNP-W vs. DDT5-DNP-N-T	395,5	1634	-1238	506,1	6	6	3460	189
DDT2-DNP-W vs. DDT5-DNP-W	395,5	419,3	-23,83	506,1	6	6	0,06659	189
DDT2-DNP-W vs. DDT5-DNP-W-T	395,5	398,3	-2833	506,1	6	6	0,007917	189
DDT2-DNP-W vs. DDT5-T	395,5	524,3	-128,8	506,1	6	6	0,3600	189
DDT2-DNP-W vs. DDT6	395,5	475,8	-80,33	506,1	6	6	0,2245	189
DDT2-DNP-W vs. DDT6-DNP-N	395,5	3990	-3594	506,1	6	6	10,04	189
DDT2-DNP-W vs. DDT6-DNP-N-T	395,5	5037	-4641	506,1	6	6	12,97	189
DDT2-DNP-W vs. DDT6-DNP-W	395,5	406,8	-11,33	506,1	6	6	0,03167	189
DDT2-DNP-W vs. DDT6-DNP-W-T	395,5	458,8	-63,33	506,1	6	6	0,1770	189
DDT2-DNP-W vs. DDT6-T	395,5	427,8	-32,33	506,1	6	6	0,09034	189
DDT2-DNP-W vs. - Control	395,5	560,3	-164,8	506,1	6	6	0,4606	189
DDT2-DNP-W-T vs. DDT2-T	318,2	422,7	-104,5	506,1	6	6	0,2920	189
DDT2-DNP-W-T vs. DDT3	318,2	333,7	-15,50	506,1	6	6	0,04331	189
DDT2-DNP-W-T vs. DDT3-DNP-N	318,2	719,3	-401,2	506,1	6	6	1121	189
DDT2-DNP-W-T vs. DDT3-DNP-N-T	318,2	1036	-717,8	506,1	6	6	2006	189
DDT2-DNP-W-T vs. DDT3-DNP-W	318,2	421,0	-102,8	506,1	6	6	0,2873	189
DDT2-DNP-W-T vs. DDT3-DNP-W-T	318,2	289,0	29,17	506,1	6	6	0,08150	189
DDT2-DNP-W-T vs. DDT3-T	318,2	292,0	26,17	506,1	6	6	0,07311	189
DDT2-DNP-W-T vs. DDT4	318,2	469,3	-151,2	506,1	6	6	0,4224	189
DDT2-DNP-W-T vs. DDT4-DNP-N	318,2	634,2	-316,0	506,1	6	6	0,8829	189
DDT2-DNP-W-T vs. DDT4-DNP-N-T	318,2	427,2	-109,0	506,1	6	6	0,3046	189
DDT2-DNP-W-T vs. DDT4-DNP-W	318,2	447,0	-128,8	506,1	6	6	0,3600	189
DDT2-DNP-W-T vs. DDT4-DNP-W-T	318,2	515,0	-196,8	506,1	6	6	0,5500	189
DDT2-DNP-W-T vs. DDT4-T	318,2	547,2	-229,0	506,1	6	6	0,6399	189
DDT2-DNP-W-T vs. DDT5	318,2	454,2	-136,0	506,1	6	6	0,3800	189
DDT2-DNP-W-T vs. DDT5-DNP-N	318,2	1639	-1321	506,1	6	6	3691	189
DDT2-DNP-W-T vs. DDT5-DNP-N-T	318,2	1634	-1316	506,1	6	6	3676	189
DDT2-DNP-W-T vs. DDT5-DNP-W	318,2	419,3	-101,2	506,1	6	6	0,2827	189
DDT2-DNP-W-T vs. DDT5-DNP-W-T	318,2	398,3	-80,17	506,1	6	6	0,2240	189
DDT2-DNP-W-T vs. DDT5-T	318,2	524,3	-206,2	506,1	6	6	0,5761	189
DDT2-DNP-W-T vs. DDT6	318,2	475,8	-157,7	506,1	6	6	0,4405	189
DDT2-DNP-W-T vs. DDT6-DNP-N	318,2	3990	-3672	506,1	6	6	10,26	189
DDT2-DNP-W-T vs. DDT6-DNP-N-T	318,2	5037	-4719	506,1	6	6	13,18	189
DDT2-DNP-W-T vs. DDT6-DNP-W	318,2	406,8	-88,67	506,1	6	6	0,2477	189
DDT2-DNP-W-T vs. DDT6-DNP-W-T	318,2	458,8	-140,7	506,1	6	6	0,3930	189
DDT2-DNP-W-T vs. DDT6-T	318,2	427,8	-109,7	506,1	6	6	0,3064	189
DDT2-DNP-W-T vs. - Control	318,2	560,3	-242,2	506,1	6	6	0,6766	189
DDT2-T vs. DDT3	422,7	333,7	89,00	506,1	6	6	0,2487	189
DDT2-T vs. DDT3-DNP-N	422,7	719,3	-296,7	506,1	6	6	0,8289	189
DDT2-T vs. DDT3-DNP-N-T	422,7	1036	-613,3	506,1	6	6	1714	189
DDT2-T vs. DDT3-DNP-W	422,7	421,0	1667	506,1	6	6	0,004657	189
DDT2-T vs. DDT3-DNP-W-T	422,7	289,0	133,7	506,1	6	6	0,3735	189
DDT2-T vs. DDT3-T	422,7	292,0	130,7	506,1	6	6	0,3651	189
DDT2-T vs. DDT4	422,7	469,3	-46,67	506,1	6	6	0,1304	189
DDT2-T vs. DDT4-DNP-N	422,7	634,2	-211,5	506,1	6	6	0,5910	189
DDT2-T vs. DDT4-DNP-N-T	422,7	427,2	-4500	506,1	6	6	0,01257	189
DDT2-T vs. DDT4-DNP-W	422,7	447,0	-24,33	506,1	6	6	0,06799	189
DDT2-T vs. DDT4-DNP-W-T	422,7	515,0	-92,33	506,1	6	6	0,2580	189
DDT2-T vs. DDT4-T	422,7	547,2	-124,5	506,1	6	6	0,3479	189
DDT2-T vs. DDT5	422,7	454,2	-31,50	506,1	6	6	0,08802	189
DDT2-T vs. DDT5-DNP-N	422,7	1639	-1217	506,1	6	6	3399	189
DDT2-T vs. DDT5-DNP-N-T	422,7	1634	-1211	506,1	6	6	3384	189
DDT2-T vs. DDT5-DNP-W	422,7	419,3	3333	506,1	6	6	0,009314	189
DDT2-T vs. DDT5-DNP-W-T	422,7	398,3	24,33	506,1	6	6	0,06799	189
DDT2-T vs. DDT5-T	422,7	524,3	-101,7	506,1	6	6	0,2841	189
DDT2-T vs. DDT6	422,7	475,8	-53,17	506,1	6	6	0,1486	189
DDT2-T vs. DDT6-DNP-N	422,7	3990	-3567	506,1	6	6	9967	189
DDT2-T vs. DDT6-DNP-N-T	422,7	5037	-4614	506,1	6	6	12,89	189
DDT2-T vs. DDT6-DNP-W	422,7	406,8	15,83	506,1	6	6	0,04424	189
DDT2-T vs. DDT6-DNP-W-T	422,7	458,8	-36,17	506,1	6	6	0,1011	189
DDT2-T vs. DDT6-T	422,7	427,8	-5167	506,1	6	6	0,01444	189
DDT2-T vs. - Control	422,7	560,3	-137,7	506,1	6	6	0,3847	189
DDT3 vs. DDT3-DNP-N	333,7	719,3	-385,7	506,1	6	6	1078	189
DDT3 vs. DDT3-DNP-N-T	333,7	1036	-702,3	506,1	6	6	1962	189
DDT3 vs. DDT3-DNP-W	333,7	421,0	-87,33	506,1	6	6	0,2440	189
DDT3 vs. DDT3-DNP-W-T	333,7	289,0	44,67	506,1	6	6	0,1248	189
DDT3 vs. DDT3-T	333,7	292,0	41,67	506,1	6	6	0,1164	189
DDT3 vs. DDT4	333,7	469,3	-135,7	506,1	6	6	0,3791	189
DDT3 vs. DDT4-DNP-N	333,7	634,2	-300,5	506,1	6	6	0,8396	189
DDT3 vs. DDT4-DNP-N-T	333,7	427,2	-93,50	506,1	6	6	0,2613	189
DDT3 vs. DDT4-DNP-W	333,7	447,0	-113,3	506,1	6	6	0,3167	189
DDT3 vs. DDT4-DNP-W-T	333,7	515,0	-181,3	506,1	6	6	0,5067	189
DDT3 vs. DDT4-T	333,7	547,2	-213,5	506,1	6	6	0,5965	189
DDT3 vs. DDT5	333,7	454,2	-120,5	506,1	6	6	0,3367	189
DDT3 vs. DDT5-DNP-N	333,7	1639	-1306	506,1	6	6	3648	189
DDT3 vs. DDT5-DNP-N-T	333,7	1634	-1300	506,1	6	6	3632	189
DDT3 vs. DDT5-DNP-W	333,7	419,3	-85,67	506,1	6	6	0,2394	189
DDT3 vs. DDT5-DNP-W-T	333,7	398,3	-64,67	506,1	6	6	0,1807	189
DDT3 vs. DDT5-T	333,7	524,3	-190,7	506,1	6	6	0,5327	189
DDT3 vs. DDT6	333,7	475,8	-142,2	506,1	6	6	0,3972	189
DDT3 vs. DDT6-DNP-N	333,7	3990	-3656	506,1	6	6	10,22	189
DDT3 vs. DDT6-DNP-N-T	333,7	5037	-4703	506,1	6	6	13,14	189
DDT3 vs. DDT6-DNP-W	333,7	406,8	-73,17	506,1	6	6	0,2044	189
DDT3 vs. DDT6-DNP-W-T	333,7	458,8	-125,2	506,1	6	6	0,3497	189
DDT3 vs. DDT6-T	333,7	427,8	-94,17	506,1	6	6	0,2631	189
DDT3 vs. - Control	333,7	560,3	-226,7	506,1	6	6	0,6333	189
DDT3-DNP-N vs. DDT3-DNP-N-T	719,3	1036	-316,7	506,1	6	6	0,8848	189
DDT3-DNP-N vs. DDT3-DNP-W	719,3	421,0	298,3	506,1	6	6	0,8336	189
DDT3-DNP-N vs. DDT3-DNP-W-T	719,3	289,0	430,3	506,1	6	6	1202	189
DDT3-DNP-N vs. DDT3-T	719,3	292,0	427,3	506,1	6	6	1194	189
DDT3-DNP-N vs. DDT4	719,3	469,3	250,0	506,1	6	6	0,6985	189
DDT3-DNP-N vs. DDT4-DNP-N	719,3	634,2	85,17	506,1	6	6	0,2380	189
DDT3-DNP-N vs. DDT4-DNP-N-T	719,3	427,2	292,2	506,1	6	6	0,8164	189
DDT3-DNP-N vs. DDT4-DNP-W	719,3	447,0	272,3	506,1	6	6	0,7609	189
DDT3-DNP-N vs. DDT4-DNP-W-T	719,3	515,0	204,3	506,1	6	6	0,5709	189
DDT3-DNP-N vs. DDT4-T	719,3	547,2	172,2	506,1	6	6	0,4811	189
DDT3-DNP-N vs. DDT5	719,3	454,2	265,2	506,1	6	6	0,7409	189
DDT3-DNP-N vs. DDT5-DNP-N	719,3	1639	-919,8	506,1	6	6	2570	189
DDT3-DNP-N vs. DDT5-DNP-N-T	719,3	1634	-914,3	506,1	6	6	2555	189
DDT3-DNP-N vs. DDT5-DNP-W	719,3	419,3	300,0	506,1	6	6	0,8382	189
DDT3-DNP-N vs. DDT5-DNP-W-T	719,3	398,3	321,0	506,1	6	6	0,8969	189
DDT3-DNP-N vs. DDT5-T	719,3	524,3	195,0	506,1	6	6	0,5449	189
DDT3-DNP-N vs. DDT6	719,3	475,8	243,5	506,1	6	6	0,6804	189
DDT3-DNP-N vs. DDT6-DNP-N	719,3	3990	-3270	506,1	6	6	9138	189
DDT3-DNP-N vs. DDT6-DNP-N-T	719,3	5037	-4318	506,1	6	6	12,06	189
DDT3-DNP-N vs. DDT6-DNP-W	719,3	406,8	312,5	506,1	6	6	0,8732	189
DDT3-DNP-N vs. DDT6-DNP-W-T	719,3	458,8	260,5	506,1	6	6	0,7279	189
DDT3-DNP-N vs. DDT6-T	719,3	427,8	291,5	506,1	6	6	0,8145	189
DDT3-DNP-N vs. - Control	719,3	560,3	159,0	506,1	6	6	0,4443	189
DDT3-DNP-N-T vs. DDT3-DNP-W	1036	421,0	615,0	506,1	6	6	1718	189
DDT3-DNP-N-T vs. DDT3-DNP-W-T	1036	289,0	747,0	506,1	6	6	2087	189
DDT3-DNP-N-T vs. DDT3-T	1036	292,0	744,0	506,1	6	6	2079	189
DDT3-DNP-N-T vs. DDT4	1036	469,3	566,7	506,1	6	6	1583	189
DDT3-DNP-N-T vs. DDT4-DNP-N	1036	634,2	401,8	506,1	6	6	1123	189
DDT3-DNP-N-T vs. DDT4-DNP-N-T	1036	427,2	608,8	506,1	6	6	1701	189
DDT3-DNP-N-T vs. DDT4-DNP-W	1036	447,0	589,0	506,1	6	6	1646	189
DDT3-DNP-N-T vs. DDT4-DNP-W-T	1036	515,0	521,0	506,1	6	6	1456	189
DDT3-DNP-N-T vs. DDT4-T	1036	547,2	488,8	506,1	6	6	1366	189
DDT3-DNP-N-T vs. DDT5	1036	454,2	581,8	506,1	6	6	1626	189
DDT3-DNP-N-T vs. DDT5-DNP-N	1036	1639	-603,2	506,1	6	6	1685	189
DDT3-DNP-N-T vs. DDT5-DNP-N-T	1036	1634	-597,7	506,1	6	6	1670	189
DDT3-DNP-N-T vs. DDT5-DNP-W	1036	419,3	616,7	506,1	6	6	1723	189
DDT3-DNP-N-T vs. DDT5-DNP-W-T	1036	398,3	637,7	506,1	6	6	1782	189
DDT3-DNP-N-T vs. DDT5-T	1036	524,3	511,7	506,1	6	6	1430	189
DDT3-DNP-N-T vs. DDT6	1036	475,8	560,2	506,1	6	6	1565	189
DDT3-DNP-N-T vs. DDT6-DNP-N	1036	3990	-2954	506,1	6	6	8253	189
DDT3-DNP-N-T vs. DDT6-DNP-N-T	1036	5037	-4001	506,1	6	6	11,18	189
DDT3-DNP-N-T vs. DDT6-DNP-W	1036	406,8	629,2	506,1	6	6	1758	189
DDT3-DNP-N-T vs. DDT6-DNP-W-T	1036	458,8	577,2	506,1	6	6	1613	189
DDT3-DNP-N-T vs. DDT6-T	1036	427,8	608,2	506,1	6	6	1699	189
DDT3-DNP-N-T vs. - Control	1036	560,3	475,7	506,1	6	6	1329	189
DDT3-DNP-W vs. DDT3-DNP-W-T	421,0	289,0	132,0	506,1	6	6	0,3688	189
DDT3-DNP-W vs. DDT3-T	421,0	292,0	129,0	506,1	6	6	0,3604	189
DDT3-DNP-W vs. DDT4	421,0	469,3	-48,33	506,1	6	6	0,1350	189
DDT3-DNP-W vs. DDT4-DNP-N	421,0	634,2	-213,2	506,1	6	6	0,5956	189
DDT3-DNP-W vs. DDT4-DNP-N-T	421,0	427,2	-6167	506,1	6	6	0,01723	189
DDT3-DNP-W vs. DDT4-DNP-W	421,0	447,0	-26,00	506,1	6	6	0,07265	189
DDT3-DNP-W vs. DDT4-DNP-W-T	421,0	515,0	-94,00	506,1	6	6	0,2626	189
DDT3-DNP-W vs. DDT4-T	421,0	547,2	-126,2	506,1	6	6	0,3525	189
DDT3-DNP-W vs. DDT5	421,0	454,2	-33,17	506,1	6	6	0,09267	189
DDT3-DNP-W vs. DDT5-DNP-N	421,0	1639	-1218	506,1	6	6	3404	189
DDT3-DNP-W vs. DDT5-DNP-N-T	421,0	1634	-1213	506,1	6	6	3388	189
DDT3-DNP-W vs. DDT5-DNP-W	421,0	419,3	1667	506,1	6	6	0,004657	189
DDT3-DNP-W vs. DDT5-DNP-W-T	421,0	398,3	22,67	506,1	6	6	0,06333	189
DDT3-DNP-W vs. DDT5-T	421,0	524,3	-103,3	506,1	6	6	0,2887	189
DDT3-DNP-W vs. DDT6	421,0	475,8	-54,83	506,1	6	6	0,1532	189
DDT3-DNP-W vs. DDT6-DNP-N	421,0	3990	-3569	506,1	6	6	9971	189
DDT3-DNP-W vs. DDT6-DNP-N-T	421,0	5037	-4616	506,1	6	6	12,90	189
DDT3-DNP-W vs. DDT6-DNP-W	421,0	406,8	14,17	506,1	6	6	0,03958	189
DDT3-DNP-W vs. DDT6-DNP-W-T	421,0	458,8	-37,83	506,1	6	6	0,1057	189
DDT3-DNP-W vs. DDT6-T	421,0	427,8	-6833	506,1	6	6	0,01909	189
DDT3-DNP-W vs. - Control	421,0	560,3	-139,3	506,1	6	6	0,3893	189
DDT3-DNP-W-T vs. DDT3-T	289,0	292,0	-3000	506,1	6	6	0,008382	189
DDT3-DNP-W-T vs. DDT4	289,0	469,3	-180,3	506,1	6	6	0,5039	189
DDT3-DNP-W-T vs. DDT4-DNP-N	289,0	634,2	-345,2	506,1	6	6	0,9644	189
DDT3-DNP-W-T vs. DDT4-DNP-N-T	289,0	427,2	-138,2	506,1	6	6	0,3861	189
DDT3-DNP-W-T vs. DDT4-DNP-W	289,0	447,0	-158,0	506,1	6	6	0,4415	189
DDT3-DNP-W-T vs. DDT4-DNP-W-T	289,0	515,0	-226,0	506,1	6	6	0,6315	189
DDT3-DNP-W-T vs. DDT4-T	289,0	547,2	-258,2	506,1	6	6	0,7214	189
DDT3-DNP-W-T vs. DDT5	289,0	454,2	-165,2	506,1	6	6	0,4615	189
DDT3-DNP-W-T vs. DDT5-DNP-N	289,0	1639	-1350	506,1	6	6	3773	189
DDT3-DNP-W-T vs. DDT5-DNP-N-T	289,0	1634	-1345	506,1	6	6	3757	189
DDT3-DNP-W-T vs. DDT5-DNP-W	289,0	419,3	-130,3	506,1	6	6	0,3642	189
DDT3-DNP-W-T vs. DDT5-DNP-W-T	289,0	398,3	-109,3	506,1	6	6	0,3055	189
DDT3-DNP-W-T vs. DDT5-T	289,0	524,3	-235,3	506,1	6	6	0,6576	189
DDT3-DNP-W-T vs. DDT6	289,0	475,8	-186,8	506,1	6	6	0,5220	189
DDT3-DNP-W-T vs. DDT6-DNP-N	289,0	3990	-3701	506,1	6	6	10,34	189
DDT3-DNP-W-T vs. DDT6-DNP-N-T	289,0	5037	-4748	506,1	6	6	13,27	189
DDT3-DNP-W-T vs. DDT6-DNP-W	289,0	406,8	-117,8	506,1	6	6	0,3292	189
DDT3-DNP-W-T vs. DDT6-DNP-W-T	289,0	458,8	-169,8	506,1	6	6	0,4745	189
DDT3-DNP-W-T vs. DDT6-T	289,0	427,8	-138,8	506,1	6	6	0,3879	189
DDT3-DNP-W-T vs. - Control	289,0	560,3	-271,3	506,1	6	6	0,7581	189
DDT3-T vs. DDT4	292,0	469,3	-177,3	506,1	6	6	0,4955	189
DDT3-T vs. DDT4-DNP-N	292,0	634,2	-342,2	506,1	6	6	0,9561	189
DDT3-T vs. DDT4-DNP-N-T	292,0	427,2	-135,2	506,1	6	6	0,3777	189
DDT3-T vs. DDT4-DNP-W	292,0	447,0	-155,0	506,1	6	6	0,4331	189
DDT3-T vs. DDT4-DNP-W-T	292,0	515,0	-223,0	506,1	6	6	0,6231	189
DDT3-T vs. DDT4-T	292,0	547,2	-255,2	506,1	6	6	0,7130	189
DDT3-T vs. DDT5	292,0	454,2	-162,2	506,1	6	6	0,4531	189
DDT3-T vs. DDT5-DNP-N	292,0	1639	-1347	506,1	6	6	3764	189
DDT3-T vs. DDT5-DNP-N-T	292,0	1634	-1342	506,1	6	6	3749	189
DDT3-T vs. DDT5-DNP-W	292,0	419,3	-127,3	506,1	6	6	0,3558	189
DDT3-T vs. DDT5-DNP-W-T	292,0	398,3	-106,3	506,1	6	6	0,2971	189
DDT3-T vs. DDT5-T	292,0	524,3	-232,3	506,1	6	6	0,6492	189
DDT3-T vs. DDT6	292,0	475,8	-183,8	506,1	6	6	0,5137	189
DDT3-T vs. DDT6-DNP-N	292,0	3990	-3698	506,1	6	6	10,33	189
DDT3-T vs. DDT6-DNP-N-T	292,0	5037	-4745	506,1	6	6	13,26	189
DDT3-T vs. DDT6-DNP-W	292,0	406,8	-114,8	506,1	6	6	0,3209	189
DDT3-T vs. DDT6-DNP-W-T	292,0	458,8	-166,8	506,1	6	6	0,4662	189
DDT3-T vs. DDT6-T	292,0	427,8	-135,8	506,1	6	6	0,3795	189
DDT3-T vs. - Control	292,0	560,3	-268,3	506,1	6	6	0,7498	189
DDT4 vs. DDT4-DNP-N	469,3	634,2	-164,8	506,1	6	6	0,4606	189
DDT4 vs. DDT4-DNP-N-T	469,3	427,2	42,17	506,1	6	6	0,1178	189
DDT4 vs. DDT4-DNP-W	469,3	447,0	22,33	506,1	6	6	0,06240	189
DDT4 vs. DDT4-DNP-W-T	469,3	515,0	-45,67	506,1	6	6	0,1276	189
DDT4 vs. DDT4-T	469,3	547,2	-77,83	506,1	6	6	0,2175	189
DDT4 vs. DDT5	469,3	454,2	15,17	506,1	6	6	0,04238	189
DDT4 vs. DDT5-DNP-N	469,3	1639	-1170	506,1	6	6	3269	189
DDT4 vs. DDT5-DNP-N-T	469,3	1634	-1164	506,1	6	6	3253	189
DDT4 vs. DDT5-DNP-W	469,3	419,3	50,00	506,1	6	6	0,1397	189
DDT4 vs. DDT5-DNP-W-T	469,3	398,3	71,00	506,1	6	6	0,1984	189
DDT4 vs. DDT5-T	469,3	524,3	-55,00	506,1	6	6	0,1537	189
DDT4 vs. DDT6	469,3	475,8	-6500	506,1	6	6	0,01816	189
DDT4 vs. DDT6-DNP-N	469,3	3990	-3520	506,1	6	6	9836	189
DDT4 vs. DDT6-DNP-N-T	469,3	5037	-4568	506,1	6	6	12,76	189
DDT4 vs. DDT6-DNP-W	469,3	406,8	62,50	506,1	6	6	0,1746	189
DDT4 vs. DDT6-DNP-W-T	469,3	458,8	10,50	506,1	6	6	0,02934	189
DDT4 vs. DDT6-T	469,3	427,8	41,50	506,1	6	6	0,1160	189
DDT4 vs. - Control	469,3	560,3	-91,00	506,1	6	6	0,2543	189
DDT4-DNP-N vs. DDT4-DNP-N-T	634,2	427,2	207,0	506,1	6	6	0,5784	189
DDT4-DNP-N vs. DDT4-DNP-W	634,2	447,0	187,2	506,1	6	6	0,5230	189
DDT4-DNP-N vs. DDT4-DNP-W-T	634,2	515,0	119,2	506,1	6	6	0,3330	189
DDT4-DNP-N vs. DDT4-T	634,2	547,2	87,00	506,1	6	6	0,2431	189
DDT4-DNP-N vs. DDT5	634,2	454,2	180,0	506,1	6	6	0,5029	189
DDT4-DNP-N vs. DDT5-DNP-N	634,2	1639	-1005	506,1	6	6	2808	189
DDT4-DNP-N vs. DDT5-DNP-N-T	634,2	1634	-999,5	506,1	6	6	2793	189
DDT4-DNP-N vs. DDT5-DNP-W	634,2	419,3	214,8	506,1	6	6	0,6003	189
DDT4-DNP-N vs. DDT5-DNP-W-T	634,2	398,3	235,8	506,1	6	6	0,6590	189
DDT4-DNP-N vs. DDT5-T	634,2	524,3	109,8	506,1	6	6	0,3069	189
DDT4-DNP-N vs. DDT6	634,2	475,8	158,3	506,1	6	6	0,4424	189
DDT4-DNP-N vs. DDT6-DNP-N	634,2	3990	-3356	506,1	6	6	9376	189
DDT4-DNP-N vs. DDT6-DNP-N-T	634,2	5037	-4403	506,1	6	6	12,30	189
DDT4-DNP-N vs. DDT6-DNP-W	634,2	406,8	227,3	506,1	6	6	0,6352	189
DDT4-DNP-N vs. DDT6-DNP-W-T	634,2	458,8	175,3	506,1	6	6	0,4899	189
DDT4-DNP-N vs. DDT6-T	634,2	427,8	206,3	506,1	6	6	0,5765	189
DDT4-DNP-N vs. - Control	634,2	560,3	73,83	506,1	6	6	0,2063	189
DDT4-DNP-N-T vs. DDT4-DNP-W	427,2	447,0	-19,83	506,1	6	6	0,05542	189
DDT4-DNP-N-T vs. DDT4-DNP-W-T	427,2	515,0	-87,83	506,1	6	6	0,2454	189
DDT4-DNP-N-T vs. DDT4-T	427,2	547,2	-120,0	506,1	6	6	0,3353	189
DDT4-DNP-N-T vs. DDT5	427,2	454,2	-27,00	506,1	6	6	0,07544	189
DDT4-DNP-N-T vs. DDT5-DNP-N	427,2	1639	-1212	506,1	6	6	3386	189
DDT4-DNP-N-T vs. DDT5-DNP-N-T	427,2	1634	-1207	506,1	6	6	3371	189
DDT4-DNP-N-T vs. DDT5-DNP-W	427,2	419,3	7833	506,1	6	6	0,02189	189
DDT4-DNP-N-T vs. DDT5-DNP-W-T	427,2	398,3	28,83	506,1	6	6	0,08056	189
DDT4-DNP-N-T vs. DDT5-T	427,2	524,3	-97,17	506,1	6	6	0,2715	189
DDT4-DNP-N-T vs. DDT6	427,2	475,8	-48,67	506,1	6	6	0,1360	189
DDT4-DNP-N-T vs. DDT6-DNP-N	427,2	3990	-3563	506,1	6	6	9954	189
DDT4-DNP-N-T vs. DDT6-DNP-N-T	427,2	5037	-4610	506,1	6	6	12,88	189
DDT4-DNP-N-T vs. DDT6-DNP-W	427,2	406,8	20,33	506,1	6	6	0,05681	189
DDT4-DNP-N-T vs. DDT6-DNP-W-T	427,2	458,8	-31,67	506,1	6	6	0,08848	189
DDT4-DNP-N-T vs. DDT6-T	427,2	427,8	-0,6667	506,1	6	6	0,001863	189
DDT4-DNP-N-T vs. - Control	427,2	560,3	-133,2	506,1	6	6	0,3721	189
DDT4-DNP-W vs. DDT4-DNP-W-T	447,0	515,0	-68,00	506,1	6	6	0,1900	189
DDT4-DNP-W vs. DDT4-T	447,0	547,2	-100,2	506,1	6	6	0,2799	189
DDT4-DNP-W vs. DDT5	447,0	454,2	-7167	506,1	6	6	0,02002	189
DDT4-DNP-W vs. DDT5-DNP-N	447,0	1639	-1192	506,1	6	6	3331	189
DDT4-DNP-W vs. DDT5-DNP-N-T	447,0	1634	-1187	506,1	6	6	3316	189
DDT4-DNP-W vs. DDT5-DNP-W	447,0	419,3	27,67	506,1	6	6	0,07730	189
DDT4-DNP-W vs. DDT5-DNP-W-T	447,0	398,3	48,67	506,1	6	6	0,1360	189
DDT4-DNP-W vs. DDT5-T	447,0	524,3	-77,33	506,1	6	6	0,2161	189
DDT4-DNP-W vs. DDT6	447,0	475,8	-28,83	506,1	6	6	0,08056	189
DDT4-DNP-W vs. DDT6-DNP-N	447,0	3990	-3543	506,1	6	6	9899	189
DDT4-DNP-W vs. DDT6-DNP-N-T	447,0	5037	-4590	506,1	6	6	12,82	189
DDT4-DNP-W vs. DDT6-DNP-W	447,0	406,8	40,17	506,1	6	6	0,1122	189
DDT4-DNP-W vs. DDT6-DNP-W-T	447,0	458,8	-11,83	506,1	6	6	0,03306	189
DDT4-DNP-W vs. DDT6-T	447,0	427,8	19,17	506,1	6	6	0,05355	189
DDT4-DNP-W vs. - Control	447,0	560,3	-113,3	506,1	6	6	0,3167	189
DDT4-DNP-W-T vs. DDT4-T	515,0	547,2	-32,17	506,1	6	6	0,08988	189
DDT4-DNP-W-T vs. DDT5	515,0	454,2	60,83	506,1	6	6	0,1700	189
DDT4-DNP-W-T vs. DDT5-DNP-N	515,0	1639	-1124	506,1	6	6	3141	189
DDT4-DNP-W-T vs. DDT5-DNP-N-T	515,0	1634	-1119	506,1	6	6	3126	189
DDT4-DNP-W-T vs. DDT5-DNP-W	515,0	419,3	95,67	506,1	6	6	0,2673	189
DDT4-DNP-W-T vs. DDT5-DNP-W-T	515,0	398,3	116,7	506,1	6	6	0,3260	189
DDT4-DNP-W-T vs. DDT5-T	515,0	524,3	-9333	506,1	6	6	0,02608	189
DDT4-DNP-W-T vs. DDT6	515,0	475,8	39,17	506,1	6	6	0,1094	189
DDT4-DNP-W-T vs. DDT6-DNP-N	515,0	3990	-3475	506,1	6	6	9709	189
DDT4-DNP-W-T vs. DDT6-DNP-N-T	515,0	5037	-4522	506,1	6	6	12,63	189
DDT4-DNP-W-T vs. DDT6-DNP-W	515,0	406,8	108,2	506,1	6	6	0,3022	189
DDT4-DNP-W-T vs. DDT6-DNP-W-T	515,0	458,8	56,17	506,1	6	6	0,1569	189
DDT4-DNP-W-T vs. DDT6-T	515,0	427,8	87,17	506,1	6	6	0,2436	189
DDT4-DNP-W-T vs. - Control	515,0	560,3	-45,33	506,1	6	6	0,1267	189
DDT4-T vs. DDT5	547,2	454,2	93,00	506,1	6	6	0,2599	189
DDT4-T vs. DDT5-DNP-N	547,2	1639	-1092	506,1	6	6	3051	189
DDT4-T vs. DDT5-DNP-N-T	547,2	1634	-1087	506,1	6	6	3036	189
DDT4-T vs. DDT5-DNP-W	547,2	419,3	127,8	506,1	6	6	0,3572	189
DDT4-T vs. DDT5-DNP-W-T	547,2	398,3	148,8	506,1	6	6	0,4159	189
DDT4-T vs. DDT5-T	547,2	524,3	22,83	506,1	6	6	0,06380	189
DDT4-T vs. DDT6	547,2	475,8	71,33	506,1	6	6	0,1993	189
DDT4-T vs. DDT6-DNP-N	547,2	3990	-3443	506,1	6	6	9619	189
DDT4-T vs. DDT6-DNP-N-T	547,2	5037	-4490	506,1	6	6	12,54	189
DDT4-T vs. DDT6-DNP-W	547,2	406,8	140,3	506,1	6	6	0,3921	189
DDT4-T vs. DDT6-DNP-W-T	547,2	458,8	88,33	506,1	6	6	0,2468	189
DDT4-T vs. DDT6-T	547,2	427,8	119,3	506,1	6	6	0,3334	189
DDT4-T vs. - Control	547,2	560,3	-13,17	506,1	6	6	0,03679	189
DDT5 vs. DDT5-DNP-N	454,2	1639	-1185	506,1	6	6	3311	189
DDT5 vs. DDT5-DNP-N-T	454,2	1634	-1180	506,1	6	6	3296	189
DDT5 vs. DDT5-DNP-W	454,2	419,3	34,83	506,1	6	6	0,09733	189
DDT5 vs. DDT5-DNP-W-T	454,2	398,3	55,83	506,1	6	6	0,1560	189
DDT5 vs. DDT5-T	454,2	524,3	-70,17	506,1	6	6	0,1961	189
DDT5 vs. DDT6	454,2	475,8	-21,67	506,1	6	6	0,06054	189
DDT5 vs. DDT6-DNP-N	454,2	3990	-3536	506,1	6	6	9879	189
DDT5 vs. DDT6-DNP-N-T	454,2	5037	-4583	506,1	6	6	12,80	189
DDT5 vs. DDT6-DNP-W	454,2	406,8	47,33	506,1	6	6	0,1323	189
DDT5 vs. DDT6-DNP-W-T	454,2	458,8	-4667	506,1	6	6	0,01304	189
DDT5 vs. DDT6-T	454,2	427,8	26,33	506,1	6	6	0,07358	189
DDT5 vs. - Control	454,2	560,3	-106,2	506,1	6	6	0,2966	189
DDT5-DNP-N vs. DDT5-DNP-N-T	1639	1634	5500	506,1	6	6	0,01537	189
DDT5-DNP-N vs. DDT5-DNP-W	1639	419,3	1220	506,1	6	6	3408	189
DDT5-DNP-N vs. DDT5-DNP-W-T	1639	398,3	1241	506,1	6	6	3467	189
DDT5-DNP-N vs. DDT5-T	1639	524,3	1115	506,1	6	6	3115	189
DDT5-DNP-N vs. DDT6	1639	475,8	1163	506,1	6	6	3251	189
DDT5-DNP-N vs. DDT6-DNP-N	1639	3990	-2351	506,1	6	6	6568	189
DDT5-DNP-N vs. DDT6-DNP-N-T	1639	5037	-3398	506,1	6	6	9494	189
DDT5-DNP-N vs. DDT6-DNP-W	1639	406,8	1232	506,1	6	6	3443	189
DDT5-DNP-N vs. DDT6-DNP-W-T	1639	458,8	1180	506,1	6	6	3298	189
DDT5-DNP-N vs. DDT6-T	1639	427,8	1211	506,1	6	6	3385	189
DDT5-DNP-N vs. - Control	1639	560,3	1079	506,1	6	6	3014	189
DDT5-DNP-N-T vs. DDT5-DNP-W	1634	419,3	1214	506,1	6	6	3393	189
DDT5-DNP-N-T vs. DDT5-DNP-W-T	1634	398,3	1235	506,1	6	6	3452	189
DDT5-DNP-N-T vs. DDT5-T	1634	524,3	1109	506,1	6	6	3100	189
DDT5-DNP-N-T vs. DDT6	1634	475,8	1158	506,1	6	6	3235	189
DDT5-DNP-N-T vs. DDT6-DNP-N	1634	3990	-2356	506,1	6	6	6583	189
DDT5-DNP-N-T vs. DDT6-DNP-N-T	1634	5037	-3403	506,1	6	6	9509	189
DDT5-DNP-N-T vs. DDT6-DNP-W	1634	406,8	1227	506,1	6	6	3428	189
DDT5-DNP-N-T vs. DDT6-DNP-W-T	1634	458,8	1175	506,1	6	6	3283	189
DDT5-DNP-N-T vs. DDT6-T	1634	427,8	1206	506,1	6	6	3369	189
DDT5-DNP-N-T vs. - Control	1634	560,3	1073	506,1	6	6	2999	189
DDT5-DNP-W vs. DDT5-DNP-W-T	419,3	398,3	21,00	506,1	6	6	0,05868	189
DDT5-DNP-W vs. DDT5-T	419,3	524,3	-105,0	506,1	6	6	0,2934	189
DDT5-DNP-W vs. DDT6	419,3	475,8	-56,50	506,1	6	6	0,1579	189
DDT5-DNP-W vs. DDT6-DNP-N	419,3	3990	-3570	506,1	6	6	9976	189
DDT5-DNP-W vs. DDT6-DNP-N-T	419,3	5037	-4618	506,1	6	6	12,90	189
DDT5-DNP-W vs. DDT6-DNP-W	419,3	406,8	12,50	506,1	6	6	0,03493	189
DDT5-DNP-W vs. DDT6-DNP-W-T	419,3	458,8	-39,50	506,1	6	6	0,1104	189
DDT5-DNP-W vs. DDT6-T	419,3	427,8	-8500	506,1	6	6	0,02375	189
DDT5-DNP-W vs. - Control	419,3	560,3	-141,0	506,1	6	6	0,3940	189
DDT5-DNP-W-T vs. DDT5-T	398,3	524,3	-126,0	506,1	6	6	0,3521	189
DDT5-DNP-W-T vs. DDT6	398,3	475,8	-77,50	506,1	6	6	0,2165	189
DDT5-DNP-W-T vs. DDT6-DNP-N	398,3	3990	-3591	506,1	6	6	10,03	189
DDT5-DNP-W-T vs. DDT6-DNP-N-T	398,3	5037	-4639	506,1	6	6	12,96	189
DDT5-DNP-W-T vs. DDT6-DNP-W	398,3	406,8	-8500	506,1	6	6	0,02375	189
DDT5-DNP-W-T vs. DDT6-DNP-W-T	398,3	458,8	-60,50	506,1	6	6	0,1690	189
DDT5-DNP-W-T vs. DDT6-T	398,3	427,8	-29,50	506,1	6	6	0,08243	189
DDT5-DNP-W-T vs. - Control	398,3	560,3	-162,0	506,1	6	6	0,4527	189
DDT5-T vs. DDT6	524,3	475,8	48,50	506,1	6	6	0,1355	189
DDT5-T vs. DDT6-DNP-N	524,3	3990	-3465	506,1	6	6	9683	189
DDT5-T vs. DDT6-DNP-N-T	524,3	5037	-4513	506,1	6	6	12,61	189
DDT5-T vs. DDT6-DNP-W	524,3	406,8	117,5	506,1	6	6	0,3283	189
DDT5-T vs. DDT6-DNP-W-T	524,3	458,8	65,50	506,1	6	6	0,1830	189
DDT5-T vs. DDT6-T	524,3	427,8	96,50	506,1	6	6	0,2696	189
DDT5-T vs. - Control	524,3	560,3	-36,00	506,1	6	6	0,1006	189
DDT6 vs. DDT6-DNP-N	475,8	3990	-3514	506,1	6	6	9818	189
DDT6 vs. DDT6-DNP-N-T	475,8	5037	-4561	506,1	6	6	12,74	189
DDT6 vs. DDT6-DNP-W	475,8	406,8	69,00	506,1	6	6	0,1928	189
DDT6 vs. DDT6-DNP-W-T	475,8	458,8	17,00	506,1	6	6	0,04750	189
DDT6 vs. DDT6-T	475,8	427,8	48,00	506,1	6	6	0,1341	189
DDT6 vs. - Control	475,8	560,3	-84,50	506,1	6	6	0,2361	189
DDT6-DNP-N vs. DDT6-DNP-N-T	3990	5037	-1047	506,1	6	6	2926	189
DDT6-DNP-N vs. DDT6-DNP-W	3990	406,8	3583	506,1	6	6	10,01	189
DDT6-DNP-N vs. DDT6-DNP-W-T	3990	458,8	3531	506,1	6	6	9866	189
DDT6-DNP-N vs. DDT6-T	3990	427,8	3562	506,1	6	6	9952	189
DDT6-DNP-N vs. - Control	3990	560,3	3429	506,1	6	6	9582	189
DDT6-DNP-N-T vs. DDT6-DNP-W	5037	406,8	4630	506,1	6	6	12,94	189
DDT6-DNP-N-T vs. DDT6-DNP-W-T	5037	458,8	4578	506,1	6	6	12,79	189
DDT6-DNP-N-T vs. DDT6-T	5037	427,8	4609	506,1	6	6	12,88	189
DDT6-DNP-N-T vs. - Control	5037	560,3	4477	506,1	6	6	12,51	189
DDT6-DNP-W vs. DDT6-DNP-W-T	406,8	458,8	-52,00	506,1	6	6	0,1453	189
DDT6-DNP-W vs. DDT6-T	406,8	427,8	-21,00	506,1	6	6	0,05868	189
DDT6-DNP-W vs. - Control	406,8	560,3	-153,5	506,1	6	6	0,4289	189
DDT6-DNP-W-T vs. DDT6-T	458,8	427,8	31,00	506,1	6	6	0,08662	189
DDT6-DNP-W-T vs. - Control	458,8	560,3	-101,5	506,1	6	6	0,2836	189
DDT6-T vs. - Control	427,8	560,3	-132,5	506,1	6	6	0,3702	189
