# Supplementary material for: DNA Nanostructure-Templated Antibody Complexes Provide Insights into the Geometric Requirements of Human Complement Cascade Activation
Source: J Am Chem Soc. 2024 May 4;146(19):13455–66. doi: 10.1021/jacs.4c02772 (PMC11099972; doi:10.1021/jacs.4c02772)
Supplement: Supplementary file 1 — ja4c02772_si_001.zip [file ja4c02772_si_001.zip › ANOVA/Ordinary one-way ANOVA of 25 min 75 nM.xlsx]

## Sheet: Ordinary one-way ANOVA of 25 mi
Number of families	1
Number of comparisons per family	741
Alpha	0,05
Tukey's multiple comparisons test	Mean Diff,	95,00% CI of diff,	Below threshold?	Summary	Adjusted P Value
DDT1a vs. DDT1a-N	-5951	-11481 to -421,0	Yes	*	0,0178	A-B
DDT1a vs. DDT1b noChol-N	-43,17	-6816 to 6729	No	ns	>0,9999	A-C
DDT1a vs. DDT1b-2xChol-N	-5141	-11914 to 1631	No	ns	0,5189	A-D
DDT1a vs. DDT1a-N-T	-6282	-11811 to -751,7	Yes	**	0,0073	A-E
DDT1a vs. DDT1a-W	-8132	-13662 to -2602	Yes	****	<0,0001	A-F
DDT1a vs. DDT1a-W-T	-7306	-12835 to -1776	Yes	***	0,0003	A-G
DDT1a vs. DDT1a-T	90,00	-5440 to 5620	No	ns	>0,9999	A-H
DDT1a vs. DDT2	-719,7	-6249 to 4810	No	ns	>0,9999	A-I
DDT1a vs. DDT2-DNP-N	-10870	-16400 to -5340	Yes	****	<0,0001	A-J
DDT1a vs. DDT2-DNP-N-T	-9553	-15083 to -4024	Yes	****	<0,0001	A-K
DDT1a vs. DDT2-DNP-W	-10177	-15707 to -4647	Yes	****	<0,0001	A-L
DDT1a vs. DDT2-DNP-W-T	-9004	-14533 to -3474	Yes	****	<0,0001	A-M
DDT1a vs. DDT2-T	-83,33	-5613 to 5446	No	ns	>0,9999	A-N
DDT1a vs. DDT3	-127,8	-5658 to 5402	No	ns	>0,9999	A-O
DDT1a vs. DDT3-DNP-N	-11081	-16611 to -5551	Yes	****	<0,0001	A-P
DDT1a vs. DDT3-DNP-N-T	-10941	-16470 to -5411	Yes	****	<0,0001	A-Q
DDT1a vs. DDT3-DNP-W	-11218	-16747 to -5688	Yes	****	<0,0001	A-R
DDT1a vs. DDT3-DNP-W-T	-10466	-15995 to -4936	Yes	****	<0,0001	A-S
DDT1a vs. DDT3-T	-876,7	-6406 to 4653	No	ns	>0,9999	A-T
DDT1a vs. DDT4	134,0	-5396 to 5664	No	ns	>0,9999	A-U
DDT1a vs. DDT4-DNP-N	-12676	-18205 to -7146	Yes	****	<0,0001	A-V
DDT1a vs. DDT4-DNP-N-T	-13623	-19153 to -8093	Yes	****	<0,0001	A-W
DDT1a vs. DDT4-DNP-W	-9776	-15959 to -3594	Yes	****	<0,0001	A-X
DDT1a vs. DDT4-DNP-W-T	-10030	-15560 to -4500	Yes	****	<0,0001	A-Y
DDT1a vs. DDT4-T	407,8	-5122 to 5938	No	ns	>0,9999	A-Z
DDT1a vs. DDT5	-357,2	-5887 to 5173	No	ns	>0,9999	A-AA
DDT1a vs. DDT5-DNP-N	-14205	-19734 to -8675	Yes	****	<0,0001	A-AB
DDT1a vs. DDT5-DNP-N-T	-13091	-18620 to -7561	Yes	****	<0,0001	A-AC
DDT1a vs. DDT5-DNP-W	-12853	-18382 to -7323	Yes	****	<0,0001	A-AD
DDT1a vs. DDT5-DNP-W-T	-11998	-17528 to -6468	Yes	****	<0,0001	A-AE
DDT1a vs. DDT5-T	-1701	-7230 to 3829	No	ns	>0,9999	A-AF
DDT1a vs. DDT6	185,8	-5344 to 5716	No	ns	>0,9999	A-AG
DDT1a vs. DDT6-DNP-N	-18362	-23892 to -12832	Yes	****	<0,0001	A-AH
DDT1a vs. DDT6-DNP-N-T	-16853	-22383 to -11324	Yes	****	<0,0001	A-AI
DDT1a vs. DDT6-DNP-W	-11616	-17146 to -6086	Yes	****	<0,0001	A-AJ
DDT1a vs. DDT6-DNP-W-T	-12381	-17911 to -6852	Yes	****	<0,0001	A-AK
DDT1a vs. DDT6-T	-1572	-7102 to 3957	No	ns	>0,9999	A-AL
DDT1a vs. - Control	1052	-4478 to 6581	No	ns	>0,9999	A-AN
DDT1a-N vs. DDT1b noChol-N	5908	-864,9 to 12680	No	ns	0,2110	B-C
DDT1a-N vs. DDT1b-2xChol-N	809,7	-5963 to 7582	No	ns	>0,9999	B-D
DDT1a-N vs. DDT1a-N-T	-330,7	-5860 to 5199	No	ns	>0,9999	B-E
DDT1a-N vs. DDT1a-W	-2181	-7711 to 3348	No	ns	>0,9999	B-F
DDT1a-N vs. DDT1a-W-T	-1355	-6884 to 4175	No	ns	>0,9999	B-G
DDT1a-N vs. DDT1a-T	6041	511,0 to 11571	Yes	*	0,0141	B-H
DDT1a-N vs. DDT2	5231	-298,6 to 10761	No	ns	0,0965	B-I
DDT1a-N vs. DDT2-DNP-N	-4919	-10449 to 610,5	No	ns	0,1778	B-J
DDT1a-N vs. DDT2-DNP-N-T	-3603	-9132 to 1927	No	ns	0,8357	B-K
DDT1a-N vs. DDT2-DNP-W	-4226	-9756 to 1304	No	ns	0,5026	B-L
DDT1a-N vs. DDT2-DNP-W-T	-3053	-8582 to 2477	No	ns	0,9756	B-M
DDT1a-N vs. DDT2-T	5868	337,7 to 11397	Yes	*	0,0221	B-N
DDT1a-N vs. DDT3	5823	293,2 to 11353	Yes	*	0,0247	B-O
DDT1a-N vs. DDT3-DNP-N	-5130	-10660 to 399,5	No	ns	0,1186	B-P
DDT1a-N vs. DDT3-DNP-N-T	-4990	-10519 to 540,1	No	ns	0,1560	B-Q
DDT1a-N vs. DDT3-DNP-W	-5267	-10797 to 263,0	No	ns	0,0895	B-R
DDT1a-N vs. DDT3-DNP-W-T	-4515	-10044 to 1015	No	ns	0,3456	B-S
DDT1a-N vs. DDT3-T	5074	-455,6 to 10604	No	ns	0,1326	B-T
DDT1a-N vs. DDT4	6085	555,0 to 11615	Yes	*	0,0125	B-U
DDT1a-N vs. DDT4-DNP-N	-6725	-12254 to -1195	Yes	**	0,0020	B-V
DDT1a-N vs. DDT4-DNP-N-T	-7672	-13202 to -2143	Yes	****	<0,0001	B-W
DDT1a-N vs. DDT4-DNP-W	-3825	-10008 to 2357	No	ns	0,9011	B-X
DDT1a-N vs. DDT4-DNP-W-T	-4079	-9609 to 1451	No	ns	0,5880	B-Y
DDT1a-N vs. DDT4-T	6359	828,9 to 11888	Yes	**	0,0059	B-Z
DDT1a-N vs. DDT5	5594	63,88 to 11123	Yes	*	0,0431	B-AA
DDT1a-N vs. DDT5-DNP-N	-8254	-13784 to -2724	Yes	****	<0,0001	B-AB
DDT1a-N vs. DDT5-DNP-N-T	-7140	-12670 to -1610	Yes	***	0,0006	B-AC
DDT1a-N vs. DDT5-DNP-W	-6902	-12432 to -1372	Yes	**	0,0012	B-AD
DDT1a-N vs. DDT5-DNP-W-T	-6047	-11577 to -517,5	Yes	*	0,0138	B-AE
DDT1a-N vs. DDT5-T	4250	-1280 to 9780	No	ns	0,4887	B-AF
DDT1a-N vs. DDT6	6137	606,9 to 11666	Yes	*	0,0109	B-AG
DDT1a-N vs. DDT6-DNP-N	-12411	-17941 to -6882	Yes	****	<0,0001	B-AH
DDT1a-N vs. DDT6-DNP-N-T	-10903	-16432 to -5373	Yes	****	<0,0001	B-AI
DDT1a-N vs. DDT6-DNP-W	-5665	-11195 to -135,2	Yes	*	0,0364	B-AJ
DDT1a-N vs. DDT6-DNP-W-T	-6431	-11960 to -900,7	Yes	**	0,0048	B-AK
DDT1a-N vs. DDT6-T	4379	-1151 to 9908	No	ns	0,4168	B-AL
DDT1a-N vs. - Control	7002	1473 to 12532	Yes	***	0,0009	B-AN
DDT1b noChol-N vs. DDT1b-2xChol-N	-5098	-12918 to 2722	No	ns	0,8347	C-D
DDT1b noChol-N vs. DDT1a-N-T	-6238	-13011 to 534,2	No	ns	0,1276	C-E
DDT1b noChol-N vs. DDT1a-W	-8089	-14862 to -1316	Yes	**	0,0029	C-F
DDT1b noChol-N vs. DDT1a-W-T	-7262	-14035 to -489,8	Yes	*	0,0188	C-G
DDT1b noChol-N vs. DDT1a-T	133,2	-6639 to 6906	No	ns	>0,9999	C-H
DDT1b noChol-N vs. DDT2	-676,5	-7449 to 6096	No	ns	>0,9999	C-I
DDT1b noChol-N vs. DDT2-DNP-N	-10827	-17600 to -4054	Yes	****	<0,0001	C-J
DDT1b noChol-N vs. DDT2-DNP-N-T	-9510	-16283 to -2738	Yes	****	<0,0001	C-K
DDT1b noChol-N vs. DDT2-DNP-W	-10134	-16906 to -3361	Yes	****	<0,0001	C-L
DDT1b noChol-N vs. DDT2-DNP-W-T	-8960	-15733 to -2188	Yes	***	0,0003	C-M
DDT1b noChol-N vs. DDT2-T	-40,17	-6813 to 6732	No	ns	>0,9999	C-N
DDT1b noChol-N vs. DDT3	-84,67	-6857 to 6688	No	ns	>0,9999	C-O
DDT1b noChol-N vs. DDT3-DNP-N	-11038	-17811 to -4265	Yes	****	<0,0001	C-P
DDT1b noChol-N vs. DDT3-DNP-N-T	-10897	-17670 to -4125	Yes	****	<0,0001	C-Q
DDT1b noChol-N vs. DDT3-DNP-W	-11175	-17947 to -4402	Yes	****	<0,0001	C-R
DDT1b noChol-N vs. DDT3-DNP-W-T	-10422	-17195 to -3650	Yes	****	<0,0001	C-S
DDT1b noChol-N vs. DDT3-T	-833,5	-7606 to 5939	No	ns	>0,9999	C-T
DDT1b noChol-N vs. DDT4	177,2	-6595 to 6950	No	ns	>0,9999	C-U
DDT1b noChol-N vs. DDT4-DNP-N	-12632	-19405 to -5860	Yes	****	<0,0001	C-V
DDT1b noChol-N vs. DDT4-DNP-N-T	-13580	-20353 to -6807	Yes	****	<0,0001	C-W
DDT1b noChol-N vs. DDT4-DNP-W	-9733	-17048 to -2418	Yes	***	0,0003	C-X
DDT1b noChol-N vs. DDT4-DNP-W-T	-9987	-16759 to -3214	Yes	****	<0,0001	C-Y
DDT1b noChol-N vs. DDT4-T	451,0	-6322 to 7224	No	ns	>0,9999	C-Z
DDT1b noChol-N vs. DDT5	-314,0	-7087 to 6459	No	ns	>0,9999	C-AA
DDT1b noChol-N vs. DDT5-DNP-N	-14162	-20934 to -7389	Yes	****	<0,0001	C-AB
DDT1b noChol-N vs. DDT5-DNP-N-T	-13048	-19820 to -6275	Yes	****	<0,0001	C-AC
DDT1b noChol-N vs. DDT5-DNP-W	-12810	-19582 to -6037	Yes	****	<0,0001	C-AD
DDT1b noChol-N vs. DDT5-DNP-W-T	-11955	-18728 to -5182	Yes	****	<0,0001	C-AE
DDT1b noChol-N vs. DDT5-T	-1658	-8430 to 5115	No	ns	>0,9999	C-AF
DDT1b noChol-N vs. DDT6	229,0	-6544 to 7002	No	ns	>0,9999	C-AG
DDT1b noChol-N vs. DDT6-DNP-N	-18319	-25092 to -11546	Yes	****	<0,0001	C-AH
DDT1b noChol-N vs. DDT6-DNP-N-T	-16810	-23583 to -10038	Yes	****	<0,0001	C-AI
DDT1b noChol-N vs. DDT6-DNP-W	-11573	-18345 to -4800	Yes	****	<0,0001	C-AJ
DDT1b noChol-N vs. DDT6-DNP-W-T	-12338	-19111 to -5566	Yes	****	<0,0001	C-AK
DDT1b noChol-N vs. DDT6-T	-1529	-8302 to 5243	No	ns	>0,9999	C-AL
DDT1b noChol-N vs. - Control	1095	-5678 to 7867	No	ns	>0,9999	C-AN
DDT1b-2xChol-N vs. DDT1a-N-T	-1140	-7913 to 5632	No	ns	>0,9999	D-E
DDT1b-2xChol-N vs. DDT1a-W	-2991	-9764 to 3782	No	ns	0,9995	D-F
DDT1b-2xChol-N vs. DDT1a-W-T	-2164	-8937 to 4608	No	ns	>0,9999	D-G
DDT1b-2xChol-N vs. DDT1a-T	5231	-1541 to 12004	No	ns	0,4767	D-H
DDT1b-2xChol-N vs. DDT2	4422	-2351 to 11194	No	ns	0,8325	D-I
DDT1b-2xChol-N vs. DDT2-DNP-N	-5729	-12502 to 1044	No	ns	0,2694	D-J
DDT1b-2xChol-N vs. DDT2-DNP-N-T	-4412	-11185 to 2360	No	ns	0,8357	D-K
DDT1b-2xChol-N vs. DDT2-DNP-W	-5036	-11808 to 1737	No	ns	0,5690	D-L
DDT1b-2xChol-N vs. DDT2-DNP-W-T	-3862	-10635 to 2910	No	ns	0,9622	D-M
DDT1b-2xChol-N vs. DDT2-T	5058	-1715 to 11830	No	ns	0,5585	D-N
DDT1b-2xChol-N vs. DDT3	5013	-1759 to 11786	No	ns	0,5797	D-O
DDT1b-2xChol-N vs. DDT3-DNP-N	-5940	-12713 to 832,6	No	ns	0,2014	D-P
DDT1b-2xChol-N vs. DDT3-DNP-N-T	-5799	-12572 to 973,2	No	ns	0,2453	D-Q
DDT1b-2xChol-N vs. DDT3-DNP-W	-6077	-12849 to 696,1	No	ns	0,1645	D-R
DDT1b-2xChol-N vs. DDT3-DNP-W-T	-5324	-12097 to 1448	No	ns	0,4339	D-S
DDT1b-2xChol-N vs. DDT3-T	4265	-2508 to 11037	No	ns	0,8815	D-T
DDT1b-2xChol-N vs. DDT4	5275	-1497 to 12048	No	ns	0,4563	D-U
DDT1b-2xChol-N vs. DDT4-DNP-N	-7534	-14307 to -761,8	Yes	*	0,0105	D-V
DDT1b-2xChol-N vs. DDT4-DNP-N-T	-8482	-15255 to -1709	Yes	**	0,0011	D-W
DDT1b-2xChol-N vs. DDT4-DNP-W	-4635	-11950 to 2680	No	ns	0,8739	D-X
DDT1b-2xChol-N vs. DDT4-DNP-W-T	-4889	-11661 to 1884	No	ns	0,6385	D-Y
DDT1b-2xChol-N vs. DDT4-T	5549	-1224 to 12322	No	ns	0,3376	D-Z
DDT1b-2xChol-N vs. DDT5	4784	-1989 to 11557	No	ns	0,6866	D-AA
DDT1b-2xChol-N vs. DDT5-DNP-N	-9064	-15836 to -2291	Yes	***	0,0002	D-AB
DDT1b-2xChol-N vs. DDT5-DNP-N-T	-7950	-14722 to -1177	Yes	**	0,0041	D-AC
DDT1b-2xChol-N vs. DDT5-DNP-W	-7712	-14484 to -938,9	Yes	**	0,0070	D-AD
DDT1b-2xChol-N vs. DDT5-DNP-W-T	-6857	-13630 to -84,42	Yes	*	0,0426	D-AE
DDT1b-2xChol-N vs. DDT5-T	3441	-3332 to 10213	No	ns	0,9931	D-AF
DDT1b-2xChol-N vs. DDT6	5327	-1446 to 12100	No	ns	0,4327	D-AG
DDT1b-2xChol-N vs. DDT6-DNP-N	-13221	-19994 to -6448	Yes	****	<0,0001	D-AH
DDT1b-2xChol-N vs. DDT6-DNP-N-T	-11712	-18485 to -4940	Yes	****	<0,0001	D-AI
DDT1b-2xChol-N vs. DDT6-DNP-W	-6475	-13247 to 297,9	No	ns	0,0858	D-AJ
DDT1b-2xChol-N vs. DDT6-DNP-W-T	-7240	-14013 to -467,6	Yes	*	0,0197	D-AK
DDT1b-2xChol-N vs. DDT6-T	3569	-3204 to 10341	No	ns	0,9876	D-AL
DDT1b-2xChol-N vs. - Control	6193	-579,9 to 12965	No	ns	0,1373	D-AN
DDT1a-N-T vs. DDT1a-W	-1851	-7380 to 3679	No	ns	>0,9999	E-F
DDT1a-N-T vs. DDT1a-W-T	-1024	-6554 to 4506	No	ns	>0,9999	E-G
DDT1a-N-T vs. DDT1a-T	6372	841,7 to 11901	Yes	**	0,0057	E-H
DDT1a-N-T vs. DDT2	5562	32,05 to 11092	Yes	*	0,0464	E-I
DDT1a-N-T vs. DDT2-DNP-N	-4589	-10118 to 941,1	No	ns	0,3096	E-J
DDT1a-N-T vs. DDT2-DNP-N-T	-3272	-8802 to 2258	No	ns	0,9402	E-K
DDT1a-N-T vs. DDT2-DNP-W	-3895	-9425 to 1634	No	ns	0,6925	E-L
DDT1a-N-T vs. DDT2-DNP-W-T	-2722	-8252 to 2808	No	ns	0,9959	E-M
DDT1a-N-T vs. DDT2-T	6198	668,4 to 11728	Yes	**	0,0092	E-N
DDT1a-N-T vs. DDT3	6154	623,9 to 11683	Yes	*	0,0104	E-O
DDT1a-N-T vs. DDT3-DNP-N	-4800	-10329 to 730,1	No	ns	0,2199	E-P
DDT1a-N-T vs. DDT3-DNP-N-T	-4659	-10189 to 870,8	No	ns	0,2776	E-Q
DDT1a-N-T vs. DDT3-DNP-W	-4936	-10466 to 593,6	No	ns	0,1724	E-R
DDT1a-N-T vs. DDT3-DNP-W-T	-4184	-9714 to 1346	No	ns	0,5269	E-S
DDT1a-N-T vs. DDT3-T	5405	-125,0 to 10935	No	ns	0,0664	E-T
DDT1a-N-T vs. DDT4	6416	885,7 to 11945	Yes	**	0,0050	E-U
DDT1a-N-T vs. DDT4-DNP-N	-6394	-11924 to -864,2	Yes	**	0,0054	E-V
DDT1a-N-T vs. DDT4-DNP-N-T	-7342	-12871 to -1812	Yes	***	0,0003	E-W
DDT1a-N-T vs. DDT4-DNP-W	-3495	-9677 to 2688	No	ns	0,9663	E-X
DDT1a-N-T vs. DDT4-DNP-W-T	-3748	-9278 to 1781	No	ns	0,7693	E-Y
DDT1a-N-T vs. DDT4-T	6689	1160 to 12219	Yes	**	0,0023	E-Z
DDT1a-N-T vs. DDT5	5924	394,5 to 11454	Yes	*	0,0191	E-AA
DDT1a-N-T vs. DDT5-DNP-N	-7923	-13453 to -2393	Yes	****	<0,0001	E-AB
DDT1a-N-T vs. DDT5-DNP-N-T	-6809	-12339 to -1279	Yes	**	0,0016	E-AC
DDT1a-N-T vs. DDT5-DNP-W	-6571	-12101 to -1041	Yes	**	0,0032	E-AD
DDT1a-N-T vs. DDT5-DNP-W-T	-5717	-11246 to -186,9	Yes	*	0,0321	E-AE
DDT1a-N-T vs. DDT5-T	4581	-949,0 to 10111	No	ns	0,3133	E-AF
DDT1a-N-T vs. DDT6	6467	937,5 to 11997	Yes	**	0,0043	E-AG
DDT1a-N-T vs. DDT6-DNP-N	-12081	-17610 to -6551	Yes	****	<0,0001	E-AH
DDT1a-N-T vs. DDT6-DNP-N-T	-10572	-16102 to -5042	Yes	****	<0,0001	E-AI
DDT1a-N-T vs. DDT6-DNP-W	-5334	-10864 to 195,5	No	ns	0,0775	E-AJ
DDT1a-N-T vs. DDT6-DNP-W-T	-6100	-11630 to -570,0	Yes	*	0,0120	E-AK
DDT1a-N-T vs. DDT6-T	4709	-820,6 to 10239	No	ns	0,2560	E-AL
DDT1a-N-T vs. - Control	7333	1803 to 12863	Yes	***	0,0003	E-AN
DDT1a-W vs. DDT1a-W-T	826,7	-4703 to 6356	No	ns	>0,9999	F-G
DDT1a-W vs. DDT1a-T	8222	2692 to 13752	Yes	****	<0,0001	F-H
DDT1a-W vs. DDT2	7413	1883 to 12942	Yes	***	0,0002	F-I
DDT1a-W vs. DDT2-DNP-N	-2738	-8268 to 2792	No	ns	0,9955	F-J
DDT1a-W vs. DDT2-DNP-N-T	-1421	-6951 to 4109	No	ns	>0,9999	F-K
DDT1a-W vs. DDT2-DNP-W	-2045	-7574 to 3485	No	ns	>0,9999	F-L
DDT1a-W vs. DDT2-DNP-W-T	-871,3	-6401 to 4658	No	ns	>0,9999	F-M
DDT1a-W vs. DDT2-T	8049	2519 to 13579	Yes	****	<0,0001	F-N
DDT1a-W vs. DDT3	8004	2475 to 13534	Yes	****	<0,0001	F-O
DDT1a-W vs. DDT3-DNP-N	-2949	-8479 to 2581	No	ns	0,9852	F-P
DDT1a-W vs. DDT3-DNP-N-T	-2808	-8338 to 2721	No	ns	0,9931	F-Q
DDT1a-W vs. DDT3-DNP-W	-3086	-8615 to 2444	No	ns	0,9717	F-R
DDT1a-W vs. DDT3-DNP-W-T	-2333	-7863 to 3196	No	ns	0,9998	F-S
DDT1a-W vs. DDT3-T	7256	1726 to 12785	Yes	***	0,0004	F-T
DDT1a-W vs. DDT4	8266	2736 to 13796	Yes	****	<0,0001	F-U
DDT1a-W vs. DDT4-DNP-N	-4543	-10073 to 986,5	No	ns	0,3314	F-V
DDT1a-W vs. DDT4-DNP-N-T	-5491	-11021 to 38,79	No	ns	0,0547	F-W
DDT1a-W vs. DDT4-DNP-W	-1644	-7826 to 4538	No	ns	>0,9999	F-X
DDT1a-W vs. DDT4-DNP-W-T	-1898	-7427 to 3632	No	ns	>0,9999	F-Y
DDT1a-W vs. DDT4-T	8540	3010 to 14070	Yes	****	<0,0001	F-Z
DDT1a-W vs. DDT5	7775	2245 to 13305	Yes	****	<0,0001	F-AA
DDT1a-W vs. DDT5-DNP-N	-6073	-11602 to -542,7	Yes	*	0,0130	F-AB
DDT1a-W vs. DDT5-DNP-N-T	-4959	-10488 to 571,3	No	ns	0,1654	F-AC
DDT1a-W vs. DDT5-DNP-W	-4721	-10250 to 809,3	No	ns	0,2513	F-AD
DDT1a-W vs. DDT5-DNP-W-T	-3866	-9396 to 1664	No	ns	0,7084	F-AE
DDT1a-W vs. DDT5-T	6432	901,7 to 11961	Yes	**	0,0048	F-AF
DDT1a-W vs. DDT6	8318	2788 to 13848	Yes	****	<0,0001	F-AG
DDT1a-W vs. DDT6-DNP-N	-10230	-15760 to -4700	Yes	****	<0,0001	F-AH
DDT1a-W vs. DDT6-DNP-N-T	-8721	-14251 to -3191	Yes	****	<0,0001	F-AI
DDT1a-W vs. DDT6-DNP-W	-3484	-9013 to 2046	No	ns	0,8809	F-AJ
DDT1a-W vs. DDT6-DNP-W-T	-4249	-9779 to 1281	No	ns	0,4893	F-AK
DDT1a-W vs. DDT6-T	6560	1030 to 12090	Yes	**	0,0033	F-AL
DDT1a-W vs. - Control	9184	3654 to 14713	Yes	****	<0,0001	F-AN
DDT1a-W-T vs. DDT1a-T	7396	1866 to 12925	Yes	***	0,0002	G-H
DDT1a-W-T vs. DDT2	6586	1056 to 12116	Yes	**	0,0031	G-I
DDT1a-W-T vs. DDT2-DNP-N	-3565	-9094 to 1965	No	ns	0,8510	G-J
DDT1a-W-T vs. DDT2-DNP-N-T	-2248	-7778 to 3282	No	ns	>0,9999	G-K
DDT1a-W-T vs. DDT2-DNP-W	-2871	-8401 to 2658	No	ns	0,9902	G-L
DDT1a-W-T vs. DDT2-DNP-W-T	-1698	-7228 to 3832	No	ns	>0,9999	G-M
DDT1a-W-T vs. DDT2-T	7222	1692 to 12752	Yes	***	0,0004	G-N
DDT1a-W-T vs. DDT3	7178	1648 to 12707	Yes	***	0,0005	G-O
DDT1a-W-T vs. DDT3-DNP-N	-3776	-9305 to 1754	No	ns	0,7557	G-P
DDT1a-W-T vs. DDT3-DNP-N-T	-3635	-9165 to 1895	No	ns	0,8219	G-Q
DDT1a-W-T vs. DDT3-DNP-W	-3912	-9442 to 1618	No	ns	0,6832	G-R
DDT1a-W-T vs. DDT3-DNP-W-T	-3160	-8690 to 2370	No	ns	0,9612	G-S
DDT1a-W-T vs. DDT3-T	6429	899,0 to 11959	Yes	**	0,0049	G-T
DDT1a-W-T vs. DDT4	7440	1910 to 12969	Yes	***	0,0002	G-U
DDT1a-W-T vs. DDT4-DNP-N	-5370	-10900 to 159,8	No	ns	0,0717	G-V
DDT1a-W-T vs. DDT4-DNP-N-T	-6318	-11847 to -787,9	Yes	**	0,0066	G-W
DDT1a-W-T vs. DDT4-DNP-W	-2471	-8653 to 3712	No	ns	>0,9999	G-X
DDT1a-W-T vs. DDT4-DNP-W-T	-2724	-8254 to 2805	No	ns	0,9959	G-Y
DDT1a-W-T vs. DDT4-T	7713	2184 to 13243	Yes	****	<0,0001	G-Z
DDT1a-W-T vs. DDT5	6948	1419 to 12478	Yes	**	0,0010	G-AA
DDT1a-W-T vs. DDT5-DNP-N	-6899	-12429 to -1369	Yes	**	0,0012	G-AB
DDT1a-W-T vs. DDT5-DNP-N-T	-5785	-11315 to -255,4	Yes	*	0,0271	G-AC
DDT1a-W-T vs. DDT5-DNP-W	-5547	-11077 to -17,38	Yes	*	0,0480	G-AD
DDT1a-W-T vs. DDT5-DNP-W-T	-4693	-10222 to 837,1	No	ns	0,2630	G-AE
DDT1a-W-T vs. DDT5-T	5605	75,05 to 11135	Yes	*	0,0420	G-AF
DDT1a-W-T vs. DDT6	7491	1962 to 13021	Yes	***	0,0002	G-AG
DDT1a-W-T vs. DDT6-DNP-N	-11057	-16586 to -5527	Yes	****	<0,0001	G-AH
DDT1a-W-T vs. DDT6-DNP-N-T	-9548	-15078 to -4018	Yes	****	<0,0001	G-AI
DDT1a-W-T vs. DDT6-DNP-W	-4310	-9840 to 1219	No	ns	0,4546	G-AJ
DDT1a-W-T vs. DDT6-DNP-W-T	-5076	-10606 to 454,0	No	ns	0,1322	G-AK
DDT1a-W-T vs. DDT6-T	5733	203,4 to 11263	Yes	*	0,0308	G-AL
DDT1a-W-T vs. - Control	8357	2827 to 13887	Yes	****	<0,0001	G-AN
DDT1a-T vs. DDT2	-809,7	-6339 to 4720	No	ns	>0,9999	H-I
DDT1a-T vs. DDT2-DNP-N	-10960	-16490 to -5430	Yes	****	<0,0001	H-J
DDT1a-T vs. DDT2-DNP-N-T	-9643	-15173 to -4114	Yes	****	<0,0001	H-K
DDT1a-T vs. DDT2-DNP-W	-10267	-15797 to -4737	Yes	****	<0,0001	H-L
DDT1a-T vs. DDT2-DNP-W-T	-9094	-14623 to -3564	Yes	****	<0,0001	H-M
DDT1a-T vs. DDT2-T	-173,3	-5703 to 5356	No	ns	>0,9999	H-N
DDT1a-T vs. DDT3	-217,8	-5748 to 5312	No	ns	>0,9999	H-O
DDT1a-T vs. DDT3-DNP-N	-11171	-16701 to -5641	Yes	****	<0,0001	H-P
DDT1a-T vs. DDT3-DNP-N-T	-11031	-16560 to -5501	Yes	****	<0,0001	H-Q
DDT1a-T vs. DDT3-DNP-W	-11308	-16837 to -5778	Yes	****	<0,0001	H-R
DDT1a-T vs. DDT3-DNP-W-T	-10556	-16085 to -5026	Yes	****	<0,0001	H-S
DDT1a-T vs. DDT3-T	-966,7	-6496 to 4563	No	ns	>0,9999	H-T
DDT1a-T vs. DDT4	44,00	-5486 to 5574	No	ns	>0,9999	H-U
DDT1a-T vs. DDT4-DNP-N	-12766	-18295 to -7236	Yes	****	<0,0001	H-V
DDT1a-T vs. DDT4-DNP-N-T	-13713	-19243 to -8183	Yes	****	<0,0001	H-W
DDT1a-T vs. DDT4-DNP-W	-9866	-16049 to -3684	Yes	****	<0,0001	H-X
DDT1a-T vs. DDT4-DNP-W-T	-10120	-15650 to -4590	Yes	****	<0,0001	H-Y
DDT1a-T vs. DDT4-T	317,8	-5212 to 5848	No	ns	>0,9999	H-Z
DDT1a-T vs. DDT5	-447,2	-5977 to 5083	No	ns	>0,9999	H-AA
DDT1a-T vs. DDT5-DNP-N	-14295	-19824 to -8765	Yes	****	<0,0001	H-AB
DDT1a-T vs. DDT5-DNP-N-T	-13181	-18710 to -7651	Yes	****	<0,0001	H-AC
DDT1a-T vs. DDT5-DNP-W	-12943	-18472 to -7413	Yes	****	<0,0001	H-AD
DDT1a-T vs. DDT5-DNP-W-T	-12088	-17618 to -6558	Yes	****	<0,0001	H-AE
DDT1a-T vs. DDT5-T	-1791	-7320 to 3739	No	ns	>0,9999	H-AF
DDT1a-T vs. DDT6	95,83	-5434 to 5626	No	ns	>0,9999	H-AG
DDT1a-T vs. DDT6-DNP-N	-18452	-23982 to -12922	Yes	****	<0,0001	H-AH
DDT1a-T vs. DDT6-DNP-N-T	-16943	-22473 to -11414	Yes	****	<0,0001	H-AI
DDT1a-T vs. DDT6-DNP-W	-11706	-17236 to -6176	Yes	****	<0,0001	H-AJ
DDT1a-T vs. DDT6-DNP-W-T	-12471	-18001 to -6942	Yes	****	<0,0001	H-AK
DDT1a-T vs. DDT6-T	-1662	-7192 to 3867	No	ns	>0,9999	H-AL
DDT1a-T vs. - Control	961,5	-4568 to 6491	No	ns	>0,9999	H-AN
DDT2 vs. DDT2-DNP-N	-10151	-15680 to -4621	Yes	****	<0,0001	I-J
DDT2 vs. DDT2-DNP-N-T	-8834	-14363 to -3304	Yes	****	<0,0001	I-K
DDT2 vs. DDT2-DNP-W	-9457	-14987 to -3927	Yes	****	<0,0001	I-L
DDT2 vs. DDT2-DNP-W-T	-8284	-13814 to -2754	Yes	****	<0,0001	I-M
DDT2 vs. DDT2-T	636,3	-4893 to 6166	No	ns	>0,9999	I-N
DDT2 vs. DDT3	591,8	-4938 to 6122	No	ns	>0,9999	I-O
DDT2 vs. DDT3-DNP-N	-10362	-15891 to -4832	Yes	****	<0,0001	I-P
DDT2 vs. DDT3-DNP-N-T	-10221	-15751 to -4691	Yes	****	<0,0001	I-Q
DDT2 vs. DDT3-DNP-W	-10498	-16028 to -4968	Yes	****	<0,0001	I-R
DDT2 vs. DDT3-DNP-W-T	-9746	-15276 to -4216	Yes	****	<0,0001	I-S
DDT2 vs. DDT3-T	-157,0	-5687 to 5373	No	ns	>0,9999	I-T
DDT2 vs. DDT4	853,7	-4676 to 6383	No	ns	>0,9999	I-U
DDT2 vs. DDT4-DNP-N	-11956	-17486 to -6426	Yes	****	<0,0001	I-V
DDT2 vs. DDT4-DNP-N-T	-12904	-18433 to -7374	Yes	****	<0,0001	I-W
DDT2 vs. DDT4-DNP-W	-9057	-15239 to -2874	Yes	****	<0,0001	I-X
DDT2 vs. DDT4-DNP-W-T	-9310	-14840 to -3780	Yes	****	<0,0001	I-Y
DDT2 vs. DDT4-T	1128	-4402 to 6657	No	ns	>0,9999	I-Z
DDT2 vs. DDT5	362,5	-5167 to 5892	No	ns	>0,9999	I-AA
DDT2 vs. DDT5-DNP-N	-13485	-19015 to -7955	Yes	****	<0,0001	I-AB
DDT2 vs. DDT5-DNP-N-T	-12371	-17901 to -6841	Yes	****	<0,0001	I-AC
DDT2 vs. DDT5-DNP-W	-12133	-17663 to -6603	Yes	****	<0,0001	I-AD
DDT2 vs. DDT5-DNP-W-T	-11279	-16808 to -5749	Yes	****	<0,0001	I-AE
DDT2 vs. DDT5-T	-981,0	-6511 to 4549	No	ns	>0,9999	I-AF
DDT2 vs. DDT6	905,5	-4624 to 6435	No	ns	>0,9999	I-AG
DDT2 vs. DDT6-DNP-N	-17643	-23172 to -12113	Yes	****	<0,0001	I-AH
DDT2 vs. DDT6-DNP-N-T	-16134	-21663 to -10604	Yes	****	<0,0001	I-AI
DDT2 vs. DDT6-DNP-W	-10896	-16426 to -5366	Yes	****	<0,0001	I-AJ
DDT2 vs. DDT6-DNP-W-T	-11662	-17191 to -6132	Yes	****	<0,0001	I-AK
DDT2 vs. DDT6-T	-852,7	-6382 to 4677	No	ns	>0,9999	I-AL
DDT2 vs. - Control	1771	-3759 to 7301	No	ns	>0,9999	I-AN
DDT2-DNP-N vs. DDT2-DNP-N-T	1317	-4213 to 6847	No	ns	>0,9999	J-K
DDT2-DNP-N vs. DDT2-DNP-W	693,3	-4836 to 6223	No	ns	>0,9999	J-L
DDT2-DNP-N vs. DDT2-DNP-W-T	1867	-3663 to 7396	No	ns	>0,9999	J-M
DDT2-DNP-N vs. DDT2-T	10787	5257 to 16317	Yes	****	<0,0001	J-N
DDT2-DNP-N vs. DDT3	10742	5213 to 16272	Yes	****	<0,0001	J-O
DDT2-DNP-N vs. DDT3-DNP-N	-211,0	-5741 to 5319	No	ns	>0,9999	J-P
DDT2-DNP-N vs. DDT3-DNP-N-T	-70,33	-5600 to 5459	No	ns	>0,9999	J-Q
DDT2-DNP-N vs. DDT3-DNP-W	-347,5	-5877 to 5182	No	ns	>0,9999	J-R
DDT2-DNP-N vs. DDT3-DNP-W-T	404,7	-5125 to 5934	No	ns	>0,9999	J-S
DDT2-DNP-N vs. DDT3-T	9994	4464 to 15523	Yes	****	<0,0001	J-T
DDT2-DNP-N vs. DDT4	11004	5474 to 16534	Yes	****	<0,0001	J-U
DDT2-DNP-N vs. DDT4-DNP-N	-1805	-7335 to 3724	No	ns	>0,9999	J-V
DDT2-DNP-N vs. DDT4-DNP-N-T	-2753	-8283 to 2777	No	ns	0,9950	J-W
DDT2-DNP-N vs. DDT4-DNP-W	1094	-5088 to 7276	No	ns	>0,9999	J-X
DDT2-DNP-N vs. DDT4-DNP-W-T	840,3	-4689 to 6370	No	ns	>0,9999	J-Y
DDT2-DNP-N vs. DDT4-T	11278	5748 to 16808	Yes	****	<0,0001	J-Z
DDT2-DNP-N vs. DDT5	10513	4983 to 16043	Yes	****	<0,0001	J-AA
DDT2-DNP-N vs. DDT5-DNP-N	-3335	-8864 to 2195	No	ns	0,9255	J-AB
DDT2-DNP-N vs. DDT5-DNP-N-T	-2221	-7750 to 3309	No	ns	>0,9999	J-AC
DDT2-DNP-N vs. DDT5-DNP-W	-1983	-7512 to 3547	No	ns	>0,9999	J-AD
DDT2-DNP-N vs. DDT5-DNP-W-T	-1128	-6658 to 4402	No	ns	>0,9999	J-AE
DDT2-DNP-N vs. DDT5-T	9170	3640 to 14699	Yes	****	<0,0001	J-AF
DDT2-DNP-N vs. DDT6	11056	5526 to 16586	Yes	****	<0,0001	J-AG
DDT2-DNP-N vs. DDT6-DNP-N	-7492	-13022 to -1962	Yes	***	0,0002	J-AH
DDT2-DNP-N vs. DDT6-DNP-N-T	-5983	-11513 to -453,4	Yes	*	0,0164	J-AI
DDT2-DNP-N vs. DDT6-DNP-W	-745,7	-6275 to 4784	No	ns	>0,9999	J-AJ
DDT2-DNP-N vs. DDT6-DNP-W-T	-1511	-7041 to 4019	No	ns	>0,9999	J-AK
DDT2-DNP-N vs. DDT6-T	9298	3768 to 14828	Yes	****	<0,0001	J-AL
DDT2-DNP-N vs. - Control	11922	6392 to 17451	Yes	****	<0,0001	J-AN
DDT2-DNP-N-T vs. DDT2-DNP-W	-623,5	-6153 to 4906	No	ns	>0,9999	K-L
DDT2-DNP-N-T vs. DDT2-DNP-W-T	549,8	-4980 to 6080	No	ns	>0,9999	K-M
DDT2-DNP-N-T vs. DDT2-T	9470	3940 to 15000	Yes	****	<0,0001	K-N
DDT2-DNP-N-T vs. DDT3	9426	3896 to 14955	Yes	****	<0,0001	K-O
DDT2-DNP-N-T vs. DDT3-DNP-N	-1528	-7058 to 4002	No	ns	>0,9999	K-P
DDT2-DNP-N-T vs. DDT3-DNP-N-T	-1387	-6917 to 4143	No	ns	>0,9999	K-Q
DDT2-DNP-N-T vs. DDT3-DNP-W	-1664	-7194 to 3865	No	ns	>0,9999	K-R
DDT2-DNP-N-T vs. DDT3-DNP-W-T	-912,2	-6442 to 4618	No	ns	>0,9999	K-S
DDT2-DNP-N-T vs. DDT3-T	8677	3147 to 14206	Yes	****	<0,0001	K-T
DDT2-DNP-N-T vs. DDT4	9687	4158 to 15217	Yes	****	<0,0001	K-U
DDT2-DNP-N-T vs. DDT4-DNP-N	-3122	-8652 to 2408	No	ns	0,9668	K-V
DDT2-DNP-N-T vs. DDT4-DNP-N-T	-4070	-9600 to 1460	No	ns	0,5933	K-W
DDT2-DNP-N-T vs. DDT4-DNP-W	-222,8	-6405 to 5960	No	ns	>0,9999	K-X
DDT2-DNP-N-T vs. DDT4-DNP-W-T	-476,5	-6006 to 5053	No	ns	>0,9999	K-Y
DDT2-DNP-N-T vs. DDT4-T	9961	4431 to 15491	Yes	****	<0,0001	K-Z
DDT2-DNP-N-T vs. DDT5	9196	3666 to 14726	Yes	****	<0,0001	K-AA
DDT2-DNP-N-T vs. DDT5-DNP-N	-4651	-10181 to 878,5	No	ns	0,2810	K-AB
DDT2-DNP-N-T vs. DDT5-DNP-N-T	-3537	-9067 to 1992	No	ns	0,8615	K-AC
DDT2-DNP-N-T vs. DDT5-DNP-W	-3299	-8829 to 2230	No	ns	0,9340	K-AD
DDT2-DNP-N-T vs. DDT5-DNP-W-T	-2445	-7975 to 3085	No	ns	0,9995	K-AE
DDT2-DNP-N-T vs. DDT5-T	7853	2323 to 13382	Yes	****	<0,0001	K-AF
DDT2-DNP-N-T vs. DDT6	9739	4209 to 15269	Yes	****	<0,0001	K-AG
DDT2-DNP-N-T vs. DDT6-DNP-N	-8809	-14339 to -3279	Yes	****	<0,0001	K-AH
DDT2-DNP-N-T vs. DDT6-DNP-N-T	-7300	-12830 to -1770	Yes	***	0,0003	K-AI
DDT2-DNP-N-T vs. DDT6-DNP-W	-2063	-7592 to 3467	No	ns	>0,9999	K-AJ
DDT2-DNP-N-T vs. DDT6-DNP-W-T	-2828	-8358 to 2702	No	ns	0,9923	K-AK
DDT2-DNP-N-T vs. DDT6-T	7981	2451 to 13511	Yes	****	<0,0001	K-AL
DDT2-DNP-N-T vs. - Control	10605	5075 to 16135	Yes	****	<0,0001	K-AN
DDT2-DNP-W vs. DDT2-DNP-W-T	1173	-4356 to 6703	No	ns	>0,9999	L-M
DDT2-DNP-W vs. DDT2-T	10094	4564 to 15623	Yes	****	<0,0001	L-N
DDT2-DNP-W vs. DDT3	10049	4519 to 15579	Yes	****	<0,0001	L-O
DDT2-DNP-W vs. DDT3-DNP-N	-904,3	-6434 to 4625	No	ns	>0,9999	L-P
DDT2-DNP-W vs. DDT3-DNP-N-T	-763,7	-6293 to 4766	No	ns	>0,9999	L-Q
DDT2-DNP-W vs. DDT3-DNP-W	-1041	-6571 to 4489	No	ns	>0,9999	L-R
DDT2-DNP-W vs. DDT3-DNP-W-T	-288,7	-5818 to 5241	No	ns	>0,9999	L-S
DDT2-DNP-W vs. DDT3-T	9300	3770 to 14830	Yes	****	<0,0001	L-T
DDT2-DNP-W vs. DDT4	10311	4781 to 15841	Yes	****	<0,0001	L-U
DDT2-DNP-W vs. DDT4-DNP-N	-2499	-8028 to 3031	No	ns	0,9992	L-V
DDT2-DNP-W vs. DDT4-DNP-N-T	-3446	-8976 to 2083	No	ns	0,8933	L-W
DDT2-DNP-W vs. DDT4-DNP-W	400,7	-5782 to 6583	No	ns	>0,9999	L-X
DDT2-DNP-W vs. DDT4-DNP-W-T	147,0	-5383 to 5677	No	ns	>0,9999	L-Y
DDT2-DNP-W vs. DDT4-T	10585	5055 to 16114	Yes	****	<0,0001	L-Z
DDT2-DNP-W vs. DDT5	9820	4290 to 15349	Yes	****	<0,0001	L-AA
DDT2-DNP-W vs. DDT5-DNP-N	-4028	-9558 to 1502	No	ns	0,6177	L-AB
DDT2-DNP-W vs. DDT5-DNP-N-T	-2914	-8444 to 2616	No	ns	0,9876	L-AC
DDT2-DNP-W vs. DDT5-DNP-W	-2676	-8206 to 2854	No	ns	0,9970	L-AD
DDT2-DNP-W vs. DDT5-DNP-W-T	-1821	-7351 to 3708	No	ns	>0,9999	L-AE
DDT2-DNP-W vs. DDT5-T	8476	2946 to 14006	Yes	****	<0,0001	L-AF
DDT2-DNP-W vs. DDT6	10363	4833 to 15892	Yes	****	<0,0001	L-AG
DDT2-DNP-W vs. DDT6-DNP-N	-8185	-13715 to -2656	Yes	****	<0,0001	L-AH
DDT2-DNP-W vs. DDT6-DNP-N-T	-6677	-12206 to -1147	Yes	**	0,0024	L-AI
DDT2-DNP-W vs. DDT6-DNP-W	-1439	-6969 to 4091	No	ns	>0,9999	L-AJ
DDT2-DNP-W vs. DDT6-DNP-W-T	-2205	-7734 to 3325	No	ns	>0,9999	L-AK
DDT2-DNP-W vs. DDT6-T	8605	3075 to 14134	Yes	****	<0,0001	L-AL
DDT2-DNP-W vs. - Control	11228	5699 to 16758	Yes	****	<0,0001	L-AN
DDT2-DNP-W-T vs. DDT2-T	8920	3390 to 14450	Yes	****	<0,0001	M-N
DDT2-DNP-W-T vs. DDT3	8876	3346 to 14405	Yes	****	<0,0001	M-O
DDT2-DNP-W-T vs. DDT3-DNP-N	-2078	-7607 to 3452	No	ns	>0,9999	M-P
DDT2-DNP-W-T vs. DDT3-DNP-N-T	-1937	-7467 to 3593	No	ns	>0,9999	M-Q
DDT2-DNP-W-T vs. DDT3-DNP-W	-2214	-7744 to 3316	No	ns	>0,9999	M-R
DDT2-DNP-W-T vs. DDT3-DNP-W-T	-1462	-6992 to 4068	No	ns	>0,9999	M-S
DDT2-DNP-W-T vs. DDT3-T	8127	2597 to 13657	Yes	****	<0,0001	M-T
DDT2-DNP-W-T vs. DDT4	9138	3608 to 14667	Yes	****	<0,0001	M-U
DDT2-DNP-W-T vs. DDT4-DNP-N	-3672	-9202 to 1858	No	ns	0,8054	M-V
DDT2-DNP-W-T vs. DDT4-DNP-N-T	-4620	-10149 to 910,1	No	ns	0,2952	M-W
DDT2-DNP-W-T vs. DDT4-DNP-W	-772,7	-6955 to 5410	No	ns	>0,9999	M-X
DDT2-DNP-W-T vs. DDT4-DNP-W-T	-1026	-6556 to 4503	No	ns	>0,9999	M-Y
DDT2-DNP-W-T vs. DDT4-T	9411	3882 to 14941	Yes	****	<0,0001	M-Z
DDT2-DNP-W-T vs. DDT5	8646	3117 to 14176	Yes	****	<0,0001	M-AA
DDT2-DNP-W-T vs. DDT5-DNP-N	-5201	-10731 to 328,6	No	ns	0,1027	M-AB
DDT2-DNP-W-T vs. DDT5-DNP-N-T	-4087	-9617 to 1443	No	ns	0,5833	M-AC
DDT2-DNP-W-T vs. DDT5-DNP-W	-3849	-9379 to 1681	No	ns	0,7175	M-AD
DDT2-DNP-W-T vs. DDT5-DNP-W-T	-2995	-8524 to 2535	No	ns	0,9814	M-AE
DDT2-DNP-W-T vs. DDT5-T	7303	1773 to 12833	Yes	***	0,0003	M-AF
DDT2-DNP-W-T vs. DDT6	9189	3660 to 14719	Yes	****	<0,0001	M-AG
DDT2-DNP-W-T vs. DDT6-DNP-N	-9359	-14888 to -3829	Yes	****	<0,0001	M-AH
DDT2-DNP-W-T vs. DDT6-DNP-N-T	-7850	-13380 to -2320	Yes	****	<0,0001	M-AI
DDT2-DNP-W-T vs. DDT6-DNP-W	-2612	-8142 to 2917	No	ns	0,9980	M-AJ
DDT2-DNP-W-T vs. DDT6-DNP-W-T	-3378	-8908 to 2152	No	ns	0,9139	M-AK
DDT2-DNP-W-T vs. DDT6-T	7431	1901 to 12961	Yes	***	0,0002	M-AL
DDT2-DNP-W-T vs. - Control	10055	4525 to 15585	Yes	****	<0,0001	M-AN
DDT2-T vs. DDT3	-44,50	-5574 to 5485	No	ns	>0,9999	N-O
DDT2-T vs. DDT3-DNP-N	-10998	-16528 to -5468	Yes	****	<0,0001	N-P
DDT2-T vs. DDT3-DNP-N-T	-10857	-16387 to -5327	Yes	****	<0,0001	N-Q
DDT2-T vs. DDT3-DNP-W	-11134	-16664 to -5605	Yes	****	<0,0001	N-R
DDT2-T vs. DDT3-DNP-W-T	-10382	-15912 to -4852	Yes	****	<0,0001	N-S
DDT2-T vs. DDT3-T	-793,3	-6323 to 4736	No	ns	>0,9999	N-T
DDT2-T vs. DDT4	217,3	-5312 to 5747	No	ns	>0,9999	N-U
DDT2-T vs. DDT4-DNP-N	-12592	-18122 to -7062	Yes	****	<0,0001	N-V
DDT2-T vs. DDT4-DNP-N-T	-13540	-19070 to -8010	Yes	****	<0,0001	N-W
DDT2-T vs. DDT4-DNP-W	-9693	-15875 to -3510	Yes	****	<0,0001	N-X
DDT2-T vs. DDT4-DNP-W-T	-9947	-15476 to -4417	Yes	****	<0,0001	N-Y
DDT2-T vs. DDT4-T	491,2	-5039 to 6021	No	ns	>0,9999	N-Z
DDT2-T vs. DDT5	-273,8	-5804 to 5256	No	ns	>0,9999	N-AA
DDT2-T vs. DDT5-DNP-N	-14121	-19651 to -8592	Yes	****	<0,0001	N-AB
DDT2-T vs. DDT5-DNP-N-T	-13007	-18537 to -7478	Yes	****	<0,0001	N-AC
DDT2-T vs. DDT5-DNP-W	-12769	-18299 to -7240	Yes	****	<0,0001	N-AD
DDT2-T vs. DDT5-DNP-W-T	-11915	-17445 to -6385	Yes	****	<0,0001	N-AE
DDT2-T vs. DDT5-T	-1617	-7147 to 3912	No	ns	>0,9999	N-AF
DDT2-T vs. DDT6	269,2	-5261 to 5799	No	ns	>0,9999	N-AG
DDT2-T vs. DDT6-DNP-N	-18279	-23809 to -12749	Yes	****	<0,0001	N-AH
DDT2-T vs. DDT6-DNP-N-T	-16770	-22300 to -11240	Yes	****	<0,0001	N-AI
DDT2-T vs. DDT6-DNP-W	-11533	-17062 to -6003	Yes	****	<0,0001	N-AJ
DDT2-T vs. DDT6-DNP-W-T	-12298	-17828 to -6768	Yes	****	<0,0001	N-AK
DDT2-T vs. DDT6-T	-1489	-7019 to 4041	No	ns	>0,9999	N-AL
DDT2-T vs. - Control	1135	-4395 to 6665	No	ns	>0,9999	N-AN
DDT3 vs. DDT3-DNP-N	-10953	-16483 to -5424	Yes	****	<0,0001	O-P
DDT3 vs. DDT3-DNP-N-T	-10813	-16342 to -5283	Yes	****	<0,0001	O-Q
DDT3 vs. DDT3-DNP-W	-11090	-16620 to -5560	Yes	****	<0,0001	O-R
DDT3 vs. DDT3-DNP-W-T	-10338	-15867 to -4808	Yes	****	<0,0001	O-S
DDT3 vs. DDT3-T	-748,8	-6279 to 4781	No	ns	>0,9999	O-T
DDT3 vs. DDT4	261,8	-5268 to 5792	No	ns	>0,9999	O-U
DDT3 vs. DDT4-DNP-N	-12548	-18077 to -7018	Yes	****	<0,0001	O-V
DDT3 vs. DDT4-DNP-N-T	-13495	-19025 to -7966	Yes	****	<0,0001	O-W
DDT3 vs. DDT4-DNP-W	-9648	-15831 to -3466	Yes	****	<0,0001	O-X
DDT3 vs. DDT4-DNP-W-T	-9902	-15432 to -4372	Yes	****	<0,0001	O-Y
DDT3 vs. DDT4-T	535,7	-4994 to 6065	No	ns	>0,9999	O-Z
DDT3 vs. DDT5	-229,3	-5759 to 5300	No	ns	>0,9999	O-AA
DDT3 vs. DDT5-DNP-N	-14077	-19607 to -8547	Yes	****	<0,0001	O-AB
DDT3 vs. DDT5-DNP-N-T	-12963	-18493 to -7433	Yes	****	<0,0001	O-AC
DDT3 vs. DDT5-DNP-W	-12725	-18255 to -7195	Yes	****	<0,0001	O-AD
DDT3 vs. DDT5-DNP-W-T	-11870	-17400 to -6341	Yes	****	<0,0001	O-AE
DDT3 vs. DDT5-T	-1573	-7103 to 3957	No	ns	>0,9999	O-AF
DDT3 vs. DDT6	313,7	-5216 to 5843	No	ns	>0,9999	O-AG
DDT3 vs. DDT6-DNP-N	-18234	-23764 to -12705	Yes	****	<0,0001	O-AH
DDT3 vs. DDT6-DNP-N-T	-16726	-22255 to -11196	Yes	****	<0,0001	O-AI
DDT3 vs. DDT6-DNP-W	-11488	-17018 to -5958	Yes	****	<0,0001	O-AJ
DDT3 vs. DDT6-DNP-W-T	-12254	-17783 to -6724	Yes	****	<0,0001	O-AK
DDT3 vs. DDT6-T	-1445	-6974 to 4085	No	ns	>0,9999	O-AL
DDT3 vs. - Control	1179	-4350 to 6709	No	ns	>0,9999	O-AN
DDT3-DNP-N vs. DDT3-DNP-N-T	140,7	-5389 to 5670	No	ns	>0,9999	P-Q
DDT3-DNP-N vs. DDT3-DNP-W	-136,5	-5666 to 5393	No	ns	>0,9999	P-R
DDT3-DNP-N vs. DDT3-DNP-W-T	615,7	-4914 to 6145	No	ns	>0,9999	P-S
DDT3-DNP-N vs. DDT3-T	10205	4675 to 15734	Yes	****	<0,0001	P-T
DDT3-DNP-N vs. DDT4	11215	5685 to 16745	Yes	****	<0,0001	P-U
DDT3-DNP-N vs. DDT4-DNP-N	-1594	-7124 to 3935	No	ns	>0,9999	P-V
DDT3-DNP-N vs. DDT4-DNP-N-T	-2542	-8072 to 2988	No	ns	0,9988	P-W
DDT3-DNP-N vs. DDT4-DNP-W	1305	-4877 to 7487	No	ns	>0,9999	P-X
DDT3-DNP-N vs. DDT4-DNP-W-T	1051	-4478 to 6581	No	ns	>0,9999	P-Y
DDT3-DNP-N vs. DDT4-T	11489	5959 to 17019	Yes	****	<0,0001	P-Z
DDT3-DNP-N vs. DDT5	10724	5194 to 16254	Yes	****	<0,0001	P-AA
DDT3-DNP-N vs. DDT5-DNP-N	-3124	-8653 to 2406	No	ns	0,9667	P-AB
DDT3-DNP-N vs. DDT5-DNP-N-T	-2010	-7539 to 3520	No	ns	>0,9999	P-AC
DDT3-DNP-N vs. DDT5-DNP-W	-1772	-7301 to 3758	No	ns	>0,9999	P-AD
DDT3-DNP-N vs. DDT5-DNP-W-T	-917,0	-6447 to 4613	No	ns	>0,9999	P-AE
DDT3-DNP-N vs. DDT5-T	9381	3851 to 14910	Yes	****	<0,0001	P-AF
DDT3-DNP-N vs. DDT6	11267	5737 to 16797	Yes	****	<0,0001	P-AG
DDT3-DNP-N vs. DDT6-DNP-N	-7281	-12811 to -1751	Yes	***	0,0004	P-AH
DDT3-DNP-N vs. DDT6-DNP-N-T	-5772	-11302 to -242,4	Yes	*	0,0280	P-AI
DDT3-DNP-N vs. DDT6-DNP-W	-534,7	-6064 to 4995	No	ns	>0,9999	P-AJ
DDT3-DNP-N vs. DDT6-DNP-W-T	-1300	-6830 to 4230	No	ns	>0,9999	P-AK
DDT3-DNP-N vs. DDT6-T	9509	3979 to 15039	Yes	****	<0,0001	P-AL
DDT3-DNP-N vs. - Control	12133	6603 to 17662	Yes	****	<0,0001	P-AN
DDT3-DNP-N-T vs. DDT3-DNP-W	-277,2	-5807 to 5253	No	ns	>0,9999	Q-R
DDT3-DNP-N-T vs. DDT3-DNP-W-T	475,0	-5055 to 6005	No	ns	>0,9999	Q-S
DDT3-DNP-N-T vs. DDT3-T	10064	4534 to 15594	Yes	****	<0,0001	Q-T
DDT3-DNP-N-T vs. DDT4	11075	5545 to 16604	Yes	****	<0,0001	Q-U
DDT3-DNP-N-T vs. DDT4-DNP-N	-1735	-7265 to 3795	No	ns	>0,9999	Q-V
DDT3-DNP-N-T vs. DDT4-DNP-N-T	-2683	-8212 to 2847	No	ns	0,9968	Q-W
DDT3-DNP-N-T vs. DDT4-DNP-W	1164	-5018 to 7347	No	ns	>0,9999	Q-X
DDT3-DNP-N-T vs. DDT4-DNP-W-T	910,7	-4619 to 6440	No	ns	>0,9999	Q-Y
DDT3-DNP-N-T vs. DDT4-T	11348	5819 to 16878	Yes	****	<0,0001	Q-Z
DDT3-DNP-N-T vs. DDT5	10583	5054 to 16113	Yes	****	<0,0001	Q-AA
DDT3-DNP-N-T vs. DDT5-DNP-N	-3264	-8794 to 2266	No	ns	0,9419	Q-AB
DDT3-DNP-N-T vs. DDT5-DNP-N-T	-2150	-7680 to 3380	No	ns	>0,9999	Q-AC
DDT3-DNP-N-T vs. DDT5-DNP-W	-1912	-7442 to 3618	No	ns	>0,9999	Q-AD
DDT3-DNP-N-T vs. DDT5-DNP-W-T	-1058	-6587 to 4472	No	ns	>0,9999	Q-AE
DDT3-DNP-N-T vs. DDT5-T	9240	3710 to 14770	Yes	****	<0,0001	Q-AF
DDT3-DNP-N-T vs. DDT6	11126	5597 to 16656	Yes	****	<0,0001	Q-AG
DDT3-DNP-N-T vs. DDT6-DNP-N	-7422	-12951 to -1892	Yes	***	0,0002	Q-AH
DDT3-DNP-N-T vs. DDT6-DNP-N-T	-5913	-11443 to -383,0	Yes	*	0,0196	Q-AI
DDT3-DNP-N-T vs. DDT6-DNP-W	-675,3	-6205 to 4854	No	ns	>0,9999	Q-AJ
DDT3-DNP-N-T vs. DDT6-DNP-W-T	-1441	-6971 to 4089	No	ns	>0,9999	Q-AK
DDT3-DNP-N-T vs. DDT6-T	9368	3838 to 14898	Yes	****	<0,0001	Q-AL
DDT3-DNP-N-T vs. - Control	11992	6462 to 17522	Yes	****	<0,0001	Q-AN
DDT3-DNP-W vs. DDT3-DNP-W-T	752,2	-4778 to 6282	No	ns	>0,9999	R-S
DDT3-DNP-W vs. DDT3-T	10341	4811 to 15871	Yes	****	<0,0001	R-T
DDT3-DNP-W vs. DDT4	11352	5822 to 16881	Yes	****	<0,0001	R-U
DDT3-DNP-W vs. DDT4-DNP-N	-1458	-6988 to 4072	No	ns	>0,9999	R-V
DDT3-DNP-W vs. DDT4-DNP-N-T	-2406	-7935 to 3124	No	ns	0,9996	R-W
DDT3-DNP-W vs. DDT4-DNP-W	1442	-4741 to 7624	No	ns	>0,9999	R-X
DDT3-DNP-W vs. DDT4-DNP-W-T	1188	-4342 to 6718	No	ns	>0,9999	R-Y
DDT3-DNP-W vs. DDT4-T	11626	6096 to 17155	Yes	****	<0,0001	R-Z
DDT3-DNP-W vs. DDT5	10861	5331 to 16390	Yes	****	<0,0001	R-AA
DDT3-DNP-W vs. DDT5-DNP-N	-2987	-8517 to 2543	No	ns	0,9821	R-AB
DDT3-DNP-W vs. DDT5-DNP-N-T	-1873	-7403 to 3657	No	ns	>0,9999	R-AC
DDT3-DNP-W vs. DDT5-DNP-W	-1635	-7165 to 3895	No	ns	>0,9999	R-AD
DDT3-DNP-W vs. DDT5-DNP-W-T	-780,5	-6310 to 4749	No	ns	>0,9999	R-AE
DDT3-DNP-W vs. DDT5-T	9517	3987 to 15047	Yes	****	<0,0001	R-AF
DDT3-DNP-W vs. DDT6	11404	5874 to 16933	Yes	****	<0,0001	R-AG
DDT3-DNP-W vs. DDT6-DNP-N	-7145	-12674 to -1615	Yes	***	0,0006	R-AH
DDT3-DNP-W vs. DDT6-DNP-N-T	-5636	-11165 to -105,9	Yes	*	0,0390	R-AI
DDT3-DNP-W vs. DDT6-DNP-W	-398,2	-5928 to 5132	No	ns	>0,9999	R-AJ
DDT3-DNP-W vs. DDT6-DNP-W-T	-1164	-6693 to 4366	No	ns	>0,9999	R-AK
DDT3-DNP-W vs. DDT6-T	9645	4116 to 15175	Yes	****	<0,0001	R-AL
DDT3-DNP-W vs. - Control	12269	6739 to 17799	Yes	****	<0,0001	R-AN
DDT3-DNP-W-T vs. DDT3-T	9589	4059 to 15119	Yes	****	<0,0001	S-T
DDT3-DNP-W-T vs. DDT4	10600	5070 to 16129	Yes	****	<0,0001	S-U
DDT3-DNP-W-T vs. DDT4-DNP-N	-2210	-7740 to 3320	No	ns	>0,9999	S-V
DDT3-DNP-W-T vs. DDT4-DNP-N-T	-3158	-8687 to 2372	No	ns	0,9616	S-W
DDT3-DNP-W-T vs. DDT4-DNP-W	689,3	-5493 to 6872	No	ns	>0,9999	S-X
DDT3-DNP-W-T vs. DDT4-DNP-W-T	435,7	-5094 to 5965	No	ns	>0,9999	S-Y
DDT3-DNP-W-T vs. DDT4-T	10873	5344 to 16403	Yes	****	<0,0001	S-Z
DDT3-DNP-W-T vs. DDT5	10108	4579 to 15638	Yes	****	<0,0001	S-AA
DDT3-DNP-W-T vs. DDT5-DNP-N	-3739	-9269 to 1791	No	ns	0,7738	S-AB
DDT3-DNP-W-T vs. DDT5-DNP-N-T	-2625	-8155 to 2905	No	ns	0,9979	S-AC
DDT3-DNP-W-T vs. DDT5-DNP-W	-2387	-7917 to 3143	No	ns	0,9997	S-AD
DDT3-DNP-W-T vs. DDT5-DNP-W-T	-1533	-7062 to 3997	No	ns	>0,9999	S-AE
DDT3-DNP-W-T vs. DDT5-T	8765	3235 to 14295	Yes	****	<0,0001	S-AF
DDT3-DNP-W-T vs. DDT6	10651	5122 to 16181	Yes	****	<0,0001	S-AG
DDT3-DNP-W-T vs. DDT6-DNP-N	-7897	-13426 to -2367	Yes	****	<0,0001	S-AH
DDT3-DNP-W-T vs. DDT6-DNP-N-T	-6388	-11918 to -858,0	Yes	**	0,0055	S-AI
DDT3-DNP-W-T vs. DDT6-DNP-W	-1150	-6680 to 4379	No	ns	>0,9999	S-AJ
DDT3-DNP-W-T vs. DDT6-DNP-W-T	-1916	-7446 to 3614	No	ns	>0,9999	S-AK
DDT3-DNP-W-T vs. DDT6-T	8893	3363 to 14423	Yes	****	<0,0001	S-AL
DDT3-DNP-W-T vs. - Control	11517	5987 to 17047	Yes	****	<0,0001	S-AN
DDT3-T vs. DDT4	1011	-4519 to 6540	No	ns	>0,9999	T-U
DDT3-T vs. DDT4-DNP-N	-11799	-17329 to -6269	Yes	****	<0,0001	T-V
DDT3-T vs. DDT4-DNP-N-T	-12747	-18276 to -7217	Yes	****	<0,0001	T-W
DDT3-T vs. DDT4-DNP-W	-8900	-15082 to -2717	Yes	****	<0,0001	T-X
DDT3-T vs. DDT4-DNP-W-T	-9153	-14683 to -3623	Yes	****	<0,0001	T-Y
DDT3-T vs. DDT4-T	1285	-4245 to 6814	No	ns	>0,9999	T-Z
DDT3-T vs. DDT5	519,5	-5010 to 6049	No	ns	>0,9999	T-AA
DDT3-T vs. DDT5-DNP-N	-13328	-18858 to -7798	Yes	****	<0,0001	T-AB
DDT3-T vs. DDT5-DNP-N-T	-12214	-17744 to -6684	Yes	****	<0,0001	T-AC
DDT3-T vs. DDT5-DNP-W	-11976	-17506 to -6446	Yes	****	<0,0001	T-AD
DDT3-T vs. DDT5-DNP-W-T	-11122	-16651 to -5592	Yes	****	<0,0001	T-AE
DDT3-T vs. DDT5-T	-824,0	-6354 to 4706	No	ns	>0,9999	T-AF
DDT3-T vs. DDT6	1063	-4467 to 6592	No	ns	>0,9999	T-AG
DDT3-T vs. DDT6-DNP-N	-17486	-23015 to -11956	Yes	****	<0,0001	T-AH
DDT3-T vs. DDT6-DNP-N-T	-15977	-21506 to -10447	Yes	****	<0,0001	T-AI
DDT3-T vs. DDT6-DNP-W	-10739	-16269 to -5209	Yes	****	<0,0001	T-AJ
DDT3-T vs. DDT6-DNP-W-T	-11505	-17034 to -5975	Yes	****	<0,0001	T-AK
DDT3-T vs. DDT6-T	-695,7	-6225 to 4834	No	ns	>0,9999	T-AL
DDT3-T vs. - Control	1928	-3602 to 7458	No	ns	>0,9999	T-AN
DDT4 vs. DDT4-DNP-N	-12810	-18339 to -7280	Yes	****	<0,0001	U-V
DDT4 vs. DDT4-DNP-N-T	-13757	-19287 to -8227	Yes	****	<0,0001	U-W
DDT4 vs. DDT4-DNP-W	-9910	-16093 to -3728	Yes	****	<0,0001	U-X
DDT4 vs. DDT4-DNP-W-T	-10164	-15694 to -4634	Yes	****	<0,0001	U-Y
DDT4 vs. DDT4-T	273,8	-5256 to 5804	No	ns	>0,9999	U-Z
DDT4 vs. DDT5	-491,2	-6021 to 5039	No	ns	>0,9999	U-AA
DDT4 vs. DDT5-DNP-N	-14339	-19868 to -8809	Yes	****	<0,0001	U-AB
DDT4 vs. DDT5-DNP-N-T	-13225	-18754 to -7695	Yes	****	<0,0001	U-AC
DDT4 vs. DDT5-DNP-W	-12987	-18516 to -7457	Yes	****	<0,0001	U-AD
DDT4 vs. DDT5-DNP-W-T	-12132	-17662 to -6602	Yes	****	<0,0001	U-AE
DDT4 vs. DDT5-T	-1835	-7364 to 3695	No	ns	>0,9999	U-AF
DDT4 vs. DDT6	51,83	-5478 to 5582	No	ns	>0,9999	U-AG
DDT4 vs. DDT6-DNP-N	-18496	-24026 to -12966	Yes	****	<0,0001	U-AH
DDT4 vs. DDT6-DNP-N-T	-16987	-22517 to -11458	Yes	****	<0,0001	U-AI
DDT4 vs. DDT6-DNP-W	-11750	-17280 to -6220	Yes	****	<0,0001	U-AJ
DDT4 vs. DDT6-DNP-W-T	-12515	-18045 to -6986	Yes	****	<0,0001	U-AK
DDT4 vs. DDT6-T	-1706	-7236 to 3823	No	ns	>0,9999	U-AL
DDT4 vs. - Control	917,5	-4612 to 6447	No	ns	>0,9999	U-AN
DDT4-DNP-N vs. DDT4-DNP-N-T	-947,7	-6477 to 4582	No	ns	>0,9999	V-W
DDT4-DNP-N vs. DDT4-DNP-W	2899	-3283 to 9082	No	ns	0,9983	V-X
DDT4-DNP-N vs. DDT4-DNP-W-T	2646	-2884 to 8175	No	ns	0,9975	V-Y
DDT4-DNP-N vs. DDT4-T	13083	7554 to 18613	Yes	****	<0,0001	V-Z
DDT4-DNP-N vs. DDT5	12318	6789 to 17848	Yes	****	<0,0001	V-AA
DDT4-DNP-N vs. DDT5-DNP-N	-1529	-7059 to 4001	No	ns	>0,9999	V-AB
DDT4-DNP-N vs. DDT5-DNP-N-T	-415,2	-5945 to 5115	No	ns	>0,9999	V-AC
DDT4-DNP-N vs. DDT5-DNP-W	-177,2	-5707 to 5353	No	ns	>0,9999	V-AD
DDT4-DNP-N vs. DDT5-DNP-W-T	677,3	-4852 to 6207	No	ns	>0,9999	V-AE
DDT4-DNP-N vs. DDT5-T	10975	5445 to 16505	Yes	****	<0,0001	V-AF
DDT4-DNP-N vs. DDT6	12861	7332 to 18391	Yes	****	<0,0001	V-AG
DDT4-DNP-N vs. DDT6-DNP-N	-5687	-11216 to -156,9	Yes	*	0,0345	V-AH
DDT4-DNP-N vs. DDT6-DNP-N-T	-4178	-9708 to 1352	No	ns	0,5305	V-AI
DDT4-DNP-N vs. DDT6-DNP-W	1060	-4470 to 6589	No	ns	>0,9999	V-AJ
DDT4-DNP-N vs. DDT6-DNP-W-T	294,2	-5236 to 5824	No	ns	>0,9999	V-AK
DDT4-DNP-N vs. DDT6-T	11103	5573 to 16633	Yes	****	<0,0001	V-AL
DDT4-DNP-N vs. - Control	13727	8197 to 19257	Yes	****	<0,0001	V-AN
DDT4-DNP-N-T vs. DDT4-DNP-W	3847	-2335 to 10029	No	ns	0,8951	W-X
DDT4-DNP-N-T vs. DDT4-DNP-W-T	3593	-1936 to 9123	No	ns	0,8395	W-Y
DDT4-DNP-N-T vs. DDT4-T	14031	8501 to 19561	Yes	****	<0,0001	W-Z
DDT4-DNP-N-T vs. DDT5	13266	7736 to 18796	Yes	****	<0,0001	W-AA
DDT4-DNP-N-T vs. DDT5-DNP-N	-581,5	-6111 to 4948	No	ns	>0,9999	W-AB
DDT4-DNP-N-T vs. DDT5-DNP-N-T	532,5	-4997 to 6062	No	ns	>0,9999	W-AC
DDT4-DNP-N-T vs. DDT5-DNP-W	770,5	-4759 to 6300	No	ns	>0,9999	W-AD
DDT4-DNP-N-T vs. DDT5-DNP-W-T	1625	-3905 to 7155	No	ns	>0,9999	W-AE
DDT4-DNP-N-T vs. DDT5-T	11923	6393 to 17452	Yes	****	<0,0001	W-AF
DDT4-DNP-N-T vs. DDT6	13809	8279 to 19339	Yes	****	<0,0001	W-AG
DDT4-DNP-N-T vs. DDT6-DNP-N	-4739	-10269 to 790,8	No	ns	0,2437	W-AH
DDT4-DNP-N-T vs. DDT6-DNP-N-T	-3230	-8760 to 2300	No	ns	0,9488	W-AI
DDT4-DNP-N-T vs. DDT6-DNP-W	2007	-3522 to 7537	No	ns	>0,9999	W-AJ
DDT4-DNP-N-T vs. DDT6-DNP-W-T	1242	-4288 to 6772	No	ns	>0,9999	W-AK
DDT4-DNP-N-T vs. DDT6-T	12051	6521 to 17581	Yes	****	<0,0001	W-AL
DDT4-DNP-N-T vs. - Control	14675	9145 to 20204	Yes	****	<0,0001	W-AN
DDT4-DNP-W vs. DDT4-DNP-W-T	-253,7	-6436 to 5929	No	ns	>0,9999	X-Y
DDT4-DNP-W vs. DDT4-T	10184	4002 to 16366	Yes	****	<0,0001	X-Z
DDT4-DNP-W vs. DDT5	9419	3237 to 15601	Yes	****	<0,0001	X-AA
DDT4-DNP-W vs. DDT5-DNP-N	-4429	-10611 to 1754	No	ns	0,6559	X-AB
DDT4-DNP-W vs. DDT5-DNP-N-T	-3315	-9497 to 2868	No	ns	0,9840	X-AC
DDT4-DNP-W vs. DDT5-DNP-W	-3077	-9259 to 3106	No	ns	0,9951	X-AD
DDT4-DNP-W vs. DDT5-DNP-W-T	-2222	-8404 to 3960	No	ns	>0,9999	X-AE
DDT4-DNP-W vs. DDT5-T	8076	1893 to 14258	Yes	***	0,0004	X-AF
DDT4-DNP-W vs. DDT6	9962	3780 to 16144	Yes	****	<0,0001	X-AG
DDT4-DNP-W vs. DDT6-DNP-N	-8586	-14768 to -2404	Yes	****	<0,0001	X-AH
DDT4-DNP-W vs. DDT6-DNP-N-T	-7077	-13260 to -894,7	Yes	**	0,0064	X-AI
DDT4-DNP-W vs. DDT6-DNP-W	-1840	-8022 to 4343	No	ns	>0,9999	X-AJ
DDT4-DNP-W vs. DDT6-DNP-W-T	-2605	-8788 to 3577	No	ns	0,9998	X-AK
DDT4-DNP-W vs. DDT6-T	8204	2021 to 14386	Yes	***	0,0003	X-AL
DDT4-DNP-W vs. - Control	10828	4645 to 17010	Yes	****	<0,0001	X-AN
DDT4-DNP-W-T vs. DDT4-T	10438	4908 to 15967	Yes	****	<0,0001	Y-Z
DDT4-DNP-W-T vs. DDT5	9673	4143 to 15202	Yes	****	<0,0001	Y-AA
DDT4-DNP-W-T vs. DDT5-DNP-N	-4175	-9705 to 1355	No	ns	0,5322	Y-AB
DDT4-DNP-W-T vs. DDT5-DNP-N-T	-3061	-8591 to 2469	No	ns	0,9747	Y-AC
DDT4-DNP-W-T vs. DDT5-DNP-W	-2823	-8353 to 2707	No	ns	0,9925	Y-AD
DDT4-DNP-W-T vs. DDT5-DNP-W-T	-1968	-7498 to 3561	No	ns	>0,9999	Y-AE
DDT4-DNP-W-T vs. DDT5-T	8329	2799 to 13859	Yes	****	<0,0001	Y-AF
DDT4-DNP-W-T vs. DDT6	10216	4686 to 15745	Yes	****	<0,0001	Y-AG
DDT4-DNP-W-T vs. DDT6-DNP-N	-8332	-13862 to -2803	Yes	****	<0,0001	Y-AH
DDT4-DNP-W-T vs. DDT6-DNP-N-T	-6824	-12353 to -1294	Yes	**	0,0015	Y-AI
DDT4-DNP-W-T vs. DDT6-DNP-W	-1586	-7116 to 3944	No	ns	>0,9999	Y-AJ
DDT4-DNP-W-T vs. DDT6-DNP-W-T	-2352	-7881 to 3178	No	ns	0,9998	Y-AK
DDT4-DNP-W-T vs. DDT6-T	8458	2928 to 13987	Yes	****	<0,0001	Y-AL
DDT4-DNP-W-T vs. - Control	11081	5552 to 16611	Yes	****	<0,0001	Y-AN
DDT4-T vs. DDT5	-765,0	-6295 to 4765	No	ns	>0,9999	Z-AA
DDT4-T vs. DDT5-DNP-N	-14613	-20142 to -9083	Yes	****	<0,0001	Z-AB
DDT4-T vs. DDT5-DNP-N-T	-13499	-19028 to -7969	Yes	****	<0,0001	Z-AC
DDT4-T vs. DDT5-DNP-W	-13261	-18790 to -7731	Yes	****	<0,0001	Z-AD
DDT4-T vs. DDT5-DNP-W-T	-12406	-17936 to -6876	Yes	****	<0,0001	Z-AE
DDT4-T vs. DDT5-T	-2109	-7638 to 3421	No	ns	>0,9999	Z-AF
DDT4-T vs. DDT6	-222,0	-5752 to 5308	No	ns	>0,9999	Z-AG
DDT4-T vs. DDT6-DNP-N	-18770	-24300 to -13240	Yes	****	<0,0001	Z-AH
DDT4-T vs. DDT6-DNP-N-T	-17261	-22791 to -11731	Yes	****	<0,0001	Z-AI
DDT4-T vs. DDT6-DNP-W	-12024	-17553 to -6494	Yes	****	<0,0001	Z-AJ
DDT4-T vs. DDT6-DNP-W-T	-12789	-18319 to -7259	Yes	****	<0,0001	Z-AK
DDT4-T vs. DDT6-T	-1980	-7510 to 3550	No	ns	>0,9999	Z-AL
DDT4-T vs. - Control	643,7	-4886 to 6173	No	ns	>0,9999	Z-AN
DDT5 vs. DDT5-DNP-N	-13848	-19377 to -8318	Yes	****	<0,0001	AA-AB
DDT5 vs. DDT5-DNP-N-T	-12734	-18263 to -7204	Yes	****	<0,0001	AA-AC
DDT5 vs. DDT5-DNP-W	-12496	-18025 to -6966	Yes	****	<0,0001	AA-AD
DDT5 vs. DDT5-DNP-W-T	-11641	-17171 to -6111	Yes	****	<0,0001	AA-AE
DDT5 vs. DDT5-T	-1344	-6873 to 4186	No	ns	>0,9999	AA-AF
DDT5 vs. DDT6	543,0	-4987 to 6073	No	ns	>0,9999	AA-AG
DDT5 vs. DDT6-DNP-N	-18005	-23535 to -12475	Yes	****	<0,0001	AA-AH
DDT5 vs. DDT6-DNP-N-T	-16496	-22026 to -10966	Yes	****	<0,0001	AA-AI
DDT5 vs. DDT6-DNP-W	-11259	-16788 to -5729	Yes	****	<0,0001	AA-AJ
DDT5 vs. DDT6-DNP-W-T	-12024	-17554 to -6494	Yes	****	<0,0001	AA-AK
DDT5 vs. DDT6-T	-1215	-6745 to 4315	No	ns	>0,9999	AA-AL
DDT5 vs. - Control	1409	-4121 to 6938	No	ns	>0,9999	AA-AN
DDT5-DNP-N vs. DDT5-DNP-N-T	1114	-4416 to 6644	No	ns	>0,9999	AB-AC
DDT5-DNP-N vs. DDT5-DNP-W	1352	-4178 to 6882	No	ns	>0,9999	AB-AD
DDT5-DNP-N vs. DDT5-DNP-W-T	2207	-3323 to 7736	No	ns	>0,9999	AB-AE
DDT5-DNP-N vs. DDT5-T	12504	6974 to 18034	Yes	****	<0,0001	AB-AF
DDT5-DNP-N vs. DDT6	14391	8861 to 19920	Yes	****	<0,0001	AB-AG
DDT5-DNP-N vs. DDT6-DNP-N	-4158	-9687 to 1372	No	ns	0,5423	AB-AH
DDT5-DNP-N vs. DDT6-DNP-N-T	-2649	-8178 to 2881	No	ns	0,9975	AB-AI
DDT5-DNP-N vs. DDT6-DNP-W	2589	-2941 to 8119	No	ns	0,9983	AB-AJ
DDT5-DNP-N vs. DDT6-DNP-W-T	1823	-3706 to 7353	No	ns	>0,9999	AB-AK
DDT5-DNP-N vs. DDT6-T	12632	7103 to 18162	Yes	****	<0,0001	AB-AL
DDT5-DNP-N vs. - Control	15256	9726 to 20786	Yes	****	<0,0001	AB-AN
DDT5-DNP-N-T vs. DDT5-DNP-W	238,0	-5292 to 5768	No	ns	>0,9999	AC-AD
DDT5-DNP-N-T vs. DDT5-DNP-W-T	1093	-4437 to 6622	No	ns	>0,9999	AC-AE
DDT5-DNP-N-T vs. DDT5-T	11390	5860 to 16920	Yes	****	<0,0001	AC-AF
DDT5-DNP-N-T vs. DDT6	13277	7747 to 18806	Yes	****	<0,0001	AC-AG
DDT5-DNP-N-T vs. DDT6-DNP-N	-5272	-10801 to 258,3	No	ns	0,0886	AC-AH
DDT5-DNP-N-T vs. DDT6-DNP-N-T	-3763	-9292 to 1767	No	ns	0,7622	AC-AI
DDT5-DNP-N-T vs. DDT6-DNP-W	1475	-4055 to 7005	No	ns	>0,9999	AC-AJ
DDT5-DNP-N-T vs. DDT6-DNP-W-T	709,3	-4820 to 6239	No	ns	>0,9999	AC-AK
DDT5-DNP-N-T vs. DDT6-T	11518	5989 to 17048	Yes	****	<0,0001	AC-AL
DDT5-DNP-N-T vs. - Control	14142	8612 to 19672	Yes	****	<0,0001	AC-AN
DDT5-DNP-W vs. DDT5-DNP-W-T	854,5	-4675 to 6384	No	ns	>0,9999	AD-AE
DDT5-DNP-W vs. DDT5-T	11152	5622 to 16682	Yes	****	<0,0001	AD-AF
DDT5-DNP-W vs. DDT6	13039	7509 to 18568	Yes	****	<0,0001	AD-AG
DDT5-DNP-W vs. DDT6-DNP-N	-5510	-11039 to 20,29	No	ns	0,0524	AD-AH
DDT5-DNP-W vs. DDT6-DNP-N-T	-4001	-9530 to 1529	No	ns	0,6333	AD-AI
DDT5-DNP-W vs. DDT6-DNP-W	1237	-4293 to 6767	No	ns	>0,9999	AD-AJ
DDT5-DNP-W vs. DDT6-DNP-W-T	471,3	-5058 to 6001	No	ns	>0,9999	AD-AK
DDT5-DNP-W vs. DDT6-T	11280	5751 to 16810	Yes	****	<0,0001	AD-AL
DDT5-DNP-W vs. - Control	13904	8374 to 19434	Yes	****	<0,0001	AD-AN
DDT5-DNP-W-T vs. DDT5-T	10298	4768 to 15827	Yes	****	<0,0001	AE-AF
DDT5-DNP-W-T vs. DDT6	12184	6654 to 17714	Yes	****	<0,0001	AE-AG
DDT5-DNP-W-T vs. DDT6-DNP-N	-6364	-11894 to -834,2	Yes	**	0,0058	AE-AH
DDT5-DNP-W-T vs. DDT6-DNP-N-T	-4855	-10385 to 674,6	No	ns	0,1996	AE-AI
DDT5-DNP-W-T vs. DDT6-DNP-W	382,3	-5147 to 5912	No	ns	>0,9999	AE-AJ
DDT5-DNP-W-T vs. DDT6-DNP-W-T	-383,2	-5913 to 5147	No	ns	>0,9999	AE-AK
DDT5-DNP-W-T vs. DDT6-T	10426	4896 to 15956	Yes	****	<0,0001	AE-AL
DDT5-DNP-W-T vs. - Control	13050	7520 to 18579	Yes	****	<0,0001	AE-AN
DDT5-T vs. DDT6	1887	-3643 to 7416	No	ns	>0,9999	AF-AG
DDT5-T vs. DDT6-DNP-N	-16662	-22191 to -11132	Yes	****	<0,0001	AF-AH
DDT5-T vs. DDT6-DNP-N-T	-15153	-20682 to -9623	Yes	****	<0,0001	AF-AI
DDT5-T vs. DDT6-DNP-W	-9915	-15445 to -4385	Yes	****	<0,0001	AF-AJ
DDT5-T vs. DDT6-DNP-W-T	-10681	-16210 to -5151	Yes	****	<0,0001	AF-AK
DDT5-T vs. DDT6-T	128,3	-5401 to 5658	No	ns	>0,9999	AF-AL
DDT5-T vs. - Control	2752	-2778 to 8282	No	ns	0,9951	AF-AN
DDT6 vs. DDT6-DNP-N	-18548	-24078 to -13018	Yes	****	<0,0001	AG-AH
DDT6 vs. DDT6-DNP-N-T	-17039	-22569 to -11509	Yes	****	<0,0001	AG-AI
DDT6 vs. DDT6-DNP-W	-11802	-17331 to -6272	Yes	****	<0,0001	AG-AJ
DDT6 vs. DDT6-DNP-W-T	-12567	-18097 to -7037	Yes	****	<0,0001	AG-AK
DDT6 vs. DDT6-T	-1758	-7288 to 3772	No	ns	>0,9999	AG-AL
DDT6 vs. - Control	865,7	-4664 to 6395	No	ns	>0,9999	AG-AN
DDT6-DNP-N vs. DDT6-DNP-N-T	1509	-4021 to 7039	No	ns	>0,9999	AH-AI
DDT6-DNP-N vs. DDT6-DNP-W	6746	1217 to 12276	Yes	**	0,0019	AH-AJ
DDT6-DNP-N vs. DDT6-DNP-W-T	5981	451,0 to 11511	Yes	*	0,0165	AH-AK
DDT6-DNP-N vs. DDT6-T	16790	11260 to 22320	Yes	****	<0,0001	AH-AL
DDT6-DNP-N vs. - Control	19414	13884 to 24943	Yes	****	<0,0001	AH-AN
DDT6-DNP-N-T vs. DDT6-DNP-W	5238	-292,3 to 10767	No	ns	0,0952	AI-AJ
DDT6-DNP-N-T vs. DDT6-DNP-W-T	4472	-1058 to 10002	No	ns	0,3672	AI-AK
DDT6-DNP-N-T vs. DDT6-T	15281	9751 to 20811	Yes	****	<0,0001	AI-AL
DDT6-DNP-N-T vs. - Control	17905	12375 to 23435	Yes	****	<0,0001	AI-AN
DDT6-DNP-W vs. DDT6-DNP-W-T	-765,5	-6295 to 4764	No	ns	>0,9999	AJ-AK
DDT6-DNP-W vs. DDT6-T	10044	4514 to 15573	Yes	****	<0,0001	AJ-AL
DDT6-DNP-W vs. - Control	12667	7138 to 18197	Yes	****	<0,0001	AJ-AN
DDT6-DNP-W-T vs. DDT6-T	10809	5279 to 16339	Yes	****	<0,0001	AK-AL
DDT6-DNP-W-T vs. - Control	13433	7903 to 18963	Yes	****	<0,0001	AK-AN
DDT6-T vs. - Control	2624	-2906 to 8154	No	ns	0,9979	AL-AN
Test details	Mean 1	Mean 2	Mean Diff,	SE of diff,	n1	n2	q	DF
DDT1a vs. DDT1a-N	1537	7488	-5951	1403	6	6	5998	187
DDT1a vs. DDT1b noChol-N	1537	1580	-43,17	1718	6	3	0,03552	187
DDT1a vs. DDT1b-2xChol-N	1537	6678	-5141	1718	6	3	4231	187
DDT1a vs. DDT1a-N-T	1537	7818	-6282	1403	6	6	6331	187
DDT1a vs. DDT1a-W	1537	9669	-8132	1403	6	6	8197	187
DDT1a vs. DDT1a-W-T	1537	8842	-7306	1403	6	6	7363	187
DDT1a vs. DDT1a-T	1537	1447	90,00	1403	6	6	0,09071	187
DDT1a vs. DDT2	1537	2257	-719,7	1403	6	6	0,7254	187
DDT1a vs. DDT2-DNP-N	1537	12407	-10870	1403	6	6	10,96	187
DDT1a vs. DDT2-DNP-N-T	1537	11090	-9553	1403	6	6	9629	187
DDT1a vs. DDT2-DNP-W	1537	11714	-10177	1403	6	6	10,26	187
DDT1a vs. DDT2-DNP-W-T	1537	10540	-9004	1403	6	6	9075	187
DDT1a vs. DDT2-T	1537	1620	-83,33	1403	6	6	0,08399	187
DDT1a vs. DDT3	1537	1665	-127,8	1403	6	6	0,1288	187
DDT1a vs. DDT3-DNP-N	1537	12618	-11081	1403	6	6	11,17	187
DDT1a vs. DDT3-DNP-N-T	1537	12477	-10941	1403	6	6	11,03	187
DDT1a vs. DDT3-DNP-W	1537	12755	-11218	1403	6	6	11,31	187
DDT1a vs. DDT3-DNP-W-T	1537	12002	-10466	1403	6	6	10,55	187
DDT1a vs. DDT3-T	1537	2414	-876,7	1403	6	6	0,8836	187
DDT1a vs. DDT4	1537	1403	134,0	1403	6	6	0,1351	187
DDT1a vs. DDT4-DNP-N	1537	14212	-12676	1403	6	6	12,78	187
DDT1a vs. DDT4-DNP-N-T	1537	15160	-13623	1403	6	6	13,73	187
DDT1a vs. DDT4-DNP-W	1537	11313	-9776	1569	6	4	8813	187
DDT1a vs. DDT4-DNP-W-T	1537	11567	-10030	1403	6	6	10,11	187
DDT1a vs. DDT4-T	1537	1129	407,8	1403	6	6	0,4111	187
DDT1a vs. DDT5	1537	1894	-357,2	1403	6	6	0,3600	187
DDT1a vs. DDT5-DNP-N	1537	15742	-14205	1403	6	6	14,32	187
DDT1a vs. DDT5-DNP-N-T	1537	14628	-13091	1403	6	6	13,19	187
DDT1a vs. DDT5-DNP-W	1537	14390	-12853	1403	6	6	12,95	187
DDT1a vs. DDT5-DNP-W-T	1537	13535	-11998	1403	6	6	12,09	187
DDT1a vs. DDT5-T	1537	3238	-1701	1403	6	6	1714	187
DDT1a vs. DDT6	1537	1351	185,8	1403	6	6	0,1873	187
DDT1a vs. DDT6-DNP-N	1537	19899	-18362	1403	6	6	18,51	187
DDT1a vs. DDT6-DNP-N-T	1537	18390	-16853	1403	6	6	16,99	187
DDT1a vs. DDT6-DNP-W	1537	13153	-11616	1403	6	6	11,71	187
DDT1a vs. DDT6-DNP-W-T	1537	13918	-12381	1403	6	6	12,48	187
DDT1a vs. DDT6-T	1537	3109	-1572	1403	6	6	1585	187
DDT1a vs. - Control	1537	485,3	1052	1403	6	6	1060	187
DDT1a-N vs. DDT1b noChol-N	7488	1580	5908	1718	6	3	4862	187
DDT1a-N vs. DDT1b-2xChol-N	7488	6678	809,7	1718	6	3	0,6663	187
DDT1a-N vs. DDT1a-N-T	7488	7818	-330,7	1403	6	6	0,3333	187
DDT1a-N vs. DDT1a-W	7488	9669	-2181	1403	6	6	2199	187
DDT1a-N vs. DDT1a-W-T	7488	8842	-1355	1403	6	6	1365	187
DDT1a-N vs. DDT1a-T	7488	1447	6041	1403	6	6	6089	187
DDT1a-N vs. DDT2	7488	2257	5231	1403	6	6	5273	187
DDT1a-N vs. DDT2-DNP-N	7488	12407	-4919	1403	6	6	4958	187
DDT1a-N vs. DDT2-DNP-N-T	7488	11090	-3603	1403	6	6	3631	187
DDT1a-N vs. DDT2-DNP-W	7488	11714	-4226	1403	6	6	4259	187
DDT1a-N vs. DDT2-DNP-W-T	7488	10540	-3053	1403	6	6	3077	187
DDT1a-N vs. DDT2-T	7488	1620	5868	1403	6	6	5914	187
DDT1a-N vs. DDT3	7488	1665	5823	1403	6	6	5869	187
DDT1a-N vs. DDT3-DNP-N	7488	12618	-5130	1403	6	6	5171	187
DDT1a-N vs. DDT3-DNP-N-T	7488	12477	-4990	1403	6	6	5029	187
DDT1a-N vs. DDT3-DNP-W	7488	12755	-5267	1403	6	6	5309	187
DDT1a-N vs. DDT3-DNP-W-T	7488	12002	-4515	1403	6	6	4550	187
DDT1a-N vs. DDT3-T	7488	2414	5074	1403	6	6	5114	187
DDT1a-N vs. DDT4	7488	1403	6085	1403	6	6	6133	187
DDT1a-N vs. DDT4-DNP-N	7488	14212	-6725	1403	6	6	6778	187
DDT1a-N vs. DDT4-DNP-N-T	7488	15160	-7672	1403	6	6	7733	187
DDT1a-N vs. DDT4-DNP-W	7488	11313	-3825	1569	6	4	3449	187
DDT1a-N vs. DDT4-DNP-W-T	7488	11567	-4079	1403	6	6	4111	187
DDT1a-N vs. DDT4-T	7488	1129	6359	1403	6	6	6409	187
DDT1a-N vs. DDT5	7488	1894	5594	1403	6	6	5638	187
DDT1a-N vs. DDT5-DNP-N	7488	15742	-8254	1403	6	6	8319	187
DDT1a-N vs. DDT5-DNP-N-T	7488	14628	-7140	1403	6	6	7196	187
DDT1a-N vs. DDT5-DNP-W	7488	14390	-6902	1403	6	6	6957	187
DDT1a-N vs. DDT5-DNP-W-T	7488	13535	-6047	1403	6	6	6095	187
DDT1a-N vs. DDT5-T	7488	3238	4250	1403	6	6	4284	187
DDT1a-N vs. DDT6	7488	1351	6137	1403	6	6	6185	187
DDT1a-N vs. DDT6-DNP-N	7488	19899	-12411	1403	6	6	12,51	187
DDT1a-N vs. DDT6-DNP-N-T	7488	18390	-10903	1403	6	6	10,99	187
DDT1a-N vs. DDT6-DNP-W	7488	13153	-5665	1403	6	6	5710	187
DDT1a-N vs. DDT6-DNP-W-T	7488	13918	-6431	1403	6	6	6481	187
DDT1a-N vs. DDT6-T	7488	3109	4379	1403	6	6	4413	187
DDT1a-N vs. - Control	7488	485,3	7002	1403	6	6	7058	187
DDT1b noChol-N vs. DDT1b-2xChol-N	1580	6678	-5098	1984	3	3	3633	187
DDT1b noChol-N vs. DDT1a-N-T	1580	7818	-6238	1718	3	6	5134	187
DDT1b noChol-N vs. DDT1a-W	1580	9669	-8089	1718	3	6	6657	187
DDT1b noChol-N vs. DDT1a-W-T	1580	8842	-7262	1718	3	6	5977	187
DDT1b noChol-N vs. DDT1a-T	1580	1447	133,2	1718	3	6	0,1096	187
DDT1b noChol-N vs. DDT2	1580	2257	-676,5	1718	3	6	0,5567	187
DDT1b noChol-N vs. DDT2-DNP-N	1580	12407	-10827	1718	3	6	8910	187
DDT1b noChol-N vs. DDT2-DNP-N-T	1580	11090	-9510	1718	3	6	7827	187
DDT1b noChol-N vs. DDT2-DNP-W	1580	11714	-10134	1718	3	6	8340	187
DDT1b noChol-N vs. DDT2-DNP-W-T	1580	10540	-8960	1718	3	6	7374	187
DDT1b noChol-N vs. DDT2-T	1580	1620	-40,17	1718	3	6	0,03306	187
DDT1b noChol-N vs. DDT3	1580	1665	-84,67	1718	3	6	0,06968	187
DDT1b noChol-N vs. DDT3-DNP-N	1580	12618	-11038	1718	3	6	9084	187
DDT1b noChol-N vs. DDT3-DNP-N-T	1580	12477	-10897	1718	3	6	8968	187
DDT1b noChol-N vs. DDT3-DNP-W	1580	12755	-11175	1718	3	6	9196	187
DDT1b noChol-N vs. DDT3-DNP-W-T	1580	12002	-10422	1718	3	6	8577	187
DDT1b noChol-N vs. DDT3-T	1580	2414	-833,5	1718	3	6	0,6859	187
DDT1b noChol-N vs. DDT4	1580	1403	177,2	1718	3	6	0,1458	187
DDT1b noChol-N vs. DDT4-DNP-N	1580	14212	-12632	1718	3	6	10,40	187
DDT1b noChol-N vs. DDT4-DNP-N-T	1580	15160	-13580	1718	3	6	11,18	187
DDT1b noChol-N vs. DDT4-DNP-W	1580	11313	-9733	1856	3	4	7416	187
DDT1b noChol-N vs. DDT4-DNP-W-T	1580	11567	-9987	1718	3	6	8219	187
DDT1b noChol-N vs. DDT4-T	1580	1129	451,0	1718	3	6	0,3712	187
DDT1b noChol-N vs. DDT5	1580	1894	-314,0	1718	3	6	0,2584	187
DDT1b noChol-N vs. DDT5-DNP-N	1580	15742	-14162	1718	3	6	11,65	187
DDT1b noChol-N vs. DDT5-DNP-N-T	1580	14628	-13048	1718	3	6	10,74	187
DDT1b noChol-N vs. DDT5-DNP-W	1580	14390	-12810	1718	3	6	10,54	187
DDT1b noChol-N vs. DDT5-DNP-W-T	1580	13535	-11955	1718	3	6	9839	187
DDT1b noChol-N vs. DDT5-T	1580	3238	-1658	1718	3	6	1364	187
DDT1b noChol-N vs. DDT6	1580	1351	229,0	1718	3	6	0,1885	187
DDT1b noChol-N vs. DDT6-DNP-N	1580	19899	-18319	1718	3	6	15,08	187
DDT1b noChol-N vs. DDT6-DNP-N-T	1580	18390	-16810	1718	3	6	13,83	187
DDT1b noChol-N vs. DDT6-DNP-W	1580	13153	-11573	1718	3	6	9524	187
DDT1b noChol-N vs. DDT6-DNP-W-T	1580	13918	-12338	1718	3	6	10,15	187
DDT1b noChol-N vs. DDT6-T	1580	3109	-1529	1718	3	6	1258	187
DDT1b noChol-N vs. - Control	1580	485,3	1095	1718	3	6	0,9009	187
DDT1b-2xChol-N vs. DDT1a-N-T	6678	7818	-1140	1718	3	6	0,9385	187
DDT1b-2xChol-N vs. DDT1a-W	6678	9669	-2991	1718	3	6	2461	187
DDT1b-2xChol-N vs. DDT1a-W-T	6678	8842	-2164	1718	3	6	1781	187
DDT1b-2xChol-N vs. DDT1a-T	6678	1447	5231	1718	3	6	4305	187
DDT1b-2xChol-N vs. DDT2	6678	2257	4422	1718	3	6	3639	187
DDT1b-2xChol-N vs. DDT2-DNP-N	6678	12407	-5729	1718	3	6	4715	187
DDT1b-2xChol-N vs. DDT2-DNP-N-T	6678	11090	-4412	1718	3	6	3631	187
DDT1b-2xChol-N vs. DDT2-DNP-W	6678	11714	-5036	1718	3	6	4144	187
DDT1b-2xChol-N vs. DDT2-DNP-W-T	6678	10540	-3862	1718	3	6	3179	187
DDT1b-2xChol-N vs. DDT2-T	6678	1620	5058	1718	3	6	4162	187
DDT1b-2xChol-N vs. DDT3	6678	1665	5013	1718	3	6	4126	187
DDT1b-2xChol-N vs. DDT3-DNP-N	6678	12618	-5940	1718	3	6	4888	187
DDT1b-2xChol-N vs. DDT3-DNP-N-T	6678	12477	-5799	1718	3	6	4773	187
DDT1b-2xChol-N vs. DDT3-DNP-W	6678	12755	-6077	1718	3	6	5001	187
DDT1b-2xChol-N vs. DDT3-DNP-W-T	6678	12002	-5324	1718	3	6	4382	187
DDT1b-2xChol-N vs. DDT3-T	6678	2414	4265	1718	3	6	3510	187
DDT1b-2xChol-N vs. DDT4	6678	1403	5275	1718	3	6	4341	187
DDT1b-2xChol-N vs. DDT4-DNP-N	6678	14212	-7534	1718	3	6	6201	187
DDT1b-2xChol-N vs. DDT4-DNP-N-T	6678	15160	-8482	1718	3	6	6980	187
DDT1b-2xChol-N vs. DDT4-DNP-W	6678	11313	-4635	1856	3	4	3531	187
DDT1b-2xChol-N vs. DDT4-DNP-W-T	6678	11567	-4889	1718	3	6	4023	187
DDT1b-2xChol-N vs. DDT4-T	6678	1129	5549	1718	3	6	4567	187
DDT1b-2xChol-N vs. DDT5	6678	1894	4784	1718	3	6	3937	187
DDT1b-2xChol-N vs. DDT5-DNP-N	6678	15742	-9064	1718	3	6	7459	187
DDT1b-2xChol-N vs. DDT5-DNP-N-T	6678	14628	-7950	1718	3	6	6542	187
DDT1b-2xChol-N vs. DDT5-DNP-W	6678	14390	-7712	1718	3	6	6346	187
DDT1b-2xChol-N vs. DDT5-DNP-W-T	6678	13535	-6857	1718	3	6	5643	187
DDT1b-2xChol-N vs. DDT5-T	6678	3238	3441	1718	3	6	2831	187
DDT1b-2xChol-N vs. DDT6	6678	1351	5327	1718	3	6	4384	187
DDT1b-2xChol-N vs. DDT6-DNP-N	6678	19899	-13221	1718	3	6	10,88	187
DDT1b-2xChol-N vs. DDT6-DNP-N-T	6678	18390	-11712	1718	3	6	9639	187
DDT1b-2xChol-N vs. DDT6-DNP-W	6678	13153	-6475	1718	3	6	5328	187
DDT1b-2xChol-N vs. DDT6-DNP-W-T	6678	13918	-7240	1718	3	6	5958	187
DDT1b-2xChol-N vs. DDT6-T	6678	3109	3569	1718	3	6	2937	187
DDT1b-2xChol-N vs. - Control	6678	485,3	6193	1718	3	6	5096	187
DDT1a-N-T vs. DDT1a-W	7818	9669	-1851	1403	6	6	1865	187
DDT1a-N-T vs. DDT1a-W-T	7818	8842	-1024	1403	6	6	1032	187
DDT1a-N-T vs. DDT1a-T	7818	1447	6372	1403	6	6	6422	187
DDT1a-N-T vs. DDT2	7818	2257	5562	1403	6	6	5606	187
DDT1a-N-T vs. DDT2-DNP-N	7818	12407	-4589	1403	6	6	4625	187
DDT1a-N-T vs. DDT2-DNP-N-T	7818	11090	-3272	1403	6	6	3298	187
DDT1a-N-T vs. DDT2-DNP-W	7818	11714	-3895	1403	6	6	3926	187
DDT1a-N-T vs. DDT2-DNP-W-T	7818	10540	-2722	1403	6	6	2744	187
DDT1a-N-T vs. DDT2-T	7818	1620	6198	1403	6	6	6247	187
DDT1a-N-T vs. DDT3	7818	1665	6154	1403	6	6	6202	187
DDT1a-N-T vs. DDT3-DNP-N	7818	12618	-4800	1403	6	6	4838	187
DDT1a-N-T vs. DDT3-DNP-N-T	7818	12477	-4659	1403	6	6	4696	187
DDT1a-N-T vs. DDT3-DNP-W	7818	12755	-4936	1403	6	6	4975	187
DDT1a-N-T vs. DDT3-DNP-W-T	7818	12002	-4184	1403	6	6	4217	187
DDT1a-N-T vs. DDT3-T	7818	2414	5405	1403	6	6	5448	187
DDT1a-N-T vs. DDT4	7818	1403	6416	1403	6	6	6466	187
DDT1a-N-T vs. DDT4-DNP-N	7818	14212	-6394	1403	6	6	6445	187
DDT1a-N-T vs. DDT4-DNP-N-T	7818	15160	-7342	1403	6	6	7400	187
DDT1a-N-T vs. DDT4-DNP-W	7818	11313	-3495	1569	6	4	3150	187
DDT1a-N-T vs. DDT4-DNP-W-T	7818	11567	-3748	1403	6	6	3778	187
DDT1a-N-T vs. DDT4-T	7818	1129	6689	1403	6	6	6742	187
DDT1a-N-T vs. DDT5	7818	1894	5924	1403	6	6	5971	187
DDT1a-N-T vs. DDT5-DNP-N	7818	15742	-7923	1403	6	6	7986	187
DDT1a-N-T vs. DDT5-DNP-N-T	7818	14628	-6809	1403	6	6	6863	187
DDT1a-N-T vs. DDT5-DNP-W	7818	14390	-6571	1403	6	6	6623	187
DDT1a-N-T vs. DDT5-DNP-W-T	7818	13535	-5717	1403	6	6	5762	187
DDT1a-N-T vs. DDT5-T	7818	3238	4581	1403	6	6	4617	187
DDT1a-N-T vs. DDT6	7818	1351	6467	1403	6	6	6519	187
DDT1a-N-T vs. DDT6-DNP-N	7818	19899	-12081	1403	6	6	12,18	187
DDT1a-N-T vs. DDT6-DNP-N-T	7818	18390	-10572	1403	6	6	10,66	187
DDT1a-N-T vs. DDT6-DNP-W	7818	13153	-5334	1403	6	6	5377	187
DDT1a-N-T vs. DDT6-DNP-W-T	7818	13918	-6100	1403	6	6	6148	187
DDT1a-N-T vs. DDT6-T	7818	3109	4709	1403	6	6	4746	187
DDT1a-N-T vs. - Control	7818	485,3	7333	1403	6	6	7391	187
DDT1a-W vs. DDT1a-W-T	9669	8842	826,7	1403	6	6	0,8332	187
DDT1a-W vs. DDT1a-T	9669	1447	8222	1403	6	6	8287	187
DDT1a-W vs. DDT2	9669	2257	7413	1403	6	6	7471	187
DDT1a-W vs. DDT2-DNP-N	9669	12407	-2738	1403	6	6	2760	187
DDT1a-W vs. DDT2-DNP-N-T	9669	11090	-1421	1403	6	6	1432	187
DDT1a-W vs. DDT2-DNP-W	9669	11714	-2045	1403	6	6	2061	187
DDT1a-W vs. DDT2-DNP-W-T	9669	10540	-871,3	1403	6	6	0,8782	187
DDT1a-W vs. DDT2-T	9669	1620	8049	1403	6	6	8113	187
DDT1a-W vs. DDT3	9669	1665	8004	1403	6	6	8068	187
DDT1a-W vs. DDT3-DNP-N	9669	12618	-2949	1403	6	6	2972	187
DDT1a-W vs. DDT3-DNP-N-T	9669	12477	-2808	1403	6	6	2831	187
DDT1a-W vs. DDT3-DNP-W	9669	12755	-3086	1403	6	6	3110	187
DDT1a-W vs. DDT3-DNP-W-T	9669	12002	-2333	1403	6	6	2352	187
DDT1a-W vs. DDT3-T	9669	2414	7256	1403	6	6	7313	187
DDT1a-W vs. DDT4	9669	1403	8266	1403	6	6	8332	187
DDT1a-W vs. DDT4-DNP-N	9669	14212	-4543	1403	6	6	4579	187
DDT1a-W vs. DDT4-DNP-N-T	9669	15160	-5491	1403	6	6	5535	187
DDT1a-W vs. DDT4-DNP-W	9669	11313	-1644	1569	6	4	1482	187
DDT1a-W vs. DDT4-DNP-W-T	9669	11567	-1898	1403	6	6	1913	187
DDT1a-W vs. DDT4-T	9669	1129	8540	1403	6	6	8608	187
DDT1a-W vs. DDT5	9669	1894	7775	1403	6	6	7837	187
DDT1a-W vs. DDT5-DNP-N	9669	15742	-6073	1403	6	6	6121	187
DDT1a-W vs. DDT5-DNP-N-T	9669	14628	-4959	1403	6	6	4998	187
DDT1a-W vs. DDT5-DNP-W	9669	14390	-4721	1403	6	6	4758	187
DDT1a-W vs. DDT5-DNP-W-T	9669	13535	-3866	1403	6	6	3897	187
DDT1a-W vs. DDT5-T	9669	3238	6432	1403	6	6	6482	187
DDT1a-W vs. DDT6	9669	1351	8318	1403	6	6	8384	187
DDT1a-W vs. DDT6-DNP-N	9669	19899	-10230	1403	6	6	10,31	187
DDT1a-W vs. DDT6-DNP-N-T	9669	18390	-8721	1403	6	6	8790	187
DDT1a-W vs. DDT6-DNP-W	9669	13153	-3484	1403	6	6	3511	187
DDT1a-W vs. DDT6-DNP-W-T	9669	13918	-4249	1403	6	6	4283	187
DDT1a-W vs. DDT6-T	9669	3109	6560	1403	6	6	6612	187
DDT1a-W vs. - Control	9669	485,3	9184	1403	6	6	9256	187
DDT1a-W-T vs. DDT1a-T	8842	1447	7396	1403	6	6	7454	187
DDT1a-W-T vs. DDT2	8842	2257	6586	1403	6	6	6638	187
DDT1a-W-T vs. DDT2-DNP-N	8842	12407	-3565	1403	6	6	3593	187
DDT1a-W-T vs. DDT2-DNP-N-T	8842	11090	-2248	1403	6	6	2266	187
DDT1a-W-T vs. DDT2-DNP-W	8842	11714	-2871	1403	6	6	2894	187
DDT1a-W-T vs. DDT2-DNP-W-T	8842	10540	-1698	1403	6	6	1711	187
DDT1a-W-T vs. DDT2-T	8842	1620	7222	1403	6	6	7279	187
DDT1a-W-T vs. DDT3	8842	1665	7178	1403	6	6	7235	187
DDT1a-W-T vs. DDT3-DNP-N	8842	12618	-3776	1403	6	6	3806	187
DDT1a-W-T vs. DDT3-DNP-N-T	8842	12477	-3635	1403	6	6	3664	187
DDT1a-W-T vs. DDT3-DNP-W	8842	12755	-3912	1403	6	6	3943	187
DDT1a-W-T vs. DDT3-DNP-W-T	8842	12002	-3160	1403	6	6	3185	187
DDT1a-W-T vs. DDT3-T	8842	2414	6429	1403	6	6	6480	187
DDT1a-W-T vs. DDT4	8842	1403	7440	1403	6	6	7498	187
DDT1a-W-T vs. DDT4-DNP-N	8842	14212	-5370	1403	6	6	5413	187
DDT1a-W-T vs. DDT4-DNP-N-T	8842	15160	-6318	1403	6	6	6368	187
DDT1a-W-T vs. DDT4-DNP-W	8842	11313	-2471	1569	6	4	2227	187
DDT1a-W-T vs. DDT4-DNP-W-T	8842	11567	-2724	1403	6	6	2746	187
DDT1a-W-T vs. DDT4-T	8842	1129	7713	1403	6	6	7774	187
DDT1a-W-T vs. DDT5	8842	1894	6948	1403	6	6	7003	187
DDT1a-W-T vs. DDT5-DNP-N	8842	15742	-6899	1403	6	6	6954	187
DDT1a-W-T vs. DDT5-DNP-N-T	8842	14628	-5785	1403	6	6	5831	187
DDT1a-W-T vs. DDT5-DNP-W	8842	14390	-5547	1403	6	6	5591	187
DDT1a-W-T vs. DDT5-DNP-W-T	8842	13535	-4693	1403	6	6	4730	187
DDT1a-W-T vs. DDT5-T	8842	3238	5605	1403	6	6	5649	187
DDT1a-W-T vs. DDT6	8842	1351	7491	1403	6	6	7551	187
DDT1a-W-T vs. DDT6-DNP-N	8842	19899	-11057	1403	6	6	11,14	187
DDT1a-W-T vs. DDT6-DNP-N-T	8842	18390	-9548	1403	6	6	9623	187
DDT1a-W-T vs. DDT6-DNP-W	8842	13153	-4310	1403	6	6	4344	187
DDT1a-W-T vs. DDT6-DNP-W-T	8842	13918	-5076	1403	6	6	5116	187
DDT1a-W-T vs. DDT6-T	8842	3109	5733	1403	6	6	5779	187
DDT1a-W-T vs. - Control	8842	485,3	8357	1403	6	6	8423	187
DDT1a-T vs. DDT2	1447	2257	-809,7	1403	6	6	0,8161	187
DDT1a-T vs. DDT2-DNP-N	1447	12407	-10960	1403	6	6	11,05	187
DDT1a-T vs. DDT2-DNP-N-T	1447	11090	-9643	1403	6	6	9720	187
DDT1a-T vs. DDT2-DNP-W	1447	11714	-10267	1403	6	6	10,35	187
DDT1a-T vs. DDT2-DNP-W-T	1447	10540	-9094	1403	6	6	9166	187
DDT1a-T vs. DDT2-T	1447	1620	-173,3	1403	6	6	0,1747	187
DDT1a-T vs. DDT3	1447	1665	-217,8	1403	6	6	0,2196	187
DDT1a-T vs. DDT3-DNP-N	1447	12618	-11171	1403	6	6	11,26	187
DDT1a-T vs. DDT3-DNP-N-T	1447	12477	-11031	1403	6	6	11,12	187
DDT1a-T vs. DDT3-DNP-W	1447	12755	-11308	1403	6	6	11,40	187
DDT1a-T vs. DDT3-DNP-W-T	1447	12002	-10556	1403	6	6	10,64	187
DDT1a-T vs. DDT3-T	1447	2414	-966,7	1403	6	6	0,9743	187
DDT1a-T vs. DDT4	1447	1403	44,00	1403	6	6	0,04435	187
DDT1a-T vs. DDT4-DNP-N	1447	14212	-12766	1403	6	6	12,87	187
DDT1a-T vs. DDT4-DNP-N-T	1447	15160	-13713	1403	6	6	13,82	187
DDT1a-T vs. DDT4-DNP-W	1447	11313	-9866	1569	6	4	8894	187
DDT1a-T vs. DDT4-DNP-W-T	1447	11567	-10120	1403	6	6	10,20	187
DDT1a-T vs. DDT4-T	1447	1129	317,8	1403	6	6	0,3204	187
DDT1a-T vs. DDT5	1447	1894	-447,2	1403	6	6	0,4507	187
DDT1a-T vs. DDT5-DNP-N	1447	15742	-14295	1403	6	6	14,41	187
DDT1a-T vs. DDT5-DNP-N-T	1447	14628	-13181	1403	6	6	13,29	187
DDT1a-T vs. DDT5-DNP-W	1447	14390	-12943	1403	6	6	13,05	187
DDT1a-T vs. DDT5-DNP-W-T	1447	13535	-12088	1403	6	6	12,18	187
DDT1a-T vs. DDT5-T	1447	3238	-1791	1403	6	6	1805	187
DDT1a-T vs. DDT6	1447	1351	95,83	1403	6	6	0,09659	187
DDT1a-T vs. DDT6-DNP-N	1447	19899	-18452	1403	6	6	18,60	187
DDT1a-T vs. DDT6-DNP-N-T	1447	18390	-16943	1403	6	6	17,08	187
DDT1a-T vs. DDT6-DNP-W	1447	13153	-11706	1403	6	6	11,80	187
DDT1a-T vs. DDT6-DNP-W-T	1447	13918	-12471	1403	6	6	12,57	187
DDT1a-T vs. DDT6-T	1447	3109	-1662	1403	6	6	1676	187
DDT1a-T vs. - Control	1447	485,3	961,5	1403	6	6	0,9691	187
DDT2 vs. DDT2-DNP-N	2257	12407	-10151	1403	6	6	10,23	187
DDT2 vs. DDT2-DNP-N-T	2257	11090	-8834	1403	6	6	8904	187
DDT2 vs. DDT2-DNP-W	2257	11714	-9457	1403	6	6	9532	187
DDT2 vs. DDT2-DNP-W-T	2257	10540	-8284	1403	6	6	8349	187
DDT2 vs. DDT2-T	2257	1620	636,3	1403	6	6	0,6414	187
DDT2 vs. DDT3	2257	1665	591,8	1403	6	6	0,5965	187
DDT2 vs. DDT3-DNP-N	2257	12618	-10362	1403	6	6	10,44	187
DDT2 vs. DDT3-DNP-N-T	2257	12477	-10221	1403	6	6	10,30	187
DDT2 vs. DDT3-DNP-W	2257	12755	-10498	1403	6	6	10,58	187
DDT2 vs. DDT3-DNP-W-T	2257	12002	-9746	1403	6	6	9823	187
DDT2 vs. DDT3-T	2257	2414	-157,0	1403	6	6	0,1582	187
DDT2 vs. DDT4	2257	1403	853,7	1403	6	6	0,8604	187
DDT2 vs. DDT4-DNP-N	2257	14212	-11956	1403	6	6	12,05	187
DDT2 vs. DDT4-DNP-N-T	2257	15160	-12904	1403	6	6	13,01	187
DDT2 vs. DDT4-DNP-W	2257	11313	-9057	1569	6	4	8165	187
DDT2 vs. DDT4-DNP-W-T	2257	11567	-9310	1403	6	6	9384	187
DDT2 vs. DDT4-T	2257	1129	1128	1403	6	6	1136	187
DDT2 vs. DDT5	2257	1894	362,5	1403	6	6	0,3654	187
DDT2 vs. DDT5-DNP-N	2257	15742	-13485	1403	6	6	13,59	187
DDT2 vs. DDT5-DNP-N-T	2257	14628	-12371	1403	6	6	12,47	187
DDT2 vs. DDT5-DNP-W	2257	14390	-12133	1403	6	6	12,23	187
DDT2 vs. DDT5-DNP-W-T	2257	13535	-11279	1403	6	6	11,37	187
DDT2 vs. DDT5-T	2257	3238	-981,0	1403	6	6	0,9888	187
DDT2 vs. DDT6	2257	1351	905,5	1403	6	6	0,9127	187
DDT2 vs. DDT6-DNP-N	2257	19899	-17643	1403	6	6	17,78	187
DDT2 vs. DDT6-DNP-N-T	2257	18390	-16134	1403	6	6	16,26	187
DDT2 vs. DDT6-DNP-W	2257	13153	-10896	1403	6	6	10,98	187
DDT2 vs. DDT6-DNP-W-T	2257	13918	-11662	1403	6	6	11,75	187
DDT2 vs. DDT6-T	2257	3109	-852,7	1403	6	6	0,8594	187
DDT2 vs. - Control	2257	485,3	1771	1403	6	6	1785	187
DDT2-DNP-N vs. DDT2-DNP-N-T	12407	11090	1317	1403	6	6	1327	187
DDT2-DNP-N vs. DDT2-DNP-W	12407	11714	693,3	1403	6	6	0,6988	187
DDT2-DNP-N vs. DDT2-DNP-W-T	12407	10540	1867	1403	6	6	1881	187
DDT2-DNP-N vs. DDT2-T	12407	1620	10787	1403	6	6	10,87	187
DDT2-DNP-N vs. DDT3	12407	1665	10742	1403	6	6	10,83	187
DDT2-DNP-N vs. DDT3-DNP-N	12407	12618	-211,0	1403	6	6	0,2127	187
DDT2-DNP-N vs. DDT3-DNP-N-T	12407	12477	-70,33	1403	6	6	0,07089	187
DDT2-DNP-N vs. DDT3-DNP-W	12407	12755	-347,5	1403	6	6	0,3503	187
DDT2-DNP-N vs. DDT3-DNP-W-T	12407	12002	404,7	1403	6	6	0,4079	187
DDT2-DNP-N vs. DDT3-T	12407	2414	9994	1403	6	6	10,07	187
DDT2-DNP-N vs. DDT4	12407	1403	11004	1403	6	6	11,09	187
DDT2-DNP-N vs. DDT4-DNP-N	12407	14212	-1805	1403	6	6	1820	187
DDT2-DNP-N vs. DDT4-DNP-N-T	12407	15160	-2753	1403	6	6	2775	187
DDT2-DNP-N vs. DDT4-DNP-W	12407	11313	1094	1569	6	4	0,9863	187
DDT2-DNP-N vs. DDT4-DNP-W-T	12407	11567	840,3	1403	6	6	0,8470	187
DDT2-DNP-N vs. DDT4-T	12407	1129	11278	1403	6	6	11,37	187
DDT2-DNP-N vs. DDT5	12407	1894	10513	1403	6	6	10,60	187
DDT2-DNP-N vs. DDT5-DNP-N	12407	15742	-3335	1403	6	6	3361	187
DDT2-DNP-N vs. DDT5-DNP-N-T	12407	14628	-2221	1403	6	6	2238	187
DDT2-DNP-N vs. DDT5-DNP-W	12407	14390	-1983	1403	6	6	1998	187
DDT2-DNP-N vs. DDT5-DNP-W-T	12407	13535	-1128	1403	6	6	1137	187
DDT2-DNP-N vs. DDT5-T	12407	3238	9170	1403	6	6	9242	187
DDT2-DNP-N vs. DDT6	12407	1351	11056	1403	6	6	11,14	187
DDT2-DNP-N vs. DDT6-DNP-N	12407	19899	-7492	1403	6	6	7551	187
DDT2-DNP-N vs. DDT6-DNP-N-T	12407	18390	-5983	1403	6	6	6031	187
DDT2-DNP-N vs. DDT6-DNP-W	12407	13153	-745,7	1403	6	6	0,7516	187
DDT2-DNP-N vs. DDT6-DNP-W-T	12407	13918	-1511	1403	6	6	1523	187
DDT2-DNP-N vs. DDT6-T	12407	3109	9298	1403	6	6	9372	187
DDT2-DNP-N vs. - Control	12407	485,3	11922	1403	6	6	12,02	187
DDT2-DNP-N-T vs. DDT2-DNP-W	11090	11714	-623,5	1403	6	6	0,6284	187
DDT2-DNP-N-T vs. DDT2-DNP-W-T	11090	10540	549,8	1403	6	6	0,5542	187
DDT2-DNP-N-T vs. DDT2-T	11090	1620	9470	1403	6	6	9545	187
DDT2-DNP-N-T vs. DDT3	11090	1665	9426	1403	6	6	9500	187
DDT2-DNP-N-T vs. DDT3-DNP-N	11090	12618	-1528	1403	6	6	1540	187
DDT2-DNP-N-T vs. DDT3-DNP-N-T	11090	12477	-1387	1403	6	6	1398	187
DDT2-DNP-N-T vs. DDT3-DNP-W	11090	12755	-1664	1403	6	6	1678	187
DDT2-DNP-N-T vs. DDT3-DNP-W-T	11090	12002	-912,2	1403	6	6	0,9194	187
DDT2-DNP-N-T vs. DDT3-T	11090	2414	8677	1403	6	6	8745	187
DDT2-DNP-N-T vs. DDT4	11090	1403	9687	1403	6	6	9764	187
DDT2-DNP-N-T vs. DDT4-DNP-N	11090	14212	-3122	1403	6	6	3147	187
DDT2-DNP-N-T vs. DDT4-DNP-N-T	11090	15160	-4070	1403	6	6	4102	187
DDT2-DNP-N-T vs. DDT4-DNP-W	11090	11313	-222,8	1569	6	4	0,2009	187
DDT2-DNP-N-T vs. DDT4-DNP-W-T	11090	11567	-476,5	1403	6	6	0,4803	187
DDT2-DNP-N-T vs. DDT4-T	11090	1129	9961	1403	6	6	10,04	187
DDT2-DNP-N-T vs. DDT5	11090	1894	9196	1403	6	6	9269	187
DDT2-DNP-N-T vs. DDT5-DNP-N	11090	15742	-4651	1403	6	6	4688	187
DDT2-DNP-N-T vs. DDT5-DNP-N-T	11090	14628	-3537	1403	6	6	3565	187
DDT2-DNP-N-T vs. DDT5-DNP-W	11090	14390	-3299	1403	6	6	3325	187
DDT2-DNP-N-T vs. DDT5-DNP-W-T	11090	13535	-2445	1403	6	6	2464	187
DDT2-DNP-N-T vs. DDT5-T	11090	3238	7853	1403	6	6	7915	187
DDT2-DNP-N-T vs. DDT6	11090	1351	9739	1403	6	6	9816	187
DDT2-DNP-N-T vs. DDT6-DNP-N	11090	19899	-8809	1403	6	6	8879	187
DDT2-DNP-N-T vs. DDT6-DNP-N-T	11090	18390	-7300	1403	6	6	7358	187
DDT2-DNP-N-T vs. DDT6-DNP-W	11090	13153	-2063	1403	6	6	2079	187
DDT2-DNP-N-T vs. DDT6-DNP-W-T	11090	13918	-2828	1403	6	6	2850	187
DDT2-DNP-N-T vs. DDT6-T	11090	3109	7981	1403	6	6	8044	187
DDT2-DNP-N-T vs. - Control	11090	485,3	10605	1403	6	6	10,69	187
DDT2-DNP-W vs. DDT2-DNP-W-T	11714	10540	1173	1403	6	6	1183	187
DDT2-DNP-W vs. DDT2-T	11714	1620	10094	1403	6	6	10,17	187
DDT2-DNP-W vs. DDT3	11714	1665	10049	1403	6	6	10,13	187
DDT2-DNP-W vs. DDT3-DNP-N	11714	12618	-904,3	1403	6	6	0,9115	187
DDT2-DNP-W vs. DDT3-DNP-N-T	11714	12477	-763,7	1403	6	6	0,7697	187
DDT2-DNP-W vs. DDT3-DNP-W	11714	12755	-1041	1403	6	6	1049	187
DDT2-DNP-W vs. DDT3-DNP-W-T	11714	12002	-288,7	1403	6	6	0,2910	187
DDT2-DNP-W vs. DDT3-T	11714	2414	9300	1403	6	6	9374	187
DDT2-DNP-W vs. DDT4	11714	1403	10311	1403	6	6	10,39	187
DDT2-DNP-W vs. DDT4-DNP-N	11714	14212	-2499	1403	6	6	2518	187
DDT2-DNP-W vs. DDT4-DNP-N-T	11714	15160	-3446	1403	6	6	3474	187
DDT2-DNP-W vs. DDT4-DNP-W	11714	11313	400,7	1569	6	4	0,3612	187
DDT2-DNP-W vs. DDT4-DNP-W-T	11714	11567	147,0	1403	6	6	0,1482	187
DDT2-DNP-W vs. DDT4-T	11714	1129	10585	1403	6	6	10,67	187
DDT2-DNP-W vs. DDT5	11714	1894	9820	1403	6	6	9897	187
DDT2-DNP-W vs. DDT5-DNP-N	11714	15742	-4028	1403	6	6	4060	187
DDT2-DNP-W vs. DDT5-DNP-N-T	11714	14628	-2914	1403	6	6	2937	187
DDT2-DNP-W vs. DDT5-DNP-W	11714	14390	-2676	1403	6	6	2697	187
DDT2-DNP-W vs. DDT5-DNP-W-T	11714	13535	-1821	1403	6	6	1836	187
DDT2-DNP-W vs. DDT5-T	11714	3238	8476	1403	6	6	8543	187
DDT2-DNP-W vs. DDT6	11714	1351	10363	1403	6	6	10,44	187
DDT2-DNP-W vs. DDT6-DNP-N	11714	19899	-8185	1403	6	6	8250	187
DDT2-DNP-W vs. DDT6-DNP-N-T	11714	18390	-6677	1403	6	6	6729	187
DDT2-DNP-W vs. DDT6-DNP-W	11714	13153	-1439	1403	6	6	1450	187
DDT2-DNP-W vs. DDT6-DNP-W-T	11714	13918	-2205	1403	6	6	2222	187
DDT2-DNP-W vs. DDT6-T	11714	3109	8605	1403	6	6	8673	187
DDT2-DNP-W vs. - Control	11714	485,3	11228	1403	6	6	11,32	187
DDT2-DNP-W-T vs. DDT2-T	10540	1620	8920	1403	6	6	8991	187
DDT2-DNP-W-T vs. DDT3	10540	1665	8876	1403	6	6	8946	187
DDT2-DNP-W-T vs. DDT3-DNP-N	10540	12618	-2078	1403	6	6	2094	187
DDT2-DNP-W-T vs. DDT3-DNP-N-T	10540	12477	-1937	1403	6	6	1952	187
DDT2-DNP-W-T vs. DDT3-DNP-W	10540	12755	-2214	1403	6	6	2232	187
DDT2-DNP-W-T vs. DDT3-DNP-W-T	10540	12002	-1462	1403	6	6	1474	187
DDT2-DNP-W-T vs. DDT3-T	10540	2414	8127	1403	6	6	8191	187
DDT2-DNP-W-T vs. DDT4	10540	1403	9138	1403	6	6	9210	187
DDT2-DNP-W-T vs. DDT4-DNP-N	10540	14212	-3672	1403	6	6	3701	187
DDT2-DNP-W-T vs. DDT4-DNP-N-T	10540	15160	-4620	1403	6	6	4656	187
DDT2-DNP-W-T vs. DDT4-DNP-W	10540	11313	-772,7	1569	6	4	0,6966	187
DDT2-DNP-W-T vs. DDT4-DNP-W-T	10540	11567	-1026	1403	6	6	1034	187
DDT2-DNP-W-T vs. DDT4-T	10540	1129	9411	1403	6	6	9486	187
DDT2-DNP-W-T vs. DDT5	10540	1894	8646	1403	6	6	8715	187
DDT2-DNP-W-T vs. DDT5-DNP-N	10540	15742	-5201	1403	6	6	5242	187
DDT2-DNP-W-T vs. DDT5-DNP-N-T	10540	14628	-4087	1403	6	6	4120	187
DDT2-DNP-W-T vs. DDT5-DNP-W	10540	14390	-3849	1403	6	6	3880	187
DDT2-DNP-W-T vs. DDT5-DNP-W-T	10540	13535	-2995	1403	6	6	3018	187
DDT2-DNP-W-T vs. DDT5-T	10540	3238	7303	1403	6	6	7361	187
DDT2-DNP-W-T vs. DDT6	10540	1351	9189	1403	6	6	9262	187
DDT2-DNP-W-T vs. DDT6-DNP-N	10540	19899	-9359	1403	6	6	9433	187
DDT2-DNP-W-T vs. DDT6-DNP-N-T	10540	18390	-7850	1403	6	6	7912	187
DDT2-DNP-W-T vs. DDT6-DNP-W	10540	13153	-2612	1403	6	6	2633	187
DDT2-DNP-W-T vs. DDT6-DNP-W-T	10540	13918	-3378	1403	6	6	3405	187
DDT2-DNP-W-T vs. DDT6-T	10540	3109	7431	1403	6	6	7490	187
DDT2-DNP-W-T vs. - Control	10540	485,3	10055	1403	6	6	10,13	187
DDT2-T vs. DDT3	1620	1665	-44,50	1403	6	6	0,04485	187
DDT2-T vs. DDT3-DNP-N	1620	12618	-10998	1403	6	6	11,08	187
DDT2-T vs. DDT3-DNP-N-T	1620	12477	-10857	1403	6	6	10,94	187
DDT2-T vs. DDT3-DNP-W	1620	12755	-11134	1403	6	6	11,22	187
DDT2-T vs. DDT3-DNP-W-T	1620	12002	-10382	1403	6	6	10,46	187
DDT2-T vs. DDT3-T	1620	2414	-793,3	1403	6	6	0,7996	187
DDT2-T vs. DDT4	1620	1403	217,3	1403	6	6	0,2191	187
DDT2-T vs. DDT4-DNP-N	1620	14212	-12592	1403	6	6	12,69	187
DDT2-T vs. DDT4-DNP-N-T	1620	15160	-13540	1403	6	6	13,65	187
DDT2-T vs. DDT4-DNP-W	1620	11313	-9693	1569	6	4	8738	187
DDT2-T vs. DDT4-DNP-W-T	1620	11567	-9947	1403	6	6	10,03	187
DDT2-T vs. DDT4-T	1620	1129	491,2	1403	6	6	0,4951	187
DDT2-T vs. DDT5	1620	1894	-273,8	1403	6	6	0,2760	187
DDT2-T vs. DDT5-DNP-N	1620	15742	-14121	1403	6	6	14,23	187
DDT2-T vs. DDT5-DNP-N-T	1620	14628	-13007	1403	6	6	13,11	187
DDT2-T vs. DDT5-DNP-W	1620	14390	-12769	1403	6	6	12,87	187
DDT2-T vs. DDT5-DNP-W-T	1620	13535	-11915	1403	6	6	12,01	187
DDT2-T vs. DDT5-T	1620	3238	-1617	1403	6	6	1630	187
DDT2-T vs. DDT6	1620	1351	269,2	1403	6	6	0,2713	187
DDT2-T vs. DDT6-DNP-N	1620	19899	-18279	1403	6	6	18,42	187
DDT2-T vs. DDT6-DNP-N-T	1620	18390	-16770	1403	6	6	16,90	187
DDT2-T vs. DDT6-DNP-W	1620	13153	-11533	1403	6	6	11,62	187
DDT2-T vs. DDT6-DNP-W-T	1620	13918	-12298	1403	6	6	12,40	187
DDT2-T vs. DDT6-T	1620	3109	-1489	1403	6	6	1501	187
DDT2-T vs. - Control	1620	485,3	1135	1403	6	6	1144	187
DDT3 vs. DDT3-DNP-N	1665	12618	-10953	1403	6	6	11,04	187
DDT3 vs. DDT3-DNP-N-T	1665	12477	-10813	1403	6	6	10,90	187
DDT3 vs. DDT3-DNP-W	1665	12755	-11090	1403	6	6	11,18	187
DDT3 vs. DDT3-DNP-W-T	1665	12002	-10338	1403	6	6	10,42	187
DDT3 vs. DDT3-T	1665	2414	-748,8	1403	6	6	0,7548	187
DDT3 vs. DDT4	1665	1403	261,8	1403	6	6	0,2639	187
DDT3 vs. DDT4-DNP-N	1665	14212	-12548	1403	6	6	12,65	187
DDT3 vs. DDT4-DNP-N-T	1665	15160	-13495	1403	6	6	13,60	187
DDT3 vs. DDT4-DNP-W	1665	11313	-9648	1569	6	4	8698	187
DDT3 vs. DDT4-DNP-W-T	1665	11567	-9902	1403	6	6	9980	187
DDT3 vs. DDT4-T	1665	1129	535,7	1403	6	6	0,5399	187
DDT3 vs. DDT5	1665	1894	-229,3	1403	6	6	0,2312	187
DDT3 vs. DDT5-DNP-N	1665	15742	-14077	1403	6	6	14,19	187
DDT3 vs. DDT5-DNP-N-T	1665	14628	-12963	1403	6	6	13,07	187
DDT3 vs. DDT5-DNP-W	1665	14390	-12725	1403	6	6	12,83	187
DDT3 vs. DDT5-DNP-W-T	1665	13535	-11870	1403	6	6	11,96	187
DDT3 vs. DDT5-T	1665	3238	-1573	1403	6	6	1585	187
DDT3 vs. DDT6	1665	1351	313,7	1403	6	6	0,3162	187
DDT3 vs. DDT6-DNP-N	1665	19899	-18234	1403	6	6	18,38	187
DDT3 vs. DDT6-DNP-N-T	1665	18390	-16726	1403	6	6	16,86	187
DDT3 vs. DDT6-DNP-W	1665	13153	-11488	1403	6	6	11,58	187
DDT3 vs. DDT6-DNP-W-T	1665	13918	-12254	1403	6	6	12,35	187
DDT3 vs. DDT6-T	1665	3109	-1445	1403	6	6	1456	187
DDT3 vs. - Control	1665	485,3	1179	1403	6	6	1189	187
DDT3-DNP-N vs. DDT3-DNP-N-T	12618	12477	140,7	1403	6	6	0,1418	187
DDT3-DNP-N vs. DDT3-DNP-W	12618	12755	-136,5	1403	6	6	0,1376	187
DDT3-DNP-N vs. DDT3-DNP-W-T	12618	12002	615,7	1403	6	6	0,6205	187
DDT3-DNP-N vs. DDT3-T	12618	2414	10205	1403	6	6	10,29	187
DDT3-DNP-N vs. DDT4	12618	1403	11215	1403	6	6	11,30	187
DDT3-DNP-N vs. DDT4-DNP-N	12618	14212	-1594	1403	6	6	1607	187
DDT3-DNP-N vs. DDT4-DNP-N-T	12618	15160	-2542	1403	6	6	2562	187
DDT3-DNP-N vs. DDT4-DNP-W	12618	11313	1305	1569	6	4	1176	187
DDT3-DNP-N vs. DDT4-DNP-W-T	12618	11567	1051	1403	6	6	1060	187
DDT3-DNP-N vs. DDT4-T	12618	1129	11489	1403	6	6	11,58	187
DDT3-DNP-N vs. DDT5	12618	1894	10724	1403	6	6	10,81	187
DDT3-DNP-N vs. DDT5-DNP-N	12618	15742	-3124	1403	6	6	3148	187
DDT3-DNP-N vs. DDT5-DNP-N-T	12618	14628	-2010	1403	6	6	2025	187
DDT3-DNP-N vs. DDT5-DNP-W	12618	14390	-1772	1403	6	6	1786	187
DDT3-DNP-N vs. DDT5-DNP-W-T	12618	13535	-917,0	1403	6	6	0,9243	187
DDT3-DNP-N vs. DDT5-T	12618	3238	9381	1403	6	6	9455	187
DDT3-DNP-N vs. DDT6	12618	1351	11267	1403	6	6	11,36	187
DDT3-DNP-N vs. DDT6-DNP-N	12618	19899	-7281	1403	6	6	7339	187
DDT3-DNP-N vs. DDT6-DNP-N-T	12618	18390	-5772	1403	6	6	5818	187
DDT3-DNP-N vs. DDT6-DNP-W	12618	13153	-534,7	1403	6	6	0,5389	187
DDT3-DNP-N vs. DDT6-DNP-W-T	12618	13918	-1300	1403	6	6	1310	187
DDT3-DNP-N vs. DDT6-T	12618	3109	9509	1403	6	6	9584	187
DDT3-DNP-N vs. - Control	12618	485,3	12133	1403	6	6	12,23	187
DDT3-DNP-N-T vs. DDT3-DNP-W	12477	12755	-277,2	1403	6	6	0,2794	187
DDT3-DNP-N-T vs. DDT3-DNP-W-T	12477	12002	475,0	1403	6	6	0,4788	187
DDT3-DNP-N-T vs. DDT3-T	12477	2414	10064	1403	6	6	10,14	187
DDT3-DNP-N-T vs. DDT4	12477	1403	11075	1403	6	6	11,16	187
DDT3-DNP-N-T vs. DDT4-DNP-N	12477	14212	-1735	1403	6	6	1749	187
DDT3-DNP-N-T vs. DDT4-DNP-N-T	12477	15160	-2683	1403	6	6	2704	187
DDT3-DNP-N-T vs. DDT4-DNP-W	12477	11313	1164	1569	6	4	1050	187
DDT3-DNP-N-T vs. DDT4-DNP-W-T	12477	11567	910,7	1403	6	6	0,9179	187
DDT3-DNP-N-T vs. DDT4-T	12477	1129	11348	1403	6	6	11,44	187
DDT3-DNP-N-T vs. DDT5	12477	1894	10583	1403	6	6	10,67	187
DDT3-DNP-N-T vs. DDT5-DNP-N	12477	15742	-3264	1403	6	6	3290	187
DDT3-DNP-N-T vs. DDT5-DNP-N-T	12477	14628	-2150	1403	6	6	2167	187
DDT3-DNP-N-T vs. DDT5-DNP-W	12477	14390	-1912	1403	6	6	1927	187
DDT3-DNP-N-T vs. DDT5-DNP-W-T	12477	13535	-1058	1403	6	6	1066	187
DDT3-DNP-N-T vs. DDT5-T	12477	3238	9240	1403	6	6	9313	187
DDT3-DNP-N-T vs. DDT6	12477	1351	11126	1403	6	6	11,21	187
DDT3-DNP-N-T vs. DDT6-DNP-N	12477	19899	-7422	1403	6	6	7480	187
DDT3-DNP-N-T vs. DDT6-DNP-N-T	12477	18390	-5913	1403	6	6	5960	187
DDT3-DNP-N-T vs. DDT6-DNP-W	12477	13153	-675,3	1403	6	6	0,6807	187
DDT3-DNP-N-T vs. DDT6-DNP-W-T	12477	13918	-1441	1403	6	6	1452	187
DDT3-DNP-N-T vs. DDT6-T	12477	3109	9368	1403	6	6	9442	187
DDT3-DNP-N-T vs. - Control	12477	485,3	11992	1403	6	6	12,09	187
DDT3-DNP-W vs. DDT3-DNP-W-T	12755	12002	752,2	1403	6	6	0,7581	187
DDT3-DNP-W vs. DDT3-T	12755	2414	10341	1403	6	6	10,42	187
DDT3-DNP-W vs. DDT4	12755	1403	11352	1403	6	6	11,44	187
DDT3-DNP-W vs. DDT4-DNP-N	12755	14212	-1458	1403	6	6	1469	187
DDT3-DNP-W vs. DDT4-DNP-N-T	12755	15160	-2406	1403	6	6	2425	187
DDT3-DNP-W vs. DDT4-DNP-W	12755	11313	1442	1569	6	4	1300	187
DDT3-DNP-W vs. DDT4-DNP-W-T	12755	11567	1188	1403	6	6	1197	187
DDT3-DNP-W vs. DDT4-T	12755	1129	11626	1403	6	6	11,72	187
DDT3-DNP-W vs. DDT5	12755	1894	10861	1403	6	6	10,95	187
DDT3-DNP-W vs. DDT5-DNP-N	12755	15742	-2987	1403	6	6	3011	187
DDT3-DNP-W vs. DDT5-DNP-N-T	12755	14628	-1873	1403	6	6	1888	187
DDT3-DNP-W vs. DDT5-DNP-W	12755	14390	-1635	1403	6	6	1648	187
DDT3-DNP-W vs. DDT5-DNP-W-T	12755	13535	-780,5	1403	6	6	0,7867	187
DDT3-DNP-W vs. DDT5-T	12755	3238	9517	1403	6	6	9592	187
DDT3-DNP-W vs. DDT6	12755	1351	11404	1403	6	6	11,49	187
DDT3-DNP-W vs. DDT6-DNP-N	12755	19899	-7145	1403	6	6	7201	187
DDT3-DNP-W vs. DDT6-DNP-N-T	12755	18390	-5636	1403	6	6	5680	187
DDT3-DNP-W vs. DDT6-DNP-W	12755	13153	-398,2	1403	6	6	0,4013	187
DDT3-DNP-W vs. DDT6-DNP-W-T	12755	13918	-1164	1403	6	6	1173	187
DDT3-DNP-W vs. DDT6-T	12755	3109	9645	1403	6	6	9722	187
DDT3-DNP-W vs. - Control	12755	485,3	12269	1403	6	6	12,37	187
DDT3-DNP-W-T vs. DDT3-T	12002	2414	9589	1403	6	6	9665	187
DDT3-DNP-W-T vs. DDT4	12002	1403	10600	1403	6	6	10,68	187
DDT3-DNP-W-T vs. DDT4-DNP-N	12002	14212	-2210	1403	6	6	2228	187
DDT3-DNP-W-T vs. DDT4-DNP-N-T	12002	15160	-3158	1403	6	6	3183	187
DDT3-DNP-W-T vs. DDT4-DNP-W	12002	11313	689,3	1569	6	4	0,6214	187
DDT3-DNP-W-T vs. DDT4-DNP-W-T	12002	11567	435,7	1403	6	6	0,4391	187
DDT3-DNP-W-T vs. DDT4-T	12002	1129	10873	1403	6	6	10,96	187
DDT3-DNP-W-T vs. DDT5	12002	1894	10108	1403	6	6	10,19	187
DDT3-DNP-W-T vs. DDT5-DNP-N	12002	15742	-3739	1403	6	6	3769	187
DDT3-DNP-W-T vs. DDT5-DNP-N-T	12002	14628	-2625	1403	6	6	2646	187
DDT3-DNP-W-T vs. DDT5-DNP-W	12002	14390	-2387	1403	6	6	2406	187
DDT3-DNP-W-T vs. DDT5-DNP-W-T	12002	13535	-1533	1403	6	6	1545	187
DDT3-DNP-W-T vs. DDT5-T	12002	3238	8765	1403	6	6	8834	187
DDT3-DNP-W-T vs. DDT6	12002	1351	10651	1403	6	6	10,74	187
DDT3-DNP-W-T vs. DDT6-DNP-N	12002	19899	-7897	1403	6	6	7959	187
DDT3-DNP-W-T vs. DDT6-DNP-N-T	12002	18390	-6388	1403	6	6	6438	187
DDT3-DNP-W-T vs. DDT6-DNP-W	12002	13153	-1150	1403	6	6	1159	187
DDT3-DNP-W-T vs. DDT6-DNP-W-T	12002	13918	-1916	1403	6	6	1931	187
DDT3-DNP-W-T vs. DDT6-T	12002	3109	8893	1403	6	6	8964	187
DDT3-DNP-W-T vs. - Control	12002	485,3	11517	1403	6	6	11,61	187
DDT3-T vs. DDT4	2414	1403	1011	1403	6	6	1019	187
DDT3-T vs. DDT4-DNP-N	2414	14212	-11799	1403	6	6	11,89	187
DDT3-T vs. DDT4-DNP-N-T	2414	15160	-12747	1403	6	6	12,85	187
DDT3-T vs. DDT4-DNP-W	2414	11313	-8900	1569	6	4	8023	187
DDT3-T vs. DDT4-DNP-W-T	2414	11567	-9153	1403	6	6	9226	187
DDT3-T vs. DDT4-T	2414	1129	1285	1403	6	6	1295	187
DDT3-T vs. DDT5	2414	1894	519,5	1403	6	6	0,5236	187
DDT3-T vs. DDT5-DNP-N	2414	15742	-13328	1403	6	6	13,43	187
DDT3-T vs. DDT5-DNP-N-T	2414	14628	-12214	1403	6	6	12,31	187
DDT3-T vs. DDT5-DNP-W	2414	14390	-11976	1403	6	6	12,07	187
DDT3-T vs. DDT5-DNP-W-T	2414	13535	-11122	1403	6	6	11,21	187
DDT3-T vs. DDT5-T	2414	3238	-824,0	1403	6	6	0,8305	187
DDT3-T vs. DDT6	2414	1351	1063	1403	6	6	1071	187
DDT3-T vs. DDT6-DNP-N	2414	19899	-17486	1403	6	6	17,62	187
DDT3-T vs. DDT6-DNP-N-T	2414	18390	-15977	1403	6	6	16,10	187
DDT3-T vs. DDT6-DNP-W	2414	13153	-10739	1403	6	6	10,82	187
DDT3-T vs. DDT6-DNP-W-T	2414	13918	-11505	1403	6	6	11,60	187
DDT3-T vs. DDT6-T	2414	3109	-695,7	1403	6	6	0,7012	187
DDT3-T vs. - Control	2414	485,3	1928	1403	6	6	1943	187
DDT4 vs. DDT4-DNP-N	1403	14212	-12810	1403	6	6	12,91	187
DDT4 vs. DDT4-DNP-N-T	1403	15160	-13757	1403	6	6	13,87	187
DDT4 vs. DDT4-DNP-W	1403	11313	-9910	1569	6	4	8934	187
DDT4 vs. DDT4-DNP-W-T	1403	11567	-10164	1403	6	6	10,24	187
DDT4 vs. DDT4-T	1403	1129	273,8	1403	6	6	0,2760	187
DDT4 vs. DDT5	1403	1894	-491,2	1403	6	6	0,4951	187
DDT4 vs. DDT5-DNP-N	1403	15742	-14339	1403	6	6	14,45	187
DDT4 vs. DDT5-DNP-N-T	1403	14628	-13225	1403	6	6	13,33	187
DDT4 vs. DDT5-DNP-W	1403	14390	-12987	1403	6	6	13,09	187
DDT4 vs. DDT5-DNP-W-T	1403	13535	-12132	1403	6	6	12,23	187
DDT4 vs. DDT5-T	1403	3238	-1835	1403	6	6	1849	187
DDT4 vs. DDT6	1403	1351	51,83	1403	6	6	0,05224	187
DDT4 vs. DDT6-DNP-N	1403	19899	-18496	1403	6	6	18,64	187
DDT4 vs. DDT6-DNP-N-T	1403	18390	-16987	1403	6	6	17,12	187
DDT4 vs. DDT6-DNP-W	1403	13153	-11750	1403	6	6	11,84	187
DDT4 vs. DDT6-DNP-W-T	1403	13918	-12515	1403	6	6	12,61	187
DDT4 vs. DDT6-T	1403	3109	-1706	1403	6	6	1720	187
DDT4 vs. - Control	1403	485,3	917,5	1403	6	6	0,9248	187
DDT4-DNP-N vs. DDT4-DNP-N-T	14212	15160	-947,7	1403	6	6	0,9552	187
DDT4-DNP-N vs. DDT4-DNP-W	14212	11313	2899	1569	6	4	2614	187
DDT4-DNP-N vs. DDT4-DNP-W-T	14212	11567	2646	1403	6	6	2667	187
DDT4-DNP-N vs. DDT4-T	14212	1129	13083	1403	6	6	13,19	187
DDT4-DNP-N vs. DDT5	14212	1894	12318	1403	6	6	12,42	187
DDT4-DNP-N vs. DDT5-DNP-N	14212	15742	-1529	1403	6	6	1541	187
DDT4-DNP-N vs. DDT5-DNP-N-T	14212	14628	-415,2	1403	6	6	0,4185	187
DDT4-DNP-N vs. DDT5-DNP-W	14212	14390	-177,2	1403	6	6	0,1786	187
DDT4-DNP-N vs. DDT5-DNP-W-T	14212	13535	677,3	1403	6	6	0,6827	187
DDT4-DNP-N vs. DDT5-T	14212	3238	10975	1403	6	6	11,06	187
DDT4-DNP-N vs. DDT6	14212	1351	12861	1403	6	6	12,96	187
DDT4-DNP-N vs. DDT6-DNP-N	14212	19899	-5687	1403	6	6	5732	187
DDT4-DNP-N vs. DDT6-DNP-N-T	14212	18390	-4178	1403	6	6	4211	187
DDT4-DNP-N vs. DDT6-DNP-W	14212	13153	1060	1403	6	6	1068	187
DDT4-DNP-N vs. DDT6-DNP-W-T	14212	13918	294,2	1403	6	6	0,2965	187
DDT4-DNP-N vs. DDT6-T	14212	3109	11103	1403	6	6	11,19	187
DDT4-DNP-N vs. - Control	14212	485,3	13727	1403	6	6	13,84	187
DDT4-DNP-N-T vs. DDT4-DNP-W	15160	11313	3847	1569	6	4	3468	187
DDT4-DNP-N-T vs. DDT4-DNP-W-T	15160	11567	3593	1403	6	6	3622	187
DDT4-DNP-N-T vs. DDT4-T	15160	1129	14031	1403	6	6	14,14	187
DDT4-DNP-N-T vs. DDT5	15160	1894	13266	1403	6	6	13,37	187
DDT4-DNP-N-T vs. DDT5-DNP-N	15160	15742	-581,5	1403	6	6	0,5861	187
DDT4-DNP-N-T vs. DDT5-DNP-N-T	15160	14628	532,5	1403	6	6	0,5367	187
DDT4-DNP-N-T vs. DDT5-DNP-W	15160	14390	770,5	1403	6	6	0,7766	187
DDT4-DNP-N-T vs. DDT5-DNP-W-T	15160	13535	1625	1403	6	6	1638	187
DDT4-DNP-N-T vs. DDT5-T	15160	3238	11923	1403	6	6	12,02	187
DDT4-DNP-N-T vs. DDT6	15160	1351	13809	1403	6	6	13,92	187
DDT4-DNP-N-T vs. DDT6-DNP-N	15160	19899	-4739	1403	6	6	4777	187
DDT4-DNP-N-T vs. DDT6-DNP-N-T	15160	18390	-3230	1403	6	6	3256	187
DDT4-DNP-N-T vs. DDT6-DNP-W	15160	13153	2007	1403	6	6	2023	187
DDT4-DNP-N-T vs. DDT6-DNP-W-T	15160	13918	1242	1403	6	6	1252	187
DDT4-DNP-N-T vs. DDT6-T	15160	3109	12051	1403	6	6	12,15	187
DDT4-DNP-N-T vs. - Control	15160	485,3	14675	1403	6	6	14,79	187
DDT4-DNP-W vs. DDT4-DNP-W-T	11313	11567	-253,7	1569	4	6	0,2287	187
DDT4-DNP-W vs. DDT4-T	11313	1129	10184	1569	4	6	9181	187
DDT4-DNP-W vs. DDT5	11313	1894	9419	1569	4	6	8491	187
DDT4-DNP-W vs. DDT5-DNP-N	11313	15742	-4429	1569	4	6	3992	187
DDT4-DNP-W vs. DDT5-DNP-N-T	11313	14628	-3315	1569	4	6	2988	187
DDT4-DNP-W vs. DDT5-DNP-W	11313	14390	-3077	1569	4	6	2774	187
DDT4-DNP-W vs. DDT5-DNP-W-T	11313	13535	-2222	1569	4	6	2003	187
DDT4-DNP-W vs. DDT5-T	11313	3238	8076	1569	4	6	7280	187
DDT4-DNP-W vs. DDT6	11313	1351	9962	1569	4	6	8981	187
DDT4-DNP-W vs. DDT6-DNP-N	11313	19899	-8586	1569	4	6	7740	187
DDT4-DNP-W vs. DDT6-DNP-N-T	11313	18390	-7077	1569	4	6	6380	187
DDT4-DNP-W vs. DDT6-DNP-W	11313	13153	-1840	1569	4	6	1658	187
DDT4-DNP-W vs. DDT6-DNP-W-T	11313	13918	-2605	1569	4	6	2349	187
DDT4-DNP-W vs. DDT6-T	11313	3109	8204	1569	4	6	7396	187
DDT4-DNP-W vs. - Control	11313	485,3	10828	1569	4	6	9761	187
DDT4-DNP-W-T vs. DDT4-T	11567	1129	10438	1403	6	6	10,52	187
DDT4-DNP-W-T vs. DDT5	11567	1894	9673	1403	6	6	9749	187
DDT4-DNP-W-T vs. DDT5-DNP-N	11567	15742	-4175	1403	6	6	4208	187
DDT4-DNP-W-T vs. DDT5-DNP-N-T	11567	14628	-3061	1403	6	6	3085	187
DDT4-DNP-W-T vs. DDT5-DNP-W	11567	14390	-2823	1403	6	6	2845	187
DDT4-DNP-W-T vs. DDT5-DNP-W-T	11567	13535	-1968	1403	6	6	1984	187
DDT4-DNP-W-T vs. DDT5-T	11567	3238	8329	1403	6	6	8395	187
DDT4-DNP-W-T vs. DDT6	11567	1351	10216	1403	6	6	10,30	187
DDT4-DNP-W-T vs. DDT6-DNP-N	11567	19899	-8332	1403	6	6	8398	187
DDT4-DNP-W-T vs. DDT6-DNP-N-T	11567	18390	-6824	1403	6	6	6878	187
DDT4-DNP-W-T vs. DDT6-DNP-W	11567	13153	-1586	1403	6	6	1599	187
DDT4-DNP-W-T vs. DDT6-DNP-W-T	11567	13918	-2352	1403	6	6	2370	187
DDT4-DNP-W-T vs. DDT6-T	11567	3109	8458	1403	6	6	8525	187
DDT4-DNP-W-T vs. - Control	11567	485,3	11081	1403	6	6	11,17	187
DDT4-T vs. DDT5	1129	1894	-765,0	1403	6	6	0,7711	187
DDT4-T vs. DDT5-DNP-N	1129	15742	-14613	1403	6	6	14,73	187
DDT4-T vs. DDT5-DNP-N-T	1129	14628	-13499	1403	6	6	13,61	187
DDT4-T vs. DDT5-DNP-W	1129	14390	-13261	1403	6	6	13,37	187
DDT4-T vs. DDT5-DNP-W-T	1129	13535	-12406	1403	6	6	12,50	187
DDT4-T vs. DDT5-T	1129	3238	-2109	1403	6	6	2125	187
DDT4-T vs. DDT6	1129	1351	-222,0	1403	6	6	0,2238	187
DDT4-T vs. DDT6-DNP-N	1129	19899	-18770	1403	6	6	18,92	187
DDT4-T vs. DDT6-DNP-N-T	1129	18390	-17261	1403	6	6	17,40	187
DDT4-T vs. DDT6-DNP-W	1129	13153	-12024	1403	6	6	12,12	187
DDT4-T vs. DDT6-DNP-W-T	1129	13918	-12789	1403	6	6	12,89	187
DDT4-T vs. DDT6-T	1129	3109	-1980	1403	6	6	1996	187
DDT4-T vs. - Control	1129	485,3	643,7	1403	6	6	0,6488	187
DDT5 vs. DDT5-DNP-N	1894	15742	-13848	1403	6	6	13,96	187
DDT5 vs. DDT5-DNP-N-T	1894	14628	-12734	1403	6	6	12,83	187
DDT5 vs. DDT5-DNP-W	1894	14390	-12496	1403	6	6	12,59	187
DDT5 vs. DDT5-DNP-W-T	1894	13535	-11641	1403	6	6	11,73	187
DDT5 vs. DDT5-T	1894	3238	-1344	1403	6	6	1354	187
DDT5 vs. DDT6	1894	1351	543,0	1403	6	6	0,5473	187
DDT5 vs. DDT6-DNP-N	1894	19899	-18005	1403	6	6	18,15	187
DDT5 vs. DDT6-DNP-N-T	1894	18390	-16496	1403	6	6	16,63	187
DDT5 vs. DDT6-DNP-W	1894	13153	-11259	1403	6	6	11,35	187
DDT5 vs. DDT6-DNP-W-T	1894	13918	-12024	1403	6	6	12,12	187
DDT5 vs. DDT6-T	1894	3109	-1215	1403	6	6	1225	187
DDT5 vs. - Control	1894	485,3	1409	1403	6	6	1420	187
DDT5-DNP-N vs. DDT5-DNP-N-T	15742	14628	1114	1403	6	6	1123	187
DDT5-DNP-N vs. DDT5-DNP-W	15742	14390	1352	1403	6	6	1363	187
DDT5-DNP-N vs. DDT5-DNP-W-T	15742	13535	2207	1403	6	6	2224	187
DDT5-DNP-N vs. DDT5-T	15742	3238	12504	1403	6	6	12,60	187
DDT5-DNP-N vs. DDT6	15742	1351	14391	1403	6	6	14,50	187
DDT5-DNP-N vs. DDT6-DNP-N	15742	19899	-4158	1403	6	6	4190	187
DDT5-DNP-N vs. DDT6-DNP-N-T	15742	18390	-2649	1403	6	6	2670	187
DDT5-DNP-N vs. DDT6-DNP-W	15742	13153	2589	1403	6	6	2609	187
DDT5-DNP-N vs. DDT6-DNP-W-T	15742	13918	1823	1403	6	6	1838	187
DDT5-DNP-N vs. DDT6-T	15742	3109	12632	1403	6	6	12,73	187
DDT5-DNP-N vs. - Control	15742	485,3	15256	1403	6	6	15,38	187
DDT5-DNP-N-T vs. DDT5-DNP-W	14628	14390	238,0	1403	6	6	0,2399	187
DDT5-DNP-N-T vs. DDT5-DNP-W-T	14628	13535	1093	1403	6	6	1101	187
DDT5-DNP-N-T vs. DDT5-T	14628	3238	11390	1403	6	6	11,48	187
DDT5-DNP-N-T vs. DDT6	14628	1351	13277	1403	6	6	13,38	187
DDT5-DNP-N-T vs. DDT6-DNP-N	14628	19899	-5272	1403	6	6	5313	187
DDT5-DNP-N-T vs. DDT6-DNP-N-T	14628	18390	-3763	1403	6	6	3792	187
DDT5-DNP-N-T vs. DDT6-DNP-W	14628	13153	1475	1403	6	6	1487	187
DDT5-DNP-N-T vs. DDT6-DNP-W-T	14628	13918	709,3	1403	6	6	0,7150	187
DDT5-DNP-N-T vs. DDT6-T	14628	3109	11518	1403	6	6	11,61	187
DDT5-DNP-N-T vs. - Control	14628	485,3	14142	1403	6	6	14,25	187
DDT5-DNP-W vs. DDT5-DNP-W-T	14390	13535	854,5	1403	6	6	0,8613	187
DDT5-DNP-W vs. DDT5-T	14390	3238	11152	1403	6	6	11,24	187
DDT5-DNP-W vs. DDT6	14390	1351	13039	1403	6	6	13,14	187
DDT5-DNP-W vs. DDT6-DNP-N	14390	19899	-5510	1403	6	6	5553	187
DDT5-DNP-W vs. DDT6-DNP-N-T	14390	18390	-4001	1403	6	6	4032	187
DDT5-DNP-W vs. DDT6-DNP-W	14390	13153	1237	1403	6	6	1247	187
DDT5-DNP-W vs. DDT6-DNP-W-T	14390	13918	471,3	1403	6	6	0,4751	187
DDT5-DNP-W vs. DDT6-T	14390	3109	11280	1403	6	6	11,37	187
DDT5-DNP-W vs. - Control	14390	485,3	13904	1403	6	6	14,01	187
DDT5-DNP-W-T vs. DDT5-T	13535	3238	10298	1403	6	6	10,38	187
DDT5-DNP-W-T vs. DDT6	13535	1351	12184	1403	6	6	12,28	187
DDT5-DNP-W-T vs. DDT6-DNP-N	13535	19899	-6364	1403	6	6	6414	187
DDT5-DNP-W-T vs. DDT6-DNP-N-T	13535	18390	-4855	1403	6	6	4894	187
DDT5-DNP-W-T vs. DDT6-DNP-W	13535	13153	382,3	1403	6	6	0,3854	187
DDT5-DNP-W-T vs. DDT6-DNP-W-T	13535	13918	-383,2	1403	6	6	0,3862	187
DDT5-DNP-W-T vs. DDT6-T	13535	3109	10426	1403	6	6	10,51	187
DDT5-DNP-W-T vs. - Control	13535	485,3	13050	1403	6	6	13,15	187
DDT5-T vs. DDT6	3238	1351	1887	1403	6	6	1901	187
DDT5-T vs. DDT6-DNP-N	3238	19899	-16662	1403	6	6	16,79	187
DDT5-T vs. DDT6-DNP-N-T	3238	18390	-15153	1403	6	6	15,27	187
DDT5-T vs. DDT6-DNP-W	3238	13153	-9915	1403	6	6	9994	187
DDT5-T vs. DDT6-DNP-W-T	3238	13918	-10681	1403	6	6	10,77	187
DDT5-T vs. DDT6-T	3238	3109	128,3	1403	6	6	0,1294	187
DDT5-T vs. - Control	3238	485,3	2752	1403	6	6	2774	187
DDT6 vs. DDT6-DNP-N	1351	19899	-18548	1403	6	6	18,69	187
DDT6 vs. DDT6-DNP-N-T	1351	18390	-17039	1403	6	6	17,17	187
DDT6 vs. DDT6-DNP-W	1351	13153	-11802	1403	6	6	11,90	187
DDT6 vs. DDT6-DNP-W-T	1351	13918	-12567	1403	6	6	12,67	187
DDT6 vs. DDT6-T	1351	3109	-1758	1403	6	6	1772	187
DDT6 vs. - Control	1351	485,3	865,7	1403	6	6	0,8725	187
DDT6-DNP-N vs. DDT6-DNP-N-T	19899	18390	1509	1403	6	6	1521	187
DDT6-DNP-N vs. DDT6-DNP-W	19899	13153	6746	1403	6	6	6800	187
DDT6-DNP-N vs. DDT6-DNP-W-T	19899	13918	5981	1403	6	6	6028	187
DDT6-DNP-N vs. DDT6-T	19899	3109	16790	1403	6	6	16,92	187
DDT6-DNP-N vs. - Control	19899	485,3	19414	1403	6	6	19,57	187
DDT6-DNP-N-T vs. DDT6-DNP-W	18390	13153	5238	1403	6	6	5279	187
DDT6-DNP-N-T vs. DDT6-DNP-W-T	18390	13918	4472	1403	6	6	4507	187
DDT6-DNP-N-T vs. DDT6-T	18390	3109	15281	1403	6	6	15,40	187
DDT6-DNP-N-T vs. - Control	18390	485,3	17905	1403	6	6	18,05	187
DDT6-DNP-W vs. DDT6-DNP-W-T	13153	13918	-765,5	1403	6	6	0,7716	187
DDT6-DNP-W vs. DDT6-T	13153	3109	10044	1403	6	6	10,12	187
DDT6-DNP-W vs. - Control	13153	485,3	12667	1403	6	6	12,77	187
DDT6-DNP-W-T vs. DDT6-T	13918	3109	10809	1403	6	6	10,89	187
DDT6-DNP-W-T vs. - Control	13918	485,3	13433	1403	6	6	13,54	187
DDT6-T vs. - Control	3109	485,3	2624	1403	6	6	2645	187
