# Supplementary material for: DNA Nanostructure-Templated Antibody Complexes Provide Insights into the Geometric Requirements of Human Complement Cascade Activation
Source: J Am Chem Soc. 2024 May 4;146(19):13455–66. doi: 10.1021/jacs.4c02772 (PMC11099972; doi:10.1021/jacs.4c02772)
Supplement: Supplementary file 1 — ja4c02772_si_001.zip [file ja4c02772_si_001.zip › ANOVA/Ordinary one-way ANOVA of 5 min 10 nM.xlsx]

## Sheet: Ordinary one-way ANOVA of 5 min
Number of families	1
Number of comparisons per family	741
Alpha	0,05
Tukey's multiple comparisons test	Mean Diff,	95,00% CI of diff,	Below threshold?	Summary	Adjusted P Value
DDT1a vs. DDT1a-N	-68,17	-1058 to 921,6	No	ns	>0,9999	A-B
DDT1a vs. DDT1b noChol-N	105,0	-1107 to 1317	No	ns	>0,9999	A-C
DDT1a vs. DDT1b-2xChol-N	108,0	-1104 to 1320	No	ns	>0,9999	A-D
DDT1a vs. DDT1a-N-T	21,00	-968,8 to 1011	No	ns	>0,9999	A-E
DDT1a vs. DDT1a-W	41,00	-948,8 to 1031	No	ns	>0,9999	A-F
DDT1a vs. DDT1a-W-T	-29,67	-1019 to 960,1	No	ns	>0,9999	A-G
DDT1a vs. DDT1a-T	31,50	-958,3 to 1021	No	ns	>0,9999	A-H
DDT1a vs. DDT2	-315,5	-1305 to 674,3	No	ns	>0,9999	A-I
DDT1a vs. DDT2-DNP-N	4833	-985,0 to 994,6	No	ns	>0,9999	A-J
DDT1a vs. DDT2-DNP-N-T	16,33	-973,5 to 1006	No	ns	>0,9999	A-K
DDT1a vs. DDT2-DNP-W	-60,00	-1050 to 929,8	No	ns	>0,9999	A-L
DDT1a vs. DDT2-DNP-W-T	1167	-988,6 to 991,0	No	ns	>0,9999	A-M
DDT1a vs. DDT2-T	-70,83	-1061 to 919,0	No	ns	>0,9999	A-N
DDT1a vs. DDT3	7167	-982,6 to 997,0	No	ns	>0,9999	A-O
DDT1a vs. DDT3-DNP-N	-47,50	-1037 to 942,3	No	ns	>0,9999	A-P
DDT1a vs. DDT3-DNP-N-T	-119,3	-1109 to 870,5	No	ns	>0,9999	A-Q
DDT1a vs. DDT3-DNP-W	-75,83	-1066 to 914,0	No	ns	>0,9999	A-R
DDT1a vs. DDT3-DNP-W-T	27,67	-962,1 to 1017	No	ns	>0,9999	A-S
DDT1a vs. DDT3-T	30,00	-959,8 to 1020	No	ns	>0,9999	A-T
DDT1a vs. DDT4	-54,17	-1044 to 935,6	No	ns	>0,9999	A-U
DDT1a vs. DDT4-DNP-N	-123,0	-1113 to 866,8	No	ns	>0,9999	A-V
DDT1a vs. DDT4-DNP-N-T	-22,67	-1012 to 967,1	No	ns	>0,9999	A-W
DDT1a vs. DDT4-DNP-W	-45,67	-1035 to 944,1	No	ns	>0,9999	A-X
DDT1a vs. DDT4-DNP-W-T	-88,00	-1078 to 901,8	No	ns	>0,9999	A-Y
DDT1a vs. DDT4-T	-200,2	-1190 to 789,6	No	ns	>0,9999	A-Z
DDT1a vs. DDT5	-65,50	-1055 to 924,3	No	ns	>0,9999	A-AA
DDT1a vs. DDT5-DNP-N	-424,7	-1414 to 565,1	No	ns	0,9997	A-AB
DDT1a vs. DDT5-DNP-N-T	-383,2	-1373 to 606,6	No	ns	>0,9999	A-AC
DDT1a vs. DDT5-DNP-W	-45,17	-1035 to 944,6	No	ns	>0,9999	A-AD
DDT1a vs. DDT5-DNP-W-T	-11,17	-1001 to 978,6	No	ns	>0,9999	A-AE
DDT1a vs. DDT5-T	-37,00	-1027 to 952,8	No	ns	>0,9999	A-AF
DDT1a vs. DDT6	-81,50	-1071 to 908,3	No	ns	>0,9999	A-AG
DDT1a vs. DDT6-DNP-N	-1558	-2548 to -568,0	Yes	****	<0,0001	A-AH
DDT1a vs. DDT6-DNP-N-T	-1929	-2919 to -939,2	Yes	****	<0,0001	A-AI
DDT1a vs. DDT6-DNP-W	-5500	-995,3 to 984,3	No	ns	>0,9999	A-AJ
DDT1a vs. DDT6-DNP-W-T	-51,50	-1041 to 938,3	No	ns	>0,9999	A-AK
DDT1a vs. DDT6-T	-20,67	-1010 to 969,1	No	ns	>0,9999	A-AL
DDT1a vs. - Control	-237,7	-1227 to 752,1	No	ns	>0,9999	A-AN
DDT1a-N vs. DDT1b noChol-N	173,2	-1039 to 1385	No	ns	>0,9999	B-C
DDT1a-N vs. DDT1b-2xChol-N	176,2	-1036 to 1388	No	ns	>0,9999	B-D
DDT1a-N vs. DDT1a-N-T	89,17	-900,6 to 1079	No	ns	>0,9999	B-E
DDT1a-N vs. DDT1a-W	109,2	-880,6 to 1099	No	ns	>0,9999	B-F
DDT1a-N vs. DDT1a-W-T	38,50	-951,3 to 1028	No	ns	>0,9999	B-G
DDT1a-N vs. DDT1a-T	99,67	-890,1 to 1089	No	ns	>0,9999	B-H
DDT1a-N vs. DDT2	-247,3	-1237 to 742,5	No	ns	>0,9999	B-I
DDT1a-N vs. DDT2-DNP-N	73,00	-916,8 to 1063	No	ns	>0,9999	B-J
DDT1a-N vs. DDT2-DNP-N-T	84,50	-905,3 to 1074	No	ns	>0,9999	B-K
DDT1a-N vs. DDT2-DNP-W	8167	-981,6 to 998,0	No	ns	>0,9999	B-L
DDT1a-N vs. DDT2-DNP-W-T	69,33	-920,5 to 1059	No	ns	>0,9999	B-M
DDT1a-N vs. DDT2-T	-2667	-992,5 to 987,1	No	ns	>0,9999	B-N
DDT1a-N vs. DDT3	75,33	-914,5 to 1065	No	ns	>0,9999	B-O
DDT1a-N vs. DDT3-DNP-N	20,67	-969,1 to 1010	No	ns	>0,9999	B-P
DDT1a-N vs. DDT3-DNP-N-T	-51,17	-1041 to 938,6	No	ns	>0,9999	B-Q
DDT1a-N vs. DDT3-DNP-W	-7667	-997,5 to 982,1	No	ns	>0,9999	B-R
DDT1a-N vs. DDT3-DNP-W-T	95,83	-894,0 to 1086	No	ns	>0,9999	B-S
DDT1a-N vs. DDT3-T	98,17	-891,6 to 1088	No	ns	>0,9999	B-T
DDT1a-N vs. DDT4	14,00	-975,8 to 1004	No	ns	>0,9999	B-U
DDT1a-N vs. DDT4-DNP-N	-54,83	-1045 to 935,0	No	ns	>0,9999	B-V
DDT1a-N vs. DDT4-DNP-N-T	45,50	-944,3 to 1035	No	ns	>0,9999	B-W
DDT1a-N vs. DDT4-DNP-W	22,50	-967,3 to 1012	No	ns	>0,9999	B-X
DDT1a-N vs. DDT4-DNP-W-T	-19,83	-1010 to 970,0	No	ns	>0,9999	B-Y
DDT1a-N vs. DDT4-T	-132,0	-1122 to 857,8	No	ns	>0,9999	B-Z
DDT1a-N vs. DDT5	2667	-987,1 to 992,5	No	ns	>0,9999	B-AA
DDT1a-N vs. DDT5-DNP-N	-356,5	-1346 to 633,3	No	ns	>0,9999	B-AB
DDT1a-N vs. DDT5-DNP-N-T	-315,0	-1305 to 674,8	No	ns	>0,9999	B-AC
DDT1a-N vs. DDT5-DNP-W	23,00	-966,8 to 1013	No	ns	>0,9999	B-AD
DDT1a-N vs. DDT5-DNP-W-T	57,00	-932,8 to 1047	No	ns	>0,9999	B-AE
DDT1a-N vs. DDT5-T	31,17	-958,6 to 1021	No	ns	>0,9999	B-AF
DDT1a-N vs. DDT6	-13,33	-1003 to 976,5	No	ns	>0,9999	B-AG
DDT1a-N vs. DDT6-DNP-N	-1490	-2479 to -499,9	Yes	****	<0,0001	B-AH
DDT1a-N vs. DDT6-DNP-N-T	-1861	-2851 to -871,0	Yes	****	<0,0001	B-AI
DDT1a-N vs. DDT6-DNP-W	62,67	-927,1 to 1052	No	ns	>0,9999	B-AJ
DDT1a-N vs. DDT6-DNP-W-T	16,67	-973,1 to 1006	No	ns	>0,9999	B-AK
DDT1a-N vs. DDT6-T	47,50	-942,3 to 1037	No	ns	>0,9999	B-AL
DDT1a-N vs. - Control	-169,5	-1159 to 820,3	No	ns	>0,9999	B-AN
DDT1b noChol-N vs. DDT1b-2xChol-N	3000	-1397 to 1403	No	ns	>0,9999	C-D
DDT1b noChol-N vs. DDT1a-N-T	-84,00	-1296 to 1128	No	ns	>0,9999	C-E
DDT1b noChol-N vs. DDT1a-W	-64,00	-1276 to 1148	No	ns	>0,9999	C-F
DDT1b noChol-N vs. DDT1a-W-T	-134,7	-1347 to 1078	No	ns	>0,9999	C-G
DDT1b noChol-N vs. DDT1a-T	-73,50	-1286 to 1139	No	ns	>0,9999	C-H
DDT1b noChol-N vs. DDT2	-420,5	-1633 to 791,8	No	ns	>0,9999	C-I
DDT1b noChol-N vs. DDT2-DNP-N	-100,2	-1312 to 1112	No	ns	>0,9999	C-J
DDT1b noChol-N vs. DDT2-DNP-N-T	-88,67	-1301 to 1124	No	ns	>0,9999	C-K
DDT1b noChol-N vs. DDT2-DNP-W	-165,0	-1377 to 1047	No	ns	>0,9999	C-L
DDT1b noChol-N vs. DDT2-DNP-W-T	-103,8	-1316 to 1108	No	ns	>0,9999	C-M
DDT1b noChol-N vs. DDT2-T	-175,8	-1388 to 1036	No	ns	>0,9999	C-N
DDT1b noChol-N vs. DDT3	-97,83	-1310 to 1114	No	ns	>0,9999	C-O
DDT1b noChol-N vs. DDT3-DNP-N	-152,5	-1365 to 1060	No	ns	>0,9999	C-P
DDT1b noChol-N vs. DDT3-DNP-N-T	-224,3	-1437 to 987,9	No	ns	>0,9999	C-Q
DDT1b noChol-N vs. DDT3-DNP-W	-180,8	-1393 to 1031	No	ns	>0,9999	C-R
DDT1b noChol-N vs. DDT3-DNP-W-T	-77,33	-1290 to 1135	No	ns	>0,9999	C-S
DDT1b noChol-N vs. DDT3-T	-75,00	-1287 to 1137	No	ns	>0,9999	C-T
DDT1b noChol-N vs. DDT4	-159,2	-1371 to 1053	No	ns	>0,9999	C-U
DDT1b noChol-N vs. DDT4-DNP-N	-228,0	-1440 to 984,3	No	ns	>0,9999	C-V
DDT1b noChol-N vs. DDT4-DNP-N-T	-127,7	-1340 to 1085	No	ns	>0,9999	C-W
DDT1b noChol-N vs. DDT4-DNP-W	-150,7	-1363 to 1062	No	ns	>0,9999	C-X
DDT1b noChol-N vs. DDT4-DNP-W-T	-193,0	-1405 to 1019	No	ns	>0,9999	C-Y
DDT1b noChol-N vs. DDT4-T	-305,2	-1517 to 907,1	No	ns	>0,9999	C-Z
DDT1b noChol-N vs. DDT5	-170,5	-1383 to 1042	No	ns	>0,9999	C-AA
DDT1b noChol-N vs. DDT5-DNP-N	-529,7	-1742 to 682,6	No	ns	0,9996	C-AB
DDT1b noChol-N vs. DDT5-DNP-N-T	-488,2	-1700 to 724,1	No	ns	>0,9999	C-AC
DDT1b noChol-N vs. DDT5-DNP-W	-150,2	-1362 to 1062	No	ns	>0,9999	C-AD
DDT1b noChol-N vs. DDT5-DNP-W-T	-116,2	-1328 to 1096	No	ns	>0,9999	C-AE
DDT1b noChol-N vs. DDT5-T	-142,0	-1354 to 1070	No	ns	>0,9999	C-AF
DDT1b noChol-N vs. DDT6	-186,5	-1399 to 1026	No	ns	>0,9999	C-AG
DDT1b noChol-N vs. DDT6-DNP-N	-1663	-2875 to -450,6	Yes	***	0,0001	C-AH
DDT1b noChol-N vs. DDT6-DNP-N-T	-2034	-3246 to -821,7	Yes	****	<0,0001	C-AI
DDT1b noChol-N vs. DDT6-DNP-W	-110,5	-1323 to 1102	No	ns	>0,9999	C-AJ
DDT1b noChol-N vs. DDT6-DNP-W-T	-156,5	-1369 to 1056	No	ns	>0,9999	C-AK
DDT1b noChol-N vs. DDT6-T	-125,7	-1338 to 1087	No	ns	>0,9999	C-AL
DDT1b noChol-N vs. - Control	-342,7	-1555 to 869,6	No	ns	>0,9999	C-AN
DDT1b-2xChol-N vs. DDT1a-N-T	-87,00	-1299 to 1125	No	ns	>0,9999	D-E
DDT1b-2xChol-N vs. DDT1a-W	-67,00	-1279 to 1145	No	ns	>0,9999	D-F
DDT1b-2xChol-N vs. DDT1a-W-T	-137,7	-1350 to 1075	No	ns	>0,9999	D-G
DDT1b-2xChol-N vs. DDT1a-T	-76,50	-1289 to 1136	No	ns	>0,9999	D-H
DDT1b-2xChol-N vs. DDT2	-423,5	-1636 to 788,8	No	ns	>0,9999	D-I
DDT1b-2xChol-N vs. DDT2-DNP-N	-103,2	-1315 to 1109	No	ns	>0,9999	D-J
DDT1b-2xChol-N vs. DDT2-DNP-N-T	-91,67	-1304 to 1121	No	ns	>0,9999	D-K
DDT1b-2xChol-N vs. DDT2-DNP-W	-168,0	-1380 to 1044	No	ns	>0,9999	D-L
DDT1b-2xChol-N vs. DDT2-DNP-W-T	-106,8	-1319 to 1105	No	ns	>0,9999	D-M
DDT1b-2xChol-N vs. DDT2-T	-178,8	-1391 to 1033	No	ns	>0,9999	D-N
DDT1b-2xChol-N vs. DDT3	-100,8	-1313 to 1111	No	ns	>0,9999	D-O
DDT1b-2xChol-N vs. DDT3-DNP-N	-155,5	-1368 to 1057	No	ns	>0,9999	D-P
DDT1b-2xChol-N vs. DDT3-DNP-N-T	-227,3	-1440 to 984,9	No	ns	>0,9999	D-Q
DDT1b-2xChol-N vs. DDT3-DNP-W	-183,8	-1396 to 1028	No	ns	>0,9999	D-R
DDT1b-2xChol-N vs. DDT3-DNP-W-T	-80,33	-1293 to 1132	No	ns	>0,9999	D-S
DDT1b-2xChol-N vs. DDT3-T	-78,00	-1290 to 1134	No	ns	>0,9999	D-T
DDT1b-2xChol-N vs. DDT4	-162,2	-1374 to 1050	No	ns	>0,9999	D-U
DDT1b-2xChol-N vs. DDT4-DNP-N	-231,0	-1443 to 981,3	No	ns	>0,9999	D-V
DDT1b-2xChol-N vs. DDT4-DNP-N-T	-130,7	-1343 to 1082	No	ns	>0,9999	D-W
DDT1b-2xChol-N vs. DDT4-DNP-W	-153,7	-1366 to 1059	No	ns	>0,9999	D-X
DDT1b-2xChol-N vs. DDT4-DNP-W-T	-196,0	-1408 to 1016	No	ns	>0,9999	D-Y
DDT1b-2xChol-N vs. DDT4-T	-308,2	-1520 to 904,1	No	ns	>0,9999	D-Z
DDT1b-2xChol-N vs. DDT5	-173,5	-1386 to 1039	No	ns	>0,9999	D-AA
DDT1b-2xChol-N vs. DDT5-DNP-N	-532,7	-1745 to 679,6	No	ns	0,9995	D-AB
DDT1b-2xChol-N vs. DDT5-DNP-N-T	-491,2	-1703 to 721,1	No	ns	>0,9999	D-AC
DDT1b-2xChol-N vs. DDT5-DNP-W	-153,2	-1365 to 1059	No	ns	>0,9999	D-AD
DDT1b-2xChol-N vs. DDT5-DNP-W-T	-119,2	-1331 to 1093	No	ns	>0,9999	D-AE
DDT1b-2xChol-N vs. DDT5-T	-145,0	-1357 to 1067	No	ns	>0,9999	D-AF
DDT1b-2xChol-N vs. DDT6	-189,5	-1402 to 1023	No	ns	>0,9999	D-AG
DDT1b-2xChol-N vs. DDT6-DNP-N	-1666	-2878 to -453,6	Yes	***	0,0001	D-AH
DDT1b-2xChol-N vs. DDT6-DNP-N-T	-2037	-3249 to -824,7	Yes	****	<0,0001	D-AI
DDT1b-2xChol-N vs. DDT6-DNP-W	-113,5	-1326 to 1099	No	ns	>0,9999	D-AJ
DDT1b-2xChol-N vs. DDT6-DNP-W-T	-159,5	-1372 to 1053	No	ns	>0,9999	D-AK
DDT1b-2xChol-N vs. DDT6-T	-128,7	-1341 to 1084	No	ns	>0,9999	D-AL
DDT1b-2xChol-N vs. - Control	-345,7	-1558 to 866,6	No	ns	>0,9999	D-AN
DDT1a-N-T vs. DDT1a-W	20,00	-969,8 to 1010	No	ns	>0,9999	E-F
DDT1a-N-T vs. DDT1a-W-T	-50,67	-1040 to 939,1	No	ns	>0,9999	E-G
DDT1a-N-T vs. DDT1a-T	10,50	-979,3 to 1000	No	ns	>0,9999	E-H
DDT1a-N-T vs. DDT2	-336,5	-1326 to 653,3	No	ns	>0,9999	E-I
DDT1a-N-T vs. DDT2-DNP-N	-16,17	-1006 to 973,6	No	ns	>0,9999	E-J
DDT1a-N-T vs. DDT2-DNP-N-T	-4667	-994,5 to 985,1	No	ns	>0,9999	E-K
DDT1a-N-T vs. DDT2-DNP-W	-81,00	-1071 to 908,8	No	ns	>0,9999	E-L
DDT1a-N-T vs. DDT2-DNP-W-T	-19,83	-1010 to 970,0	No	ns	>0,9999	E-M
DDT1a-N-T vs. DDT2-T	-91,83	-1082 to 898,0	No	ns	>0,9999	E-N
DDT1a-N-T vs. DDT3	-13,83	-1004 to 976,0	No	ns	>0,9999	E-O
DDT1a-N-T vs. DDT3-DNP-N	-68,50	-1058 to 921,3	No	ns	>0,9999	E-P
DDT1a-N-T vs. DDT3-DNP-N-T	-140,3	-1130 to 849,5	No	ns	>0,9999	E-Q
DDT1a-N-T vs. DDT3-DNP-W	-96,83	-1087 to 893,0	No	ns	>0,9999	E-R
DDT1a-N-T vs. DDT3-DNP-W-T	6667	-983,1 to 996,5	No	ns	>0,9999	E-S
DDT1a-N-T vs. DDT3-T	9000	-980,8 to 998,8	No	ns	>0,9999	E-T
DDT1a-N-T vs. DDT4	-75,17	-1065 to 914,6	No	ns	>0,9999	E-U
DDT1a-N-T vs. DDT4-DNP-N	-144,0	-1134 to 845,8	No	ns	>0,9999	E-V
DDT1a-N-T vs. DDT4-DNP-N-T	-43,67	-1033 to 946,1	No	ns	>0,9999	E-W
DDT1a-N-T vs. DDT4-DNP-W	-66,67	-1056 to 923,1	No	ns	>0,9999	E-X
DDT1a-N-T vs. DDT4-DNP-W-T	-109,0	-1099 to 880,8	No	ns	>0,9999	E-Y
DDT1a-N-T vs. DDT4-T	-221,2	-1211 to 768,6	No	ns	>0,9999	E-Z
DDT1a-N-T vs. DDT5	-86,50	-1076 to 903,3	No	ns	>0,9999	E-AA
DDT1a-N-T vs. DDT5-DNP-N	-445,7	-1435 to 544,1	No	ns	0,9992	E-AB
DDT1a-N-T vs. DDT5-DNP-N-T	-404,2	-1394 to 585,6	No	ns	0,9999	E-AC
DDT1a-N-T vs. DDT5-DNP-W	-66,17	-1056 to 923,6	No	ns	>0,9999	E-AD
DDT1a-N-T vs. DDT5-DNP-W-T	-32,17	-1022 to 957,6	No	ns	>0,9999	E-AE
DDT1a-N-T vs. DDT5-T	-58,00	-1048 to 931,8	No	ns	>0,9999	E-AF
DDT1a-N-T vs. DDT6	-102,5	-1092 to 887,3	No	ns	>0,9999	E-AG
DDT1a-N-T vs. DDT6-DNP-N	-1579	-2569 to -589,0	Yes	****	<0,0001	E-AH
DDT1a-N-T vs. DDT6-DNP-N-T	-1950	-2940 to -960,2	Yes	****	<0,0001	E-AI
DDT1a-N-T vs. DDT6-DNP-W	-26,50	-1016 to 963,3	No	ns	>0,9999	E-AJ
DDT1a-N-T vs. DDT6-DNP-W-T	-72,50	-1062 to 917,3	No	ns	>0,9999	E-AK
DDT1a-N-T vs. DDT6-T	-41,67	-1031 to 948,1	No	ns	>0,9999	E-AL
DDT1a-N-T vs. - Control	-258,7	-1248 to 731,1	No	ns	>0,9999	E-AN
DDT1a-W vs. DDT1a-W-T	-70,67	-1060 to 919,1	No	ns	>0,9999	F-G
DDT1a-W vs. DDT1a-T	-9500	-999,3 to 980,3	No	ns	>0,9999	F-H
DDT1a-W vs. DDT2	-356,5	-1346 to 633,3	No	ns	>0,9999	F-I
DDT1a-W vs. DDT2-DNP-N	-36,17	-1026 to 953,6	No	ns	>0,9999	F-J
DDT1a-W vs. DDT2-DNP-N-T	-24,67	-1014 to 965,1	No	ns	>0,9999	F-K
DDT1a-W vs. DDT2-DNP-W	-101,0	-1091 to 888,8	No	ns	>0,9999	F-L
DDT1a-W vs. DDT2-DNP-W-T	-39,83	-1030 to 950,0	No	ns	>0,9999	F-M
DDT1a-W vs. DDT2-T	-111,8	-1102 to 878,0	No	ns	>0,9999	F-N
DDT1a-W vs. DDT3	-33,83	-1024 to 956,0	No	ns	>0,9999	F-O
DDT1a-W vs. DDT3-DNP-N	-88,50	-1078 to 901,3	No	ns	>0,9999	F-P
DDT1a-W vs. DDT3-DNP-N-T	-160,3	-1150 to 829,5	No	ns	>0,9999	F-Q
DDT1a-W vs. DDT3-DNP-W	-116,8	-1107 to 873,0	No	ns	>0,9999	F-R
DDT1a-W vs. DDT3-DNP-W-T	-13,33	-1003 to 976,5	No	ns	>0,9999	F-S
DDT1a-W vs. DDT3-T	-11,00	-1001 to 978,8	No	ns	>0,9999	F-T
DDT1a-W vs. DDT4	-95,17	-1085 to 894,6	No	ns	>0,9999	F-U
DDT1a-W vs. DDT4-DNP-N	-164,0	-1154 to 825,8	No	ns	>0,9999	F-V
DDT1a-W vs. DDT4-DNP-N-T	-63,67	-1053 to 926,1	No	ns	>0,9999	F-W
DDT1a-W vs. DDT4-DNP-W	-86,67	-1076 to 903,1	No	ns	>0,9999	F-X
DDT1a-W vs. DDT4-DNP-W-T	-129,0	-1119 to 860,8	No	ns	>0,9999	F-Y
DDT1a-W vs. DDT4-T	-241,2	-1231 to 748,6	No	ns	>0,9999	F-Z
DDT1a-W vs. DDT5	-106,5	-1096 to 883,3	No	ns	>0,9999	F-AA
DDT1a-W vs. DDT5-DNP-N	-465,7	-1455 to 524,1	No	ns	0,9982	F-AB
DDT1a-W vs. DDT5-DNP-N-T	-424,2	-1414 to 565,6	No	ns	0,9997	F-AC
DDT1a-W vs. DDT5-DNP-W	-86,17	-1076 to 903,6	No	ns	>0,9999	F-AD
DDT1a-W vs. DDT5-DNP-W-T	-52,17	-1042 to 937,6	No	ns	>0,9999	F-AE
DDT1a-W vs. DDT5-T	-78,00	-1068 to 911,8	No	ns	>0,9999	F-AF
DDT1a-W vs. DDT6	-122,5	-1112 to 867,3	No	ns	>0,9999	F-AG
DDT1a-W vs. DDT6-DNP-N	-1599	-2589 to -609,0	Yes	****	<0,0001	F-AH
DDT1a-W vs. DDT6-DNP-N-T	-1970	-2960 to -980,2	Yes	****	<0,0001	F-AI
DDT1a-W vs. DDT6-DNP-W	-46,50	-1036 to 943,3	No	ns	>0,9999	F-AJ
DDT1a-W vs. DDT6-DNP-W-T	-92,50	-1082 to 897,3	No	ns	>0,9999	F-AK
DDT1a-W vs. DDT6-T	-61,67	-1051 to 928,1	No	ns	>0,9999	F-AL
DDT1a-W vs. - Control	-278,7	-1268 to 711,1	No	ns	>0,9999	F-AN
DDT1a-W-T vs. DDT1a-T	61,17	-928,6 to 1051	No	ns	>0,9999	G-H
DDT1a-W-T vs. DDT2	-285,8	-1276 to 704,0	No	ns	>0,9999	G-I
DDT1a-W-T vs. DDT2-DNP-N	34,50	-955,3 to 1024	No	ns	>0,9999	G-J
DDT1a-W-T vs. DDT2-DNP-N-T	46,00	-943,8 to 1036	No	ns	>0,9999	G-K
DDT1a-W-T vs. DDT2-DNP-W	-30,33	-1020 to 959,5	No	ns	>0,9999	G-L
DDT1a-W-T vs. DDT2-DNP-W-T	30,83	-959,0 to 1021	No	ns	>0,9999	G-M
DDT1a-W-T vs. DDT2-T	-41,17	-1031 to 948,6	No	ns	>0,9999	G-N
DDT1a-W-T vs. DDT3	36,83	-953,0 to 1027	No	ns	>0,9999	G-O
DDT1a-W-T vs. DDT3-DNP-N	-17,83	-1008 to 972,0	No	ns	>0,9999	G-P
DDT1a-W-T vs. DDT3-DNP-N-T	-89,67	-1079 to 900,1	No	ns	>0,9999	G-Q
DDT1a-W-T vs. DDT3-DNP-W	-46,17	-1036 to 943,6	No	ns	>0,9999	G-R
DDT1a-W-T vs. DDT3-DNP-W-T	57,33	-932,5 to 1047	No	ns	>0,9999	G-S
DDT1a-W-T vs. DDT3-T	59,67	-930,1 to 1049	No	ns	>0,9999	G-T
DDT1a-W-T vs. DDT4	-24,50	-1014 to 965,3	No	ns	>0,9999	G-U
DDT1a-W-T vs. DDT4-DNP-N	-93,33	-1083 to 896,5	No	ns	>0,9999	G-V
DDT1a-W-T vs. DDT4-DNP-N-T	7000	-982,8 to 996,8	No	ns	>0,9999	G-W
DDT1a-W-T vs. DDT4-DNP-W	-16,00	-1006 to 973,8	No	ns	>0,9999	G-X
DDT1a-W-T vs. DDT4-DNP-W-T	-58,33	-1048 to 931,5	No	ns	>0,9999	G-Y
DDT1a-W-T vs. DDT4-T	-170,5	-1160 to 819,3	No	ns	>0,9999	G-Z
DDT1a-W-T vs. DDT5	-35,83	-1026 to 954,0	No	ns	>0,9999	G-AA
DDT1a-W-T vs. DDT5-DNP-N	-395,0	-1385 to 594,8	No	ns	>0,9999	G-AB
DDT1a-W-T vs. DDT5-DNP-N-T	-353,5	-1343 to 636,3	No	ns	>0,9999	G-AC
DDT1a-W-T vs. DDT5-DNP-W	-15,50	-1005 to 974,3	No	ns	>0,9999	G-AD
DDT1a-W-T vs. DDT5-DNP-W-T	18,50	-971,3 to 1008	No	ns	>0,9999	G-AE
DDT1a-W-T vs. DDT5-T	-7333	-997,1 to 982,5	No	ns	>0,9999	G-AF
DDT1a-W-T vs. DDT6	-51,83	-1042 to 938,0	No	ns	>0,9999	G-AG
DDT1a-W-T vs. DDT6-DNP-N	-1528	-2518 to -538,4	Yes	****	<0,0001	G-AH
DDT1a-W-T vs. DDT6-DNP-N-T	-1899	-2889 to -909,5	Yes	****	<0,0001	G-AI
DDT1a-W-T vs. DDT6-DNP-W	24,17	-965,6 to 1014	No	ns	>0,9999	G-AJ
DDT1a-W-T vs. DDT6-DNP-W-T	-21,83	-1012 to 968,0	No	ns	>0,9999	G-AK
DDT1a-W-T vs. DDT6-T	9000	-980,8 to 998,8	No	ns	>0,9999	G-AL
DDT1a-W-T vs. - Control	-208,0	-1198 to 781,8	No	ns	>0,9999	G-AN
DDT1a-T vs. DDT2	-347,0	-1337 to 642,8	No	ns	>0,9999	H-I
DDT1a-T vs. DDT2-DNP-N	-26,67	-1016 to 963,1	No	ns	>0,9999	H-J
DDT1a-T vs. DDT2-DNP-N-T	-15,17	-1005 to 974,6	No	ns	>0,9999	H-K
DDT1a-T vs. DDT2-DNP-W	-91,50	-1081 to 898,3	No	ns	>0,9999	H-L
DDT1a-T vs. DDT2-DNP-W-T	-30,33	-1020 to 959,5	No	ns	>0,9999	H-M
DDT1a-T vs. DDT2-T	-102,3	-1092 to 887,5	No	ns	>0,9999	H-N
DDT1a-T vs. DDT3	-24,33	-1014 to 965,5	No	ns	>0,9999	H-O
DDT1a-T vs. DDT3-DNP-N	-79,00	-1069 to 910,8	No	ns	>0,9999	H-P
DDT1a-T vs. DDT3-DNP-N-T	-150,8	-1141 to 839,0	No	ns	>0,9999	H-Q
DDT1a-T vs. DDT3-DNP-W	-107,3	-1097 to 882,5	No	ns	>0,9999	H-R
DDT1a-T vs. DDT3-DNP-W-T	-3833	-993,6 to 986,0	No	ns	>0,9999	H-S
DDT1a-T vs. DDT3-T	-1500	-991,3 to 988,3	No	ns	>0,9999	H-T
DDT1a-T vs. DDT4	-85,67	-1075 to 904,1	No	ns	>0,9999	H-U
DDT1a-T vs. DDT4-DNP-N	-154,5	-1144 to 835,3	No	ns	>0,9999	H-V
DDT1a-T vs. DDT4-DNP-N-T	-54,17	-1044 to 935,6	No	ns	>0,9999	H-W
DDT1a-T vs. DDT4-DNP-W	-77,17	-1067 to 912,6	No	ns	>0,9999	H-X
DDT1a-T vs. DDT4-DNP-W-T	-119,5	-1109 to 870,3	No	ns	>0,9999	H-Y
DDT1a-T vs. DDT4-T	-231,7	-1221 to 758,1	No	ns	>0,9999	H-Z
DDT1a-T vs. DDT5	-97,00	-1087 to 892,8	No	ns	>0,9999	H-AA
DDT1a-T vs. DDT5-DNP-N	-456,2	-1446 to 533,6	No	ns	0,9988	H-AB
DDT1a-T vs. DDT5-DNP-N-T	-414,7	-1404 to 575,1	No	ns	0,9998	H-AC
DDT1a-T vs. DDT5-DNP-W	-76,67	-1066 to 913,1	No	ns	>0,9999	H-AD
DDT1a-T vs. DDT5-DNP-W-T	-42,67	-1032 to 947,1	No	ns	>0,9999	H-AE
DDT1a-T vs. DDT5-T	-68,50	-1058 to 921,3	No	ns	>0,9999	H-AF
DDT1a-T vs. DDT6	-113,0	-1103 to 876,8	No	ns	>0,9999	H-AG
DDT1a-T vs. DDT6-DNP-N	-1589	-2579 to -599,5	Yes	****	<0,0001	H-AH
DDT1a-T vs. DDT6-DNP-N-T	-1961	-2950 to -970,7	Yes	****	<0,0001	H-AI
DDT1a-T vs. DDT6-DNP-W	-37,00	-1027 to 952,8	No	ns	>0,9999	H-AJ
DDT1a-T vs. DDT6-DNP-W-T	-83,00	-1073 to 906,8	No	ns	>0,9999	H-AK
DDT1a-T vs. DDT6-T	-52,17	-1042 to 937,6	No	ns	>0,9999	H-AL
DDT1a-T vs. - Control	-269,2	-1259 to 720,6	No	ns	>0,9999	H-AN
DDT2 vs. DDT2-DNP-N	320,3	-669,5 to 1310	No	ns	>0,9999	I-J
DDT2 vs. DDT2-DNP-N-T	331,8	-658,0 to 1322	No	ns	>0,9999	I-K
DDT2 vs. DDT2-DNP-W	255,5	-734,3 to 1245	No	ns	>0,9999	I-L
DDT2 vs. DDT2-DNP-W-T	316,7	-673,1 to 1306	No	ns	>0,9999	I-M
DDT2 vs. DDT2-T	244,7	-745,1 to 1234	No	ns	>0,9999	I-N
DDT2 vs. DDT3	322,7	-667,1 to 1312	No	ns	>0,9999	I-O
DDT2 vs. DDT3-DNP-N	268,0	-721,8 to 1258	No	ns	>0,9999	I-P
DDT2 vs. DDT3-DNP-N-T	196,2	-793,6 to 1186	No	ns	>0,9999	I-Q
DDT2 vs. DDT3-DNP-W	239,7	-750,1 to 1229	No	ns	>0,9999	I-R
DDT2 vs. DDT3-DNP-W-T	343,2	-646,6 to 1333	No	ns	>0,9999	I-S
DDT2 vs. DDT3-T	345,5	-644,3 to 1335	No	ns	>0,9999	I-T
DDT2 vs. DDT4	261,3	-728,5 to 1251	No	ns	>0,9999	I-U
DDT2 vs. DDT4-DNP-N	192,5	-797,3 to 1182	No	ns	>0,9999	I-V
DDT2 vs. DDT4-DNP-N-T	292,8	-697,0 to 1283	No	ns	>0,9999	I-W
DDT2 vs. DDT4-DNP-W	269,8	-720,0 to 1260	No	ns	>0,9999	I-X
DDT2 vs. DDT4-DNP-W-T	227,5	-762,3 to 1217	No	ns	>0,9999	I-Y
DDT2 vs. DDT4-T	115,3	-874,5 to 1105	No	ns	>0,9999	I-Z
DDT2 vs. DDT5	250,0	-739,8 to 1240	No	ns	>0,9999	I-AA
DDT2 vs. DDT5-DNP-N	-109,2	-1099 to 880,6	No	ns	>0,9999	I-AB
DDT2 vs. DDT5-DNP-N-T	-67,67	-1057 to 922,1	No	ns	>0,9999	I-AC
DDT2 vs. DDT5-DNP-W	270,3	-719,5 to 1260	No	ns	>0,9999	I-AD
DDT2 vs. DDT5-DNP-W-T	304,3	-685,5 to 1294	No	ns	>0,9999	I-AE
DDT2 vs. DDT5-T	278,5	-711,3 to 1268	No	ns	>0,9999	I-AF
DDT2 vs. DDT6	234,0	-755,8 to 1224	No	ns	>0,9999	I-AG
DDT2 vs. DDT6-DNP-N	-1242	-2232 to -252,5	Yes	**	0,0011	I-AH
DDT2 vs. DDT6-DNP-N-T	-1614	-2603 to -623,7	Yes	****	<0,0001	I-AI
DDT2 vs. DDT6-DNP-W	310,0	-679,8 to 1300	No	ns	>0,9999	I-AJ
DDT2 vs. DDT6-DNP-W-T	264,0	-725,8 to 1254	No	ns	>0,9999	I-AK
DDT2 vs. DDT6-T	294,8	-695,0 to 1285	No	ns	>0,9999	I-AL
DDT2 vs. - Control	77,83	-912,0 to 1068	No	ns	>0,9999	I-AN
DDT2-DNP-N vs. DDT2-DNP-N-T	11,50	-978,3 to 1001	No	ns	>0,9999	J-K
DDT2-DNP-N vs. DDT2-DNP-W	-64,83	-1055 to 925,0	No	ns	>0,9999	J-L
DDT2-DNP-N vs. DDT2-DNP-W-T	-3667	-993,5 to 986,1	No	ns	>0,9999	J-M
DDT2-DNP-N vs. DDT2-T	-75,67	-1065 to 914,1	No	ns	>0,9999	J-N
DDT2-DNP-N vs. DDT3	2333	-987,5 to 992,1	No	ns	>0,9999	J-O
DDT2-DNP-N vs. DDT3-DNP-N	-52,33	-1042 to 937,5	No	ns	>0,9999	J-P
DDT2-DNP-N vs. DDT3-DNP-N-T	-124,2	-1114 to 865,6	No	ns	>0,9999	J-Q
DDT2-DNP-N vs. DDT3-DNP-W	-80,67	-1070 to 909,1	No	ns	>0,9999	J-R
DDT2-DNP-N vs. DDT3-DNP-W-T	22,83	-967,0 to 1013	No	ns	>0,9999	J-S
DDT2-DNP-N vs. DDT3-T	25,17	-964,6 to 1015	No	ns	>0,9999	J-T
DDT2-DNP-N vs. DDT4	-59,00	-1049 to 930,8	No	ns	>0,9999	J-U
DDT2-DNP-N vs. DDT4-DNP-N	-127,8	-1118 to 862,0	No	ns	>0,9999	J-V
DDT2-DNP-N vs. DDT4-DNP-N-T	-27,50	-1017 to 962,3	No	ns	>0,9999	J-W
DDT2-DNP-N vs. DDT4-DNP-W	-50,50	-1040 to 939,3	No	ns	>0,9999	J-X
DDT2-DNP-N vs. DDT4-DNP-W-T	-92,83	-1083 to 897,0	No	ns	>0,9999	J-Y
DDT2-DNP-N vs. DDT4-T	-205,0	-1195 to 784,8	No	ns	>0,9999	J-Z
DDT2-DNP-N vs. DDT5	-70,33	-1060 to 919,5	No	ns	>0,9999	J-AA
DDT2-DNP-N vs. DDT5-DNP-N	-429,5	-1419 to 560,3	No	ns	0,9996	J-AB
DDT2-DNP-N vs. DDT5-DNP-N-T	-388,0	-1378 to 601,8	No	ns	>0,9999	J-AC
DDT2-DNP-N vs. DDT5-DNP-W	-50,00	-1040 to 939,8	No	ns	>0,9999	J-AD
DDT2-DNP-N vs. DDT5-DNP-W-T	-16,00	-1006 to 973,8	No	ns	>0,9999	J-AE
DDT2-DNP-N vs. DDT5-T	-41,83	-1032 to 948,0	No	ns	>0,9999	J-AF
DDT2-DNP-N vs. DDT6	-86,33	-1076 to 903,5	No	ns	>0,9999	J-AG
DDT2-DNP-N vs. DDT6-DNP-N	-1563	-2552 to -572,9	Yes	****	<0,0001	J-AH
DDT2-DNP-N vs. DDT6-DNP-N-T	-1934	-2924 to -944,0	Yes	****	<0,0001	J-AI
DDT2-DNP-N vs. DDT6-DNP-W	-10,33	-1000 to 979,5	No	ns	>0,9999	J-AJ
DDT2-DNP-N vs. DDT6-DNP-W-T	-56,33	-1046 to 933,5	No	ns	>0,9999	J-AK
DDT2-DNP-N vs. DDT6-T	-25,50	-1015 to 964,3	No	ns	>0,9999	J-AL
DDT2-DNP-N vs. - Control	-242,5	-1232 to 747,3	No	ns	>0,9999	J-AN
DDT2-DNP-N-T vs. DDT2-DNP-W	-76,33	-1066 to 913,5	No	ns	>0,9999	K-L
DDT2-DNP-N-T vs. DDT2-DNP-W-T	-15,17	-1005 to 974,6	No	ns	>0,9999	K-M
DDT2-DNP-N-T vs. DDT2-T	-87,17	-1077 to 902,6	No	ns	>0,9999	K-N
DDT2-DNP-N-T vs. DDT3	-9167	-999,0 to 980,6	No	ns	>0,9999	K-O
DDT2-DNP-N-T vs. DDT3-DNP-N	-63,83	-1054 to 926,0	No	ns	>0,9999	K-P
DDT2-DNP-N-T vs. DDT3-DNP-N-T	-135,7	-1125 to 854,1	No	ns	>0,9999	K-Q
DDT2-DNP-N-T vs. DDT3-DNP-W	-92,17	-1082 to 897,6	No	ns	>0,9999	K-R
DDT2-DNP-N-T vs. DDT3-DNP-W-T	11,33	-978,5 to 1001	No	ns	>0,9999	K-S
DDT2-DNP-N-T vs. DDT3-T	13,67	-976,1 to 1003	No	ns	>0,9999	K-T
DDT2-DNP-N-T vs. DDT4	-70,50	-1060 to 919,3	No	ns	>0,9999	K-U
DDT2-DNP-N-T vs. DDT4-DNP-N	-139,3	-1129 to 850,5	No	ns	>0,9999	K-V
DDT2-DNP-N-T vs. DDT4-DNP-N-T	-39,00	-1029 to 950,8	No	ns	>0,9999	K-W
DDT2-DNP-N-T vs. DDT4-DNP-W	-62,00	-1052 to 927,8	No	ns	>0,9999	K-X
DDT2-DNP-N-T vs. DDT4-DNP-W-T	-104,3	-1094 to 885,5	No	ns	>0,9999	K-Y
DDT2-DNP-N-T vs. DDT4-T	-216,5	-1206 to 773,3	No	ns	>0,9999	K-Z
DDT2-DNP-N-T vs. DDT5	-81,83	-1072 to 908,0	No	ns	>0,9999	K-AA
DDT2-DNP-N-T vs. DDT5-DNP-N	-441,0	-1431 to 548,8	No	ns	0,9994	K-AB
DDT2-DNP-N-T vs. DDT5-DNP-N-T	-399,5	-1389 to 590,3	No	ns	>0,9999	K-AC
DDT2-DNP-N-T vs. DDT5-DNP-W	-61,50	-1051 to 928,3	No	ns	>0,9999	K-AD
DDT2-DNP-N-T vs. DDT5-DNP-W-T	-27,50	-1017 to 962,3	No	ns	>0,9999	K-AE
DDT2-DNP-N-T vs. DDT5-T	-53,33	-1043 to 936,5	No	ns	>0,9999	K-AF
DDT2-DNP-N-T vs. DDT6	-97,83	-1088 to 892,0	No	ns	>0,9999	K-AG
DDT2-DNP-N-T vs. DDT6-DNP-N	-1574	-2564 to -584,4	Yes	****	<0,0001	K-AH
DDT2-DNP-N-T vs. DDT6-DNP-N-T	-1945	-2935 to -955,5	Yes	****	<0,0001	K-AI
DDT2-DNP-N-T vs. DDT6-DNP-W	-21,83	-1012 to 968,0	No	ns	>0,9999	K-AJ
DDT2-DNP-N-T vs. DDT6-DNP-W-T	-67,83	-1058 to 922,0	No	ns	>0,9999	K-AK
DDT2-DNP-N-T vs. DDT6-T	-37,00	-1027 to 952,8	No	ns	>0,9999	K-AL
DDT2-DNP-N-T vs. - Control	-254,0	-1244 to 735,8	No	ns	>0,9999	K-AN
DDT2-DNP-W vs. DDT2-DNP-W-T	61,17	-928,6 to 1051	No	ns	>0,9999	L-M
DDT2-DNP-W vs. DDT2-T	-10,83	-1001 to 979,0	No	ns	>0,9999	L-N
DDT2-DNP-W vs. DDT3	67,17	-922,6 to 1057	No	ns	>0,9999	L-O
DDT2-DNP-W vs. DDT3-DNP-N	12,50	-977,3 to 1002	No	ns	>0,9999	L-P
DDT2-DNP-W vs. DDT3-DNP-N-T	-59,33	-1049 to 930,5	No	ns	>0,9999	L-Q
DDT2-DNP-W vs. DDT3-DNP-W	-15,83	-1006 to 974,0	No	ns	>0,9999	L-R
DDT2-DNP-W vs. DDT3-DNP-W-T	87,67	-902,1 to 1077	No	ns	>0,9999	L-S
DDT2-DNP-W vs. DDT3-T	90,00	-899,8 to 1080	No	ns	>0,9999	L-T
DDT2-DNP-W vs. DDT4	5833	-984,0 to 995,6	No	ns	>0,9999	L-U
DDT2-DNP-W vs. DDT4-DNP-N	-63,00	-1053 to 926,8	No	ns	>0,9999	L-V
DDT2-DNP-W vs. DDT4-DNP-N-T	37,33	-952,5 to 1027	No	ns	>0,9999	L-W
DDT2-DNP-W vs. DDT4-DNP-W	14,33	-975,5 to 1004	No	ns	>0,9999	L-X
DDT2-DNP-W vs. DDT4-DNP-W-T	-28,00	-1018 to 961,8	No	ns	>0,9999	L-Y
DDT2-DNP-W vs. DDT4-T	-140,2	-1130 to 849,6	No	ns	>0,9999	L-Z
DDT2-DNP-W vs. DDT5	-5500	-995,3 to 984,3	No	ns	>0,9999	L-AA
DDT2-DNP-W vs. DDT5-DNP-N	-364,7	-1354 to 625,1	No	ns	>0,9999	L-AB
DDT2-DNP-W vs. DDT5-DNP-N-T	-323,2	-1313 to 666,6	No	ns	>0,9999	L-AC
DDT2-DNP-W vs. DDT5-DNP-W	14,83	-975,0 to 1005	No	ns	>0,9999	L-AD
DDT2-DNP-W vs. DDT5-DNP-W-T	48,83	-941,0 to 1039	No	ns	>0,9999	L-AE
DDT2-DNP-W vs. DDT5-T	23,00	-966,8 to 1013	No	ns	>0,9999	L-AF
DDT2-DNP-W vs. DDT6	-21,50	-1011 to 968,3	No	ns	>0,9999	L-AG
DDT2-DNP-W vs. DDT6-DNP-N	-1498	-2488 to -508,0	Yes	****	<0,0001	L-AH
DDT2-DNP-W vs. DDT6-DNP-N-T	-1869	-2859 to -879,2	Yes	****	<0,0001	L-AI
DDT2-DNP-W vs. DDT6-DNP-W	54,50	-935,3 to 1044	No	ns	>0,9999	L-AJ
DDT2-DNP-W vs. DDT6-DNP-W-T	8500	-981,3 to 998,3	No	ns	>0,9999	L-AK
DDT2-DNP-W vs. DDT6-T	39,33	-950,5 to 1029	No	ns	>0,9999	L-AL
DDT2-DNP-W vs. - Control	-177,7	-1167 to 812,1	No	ns	>0,9999	L-AN
DDT2-DNP-W-T vs. DDT2-T	-72,00	-1062 to 917,8	No	ns	>0,9999	M-N
DDT2-DNP-W-T vs. DDT3	6000	-983,8 to 995,8	No	ns	>0,9999	M-O
DDT2-DNP-W-T vs. DDT3-DNP-N	-48,67	-1038 to 941,1	No	ns	>0,9999	M-P
DDT2-DNP-W-T vs. DDT3-DNP-N-T	-120,5	-1110 to 869,3	No	ns	>0,9999	M-Q
DDT2-DNP-W-T vs. DDT3-DNP-W	-77,00	-1067 to 912,8	No	ns	>0,9999	M-R
DDT2-DNP-W-T vs. DDT3-DNP-W-T	26,50	-963,3 to 1016	No	ns	>0,9999	M-S
DDT2-DNP-W-T vs. DDT3-T	28,83	-961,0 to 1019	No	ns	>0,9999	M-T
DDT2-DNP-W-T vs. DDT4	-55,33	-1045 to 934,5	No	ns	>0,9999	M-U
DDT2-DNP-W-T vs. DDT4-DNP-N	-124,2	-1114 to 865,6	No	ns	>0,9999	M-V
DDT2-DNP-W-T vs. DDT4-DNP-N-T	-23,83	-1014 to 966,0	No	ns	>0,9999	M-W
DDT2-DNP-W-T vs. DDT4-DNP-W	-46,83	-1037 to 943,0	No	ns	>0,9999	M-X
DDT2-DNP-W-T vs. DDT4-DNP-W-T	-89,17	-1079 to 900,6	No	ns	>0,9999	M-Y
DDT2-DNP-W-T vs. DDT4-T	-201,3	-1191 to 788,5	No	ns	>0,9999	M-Z
DDT2-DNP-W-T vs. DDT5	-66,67	-1056 to 923,1	No	ns	>0,9999	M-AA
DDT2-DNP-W-T vs. DDT5-DNP-N	-425,8	-1416 to 564,0	No	ns	0,9997	M-AB
DDT2-DNP-W-T vs. DDT5-DNP-N-T	-384,3	-1374 to 605,5	No	ns	>0,9999	M-AC
DDT2-DNP-W-T vs. DDT5-DNP-W	-46,33	-1036 to 943,5	No	ns	>0,9999	M-AD
DDT2-DNP-W-T vs. DDT5-DNP-W-T	-12,33	-1002 to 977,5	No	ns	>0,9999	M-AE
DDT2-DNP-W-T vs. DDT5-T	-38,17	-1028 to 951,6	No	ns	>0,9999	M-AF
DDT2-DNP-W-T vs. DDT6	-82,67	-1072 to 907,1	No	ns	>0,9999	M-AG
DDT2-DNP-W-T vs. DDT6-DNP-N	-1559	-2549 to -569,2	Yes	****	<0,0001	M-AH
DDT2-DNP-W-T vs. DDT6-DNP-N-T	-1930	-2920 to -940,4	Yes	****	<0,0001	M-AI
DDT2-DNP-W-T vs. DDT6-DNP-W	-6667	-996,5 to 983,1	No	ns	>0,9999	M-AJ
DDT2-DNP-W-T vs. DDT6-DNP-W-T	-52,67	-1042 to 937,1	No	ns	>0,9999	M-AK
DDT2-DNP-W-T vs. DDT6-T	-21,83	-1012 to 968,0	No	ns	>0,9999	M-AL
DDT2-DNP-W-T vs. - Control	-238,8	-1229 to 751,0	No	ns	>0,9999	M-AN
DDT2-T vs. DDT3	78,00	-911,8 to 1068	No	ns	>0,9999	N-O
DDT2-T vs. DDT3-DNP-N	23,33	-966,5 to 1013	No	ns	>0,9999	N-P
DDT2-T vs. DDT3-DNP-N-T	-48,50	-1038 to 941,3	No	ns	>0,9999	N-Q
DDT2-T vs. DDT3-DNP-W	-5000	-994,8 to 984,8	No	ns	>0,9999	N-R
DDT2-T vs. DDT3-DNP-W-T	98,50	-891,3 to 1088	No	ns	>0,9999	N-S
DDT2-T vs. DDT3-T	100,8	-889,0 to 1091	No	ns	>0,9999	N-T
DDT2-T vs. DDT4	16,67	-973,1 to 1006	No	ns	>0,9999	N-U
DDT2-T vs. DDT4-DNP-N	-52,17	-1042 to 937,6	No	ns	>0,9999	N-V
DDT2-T vs. DDT4-DNP-N-T	48,17	-941,6 to 1038	No	ns	>0,9999	N-W
DDT2-T vs. DDT4-DNP-W	25,17	-964,6 to 1015	No	ns	>0,9999	N-X
DDT2-T vs. DDT4-DNP-W-T	-17,17	-1007 to 972,6	No	ns	>0,9999	N-Y
DDT2-T vs. DDT4-T	-129,3	-1119 to 860,5	No	ns	>0,9999	N-Z
DDT2-T vs. DDT5	5333	-984,5 to 995,1	No	ns	>0,9999	N-AA
DDT2-T vs. DDT5-DNP-N	-353,8	-1344 to 636,0	No	ns	>0,9999	N-AB
DDT2-T vs. DDT5-DNP-N-T	-312,3	-1302 to 677,5	No	ns	>0,9999	N-AC
DDT2-T vs. DDT5-DNP-W	25,67	-964,1 to 1015	No	ns	>0,9999	N-AD
DDT2-T vs. DDT5-DNP-W-T	59,67	-930,1 to 1049	No	ns	>0,9999	N-AE
DDT2-T vs. DDT5-T	33,83	-956,0 to 1024	No	ns	>0,9999	N-AF
DDT2-T vs. DDT6	-10,67	-1000 to 979,1	No	ns	>0,9999	N-AG
DDT2-T vs. DDT6-DNP-N	-1487	-2477 to -497,2	Yes	****	<0,0001	N-AH
DDT2-T vs. DDT6-DNP-N-T	-1858	-2848 to -868,4	Yes	****	<0,0001	N-AI
DDT2-T vs. DDT6-DNP-W	65,33	-924,5 to 1055	No	ns	>0,9999	N-AJ
DDT2-T vs. DDT6-DNP-W-T	19,33	-970,5 to 1009	No	ns	>0,9999	N-AK
DDT2-T vs. DDT6-T	50,17	-939,6 to 1040	No	ns	>0,9999	N-AL
DDT2-T vs. - Control	-166,8	-1157 to 823,0	No	ns	>0,9999	N-AN
DDT3 vs. DDT3-DNP-N	-54,67	-1044 to 935,1	No	ns	>0,9999	O-P
DDT3 vs. DDT3-DNP-N-T	-126,5	-1116 to 863,3	No	ns	>0,9999	O-Q
DDT3 vs. DDT3-DNP-W	-83,00	-1073 to 906,8	No	ns	>0,9999	O-R
DDT3 vs. DDT3-DNP-W-T	20,50	-969,3 to 1010	No	ns	>0,9999	O-S
DDT3 vs. DDT3-T	22,83	-967,0 to 1013	No	ns	>0,9999	O-T
DDT3 vs. DDT4	-61,33	-1051 to 928,5	No	ns	>0,9999	O-U
DDT3 vs. DDT4-DNP-N	-130,2	-1120 to 859,6	No	ns	>0,9999	O-V
DDT3 vs. DDT4-DNP-N-T	-29,83	-1020 to 960,0	No	ns	>0,9999	O-W
DDT3 vs. DDT4-DNP-W	-52,83	-1043 to 937,0	No	ns	>0,9999	O-X
DDT3 vs. DDT4-DNP-W-T	-95,17	-1085 to 894,6	No	ns	>0,9999	O-Y
DDT3 vs. DDT4-T	-207,3	-1197 to 782,5	No	ns	>0,9999	O-Z
DDT3 vs. DDT5	-72,67	-1062 to 917,1	No	ns	>0,9999	O-AA
DDT3 vs. DDT5-DNP-N	-431,8	-1422 to 558,0	No	ns	0,9996	O-AB
DDT3 vs. DDT5-DNP-N-T	-390,3	-1380 to 599,5	No	ns	>0,9999	O-AC
DDT3 vs. DDT5-DNP-W	-52,33	-1042 to 937,5	No	ns	>0,9999	O-AD
DDT3 vs. DDT5-DNP-W-T	-18,33	-1008 to 971,5	No	ns	>0,9999	O-AE
DDT3 vs. DDT5-T	-44,17	-1034 to 945,6	No	ns	>0,9999	O-AF
DDT3 vs. DDT6	-88,67	-1078 to 901,1	No	ns	>0,9999	O-AG
DDT3 vs. DDT6-DNP-N	-1565	-2555 to -575,2	Yes	****	<0,0001	O-AH
DDT3 vs. DDT6-DNP-N-T	-1936	-2926 to -946,4	Yes	****	<0,0001	O-AI
DDT3 vs. DDT6-DNP-W	-12,67	-1002 to 977,1	No	ns	>0,9999	O-AJ
DDT3 vs. DDT6-DNP-W-T	-58,67	-1048 to 931,1	No	ns	>0,9999	O-AK
DDT3 vs. DDT6-T	-27,83	-1018 to 962,0	No	ns	>0,9999	O-AL
DDT3 vs. - Control	-244,8	-1235 to 745,0	No	ns	>0,9999	O-AN
DDT3-DNP-N vs. DDT3-DNP-N-T	-71,83	-1062 to 918,0	No	ns	>0,9999	P-Q
DDT3-DNP-N vs. DDT3-DNP-W	-28,33	-1018 to 961,5	No	ns	>0,9999	P-R
DDT3-DNP-N vs. DDT3-DNP-W-T	75,17	-914,6 to 1065	No	ns	>0,9999	P-S
DDT3-DNP-N vs. DDT3-T	77,50	-912,3 to 1067	No	ns	>0,9999	P-T
DDT3-DNP-N vs. DDT4	-6667	-996,5 to 983,1	No	ns	>0,9999	P-U
DDT3-DNP-N vs. DDT4-DNP-N	-75,50	-1065 to 914,3	No	ns	>0,9999	P-V
DDT3-DNP-N vs. DDT4-DNP-N-T	24,83	-965,0 to 1015	No	ns	>0,9999	P-W
DDT3-DNP-N vs. DDT4-DNP-W	1833	-988,0 to 991,6	No	ns	>0,9999	P-X
DDT3-DNP-N vs. DDT4-DNP-W-T	-40,50	-1030 to 949,3	No	ns	>0,9999	P-Y
DDT3-DNP-N vs. DDT4-T	-152,7	-1142 to 837,1	No	ns	>0,9999	P-Z
DDT3-DNP-N vs. DDT5	-18,00	-1008 to 971,8	No	ns	>0,9999	P-AA
DDT3-DNP-N vs. DDT5-DNP-N	-377,2	-1367 to 612,6	No	ns	>0,9999	P-AB
DDT3-DNP-N vs. DDT5-DNP-N-T	-335,7	-1325 to 654,1	No	ns	>0,9999	P-AC
DDT3-DNP-N vs. DDT5-DNP-W	2333	-987,5 to 992,1	No	ns	>0,9999	P-AD
DDT3-DNP-N vs. DDT5-DNP-W-T	36,33	-953,5 to 1026	No	ns	>0,9999	P-AE
DDT3-DNP-N vs. DDT5-T	10,50	-979,3 to 1000	No	ns	>0,9999	P-AF
DDT3-DNP-N vs. DDT6	-34,00	-1024 to 955,8	No	ns	>0,9999	P-AG
DDT3-DNP-N vs. DDT6-DNP-N	-1510	-2500 to -520,5	Yes	****	<0,0001	P-AH
DDT3-DNP-N vs. DDT6-DNP-N-T	-1882	-2871 to -891,7	Yes	****	<0,0001	P-AI
DDT3-DNP-N vs. DDT6-DNP-W	42,00	-947,8 to 1032	No	ns	>0,9999	P-AJ
DDT3-DNP-N vs. DDT6-DNP-W-T	-4000	-993,8 to 985,8	No	ns	>0,9999	P-AK
DDT3-DNP-N vs. DDT6-T	26,83	-963,0 to 1017	No	ns	>0,9999	P-AL
DDT3-DNP-N vs. - Control	-190,2	-1180 to 799,6	No	ns	>0,9999	P-AN
DDT3-DNP-N-T vs. DDT3-DNP-W	43,50	-946,3 to 1033	No	ns	>0,9999	Q-R
DDT3-DNP-N-T vs. DDT3-DNP-W-T	147,0	-842,8 to 1137	No	ns	>0,9999	Q-S
DDT3-DNP-N-T vs. DDT3-T	149,3	-840,5 to 1139	No	ns	>0,9999	Q-T
DDT3-DNP-N-T vs. DDT4	65,17	-924,6 to 1055	No	ns	>0,9999	Q-U
DDT3-DNP-N-T vs. DDT4-DNP-N	-3667	-993,5 to 986,1	No	ns	>0,9999	Q-V
DDT3-DNP-N-T vs. DDT4-DNP-N-T	96,67	-893,1 to 1086	No	ns	>0,9999	Q-W
DDT3-DNP-N-T vs. DDT4-DNP-W	73,67	-916,1 to 1063	No	ns	>0,9999	Q-X
DDT3-DNP-N-T vs. DDT4-DNP-W-T	31,33	-958,5 to 1021	No	ns	>0,9999	Q-Y
DDT3-DNP-N-T vs. DDT4-T	-80,83	-1071 to 909,0	No	ns	>0,9999	Q-Z
DDT3-DNP-N-T vs. DDT5	53,83	-936,0 to 1044	No	ns	>0,9999	Q-AA
DDT3-DNP-N-T vs. DDT5-DNP-N	-305,3	-1295 to 684,5	No	ns	>0,9999	Q-AB
DDT3-DNP-N-T vs. DDT5-DNP-N-T	-263,8	-1254 to 726,0	No	ns	>0,9999	Q-AC
DDT3-DNP-N-T vs. DDT5-DNP-W	74,17	-915,6 to 1064	No	ns	>0,9999	Q-AD
DDT3-DNP-N-T vs. DDT5-DNP-W-T	108,2	-881,6 to 1098	No	ns	>0,9999	Q-AE
DDT3-DNP-N-T vs. DDT5-T	82,33	-907,5 to 1072	No	ns	>0,9999	Q-AF
DDT3-DNP-N-T vs. DDT6	37,83	-952,0 to 1028	No	ns	>0,9999	Q-AG
DDT3-DNP-N-T vs. DDT6-DNP-N	-1439	-2428 to -448,7	Yes	****	<0,0001	Q-AH
DDT3-DNP-N-T vs. DDT6-DNP-N-T	-1810	-2799 to -819,9	Yes	****	<0,0001	Q-AI
DDT3-DNP-N-T vs. DDT6-DNP-W	113,8	-876,0 to 1104	No	ns	>0,9999	Q-AJ
DDT3-DNP-N-T vs. DDT6-DNP-W-T	67,83	-922,0 to 1058	No	ns	>0,9999	Q-AK
DDT3-DNP-N-T vs. DDT6-T	98,67	-891,1 to 1088	No	ns	>0,9999	Q-AL
DDT3-DNP-N-T vs. - Control	-118,3	-1108 to 871,5	No	ns	>0,9999	Q-AN
DDT3-DNP-W vs. DDT3-DNP-W-T	103,5	-886,3 to 1093	No	ns	>0,9999	R-S
DDT3-DNP-W vs. DDT3-T	105,8	-884,0 to 1096	No	ns	>0,9999	R-T
DDT3-DNP-W vs. DDT4	21,67	-968,1 to 1011	No	ns	>0,9999	R-U
DDT3-DNP-W vs. DDT4-DNP-N	-47,17	-1037 to 942,6	No	ns	>0,9999	R-V
DDT3-DNP-W vs. DDT4-DNP-N-T	53,17	-936,6 to 1043	No	ns	>0,9999	R-W
DDT3-DNP-W vs. DDT4-DNP-W	30,17	-959,6 to 1020	No	ns	>0,9999	R-X
DDT3-DNP-W vs. DDT4-DNP-W-T	-12,17	-1002 to 977,6	No	ns	>0,9999	R-Y
DDT3-DNP-W vs. DDT4-T	-124,3	-1114 to 865,5	No	ns	>0,9999	R-Z
DDT3-DNP-W vs. DDT5	10,33	-979,5 to 1000	No	ns	>0,9999	R-AA
DDT3-DNP-W vs. DDT5-DNP-N	-348,8	-1339 to 641,0	No	ns	>0,9999	R-AB
DDT3-DNP-W vs. DDT5-DNP-N-T	-307,3	-1297 to 682,5	No	ns	>0,9999	R-AC
DDT3-DNP-W vs. DDT5-DNP-W	30,67	-959,1 to 1020	No	ns	>0,9999	R-AD
DDT3-DNP-W vs. DDT5-DNP-W-T	64,67	-925,1 to 1054	No	ns	>0,9999	R-AE
DDT3-DNP-W vs. DDT5-T	38,83	-951,0 to 1029	No	ns	>0,9999	R-AF
DDT3-DNP-W vs. DDT6	-5667	-995,5 to 984,1	No	ns	>0,9999	R-AG
DDT3-DNP-W vs. DDT6-DNP-N	-1482	-2472 to -492,2	Yes	****	<0,0001	R-AH
DDT3-DNP-W vs. DDT6-DNP-N-T	-1853	-2843 to -863,4	Yes	****	<0,0001	R-AI
DDT3-DNP-W vs. DDT6-DNP-W	70,33	-919,5 to 1060	No	ns	>0,9999	R-AJ
DDT3-DNP-W vs. DDT6-DNP-W-T	24,33	-965,5 to 1014	No	ns	>0,9999	R-AK
DDT3-DNP-W vs. DDT6-T	55,17	-934,6 to 1045	No	ns	>0,9999	R-AL
DDT3-DNP-W vs. - Control	-161,8	-1152 to 828,0	No	ns	>0,9999	R-AN
DDT3-DNP-W-T vs. DDT3-T	2333	-987,5 to 992,1	No	ns	>0,9999	S-T
DDT3-DNP-W-T vs. DDT4	-81,83	-1072 to 908,0	No	ns	>0,9999	S-U
DDT3-DNP-W-T vs. DDT4-DNP-N	-150,7	-1140 to 839,1	No	ns	>0,9999	S-V
DDT3-DNP-W-T vs. DDT4-DNP-N-T	-50,33	-1040 to 939,5	No	ns	>0,9999	S-W
DDT3-DNP-W-T vs. DDT4-DNP-W	-73,33	-1063 to 916,5	No	ns	>0,9999	S-X
DDT3-DNP-W-T vs. DDT4-DNP-W-T	-115,7	-1105 to 874,1	No	ns	>0,9999	S-Y
DDT3-DNP-W-T vs. DDT4-T	-227,8	-1218 to 762,0	No	ns	>0,9999	S-Z
DDT3-DNP-W-T vs. DDT5	-93,17	-1083 to 896,6	No	ns	>0,9999	S-AA
DDT3-DNP-W-T vs. DDT5-DNP-N	-452,3	-1442 to 537,5	No	ns	0,9990	S-AB
DDT3-DNP-W-T vs. DDT5-DNP-N-T	-410,8	-1401 to 579,0	No	ns	0,9999	S-AC
DDT3-DNP-W-T vs. DDT5-DNP-W	-72,83	-1063 to 917,0	No	ns	>0,9999	S-AD
DDT3-DNP-W-T vs. DDT5-DNP-W-T	-38,83	-1029 to 951,0	No	ns	>0,9999	S-AE
DDT3-DNP-W-T vs. DDT5-T	-64,67	-1054 to 925,1	No	ns	>0,9999	S-AF
DDT3-DNP-W-T vs. DDT6	-109,2	-1099 to 880,6	No	ns	>0,9999	S-AG
DDT3-DNP-W-T vs. DDT6-DNP-N	-1586	-2575 to -595,7	Yes	****	<0,0001	S-AH
DDT3-DNP-W-T vs. DDT6-DNP-N-T	-1957	-2946 to -966,9	Yes	****	<0,0001	S-AI
DDT3-DNP-W-T vs. DDT6-DNP-W	-33,17	-1023 to 956,6	No	ns	>0,9999	S-AJ
DDT3-DNP-W-T vs. DDT6-DNP-W-T	-79,17	-1069 to 910,6	No	ns	>0,9999	S-AK
DDT3-DNP-W-T vs. DDT6-T	-48,33	-1038 to 941,5	No	ns	>0,9999	S-AL
DDT3-DNP-W-T vs. - Control	-265,3	-1255 to 724,5	No	ns	>0,9999	S-AN
DDT3-T vs. DDT4	-84,17	-1074 to 905,6	No	ns	>0,9999	T-U
DDT3-T vs. DDT4-DNP-N	-153,0	-1143 to 836,8	No	ns	>0,9999	T-V
DDT3-T vs. DDT4-DNP-N-T	-52,67	-1042 to 937,1	No	ns	>0,9999	T-W
DDT3-T vs. DDT4-DNP-W	-75,67	-1065 to 914,1	No	ns	>0,9999	T-X
DDT3-T vs. DDT4-DNP-W-T	-118,0	-1108 to 871,8	No	ns	>0,9999	T-Y
DDT3-T vs. DDT4-T	-230,2	-1220 to 759,6	No	ns	>0,9999	T-Z
DDT3-T vs. DDT5	-95,50	-1085 to 894,3	No	ns	>0,9999	T-AA
DDT3-T vs. DDT5-DNP-N	-454,7	-1444 to 535,1	No	ns	0,9988	T-AB
DDT3-T vs. DDT5-DNP-N-T	-413,2	-1403 to 576,6	No	ns	0,9998	T-AC
DDT3-T vs. DDT5-DNP-W	-75,17	-1065 to 914,6	No	ns	>0,9999	T-AD
DDT3-T vs. DDT5-DNP-W-T	-41,17	-1031 to 948,6	No	ns	>0,9999	T-AE
DDT3-T vs. DDT5-T	-67,00	-1057 to 922,8	No	ns	>0,9999	T-AF
DDT3-T vs. DDT6	-111,5	-1101 to 878,3	No	ns	>0,9999	T-AG
DDT3-T vs. DDT6-DNP-N	-1588	-2578 to -598,0	Yes	****	<0,0001	T-AH
DDT3-T vs. DDT6-DNP-N-T	-1959	-2949 to -969,2	Yes	****	<0,0001	T-AI
DDT3-T vs. DDT6-DNP-W	-35,50	-1025 to 954,3	No	ns	>0,9999	T-AJ
DDT3-T vs. DDT6-DNP-W-T	-81,50	-1071 to 908,3	No	ns	>0,9999	T-AK
DDT3-T vs. DDT6-T	-50,67	-1040 to 939,1	No	ns	>0,9999	T-AL
DDT3-T vs. - Control	-267,7	-1257 to 722,1	No	ns	>0,9999	T-AN
DDT4 vs. DDT4-DNP-N	-68,83	-1059 to 921,0	No	ns	>0,9999	U-V
DDT4 vs. DDT4-DNP-N-T	31,50	-958,3 to 1021	No	ns	>0,9999	U-W
DDT4 vs. DDT4-DNP-W	8500	-981,3 to 998,3	No	ns	>0,9999	U-X
DDT4 vs. DDT4-DNP-W-T	-33,83	-1024 to 956,0	No	ns	>0,9999	U-Y
DDT4 vs. DDT4-T	-146,0	-1136 to 843,8	No	ns	>0,9999	U-Z
DDT4 vs. DDT5	-11,33	-1001 to 978,5	No	ns	>0,9999	U-AA
DDT4 vs. DDT5-DNP-N	-370,5	-1360 to 619,3	No	ns	>0,9999	U-AB
DDT4 vs. DDT5-DNP-N-T	-329,0	-1319 to 660,8	No	ns	>0,9999	U-AC
DDT4 vs. DDT5-DNP-W	9000	-980,8 to 998,8	No	ns	>0,9999	U-AD
DDT4 vs. DDT5-DNP-W-T	43,00	-946,8 to 1033	No	ns	>0,9999	U-AE
DDT4 vs. DDT5-T	17,17	-972,6 to 1007	No	ns	>0,9999	U-AF
DDT4 vs. DDT6	-27,33	-1017 to 962,5	No	ns	>0,9999	U-AG
DDT4 vs. DDT6-DNP-N	-1504	-2493 to -513,9	Yes	****	<0,0001	U-AH
DDT4 vs. DDT6-DNP-N-T	-1875	-2865 to -885,0	Yes	****	<0,0001	U-AI
DDT4 vs. DDT6-DNP-W	48,67	-941,1 to 1038	No	ns	>0,9999	U-AJ
DDT4 vs. DDT6-DNP-W-T	2667	-987,1 to 992,5	No	ns	>0,9999	U-AK
DDT4 vs. DDT6-T	33,50	-956,3 to 1023	No	ns	>0,9999	U-AL
DDT4 vs. - Control	-183,5	-1173 to 806,3	No	ns	>0,9999	U-AN
DDT4-DNP-N vs. DDT4-DNP-N-T	100,3	-889,5 to 1090	No	ns	>0,9999	V-W
DDT4-DNP-N vs. DDT4-DNP-W	77,33	-912,5 to 1067	No	ns	>0,9999	V-X
DDT4-DNP-N vs. DDT4-DNP-W-T	35,00	-954,8 to 1025	No	ns	>0,9999	V-Y
DDT4-DNP-N vs. DDT4-T	-77,17	-1067 to 912,6	No	ns	>0,9999	V-Z
DDT4-DNP-N vs. DDT5	57,50	-932,3 to 1047	No	ns	>0,9999	V-AA
DDT4-DNP-N vs. DDT5-DNP-N	-301,7	-1291 to 688,1	No	ns	>0,9999	V-AB
DDT4-DNP-N vs. DDT5-DNP-N-T	-260,2	-1250 to 729,6	No	ns	>0,9999	V-AC
DDT4-DNP-N vs. DDT5-DNP-W	77,83	-912,0 to 1068	No	ns	>0,9999	V-AD
DDT4-DNP-N vs. DDT5-DNP-W-T	111,8	-878,0 to 1102	No	ns	>0,9999	V-AE
DDT4-DNP-N vs. DDT5-T	86,00	-903,8 to 1076	No	ns	>0,9999	V-AF
DDT4-DNP-N vs. DDT6	41,50	-948,3 to 1031	No	ns	>0,9999	V-AG
DDT4-DNP-N vs. DDT6-DNP-N	-1435	-2425 to -445,0	Yes	****	<0,0001	V-AH
DDT4-DNP-N vs. DDT6-DNP-N-T	-1806	-2796 to -816,2	Yes	****	<0,0001	V-AI
DDT4-DNP-N vs. DDT6-DNP-W	117,5	-872,3 to 1107	No	ns	>0,9999	V-AJ
DDT4-DNP-N vs. DDT6-DNP-W-T	71,50	-918,3 to 1061	No	ns	>0,9999	V-AK
DDT4-DNP-N vs. DDT6-T	102,3	-887,5 to 1092	No	ns	>0,9999	V-AL
DDT4-DNP-N vs. - Control	-114,7	-1104 to 875,1	No	ns	>0,9999	V-AN
DDT4-DNP-N-T vs. DDT4-DNP-W	-23,00	-1013 to 966,8	No	ns	>0,9999	W-X
DDT4-DNP-N-T vs. DDT4-DNP-W-T	-65,33	-1055 to 924,5	No	ns	>0,9999	W-Y
DDT4-DNP-N-T vs. DDT4-T	-177,5	-1167 to 812,3	No	ns	>0,9999	W-Z
DDT4-DNP-N-T vs. DDT5	-42,83	-1033 to 947,0	No	ns	>0,9999	W-AA
DDT4-DNP-N-T vs. DDT5-DNP-N	-402,0	-1392 to 587,8	No	ns	>0,9999	W-AB
DDT4-DNP-N-T vs. DDT5-DNP-N-T	-360,5	-1350 to 629,3	No	ns	>0,9999	W-AC
DDT4-DNP-N-T vs. DDT5-DNP-W	-22,50	-1012 to 967,3	No	ns	>0,9999	W-AD
DDT4-DNP-N-T vs. DDT5-DNP-W-T	11,50	-978,3 to 1001	No	ns	>0,9999	W-AE
DDT4-DNP-N-T vs. DDT5-T	-14,33	-1004 to 975,5	No	ns	>0,9999	W-AF
DDT4-DNP-N-T vs. DDT6	-58,83	-1049 to 931,0	No	ns	>0,9999	W-AG
DDT4-DNP-N-T vs. DDT6-DNP-N	-1535	-2525 to -545,4	Yes	****	<0,0001	W-AH
DDT4-DNP-N-T vs. DDT6-DNP-N-T	-1906	-2896 to -916,5	Yes	****	<0,0001	W-AI
DDT4-DNP-N-T vs. DDT6-DNP-W	17,17	-972,6 to 1007	No	ns	>0,9999	W-AJ
DDT4-DNP-N-T vs. DDT6-DNP-W-T	-28,83	-1019 to 961,0	No	ns	>0,9999	W-AK
DDT4-DNP-N-T vs. DDT6-T	2000	-987,8 to 991,8	No	ns	>0,9999	W-AL
DDT4-DNP-N-T vs. - Control	-215,0	-1205 to 774,8	No	ns	>0,9999	W-AN
DDT4-DNP-W vs. DDT4-DNP-W-T	-42,33	-1032 to 947,5	No	ns	>0,9999	X-Y
DDT4-DNP-W vs. DDT4-T	-154,5	-1144 to 835,3	No	ns	>0,9999	X-Z
DDT4-DNP-W vs. DDT5	-19,83	-1010 to 970,0	No	ns	>0,9999	X-AA
DDT4-DNP-W vs. DDT5-DNP-N	-379,0	-1369 to 610,8	No	ns	>0,9999	X-AB
DDT4-DNP-W vs. DDT5-DNP-N-T	-337,5	-1327 to 652,3	No	ns	>0,9999	X-AC
DDT4-DNP-W vs. DDT5-DNP-W	0,5000	-989,3 to 990,3	No	ns	>0,9999	X-AD
DDT4-DNP-W vs. DDT5-DNP-W-T	34,50	-955,3 to 1024	No	ns	>0,9999	X-AE
DDT4-DNP-W vs. DDT5-T	8667	-981,1 to 998,5	No	ns	>0,9999	X-AF
DDT4-DNP-W vs. DDT6	-35,83	-1026 to 954,0	No	ns	>0,9999	X-AG
DDT4-DNP-W vs. DDT6-DNP-N	-1512	-2502 to -522,4	Yes	****	<0,0001	X-AH
DDT4-DNP-W vs. DDT6-DNP-N-T	-1883	-2873 to -893,5	Yes	****	<0,0001	X-AI
DDT4-DNP-W vs. DDT6-DNP-W	40,17	-949,6 to 1030	No	ns	>0,9999	X-AJ
DDT4-DNP-W vs. DDT6-DNP-W-T	-5833	-995,6 to 984,0	No	ns	>0,9999	X-AK
DDT4-DNP-W vs. DDT6-T	25,00	-964,8 to 1015	No	ns	>0,9999	X-AL
DDT4-DNP-W vs. - Control	-192,0	-1182 to 797,8	No	ns	>0,9999	X-AN
DDT4-DNP-W-T vs. DDT4-T	-112,2	-1102 to 877,6	No	ns	>0,9999	Y-Z
DDT4-DNP-W-T vs. DDT5	22,50	-967,3 to 1012	No	ns	>0,9999	Y-AA
DDT4-DNP-W-T vs. DDT5-DNP-N	-336,7	-1326 to 653,1	No	ns	>0,9999	Y-AB
DDT4-DNP-W-T vs. DDT5-DNP-N-T	-295,2	-1285 to 694,6	No	ns	>0,9999	Y-AC
DDT4-DNP-W-T vs. DDT5-DNP-W	42,83	-947,0 to 1033	No	ns	>0,9999	Y-AD
DDT4-DNP-W-T vs. DDT5-DNP-W-T	76,83	-913,0 to 1067	No	ns	>0,9999	Y-AE
DDT4-DNP-W-T vs. DDT5-T	51,00	-938,8 to 1041	No	ns	>0,9999	Y-AF
DDT4-DNP-W-T vs. DDT6	6500	-983,3 to 996,3	No	ns	>0,9999	Y-AG
DDT4-DNP-W-T vs. DDT6-DNP-N	-1470	-2460 to -480,0	Yes	****	<0,0001	Y-AH
DDT4-DNP-W-T vs. DDT6-DNP-N-T	-1841	-2831 to -851,2	Yes	****	<0,0001	Y-AI
DDT4-DNP-W-T vs. DDT6-DNP-W	82,50	-907,3 to 1072	No	ns	>0,9999	Y-AJ
DDT4-DNP-W-T vs. DDT6-DNP-W-T	36,50	-953,3 to 1026	No	ns	>0,9999	Y-AK
DDT4-DNP-W-T vs. DDT6-T	67,33	-922,5 to 1057	No	ns	>0,9999	Y-AL
DDT4-DNP-W-T vs. - Control	-149,7	-1139 to 840,1	No	ns	>0,9999	Y-AN
DDT4-T vs. DDT5	134,7	-855,1 to 1124	No	ns	>0,9999	Z-AA
DDT4-T vs. DDT5-DNP-N	-224,5	-1214 to 765,3	No	ns	>0,9999	Z-AB
DDT4-T vs. DDT5-DNP-N-T	-183,0	-1173 to 806,8	No	ns	>0,9999	Z-AC
DDT4-T vs. DDT5-DNP-W	155,0	-834,8 to 1145	No	ns	>0,9999	Z-AD
DDT4-T vs. DDT5-DNP-W-T	189,0	-800,8 to 1179	No	ns	>0,9999	Z-AE
DDT4-T vs. DDT5-T	163,2	-826,6 to 1153	No	ns	>0,9999	Z-AF
DDT4-T vs. DDT6	118,7	-871,1 to 1108	No	ns	>0,9999	Z-AG
DDT4-T vs. DDT6-DNP-N	-1358	-2347 to -367,9	Yes	***	0,0001	Z-AH
DDT4-T vs. DDT6-DNP-N-T	-1729	-2719 to -739,0	Yes	****	<0,0001	Z-AI
DDT4-T vs. DDT6-DNP-W	194,7	-795,1 to 1184	No	ns	>0,9999	Z-AJ
DDT4-T vs. DDT6-DNP-W-T	148,7	-841,1 to 1138	No	ns	>0,9999	Z-AK
DDT4-T vs. DDT6-T	179,5	-810,3 to 1169	No	ns	>0,9999	Z-AL
DDT4-T vs. - Control	-37,50	-1027 to 952,3	No	ns	>0,9999	Z-AN
DDT5 vs. DDT5-DNP-N	-359,2	-1349 to 630,6	No	ns	>0,9999	AA-AB
DDT5 vs. DDT5-DNP-N-T	-317,7	-1307 to 672,1	No	ns	>0,9999	AA-AC
DDT5 vs. DDT5-DNP-W	20,33	-969,5 to 1010	No	ns	>0,9999	AA-AD
DDT5 vs. DDT5-DNP-W-T	54,33	-935,5 to 1044	No	ns	>0,9999	AA-AE
DDT5 vs. DDT5-T	28,50	-961,3 to 1018	No	ns	>0,9999	AA-AF
DDT5 vs. DDT6	-16,00	-1006 to 973,8	No	ns	>0,9999	AA-AG
DDT5 vs. DDT6-DNP-N	-1492	-2482 to -502,5	Yes	****	<0,0001	AA-AH
DDT5 vs. DDT6-DNP-N-T	-1864	-2853 to -873,7	Yes	****	<0,0001	AA-AI
DDT5 vs. DDT6-DNP-W	60,00	-929,8 to 1050	No	ns	>0,9999	AA-AJ
DDT5 vs. DDT6-DNP-W-T	14,00	-975,8 to 1004	No	ns	>0,9999	AA-AK
DDT5 vs. DDT6-T	44,83	-945,0 to 1035	No	ns	>0,9999	AA-AL
DDT5 vs. - Control	-172,2	-1162 to 817,6	No	ns	>0,9999	AA-AN
DDT5-DNP-N vs. DDT5-DNP-N-T	41,50	-948,3 to 1031	No	ns	>0,9999	AB-AC
DDT5-DNP-N vs. DDT5-DNP-W	379,5	-610,3 to 1369	No	ns	>0,9999	AB-AD
DDT5-DNP-N vs. DDT5-DNP-W-T	413,5	-576,3 to 1403	No	ns	0,9998	AB-AE
DDT5-DNP-N vs. DDT5-T	387,7	-602,1 to 1377	No	ns	>0,9999	AB-AF
DDT5-DNP-N vs. DDT6	343,2	-646,6 to 1333	No	ns	>0,9999	AB-AG
DDT5-DNP-N vs. DDT6-DNP-N	-1133	-2123 to -143,4	Yes	**	0,0064	AB-AH
DDT5-DNP-N vs. DDT6-DNP-N-T	-1504	-2494 to -514,5	Yes	****	<0,0001	AB-AI
DDT5-DNP-N vs. DDT6-DNP-W	419,2	-570,6 to 1409	No	ns	0,9998	AB-AJ
DDT5-DNP-N vs. DDT6-DNP-W-T	373,2	-616,6 to 1363	No	ns	>0,9999	AB-AK
DDT5-DNP-N vs. DDT6-T	404,0	-585,8 to 1394	No	ns	0,9999	AB-AL
DDT5-DNP-N vs. - Control	187,0	-802,8 to 1177	No	ns	>0,9999	AB-AN
DDT5-DNP-N-T vs. DDT5-DNP-W	338,0	-651,8 to 1328	No	ns	>0,9999	AC-AD
DDT5-DNP-N-T vs. DDT5-DNP-W-T	372,0	-617,8 to 1362	No	ns	>0,9999	AC-AE
DDT5-DNP-N-T vs. DDT5-T	346,2	-643,6 to 1336	No	ns	>0,9999	AC-AF
DDT5-DNP-N-T vs. DDT6	301,7	-688,1 to 1291	No	ns	>0,9999	AC-AG
DDT5-DNP-N-T vs. DDT6-DNP-N	-1175	-2164 to -184,9	Yes	**	0,0033	AC-AH
DDT5-DNP-N-T vs. DDT6-DNP-N-T	-1546	-2536 to -556,0	Yes	****	<0,0001	AC-AI
DDT5-DNP-N-T vs. DDT6-DNP-W	377,7	-612,1 to 1367	No	ns	>0,9999	AC-AJ
DDT5-DNP-N-T vs. DDT6-DNP-W-T	331,7	-658,1 to 1321	No	ns	>0,9999	AC-AK
DDT5-DNP-N-T vs. DDT6-T	362,5	-627,3 to 1352	No	ns	>0,9999	AC-AL
DDT5-DNP-N-T vs. - Control	145,5	-844,3 to 1135	No	ns	>0,9999	AC-AN
DDT5-DNP-W vs. DDT5-DNP-W-T	34,00	-955,8 to 1024	No	ns	>0,9999	AD-AE
DDT5-DNP-W vs. DDT5-T	8167	-981,6 to 998,0	No	ns	>0,9999	AD-AF
DDT5-DNP-W vs. DDT6	-36,33	-1026 to 953,5	No	ns	>0,9999	AD-AG
DDT5-DNP-W vs. DDT6-DNP-N	-1513	-2502 to -522,9	Yes	****	<0,0001	AD-AH
DDT5-DNP-W vs. DDT6-DNP-N-T	-1884	-2874 to -894,0	Yes	****	<0,0001	AD-AI
DDT5-DNP-W vs. DDT6-DNP-W	39,67	-950,1 to 1029	No	ns	>0,9999	AD-AJ
DDT5-DNP-W vs. DDT6-DNP-W-T	-6333	-996,1 to 983,5	No	ns	>0,9999	AD-AK
DDT5-DNP-W vs. DDT6-T	24,50	-965,3 to 1014	No	ns	>0,9999	AD-AL
DDT5-DNP-W vs. - Control	-192,5	-1182 to 797,3	No	ns	>0,9999	AD-AN
DDT5-DNP-W-T vs. DDT5-T	-25,83	-1016 to 964,0	No	ns	>0,9999	AE-AF
DDT5-DNP-W-T vs. DDT6	-70,33	-1060 to 919,5	No	ns	>0,9999	AE-AG
DDT5-DNP-W-T vs. DDT6-DNP-N	-1547	-2536 to -556,9	Yes	****	<0,0001	AE-AH
DDT5-DNP-W-T vs. DDT6-DNP-N-T	-1918	-2908 to -928,0	Yes	****	<0,0001	AE-AI
DDT5-DNP-W-T vs. DDT6-DNP-W	5667	-984,1 to 995,5	No	ns	>0,9999	AE-AJ
DDT5-DNP-W-T vs. DDT6-DNP-W-T	-40,33	-1030 to 949,5	No	ns	>0,9999	AE-AK
DDT5-DNP-W-T vs. DDT6-T	-9500	-999,3 to 980,3	No	ns	>0,9999	AE-AL
DDT5-DNP-W-T vs. - Control	-226,5	-1216 to 763,3	No	ns	>0,9999	AE-AN
DDT5-T vs. DDT6	-44,50	-1034 to 945,3	No	ns	>0,9999	AF-AG
DDT5-T vs. DDT6-DNP-N	-1521	-2511 to -531,0	Yes	****	<0,0001	AF-AH
DDT5-T vs. DDT6-DNP-N-T	-1892	-2882 to -902,2	Yes	****	<0,0001	AF-AI
DDT5-T vs. DDT6-DNP-W	31,50	-958,3 to 1021	No	ns	>0,9999	AF-AJ
DDT5-T vs. DDT6-DNP-W-T	-14,50	-1004 to 975,3	No	ns	>0,9999	AF-AK
DDT5-T vs. DDT6-T	16,33	-973,5 to 1006	No	ns	>0,9999	AF-AL
DDT5-T vs. - Control	-200,7	-1190 to 789,1	No	ns	>0,9999	AF-AN
DDT6 vs. DDT6-DNP-N	-1476	-2466 to -486,5	Yes	****	<0,0001	AG-AH
DDT6 vs. DDT6-DNP-N-T	-1848	-2837 to -857,7	Yes	****	<0,0001	AG-AI
DDT6 vs. DDT6-DNP-W	76,00	-913,8 to 1066	No	ns	>0,9999	AG-AJ
DDT6 vs. DDT6-DNP-W-T	30,00	-959,8 to 1020	No	ns	>0,9999	AG-AK
DDT6 vs. DDT6-T	60,83	-929,0 to 1051	No	ns	>0,9999	AG-AL
DDT6 vs. - Control	-156,2	-1146 to 833,6	No	ns	>0,9999	AG-AN
DDT6-DNP-N vs. DDT6-DNP-N-T	-371,2	-1361 to 618,6	No	ns	>0,9999	AH-AI
DDT6-DNP-N vs. DDT6-DNP-W	1552	562,5 to 2542	Yes	****	<0,0001	AH-AJ
DDT6-DNP-N vs. DDT6-DNP-W-T	1506	516,5 to 2496	Yes	****	<0,0001	AH-AK
DDT6-DNP-N vs. DDT6-T	1537	547,4 to 2527	Yes	****	<0,0001	AH-AL
DDT6-DNP-N vs. - Control	1320	330,4 to 2310	Yes	***	0,0003	AH-AN
DDT6-DNP-N-T vs. DDT6-DNP-W	1924	933,7 to 2913	Yes	****	<0,0001	AI-AJ
DDT6-DNP-N-T vs. DDT6-DNP-W-T	1878	887,7 to 2867	Yes	****	<0,0001	AI-AK
DDT6-DNP-N-T vs. DDT6-T	1908	918,5 to 2898	Yes	****	<0,0001	AI-AL
DDT6-DNP-N-T vs. - Control	1691	701,5 to 2681	Yes	****	<0,0001	AI-AN
DDT6-DNP-W vs. DDT6-DNP-W-T	-46,00	-1036 to 943,8	No	ns	>0,9999	AJ-AK
DDT6-DNP-W vs. DDT6-T	-15,17	-1005 to 974,6	No	ns	>0,9999	AJ-AL
DDT6-DNP-W vs. - Control	-232,2	-1222 to 757,6	No	ns	>0,9999	AJ-AN
DDT6-DNP-W-T vs. DDT6-T	30,83	-959,0 to 1021	No	ns	>0,9999	AK-AL
DDT6-DNP-W-T vs. - Control	-186,2	-1176 to 803,6	No	ns	>0,9999	AK-AN
DDT6-T vs. - Control	-217,0	-1207 to 772,8	No	ns	>0,9999	AL-AN
Test details	Mean 1	Mean 2	Mean Diff,	SE of diff,	n1	n2	q	DF
DDT1a vs. DDT1a-N	163,7	231,8	-68,17	251,2	6	6	0,3838	189
DDT1a vs. DDT1b noChol-N	163,7	58,67	105,0	307,6	6	3	0,4827	189
DDT1a vs. DDT1b-2xChol-N	163,7	55,67	108,0	307,6	6	3	0,4965	189
DDT1a vs. DDT1a-N-T	163,7	142,7	21,00	251,2	6	6	0,1182	189
DDT1a vs. DDT1a-W	163,7	122,7	41,00	251,2	6	6	0,2308	189
DDT1a vs. DDT1a-W-T	163,7	193,3	-29,67	251,2	6	6	0,1670	189
DDT1a vs. DDT1a-T	163,7	132,2	31,50	251,2	6	6	0,1773	189
DDT1a vs. DDT2	163,7	479,2	-315,5	251,2	6	6	1776	189
DDT1a vs. DDT2-DNP-N	163,7	158,8	4833	251,2	6	6	0,02721	189
DDT1a vs. DDT2-DNP-N-T	163,7	147,3	16,33	251,2	6	6	0,09196	189
DDT1a vs. DDT2-DNP-W	163,7	223,7	-60,00	251,2	6	6	0,3378	189
DDT1a vs. DDT2-DNP-W-T	163,7	162,5	1167	251,2	6	6	0,006568	189
DDT1a vs. DDT2-T	163,7	234,5	-70,83	251,2	6	6	0,3988	189
DDT1a vs. DDT3	163,7	156,5	7167	251,2	6	6	0,04035	189
DDT1a vs. DDT3-DNP-N	163,7	211,2	-47,50	251,2	6	6	0,2674	189
DDT1a vs. DDT3-DNP-N-T	163,7	283,0	-119,3	251,2	6	6	0,6718	189
DDT1a vs. DDT3-DNP-W	163,7	239,5	-75,83	251,2	6	6	0,4269	189
DDT1a vs. DDT3-DNP-W-T	163,7	136,0	27,67	251,2	6	6	0,1558	189
DDT1a vs. DDT3-T	163,7	133,7	30,00	251,2	6	6	0,1689	189
DDT1a vs. DDT4	163,7	217,8	-54,17	251,2	6	6	0,3050	189
DDT1a vs. DDT4-DNP-N	163,7	286,7	-123,0	251,2	6	6	0,6925	189
DDT1a vs. DDT4-DNP-N-T	163,7	186,3	-22,67	251,2	6	6	0,1276	189
DDT1a vs. DDT4-DNP-W	163,7	209,3	-45,67	251,2	6	6	0,2571	189
DDT1a vs. DDT4-DNP-W-T	163,7	251,7	-88,00	251,2	6	6	0,4954	189
DDT1a vs. DDT4-T	163,7	363,8	-200,2	251,2	6	6	1127	189
DDT1a vs. DDT5	163,7	229,2	-65,50	251,2	6	6	0,3688	189
DDT1a vs. DDT5-DNP-N	163,7	588,3	-424,7	251,2	6	6	2391	189
DDT1a vs. DDT5-DNP-N-T	163,7	546,8	-383,2	251,2	6	6	2157	189
DDT1a vs. DDT5-DNP-W	163,7	208,8	-45,17	251,2	6	6	0,2543	189
DDT1a vs. DDT5-DNP-W-T	163,7	174,8	-11,17	251,2	6	6	0,06287	189
DDT1a vs. DDT5-T	163,7	200,7	-37,00	251,2	6	6	0,2083	189
DDT1a vs. DDT6	163,7	245,2	-81,50	251,2	6	6	0,4588	189
DDT1a vs. DDT6-DNP-N	163,7	1722	-1558	251,2	6	6	8771	189
DDT1a vs. DDT6-DNP-N-T	163,7	2093	-1929	251,2	6	6	10,86	189
DDT1a vs. DDT6-DNP-W	163,7	169,2	-5500	251,2	6	6	0,03096	189
DDT1a vs. DDT6-DNP-W-T	163,7	215,2	-51,50	251,2	6	6	0,2899	189
DDT1a vs. DDT6-T	163,7	184,3	-20,67	251,2	6	6	0,1164	189
DDT1a vs. - Control	163,7	401,3	-237,7	251,2	6	6	1338	189
DDT1a-N vs. DDT1b noChol-N	231,8	58,67	173,2	307,6	6	3	0,7960	189
DDT1a-N vs. DDT1b-2xChol-N	231,8	55,67	176,2	307,6	6	3	0,8098	189
DDT1a-N vs. DDT1a-N-T	231,8	142,7	89,17	251,2	6	6	0,5020	189
DDT1a-N vs. DDT1a-W	231,8	122,7	109,2	251,2	6	6	0,6146	189
DDT1a-N vs. DDT1a-W-T	231,8	193,3	38,50	251,2	6	6	0,2168	189
DDT1a-N vs. DDT1a-T	231,8	132,2	99,67	251,2	6	6	0,5611	189
DDT1a-N vs. DDT2	231,8	479,2	-247,3	251,2	6	6	1392	189
DDT1a-N vs. DDT2-DNP-N	231,8	158,8	73,00	251,2	6	6	0,4110	189
DDT1a-N vs. DDT2-DNP-N-T	231,8	147,3	84,50	251,2	6	6	0,4757	189
DDT1a-N vs. DDT2-DNP-W	231,8	223,7	8167	251,2	6	6	0,04598	189
DDT1a-N vs. DDT2-DNP-W-T	231,8	162,5	69,33	251,2	6	6	0,3903	189
DDT1a-N vs. DDT2-T	231,8	234,5	-2667	251,2	6	6	0,01501	189
DDT1a-N vs. DDT3	231,8	156,5	75,33	251,2	6	6	0,4241	189
DDT1a-N vs. DDT3-DNP-N	231,8	211,2	20,67	251,2	6	6	0,1164	189
DDT1a-N vs. DDT3-DNP-N-T	231,8	283,0	-51,17	251,2	6	6	0,2881	189
DDT1a-N vs. DDT3-DNP-W	231,8	239,5	-7667	251,2	6	6	0,04316	189
DDT1a-N vs. DDT3-DNP-W-T	231,8	136,0	95,83	251,2	6	6	0,5395	189
DDT1a-N vs. DDT3-T	231,8	133,7	98,17	251,2	6	6	0,5527	189
DDT1a-N vs. DDT4	231,8	217,8	14,00	251,2	6	6	0,07882	189
DDT1a-N vs. DDT4-DNP-N	231,8	286,7	-54,83	251,2	6	6	0,3087	189
DDT1a-N vs. DDT4-DNP-N-T	231,8	186,3	45,50	251,2	6	6	0,2562	189
DDT1a-N vs. DDT4-DNP-W	231,8	209,3	22,50	251,2	6	6	0,1267	189
DDT1a-N vs. DDT4-DNP-W-T	231,8	251,7	-19,83	251,2	6	6	0,1117	189
DDT1a-N vs. DDT4-T	231,8	363,8	-132,0	251,2	6	6	0,7432	189
DDT1a-N vs. DDT5	231,8	229,2	2667	251,2	6	6	0,01501	189
DDT1a-N vs. DDT5-DNP-N	231,8	588,3	-356,5	251,2	6	6	2007	189
DDT1a-N vs. DDT5-DNP-N-T	231,8	546,8	-315,0	251,2	6	6	1773	189
DDT1a-N vs. DDT5-DNP-W	231,8	208,8	23,00	251,2	6	6	0,1295	189
DDT1a-N vs. DDT5-DNP-W-T	231,8	174,8	57,00	251,2	6	6	0,3209	189
DDT1a-N vs. DDT5-T	231,8	200,7	31,17	251,2	6	6	0,1755	189
DDT1a-N vs. DDT6	231,8	245,2	-13,33	251,2	6	6	0,07507	189
DDT1a-N vs. DDT6-DNP-N	231,8	1722	-1490	251,2	6	6	8387	189
DDT1a-N vs. DDT6-DNP-N-T	231,8	2093	-1861	251,2	6	6	10,48	189
DDT1a-N vs. DDT6-DNP-W	231,8	169,2	62,67	251,2	6	6	0,3528	189
DDT1a-N vs. DDT6-DNP-W-T	231,8	215,2	16,67	251,2	6	6	0,09383	189
DDT1a-N vs. DDT6-T	231,8	184,3	47,50	251,2	6	6	0,2674	189
DDT1a-N vs. - Control	231,8	401,3	-169,5	251,2	6	6	0,9543	189
DDT1b noChol-N vs. DDT1b-2xChol-N	58,67	55,67	3000	355,2	3	3	0,01194	189
DDT1b noChol-N vs. DDT1a-N-T	58,67	142,7	-84,00	307,6	3	6	0,3861	189
DDT1b noChol-N vs. DDT1a-W	58,67	122,7	-64,00	307,6	3	6	0,2942	189
DDT1b noChol-N vs. DDT1a-W-T	58,67	193,3	-134,7	307,6	3	6	0,6190	189
DDT1b noChol-N vs. DDT1a-T	58,67	132,2	-73,50	307,6	3	6	0,3379	189
DDT1b noChol-N vs. DDT2	58,67	479,2	-420,5	307,6	3	6	1933	189
DDT1b noChol-N vs. DDT2-DNP-N	58,67	158,8	-100,2	307,6	3	6	0,4605	189
DDT1b noChol-N vs. DDT2-DNP-N-T	58,67	147,3	-88,67	307,6	3	6	0,4076	189
DDT1b noChol-N vs. DDT2-DNP-W	58,67	223,7	-165,0	307,6	3	6	0,7585	189
DDT1b noChol-N vs. DDT2-DNP-W-T	58,67	162,5	-103,8	307,6	3	6	0,4773	189
DDT1b noChol-N vs. DDT2-T	58,67	234,5	-175,8	307,6	3	6	0,8083	189
DDT1b noChol-N vs. DDT3	58,67	156,5	-97,83	307,6	3	6	0,4497	189
DDT1b noChol-N vs. DDT3-DNP-N	58,67	211,2	-152,5	307,6	3	6	0,7010	189
DDT1b noChol-N vs. DDT3-DNP-N-T	58,67	283,0	-224,3	307,6	3	6	1031	189
DDT1b noChol-N vs. DDT3-DNP-W	58,67	239,5	-180,8	307,6	3	6	0,8313	189
DDT1b noChol-N vs. DDT3-DNP-W-T	58,67	136,0	-77,33	307,6	3	6	0,3555	189
DDT1b noChol-N vs. DDT3-T	58,67	133,7	-75,00	307,6	3	6	0,3448	189
DDT1b noChol-N vs. DDT4	58,67	217,8	-159,2	307,6	3	6	0,7317	189
DDT1b noChol-N vs. DDT4-DNP-N	58,67	286,7	-228,0	307,6	3	6	1048	189
DDT1b noChol-N vs. DDT4-DNP-N-T	58,67	186,3	-127,7	307,6	3	6	0,5869	189
DDT1b noChol-N vs. DDT4-DNP-W	58,67	209,3	-150,7	307,6	3	6	0,6926	189
DDT1b noChol-N vs. DDT4-DNP-W-T	58,67	251,7	-193,0	307,6	3	6	0,8872	189
DDT1b noChol-N vs. DDT4-T	58,67	363,8	-305,2	307,6	3	6	1403	189
DDT1b noChol-N vs. DDT5	58,67	229,2	-170,5	307,6	3	6	0,7838	189
DDT1b noChol-N vs. DDT5-DNP-N	58,67	588,3	-529,7	307,6	3	6	2435	189
DDT1b noChol-N vs. DDT5-DNP-N-T	58,67	546,8	-488,2	307,6	3	6	2244	189
DDT1b noChol-N vs. DDT5-DNP-W	58,67	208,8	-150,2	307,6	3	6	0,6903	189
DDT1b noChol-N vs. DDT5-DNP-W-T	58,67	174,8	-116,2	307,6	3	6	0,5340	189
DDT1b noChol-N vs. DDT5-T	58,67	200,7	-142,0	307,6	3	6	0,6528	189
DDT1b noChol-N vs. DDT6	58,67	245,2	-186,5	307,6	3	6	0,8573	189
DDT1b noChol-N vs. DDT6-DNP-N	58,67	1722	-1663	307,6	3	6	7644	189
DDT1b noChol-N vs. DDT6-DNP-N-T	58,67	2093	-2034	307,6	3	6	9350	189
DDT1b noChol-N vs. DDT6-DNP-W	58,67	169,2	-110,5	307,6	3	6	0,5080	189
DDT1b noChol-N vs. DDT6-DNP-W-T	58,67	215,2	-156,5	307,6	3	6	0,7194	189
DDT1b noChol-N vs. DDT6-T	58,67	184,3	-125,7	307,6	3	6	0,5777	189
DDT1b noChol-N vs. - Control	58,67	401,3	-342,7	307,6	3	6	1575	189
DDT1b-2xChol-N vs. DDT1a-N-T	55,67	142,7	-87,00	307,6	3	6	0,3999	189
DDT1b-2xChol-N vs. DDT1a-W	55,67	122,7	-67,00	307,6	3	6	0,3080	189
DDT1b-2xChol-N vs. DDT1a-W-T	55,67	193,3	-137,7	307,6	3	6	0,6328	189
DDT1b-2xChol-N vs. DDT1a-T	55,67	132,2	-76,50	307,6	3	6	0,3517	189
DDT1b-2xChol-N vs. DDT2	55,67	479,2	-423,5	307,6	3	6	1947	189
DDT1b-2xChol-N vs. DDT2-DNP-N	55,67	158,8	-103,2	307,6	3	6	0,4742	189
DDT1b-2xChol-N vs. DDT2-DNP-N-T	55,67	147,3	-91,67	307,6	3	6	0,4214	189
DDT1b-2xChol-N vs. DDT2-DNP-W	55,67	223,7	-168,0	307,6	3	6	0,7723	189
DDT1b-2xChol-N vs. DDT2-DNP-W-T	55,67	162,5	-106,8	307,6	3	6	0,4911	189
DDT1b-2xChol-N vs. DDT2-T	55,67	234,5	-178,8	307,6	3	6	0,8221	189
DDT1b-2xChol-N vs. DDT3	55,67	156,5	-100,8	307,6	3	6	0,4635	189
DDT1b-2xChol-N vs. DDT3-DNP-N	55,67	211,2	-155,5	307,6	3	6	0,7148	189
DDT1b-2xChol-N vs. DDT3-DNP-N-T	55,67	283,0	-227,3	307,6	3	6	1045	189
DDT1b-2xChol-N vs. DDT3-DNP-W	55,67	239,5	-183,8	307,6	3	6	0,8451	189
DDT1b-2xChol-N vs. DDT3-DNP-W-T	55,67	136,0	-80,33	307,6	3	6	0,3693	189
DDT1b-2xChol-N vs. DDT3-T	55,67	133,7	-78,00	307,6	3	6	0,3586	189
DDT1b-2xChol-N vs. DDT4	55,67	217,8	-162,2	307,6	3	6	0,7455	189
DDT1b-2xChol-N vs. DDT4-DNP-N	55,67	286,7	-231,0	307,6	3	6	1062	189
DDT1b-2xChol-N vs. DDT4-DNP-N-T	55,67	186,3	-130,7	307,6	3	6	0,6007	189
DDT1b-2xChol-N vs. DDT4-DNP-W	55,67	209,3	-153,7	307,6	3	6	0,7064	189
DDT1b-2xChol-N vs. DDT4-DNP-W-T	55,67	251,7	-196,0	307,6	3	6	0,9010	189
DDT1b-2xChol-N vs. DDT4-T	55,67	363,8	-308,2	307,6	3	6	1417	189
DDT1b-2xChol-N vs. DDT5	55,67	229,2	-173,5	307,6	3	6	0,7976	189
DDT1b-2xChol-N vs. DDT5-DNP-N	55,67	588,3	-532,7	307,6	3	6	2449	189
DDT1b-2xChol-N vs. DDT5-DNP-N-T	55,67	546,8	-491,2	307,6	3	6	2258	189
DDT1b-2xChol-N vs. DDT5-DNP-W	55,67	208,8	-153,2	307,6	3	6	0,7041	189
DDT1b-2xChol-N vs. DDT5-DNP-W-T	55,67	174,8	-119,2	307,6	3	6	0,5478	189
DDT1b-2xChol-N vs. DDT5-T	55,67	200,7	-145,0	307,6	3	6	0,6665	189
DDT1b-2xChol-N vs. DDT6	55,67	245,2	-189,5	307,6	3	6	0,8711	189
DDT1b-2xChol-N vs. DDT6-DNP-N	55,67	1722	-1666	307,6	3	6	7658	189
DDT1b-2xChol-N vs. DDT6-DNP-N-T	55,67	2093	-2037	307,6	3	6	9364	189
DDT1b-2xChol-N vs. DDT6-DNP-W	55,67	169,2	-113,5	307,6	3	6	0,5217	189
DDT1b-2xChol-N vs. DDT6-DNP-W-T	55,67	215,2	-159,5	307,6	3	6	0,7332	189
DDT1b-2xChol-N vs. DDT6-T	55,67	184,3	-128,7	307,6	3	6	0,5915	189
DDT1b-2xChol-N vs. - Control	55,67	401,3	-345,7	307,6	3	6	1589	189
DDT1a-N-T vs. DDT1a-W	142,7	122,7	20,00	251,2	6	6	0,1126	189
DDT1a-N-T vs. DDT1a-W-T	142,7	193,3	-50,67	251,2	6	6	0,2853	189
DDT1a-N-T vs. DDT1a-T	142,7	132,2	10,50	251,2	6	6	0,05911	189
DDT1a-N-T vs. DDT2	142,7	479,2	-336,5	251,2	6	6	1894	189
DDT1a-N-T vs. DDT2-DNP-N	142,7	158,8	-16,17	251,2	6	6	0,09102	189
DDT1a-N-T vs. DDT2-DNP-N-T	142,7	147,3	-4667	251,2	6	6	0,02627	189
DDT1a-N-T vs. DDT2-DNP-W	142,7	223,7	-81,00	251,2	6	6	0,4560	189
DDT1a-N-T vs. DDT2-DNP-W-T	142,7	162,5	-19,83	251,2	6	6	0,1117	189
DDT1a-N-T vs. DDT2-T	142,7	234,5	-91,83	251,2	6	6	0,5170	189
DDT1a-N-T vs. DDT3	142,7	156,5	-13,83	251,2	6	6	0,07788	189
DDT1a-N-T vs. DDT3-DNP-N	142,7	211,2	-68,50	251,2	6	6	0,3857	189
DDT1a-N-T vs. DDT3-DNP-N-T	142,7	283,0	-140,3	251,2	6	6	0,7901	189
DDT1a-N-T vs. DDT3-DNP-W	142,7	239,5	-96,83	251,2	6	6	0,5452	189
DDT1a-N-T vs. DDT3-DNP-W-T	142,7	136,0	6667	251,2	6	6	0,03753	189
DDT1a-N-T vs. DDT3-T	142,7	133,7	9000	251,2	6	6	0,05067	189
DDT1a-N-T vs. DDT4	142,7	217,8	-75,17	251,2	6	6	0,4232	189
DDT1a-N-T vs. DDT4-DNP-N	142,7	286,7	-144,0	251,2	6	6	0,8107	189
DDT1a-N-T vs. DDT4-DNP-N-T	142,7	186,3	-43,67	251,2	6	6	0,2458	189
DDT1a-N-T vs. DDT4-DNP-W	142,7	209,3	-66,67	251,2	6	6	0,3753	189
DDT1a-N-T vs. DDT4-DNP-W-T	142,7	251,7	-109,0	251,2	6	6	0,6137	189
DDT1a-N-T vs. DDT4-T	142,7	363,8	-221,2	251,2	6	6	1245	189
DDT1a-N-T vs. DDT5	142,7	229,2	-86,50	251,2	6	6	0,4870	189
DDT1a-N-T vs. DDT5-DNP-N	142,7	588,3	-445,7	251,2	6	6	2509	189
DDT1a-N-T vs. DDT5-DNP-N-T	142,7	546,8	-404,2	251,2	6	6	2275	189
DDT1a-N-T vs. DDT5-DNP-W	142,7	208,8	-66,17	251,2	6	6	0,3725	189
DDT1a-N-T vs. DDT5-DNP-W-T	142,7	174,8	-32,17	251,2	6	6	0,1811	189
DDT1a-N-T vs. DDT5-T	142,7	200,7	-58,00	251,2	6	6	0,3265	189
DDT1a-N-T vs. DDT6	142,7	245,2	-102,5	251,2	6	6	0,5771	189
DDT1a-N-T vs. DDT6-DNP-N	142,7	1722	-1579	251,2	6	6	8889	189
DDT1a-N-T vs. DDT6-DNP-N-T	142,7	2093	-1950	251,2	6	6	10,98	189
DDT1a-N-T vs. DDT6-DNP-W	142,7	169,2	-26,50	251,2	6	6	0,1492	189
DDT1a-N-T vs. DDT6-DNP-W-T	142,7	215,2	-72,50	251,2	6	6	0,4082	189
DDT1a-N-T vs. DDT6-T	142,7	184,3	-41,67	251,2	6	6	0,2346	189
DDT1a-N-T vs. - Control	142,7	401,3	-258,7	251,2	6	6	1456	189
DDT1a-W vs. DDT1a-W-T	122,7	193,3	-70,67	251,2	6	6	0,3979	189
DDT1a-W vs. DDT1a-T	122,7	132,2	-9500	251,2	6	6	0,05348	189
DDT1a-W vs. DDT2	122,7	479,2	-356,5	251,2	6	6	2007	189
DDT1a-W vs. DDT2-DNP-N	122,7	158,8	-36,17	251,2	6	6	0,2036	189
DDT1a-W vs. DDT2-DNP-N-T	122,7	147,3	-24,67	251,2	6	6	0,1389	189
DDT1a-W vs. DDT2-DNP-W	122,7	223,7	-101,0	251,2	6	6	0,5686	189
DDT1a-W vs. DDT2-DNP-W-T	122,7	162,5	-39,83	251,2	6	6	0,2243	189
DDT1a-W vs. DDT2-T	122,7	234,5	-111,8	251,2	6	6	0,6296	189
DDT1a-W vs. DDT3	122,7	156,5	-33,83	251,2	6	6	0,1905	189
DDT1a-W vs. DDT3-DNP-N	122,7	211,2	-88,50	251,2	6	6	0,4983	189
DDT1a-W vs. DDT3-DNP-N-T	122,7	283,0	-160,3	251,2	6	6	0,9027	189
DDT1a-W vs. DDT3-DNP-W	122,7	239,5	-116,8	251,2	6	6	0,6578	189
DDT1a-W vs. DDT3-DNP-W-T	122,7	136,0	-13,33	251,2	6	6	0,07507	189
DDT1a-W vs. DDT3-T	122,7	133,7	-11,00	251,2	6	6	0,06193	189
DDT1a-W vs. DDT4	122,7	217,8	-95,17	251,2	6	6	0,5358	189
DDT1a-W vs. DDT4-DNP-N	122,7	286,7	-164,0	251,2	6	6	0,9233	189
DDT1a-W vs. DDT4-DNP-N-T	122,7	186,3	-63,67	251,2	6	6	0,3584	189
DDT1a-W vs. DDT4-DNP-W	122,7	209,3	-86,67	251,2	6	6	0,4879	189
DDT1a-W vs. DDT4-DNP-W-T	122,7	251,7	-129,0	251,2	6	6	0,7263	189
DDT1a-W vs. DDT4-T	122,7	363,8	-241,2	251,2	6	6	1358	189
DDT1a-W vs. DDT5	122,7	229,2	-106,5	251,2	6	6	0,5996	189
DDT1a-W vs. DDT5-DNP-N	122,7	588,3	-465,7	251,2	6	6	2622	189
DDT1a-W vs. DDT5-DNP-N-T	122,7	546,8	-424,2	251,2	6	6	2388	189
DDT1a-W vs. DDT5-DNP-W	122,7	208,8	-86,17	251,2	6	6	0,4851	189
DDT1a-W vs. DDT5-DNP-W-T	122,7	174,8	-52,17	251,2	6	6	0,2937	189
DDT1a-W vs. DDT5-T	122,7	200,7	-78,00	251,2	6	6	0,4391	189
DDT1a-W vs. DDT6	122,7	245,2	-122,5	251,2	6	6	0,6897	189
DDT1a-W vs. DDT6-DNP-N	122,7	1722	-1599	251,2	6	6	9001	189
DDT1a-W vs. DDT6-DNP-N-T	122,7	2093	-1970	251,2	6	6	11,09	189
DDT1a-W vs. DDT6-DNP-W	122,7	169,2	-46,50	251,2	6	6	0,2618	189
DDT1a-W vs. DDT6-DNP-W-T	122,7	215,2	-92,50	251,2	6	6	0,5208	189
DDT1a-W vs. DDT6-T	122,7	184,3	-61,67	251,2	6	6	0,3472	189
DDT1a-W vs. - Control	122,7	401,3	-278,7	251,2	6	6	1569	189
DDT1a-W-T vs. DDT1a-T	193,3	132,2	61,17	251,2	6	6	0,3444	189
DDT1a-W-T vs. DDT2	193,3	479,2	-285,8	251,2	6	6	1609	189
DDT1a-W-T vs. DDT2-DNP-N	193,3	158,8	34,50	251,2	6	6	0,1942	189
DDT1a-W-T vs. DDT2-DNP-N-T	193,3	147,3	46,00	251,2	6	6	0,2590	189
DDT1a-W-T vs. DDT2-DNP-W	193,3	223,7	-30,33	251,2	6	6	0,1708	189
DDT1a-W-T vs. DDT2-DNP-W-T	193,3	162,5	30,83	251,2	6	6	0,1736	189
DDT1a-W-T vs. DDT2-T	193,3	234,5	-41,17	251,2	6	6	0,2318	189
DDT1a-W-T vs. DDT3	193,3	156,5	36,83	251,2	6	6	0,2074	189
DDT1a-W-T vs. DDT3-DNP-N	193,3	211,2	-17,83	251,2	6	6	0,1004	189
DDT1a-W-T vs. DDT3-DNP-N-T	193,3	283,0	-89,67	251,2	6	6	0,5048	189
DDT1a-W-T vs. DDT3-DNP-W	193,3	239,5	-46,17	251,2	6	6	0,2599	189
DDT1a-W-T vs. DDT3-DNP-W-T	193,3	136,0	57,33	251,2	6	6	0,3228	189
DDT1a-W-T vs. DDT3-T	193,3	133,7	59,67	251,2	6	6	0,3359	189
DDT1a-W-T vs. DDT4	193,3	217,8	-24,50	251,2	6	6	0,1379	189
DDT1a-W-T vs. DDT4-DNP-N	193,3	286,7	-93,33	251,2	6	6	0,5255	189
DDT1a-W-T vs. DDT4-DNP-N-T	193,3	186,3	7000	251,2	6	6	0,03941	189
DDT1a-W-T vs. DDT4-DNP-W	193,3	209,3	-16,00	251,2	6	6	0,09008	189
DDT1a-W-T vs. DDT4-DNP-W-T	193,3	251,7	-58,33	251,2	6	6	0,3284	189
DDT1a-W-T vs. DDT4-T	193,3	363,8	-170,5	251,2	6	6	0,9599	189
DDT1a-W-T vs. DDT5	193,3	229,2	-35,83	251,2	6	6	0,2017	189
DDT1a-W-T vs. DDT5-DNP-N	193,3	588,3	-395,0	251,2	6	6	2224	189
DDT1a-W-T vs. DDT5-DNP-N-T	193,3	546,8	-353,5	251,2	6	6	1990	189
DDT1a-W-T vs. DDT5-DNP-W	193,3	208,8	-15,50	251,2	6	6	0,08726	189
DDT1a-W-T vs. DDT5-DNP-W-T	193,3	174,8	18,50	251,2	6	6	0,1042	189
DDT1a-W-T vs. DDT5-T	193,3	200,7	-7333	251,2	6	6	0,04129	189
DDT1a-W-T vs. DDT6	193,3	245,2	-51,83	251,2	6	6	0,2918	189
DDT1a-W-T vs. DDT6-DNP-N	193,3	1722	-1528	251,2	6	6	8604	189
DDT1a-W-T vs. DDT6-DNP-N-T	193,3	2093	-1899	251,2	6	6	10,69	189
DDT1a-W-T vs. DDT6-DNP-W	193,3	169,2	24,17	251,2	6	6	0,1361	189
DDT1a-W-T vs. DDT6-DNP-W-T	193,3	215,2	-21,83	251,2	6	6	0,1229	189
DDT1a-W-T vs. DDT6-T	193,3	184,3	9000	251,2	6	6	0,05067	189
DDT1a-W-T vs. - Control	193,3	401,3	-208,0	251,2	6	6	1171	189
DDT1a-T vs. DDT2	132,2	479,2	-347,0	251,2	6	6	1954	189
DDT1a-T vs. DDT2-DNP-N	132,2	158,8	-26,67	251,2	6	6	0,1501	189
DDT1a-T vs. DDT2-DNP-N-T	132,2	147,3	-15,17	251,2	6	6	0,08539	189
DDT1a-T vs. DDT2-DNP-W	132,2	223,7	-91,50	251,2	6	6	0,5151	189
DDT1a-T vs. DDT2-DNP-W-T	132,2	162,5	-30,33	251,2	6	6	0,1708	189
DDT1a-T vs. DDT2-T	132,2	234,5	-102,3	251,2	6	6	0,5761	189
DDT1a-T vs. DDT3	132,2	156,5	-24,33	251,2	6	6	0,1370	189
DDT1a-T vs. DDT3-DNP-N	132,2	211,2	-79,00	251,2	6	6	0,4448	189
DDT1a-T vs. DDT3-DNP-N-T	132,2	283,0	-150,8	251,2	6	6	0,8492	189
DDT1a-T vs. DDT3-DNP-W	132,2	239,5	-107,3	251,2	6	6	0,6043	189
DDT1a-T vs. DDT3-DNP-W-T	132,2	136,0	-3833	251,2	6	6	0,02158	189
DDT1a-T vs. DDT3-T	132,2	133,7	-1500	251,2	6	6	0,008445	189
DDT1a-T vs. DDT4	132,2	217,8	-85,67	251,2	6	6	0,4823	189
DDT1a-T vs. DDT4-DNP-N	132,2	286,7	-154,5	251,2	6	6	0,8698	189
DDT1a-T vs. DDT4-DNP-N-T	132,2	186,3	-54,17	251,2	6	6	0,3050	189
DDT1a-T vs. DDT4-DNP-W	132,2	209,3	-77,17	251,2	6	6	0,4344	189
DDT1a-T vs. DDT4-DNP-W-T	132,2	251,7	-119,5	251,2	6	6	0,6728	189
DDT1a-T vs. DDT4-T	132,2	363,8	-231,7	251,2	6	6	1304	189
DDT1a-T vs. DDT5	132,2	229,2	-97,00	251,2	6	6	0,5461	189
DDT1a-T vs. DDT5-DNP-N	132,2	588,3	-456,2	251,2	6	6	2568	189
DDT1a-T vs. DDT5-DNP-N-T	132,2	546,8	-414,7	251,2	6	6	2335	189
DDT1a-T vs. DDT5-DNP-W	132,2	208,8	-76,67	251,2	6	6	0,4316	189
DDT1a-T vs. DDT5-DNP-W-T	132,2	174,8	-42,67	251,2	6	6	0,2402	189
DDT1a-T vs. DDT5-T	132,2	200,7	-68,50	251,2	6	6	0,3857	189
DDT1a-T vs. DDT6	132,2	245,2	-113,0	251,2	6	6	0,6362	189
DDT1a-T vs. DDT6-DNP-N	132,2	1722	-1589	251,2	6	6	8948	189
DDT1a-T vs. DDT6-DNP-N-T	132,2	2093	-1961	251,2	6	6	11,04	189
DDT1a-T vs. DDT6-DNP-W	132,2	169,2	-37,00	251,2	6	6	0,2083	189
DDT1a-T vs. DDT6-DNP-W-T	132,2	215,2	-83,00	251,2	6	6	0,4673	189
DDT1a-T vs. DDT6-T	132,2	184,3	-52,17	251,2	6	6	0,2937	189
DDT1a-T vs. - Control	132,2	401,3	-269,2	251,2	6	6	1515	189
DDT2 vs. DDT2-DNP-N	479,2	158,8	320,3	251,2	6	6	1803	189
DDT2 vs. DDT2-DNP-N-T	479,2	147,3	331,8	251,2	6	6	1868	189
DDT2 vs. DDT2-DNP-W	479,2	223,7	255,5	251,2	6	6	1438	189
DDT2 vs. DDT2-DNP-W-T	479,2	162,5	316,7	251,2	6	6	1783	189
DDT2 vs. DDT2-T	479,2	234,5	244,7	251,2	6	6	1377	189
DDT2 vs. DDT3	479,2	156,5	322,7	251,2	6	6	1817	189
DDT2 vs. DDT3-DNP-N	479,2	211,2	268,0	251,2	6	6	1509	189
DDT2 vs. DDT3-DNP-N-T	479,2	283,0	196,2	251,2	6	6	1104	189
DDT2 vs. DDT3-DNP-W	479,2	239,5	239,7	251,2	6	6	1349	189
DDT2 vs. DDT3-DNP-W-T	479,2	136,0	343,2	251,2	6	6	1932	189
DDT2 vs. DDT3-T	479,2	133,7	345,5	251,2	6	6	1945	189
DDT2 vs. DDT4	479,2	217,8	261,3	251,2	6	6	1471	189
DDT2 vs. DDT4-DNP-N	479,2	286,7	192,5	251,2	6	6	1084	189
DDT2 vs. DDT4-DNP-N-T	479,2	186,3	292,8	251,2	6	6	1649	189
DDT2 vs. DDT4-DNP-W	479,2	209,3	269,8	251,2	6	6	1519	189
DDT2 vs. DDT4-DNP-W-T	479,2	251,7	227,5	251,2	6	6	1281	189
DDT2 vs. DDT4-T	479,2	363,8	115,3	251,2	6	6	0,6493	189
DDT2 vs. DDT5	479,2	229,2	250,0	251,2	6	6	1407	189
DDT2 vs. DDT5-DNP-N	479,2	588,3	-109,2	251,2	6	6	0,6146	189
DDT2 vs. DDT5-DNP-N-T	479,2	546,8	-67,67	251,2	6	6	0,3810	189
DDT2 vs. DDT5-DNP-W	479,2	208,8	270,3	251,2	6	6	1522	189
DDT2 vs. DDT5-DNP-W-T	479,2	174,8	304,3	251,2	6	6	1713	189
DDT2 vs. DDT5-T	479,2	200,7	278,5	251,2	6	6	1568	189
DDT2 vs. DDT6	479,2	245,2	234,0	251,2	6	6	1317	189
DDT2 vs. DDT6-DNP-N	479,2	1722	-1242	251,2	6	6	6994	189
DDT2 vs. DDT6-DNP-N-T	479,2	2093	-1614	251,2	6	6	9084	189
DDT2 vs. DDT6-DNP-W	479,2	169,2	310,0	251,2	6	6	1745	189
DDT2 vs. DDT6-DNP-W-T	479,2	215,2	264,0	251,2	6	6	1486	189
DDT2 vs. DDT6-T	479,2	184,3	294,8	251,2	6	6	1660	189
DDT2 vs. - Control	479,2	401,3	77,83	251,2	6	6	0,4382	189
DDT2-DNP-N vs. DDT2-DNP-N-T	158,8	147,3	11,50	251,2	6	6	0,06474	189
DDT2-DNP-N vs. DDT2-DNP-W	158,8	223,7	-64,83	251,2	6	6	0,3650	189
DDT2-DNP-N vs. DDT2-DNP-W-T	158,8	162,5	-3667	251,2	6	6	0,02064	189
DDT2-DNP-N vs. DDT2-T	158,8	234,5	-75,67	251,2	6	6	0,4260	189
DDT2-DNP-N vs. DDT3	158,8	156,5	2333	251,2	6	6	0,01314	189
DDT2-DNP-N vs. DDT3-DNP-N	158,8	211,2	-52,33	251,2	6	6	0,2946	189
DDT2-DNP-N vs. DDT3-DNP-N-T	158,8	283,0	-124,2	251,2	6	6	0,6991	189
DDT2-DNP-N vs. DDT3-DNP-W	158,8	239,5	-80,67	251,2	6	6	0,4542	189
DDT2-DNP-N vs. DDT3-DNP-W-T	158,8	136,0	22,83	251,2	6	6	0,1286	189
DDT2-DNP-N vs. DDT3-T	158,8	133,7	25,17	251,2	6	6	0,1417	189
DDT2-DNP-N vs. DDT4	158,8	217,8	-59,00	251,2	6	6	0,3322	189
DDT2-DNP-N vs. DDT4-DNP-N	158,8	286,7	-127,8	251,2	6	6	0,7197	189
DDT2-DNP-N vs. DDT4-DNP-N-T	158,8	186,3	-27,50	251,2	6	6	0,1548	189
DDT2-DNP-N vs. DDT4-DNP-W	158,8	209,3	-50,50	251,2	6	6	0,2843	189
DDT2-DNP-N vs. DDT4-DNP-W-T	158,8	251,7	-92,83	251,2	6	6	0,5226	189
DDT2-DNP-N vs. DDT4-T	158,8	363,8	-205,0	251,2	6	6	1154	189
DDT2-DNP-N vs. DDT5	158,8	229,2	-70,33	251,2	6	6	0,3960	189
DDT2-DNP-N vs. DDT5-DNP-N	158,8	588,3	-429,5	251,2	6	6	2418	189
DDT2-DNP-N vs. DDT5-DNP-N-T	158,8	546,8	-388,0	251,2	6	6	2184	189
DDT2-DNP-N vs. DDT5-DNP-W	158,8	208,8	-50,00	251,2	6	6	0,2815	189
DDT2-DNP-N vs. DDT5-DNP-W-T	158,8	174,8	-16,00	251,2	6	6	0,09008	189
DDT2-DNP-N vs. DDT5-T	158,8	200,7	-41,83	251,2	6	6	0,2355	189
DDT2-DNP-N vs. DDT6	158,8	245,2	-86,33	251,2	6	6	0,4861	189
DDT2-DNP-N vs. DDT6-DNP-N	158,8	1722	-1563	251,2	6	6	8798	189
DDT2-DNP-N vs. DDT6-DNP-N-T	158,8	2093	-1934	251,2	6	6	10,89	189
DDT2-DNP-N vs. DDT6-DNP-W	158,8	169,2	-10,33	251,2	6	6	0,05818	189
DDT2-DNP-N vs. DDT6-DNP-W-T	158,8	215,2	-56,33	251,2	6	6	0,3172	189
DDT2-DNP-N vs. DDT6-T	158,8	184,3	-25,50	251,2	6	6	0,1436	189
DDT2-DNP-N vs. - Control	158,8	401,3	-242,5	251,2	6	6	1365	189
DDT2-DNP-N-T vs. DDT2-DNP-W	147,3	223,7	-76,33	251,2	6	6	0,4298	189
DDT2-DNP-N-T vs. DDT2-DNP-W-T	147,3	162,5	-15,17	251,2	6	6	0,08539	189
DDT2-DNP-N-T vs. DDT2-T	147,3	234,5	-87,17	251,2	6	6	0,4907	189
DDT2-DNP-N-T vs. DDT3	147,3	156,5	-9167	251,2	6	6	0,05161	189
DDT2-DNP-N-T vs. DDT3-DNP-N	147,3	211,2	-63,83	251,2	6	6	0,3594	189
DDT2-DNP-N-T vs. DDT3-DNP-N-T	147,3	283,0	-135,7	251,2	6	6	0,7638	189
DDT2-DNP-N-T vs. DDT3-DNP-W	147,3	239,5	-92,17	251,2	6	6	0,5189	189
DDT2-DNP-N-T vs. DDT3-DNP-W-T	147,3	136,0	11,33	251,2	6	6	0,06381	189
DDT2-DNP-N-T vs. DDT3-T	147,3	133,7	13,67	251,2	6	6	0,07694	189
DDT2-DNP-N-T vs. DDT4	147,3	217,8	-70,50	251,2	6	6	0,3969	189
DDT2-DNP-N-T vs. DDT4-DNP-N	147,3	286,7	-139,3	251,2	6	6	0,7844	189
DDT2-DNP-N-T vs. DDT4-DNP-N-T	147,3	186,3	-39,00	251,2	6	6	0,2196	189
DDT2-DNP-N-T vs. DDT4-DNP-W	147,3	209,3	-62,00	251,2	6	6	0,3491	189
DDT2-DNP-N-T vs. DDT4-DNP-W-T	147,3	251,7	-104,3	251,2	6	6	0,5874	189
DDT2-DNP-N-T vs. DDT4-T	147,3	363,8	-216,5	251,2	6	6	1219	189
DDT2-DNP-N-T vs. DDT5	147,3	229,2	-81,83	251,2	6	6	0,4607	189
DDT2-DNP-N-T vs. DDT5-DNP-N	147,3	588,3	-441,0	251,2	6	6	2483	189
DDT2-DNP-N-T vs. DDT5-DNP-N-T	147,3	546,8	-399,5	251,2	6	6	2249	189
DDT2-DNP-N-T vs. DDT5-DNP-W	147,3	208,8	-61,50	251,2	6	6	0,3462	189
DDT2-DNP-N-T vs. DDT5-DNP-W-T	147,3	174,8	-27,50	251,2	6	6	0,1548	189
DDT2-DNP-N-T vs. DDT5-T	147,3	200,7	-53,33	251,2	6	6	0,3003	189
DDT2-DNP-N-T vs. DDT6	147,3	245,2	-97,83	251,2	6	6	0,5508	189
DDT2-DNP-N-T vs. DDT6-DNP-N	147,3	1722	-1574	251,2	6	6	8862	189
DDT2-DNP-N-T vs. DDT6-DNP-N-T	147,3	2093	-1945	251,2	6	6	10,95	189
DDT2-DNP-N-T vs. DDT6-DNP-W	147,3	169,2	-21,83	251,2	6	6	0,1229	189
DDT2-DNP-N-T vs. DDT6-DNP-W-T	147,3	215,2	-67,83	251,2	6	6	0,3819	189
DDT2-DNP-N-T vs. DDT6-T	147,3	184,3	-37,00	251,2	6	6	0,2083	189
DDT2-DNP-N-T vs. - Control	147,3	401,3	-254,0	251,2	6	6	1430	189
DDT2-DNP-W vs. DDT2-DNP-W-T	223,7	162,5	61,17	251,2	6	6	0,3444	189
DDT2-DNP-W vs. DDT2-T	223,7	234,5	-10,83	251,2	6	6	0,06099	189
DDT2-DNP-W vs. DDT3	223,7	156,5	67,17	251,2	6	6	0,3781	189
DDT2-DNP-W vs. DDT3-DNP-N	223,7	211,2	12,50	251,2	6	6	0,07037	189
DDT2-DNP-W vs. DDT3-DNP-N-T	223,7	283,0	-59,33	251,2	6	6	0,3340	189
DDT2-DNP-W vs. DDT3-DNP-W	223,7	239,5	-15,83	251,2	6	6	0,08914	189
DDT2-DNP-W vs. DDT3-DNP-W-T	223,7	136,0	87,67	251,2	6	6	0,4936	189
DDT2-DNP-W vs. DDT3-T	223,7	133,7	90,00	251,2	6	6	0,5067	189
DDT2-DNP-W vs. DDT4	223,7	217,8	5833	251,2	6	6	0,03284	189
DDT2-DNP-W vs. DDT4-DNP-N	223,7	286,7	-63,00	251,2	6	6	0,3547	189
DDT2-DNP-W vs. DDT4-DNP-N-T	223,7	186,3	37,33	251,2	6	6	0,2102	189
DDT2-DNP-W vs. DDT4-DNP-W	223,7	209,3	14,33	251,2	6	6	0,08070	189
DDT2-DNP-W vs. DDT4-DNP-W-T	223,7	251,7	-28,00	251,2	6	6	0,1576	189
DDT2-DNP-W vs. DDT4-T	223,7	363,8	-140,2	251,2	6	6	0,7891	189
DDT2-DNP-W vs. DDT5	223,7	229,2	-5500	251,2	6	6	0,03096	189
DDT2-DNP-W vs. DDT5-DNP-N	223,7	588,3	-364,7	251,2	6	6	2053	189
DDT2-DNP-W vs. DDT5-DNP-N-T	223,7	546,8	-323,2	251,2	6	6	1819	189
DDT2-DNP-W vs. DDT5-DNP-W	223,7	208,8	14,83	251,2	6	6	0,08351	189
DDT2-DNP-W vs. DDT5-DNP-W-T	223,7	174,8	48,83	251,2	6	6	0,2749	189
DDT2-DNP-W vs. DDT5-T	223,7	200,7	23,00	251,2	6	6	0,1295	189
DDT2-DNP-W vs. DDT6	223,7	245,2	-21,50	251,2	6	6	0,1210	189
DDT2-DNP-W vs. DDT6-DNP-N	223,7	1722	-1498	251,2	6	6	8433	189
DDT2-DNP-W vs. DDT6-DNP-N-T	223,7	2093	-1869	251,2	6	6	10,52	189
DDT2-DNP-W vs. DDT6-DNP-W	223,7	169,2	54,50	251,2	6	6	0,3068	189
DDT2-DNP-W vs. DDT6-DNP-W-T	223,7	215,2	8500	251,2	6	6	0,04785	189
DDT2-DNP-W vs. DDT6-T	223,7	184,3	39,33	251,2	6	6	0,2214	189
DDT2-DNP-W vs. - Control	223,7	401,3	-177,7	251,2	6	6	1000	189
DDT2-DNP-W-T vs. DDT2-T	162,5	234,5	-72,00	251,2	6	6	0,4054	189
DDT2-DNP-W-T vs. DDT3	162,5	156,5	6000	251,2	6	6	0,03378	189
DDT2-DNP-W-T vs. DDT3-DNP-N	162,5	211,2	-48,67	251,2	6	6	0,2740	189
DDT2-DNP-W-T vs. DDT3-DNP-N-T	162,5	283,0	-120,5	251,2	6	6	0,6784	189
DDT2-DNP-W-T vs. DDT3-DNP-W	162,5	239,5	-77,00	251,2	6	6	0,4335	189
DDT2-DNP-W-T vs. DDT3-DNP-W-T	162,5	136,0	26,50	251,2	6	6	0,1492	189
DDT2-DNP-W-T vs. DDT3-T	162,5	133,7	28,83	251,2	6	6	0,1623	189
DDT2-DNP-W-T vs. DDT4	162,5	217,8	-55,33	251,2	6	6	0,3115	189
DDT2-DNP-W-T vs. DDT4-DNP-N	162,5	286,7	-124,2	251,2	6	6	0,6991	189
DDT2-DNP-W-T vs. DDT4-DNP-N-T	162,5	186,3	-23,83	251,2	6	6	0,1342	189
DDT2-DNP-W-T vs. DDT4-DNP-W	162,5	209,3	-46,83	251,2	6	6	0,2637	189
DDT2-DNP-W-T vs. DDT4-DNP-W-T	162,5	251,7	-89,17	251,2	6	6	0,5020	189
DDT2-DNP-W-T vs. DDT4-T	162,5	363,8	-201,3	251,2	6	6	1133	189
DDT2-DNP-W-T vs. DDT5	162,5	229,2	-66,67	251,2	6	6	0,3753	189
DDT2-DNP-W-T vs. DDT5-DNP-N	162,5	588,3	-425,8	251,2	6	6	2397	189
DDT2-DNP-W-T vs. DDT5-DNP-N-T	162,5	546,8	-384,3	251,2	6	6	2164	189
DDT2-DNP-W-T vs. DDT5-DNP-W	162,5	208,8	-46,33	251,2	6	6	0,2609	189
DDT2-DNP-W-T vs. DDT5-DNP-W-T	162,5	174,8	-12,33	251,2	6	6	0,06944	189
DDT2-DNP-W-T vs. DDT5-T	162,5	200,7	-38,17	251,2	6	6	0,2149	189
DDT2-DNP-W-T vs. DDT6	162,5	245,2	-82,67	251,2	6	6	0,4654	189
DDT2-DNP-W-T vs. DDT6-DNP-N	162,5	1722	-1559	251,2	6	6	8777	189
DDT2-DNP-W-T vs. DDT6-DNP-N-T	162,5	2093	-1930	251,2	6	6	10,87	189
DDT2-DNP-W-T vs. DDT6-DNP-W	162,5	169,2	-6667	251,2	6	6	0,03753	189
DDT2-DNP-W-T vs. DDT6-DNP-W-T	162,5	215,2	-52,67	251,2	6	6	0,2965	189
DDT2-DNP-W-T vs. DDT6-T	162,5	184,3	-21,83	251,2	6	6	0,1229	189
DDT2-DNP-W-T vs. - Control	162,5	401,3	-238,8	251,2	6	6	1345	189
DDT2-T vs. DDT3	234,5	156,5	78,00	251,2	6	6	0,4391	189
DDT2-T vs. DDT3-DNP-N	234,5	211,2	23,33	251,2	6	6	0,1314	189
DDT2-T vs. DDT3-DNP-N-T	234,5	283,0	-48,50	251,2	6	6	0,2731	189
DDT2-T vs. DDT3-DNP-W	234,5	239,5	-5000	251,2	6	6	0,02815	189
DDT2-T vs. DDT3-DNP-W-T	234,5	136,0	98,50	251,2	6	6	0,5546	189
DDT2-T vs. DDT3-T	234,5	133,7	100,8	251,2	6	6	0,5677	189
DDT2-T vs. DDT4	234,5	217,8	16,67	251,2	6	6	0,09383	189
DDT2-T vs. DDT4-DNP-N	234,5	286,7	-52,17	251,2	6	6	0,2937	189
DDT2-T vs. DDT4-DNP-N-T	234,5	186,3	48,17	251,2	6	6	0,2712	189
DDT2-T vs. DDT4-DNP-W	234,5	209,3	25,17	251,2	6	6	0,1417	189
DDT2-T vs. DDT4-DNP-W-T	234,5	251,7	-17,17	251,2	6	6	0,09665	189
DDT2-T vs. DDT4-T	234,5	363,8	-129,3	251,2	6	6	0,7281	189
DDT2-T vs. DDT5	234,5	229,2	5333	251,2	6	6	0,03003	189
DDT2-T vs. DDT5-DNP-N	234,5	588,3	-353,8	251,2	6	6	1992	189
DDT2-T vs. DDT5-DNP-N-T	234,5	546,8	-312,3	251,2	6	6	1758	189
DDT2-T vs. DDT5-DNP-W	234,5	208,8	25,67	251,2	6	6	0,1445	189
DDT2-T vs. DDT5-DNP-W-T	234,5	174,8	59,67	251,2	6	6	0,3359	189
DDT2-T vs. DDT5-T	234,5	200,7	33,83	251,2	6	6	0,1905	189
DDT2-T vs. DDT6	234,5	245,2	-10,67	251,2	6	6	0,06005	189
DDT2-T vs. DDT6-DNP-N	234,5	1722	-1487	251,2	6	6	8372	189
DDT2-T vs. DDT6-DNP-N-T	234,5	2093	-1858	251,2	6	6	10,46	189
DDT2-T vs. DDT6-DNP-W	234,5	169,2	65,33	251,2	6	6	0,3678	189
DDT2-T vs. DDT6-DNP-W-T	234,5	215,2	19,33	251,2	6	6	0,1088	189
DDT2-T vs. DDT6-T	234,5	184,3	50,17	251,2	6	6	0,2824	189
DDT2-T vs. - Control	234,5	401,3	-166,8	251,2	6	6	0,9393	189
DDT3 vs. DDT3-DNP-N	156,5	211,2	-54,67	251,2	6	6	0,3078	189
DDT3 vs. DDT3-DNP-N-T	156,5	283,0	-126,5	251,2	6	6	0,7122	189
DDT3 vs. DDT3-DNP-W	156,5	239,5	-83,00	251,2	6	6	0,4673	189
DDT3 vs. DDT3-DNP-W-T	156,5	136,0	20,50	251,2	6	6	0,1154	189
DDT3 vs. DDT3-T	156,5	133,7	22,83	251,2	6	6	0,1286	189
DDT3 vs. DDT4	156,5	217,8	-61,33	251,2	6	6	0,3453	189
DDT3 vs. DDT4-DNP-N	156,5	286,7	-130,2	251,2	6	6	0,7328	189
DDT3 vs. DDT4-DNP-N-T	156,5	186,3	-29,83	251,2	6	6	0,1680	189
DDT3 vs. DDT4-DNP-W	156,5	209,3	-52,83	251,2	6	6	0,2974	189
DDT3 vs. DDT4-DNP-W-T	156,5	251,7	-95,17	251,2	6	6	0,5358	189
DDT3 vs. DDT4-T	156,5	363,8	-207,3	251,2	6	6	1167	189
DDT3 vs. DDT5	156,5	229,2	-72,67	251,2	6	6	0,4091	189
DDT3 vs. DDT5-DNP-N	156,5	588,3	-431,8	251,2	6	6	2431	189
DDT3 vs. DDT5-DNP-N-T	156,5	546,8	-390,3	251,2	6	6	2198	189
DDT3 vs. DDT5-DNP-W	156,5	208,8	-52,33	251,2	6	6	0,2946	189
DDT3 vs. DDT5-DNP-W-T	156,5	174,8	-18,33	251,2	6	6	0,1032	189
DDT3 vs. DDT5-T	156,5	200,7	-44,17	251,2	6	6	0,2487	189
DDT3 vs. DDT6	156,5	245,2	-88,67	251,2	6	6	0,4992	189
DDT3 vs. DDT6-DNP-N	156,5	1722	-1565	251,2	6	6	8811	189
DDT3 vs. DDT6-DNP-N-T	156,5	2093	-1936	251,2	6	6	10,90	189
DDT3 vs. DDT6-DNP-W	156,5	169,2	-12,67	251,2	6	6	0,07131	189
DDT3 vs. DDT6-DNP-W-T	156,5	215,2	-58,67	251,2	6	6	0,3303	189
DDT3 vs. DDT6-T	156,5	184,3	-27,83	251,2	6	6	0,1567	189
DDT3 vs. - Control	156,5	401,3	-244,8	251,2	6	6	1378	189
DDT3-DNP-N vs. DDT3-DNP-N-T	211,2	283,0	-71,83	251,2	6	6	0,4044	189
DDT3-DNP-N vs. DDT3-DNP-W	211,2	239,5	-28,33	251,2	6	6	0,1595	189
DDT3-DNP-N vs. DDT3-DNP-W-T	211,2	136,0	75,17	251,2	6	6	0,4232	189
DDT3-DNP-N vs. DDT3-T	211,2	133,7	77,50	251,2	6	6	0,4363	189
DDT3-DNP-N vs. DDT4	211,2	217,8	-6667	251,2	6	6	0,03753	189
DDT3-DNP-N vs. DDT4-DNP-N	211,2	286,7	-75,50	251,2	6	6	0,4251	189
DDT3-DNP-N vs. DDT4-DNP-N-T	211,2	186,3	24,83	251,2	6	6	0,1398	189
DDT3-DNP-N vs. DDT4-DNP-W	211,2	209,3	1833	251,2	6	6	0,01032	189
DDT3-DNP-N vs. DDT4-DNP-W-T	211,2	251,7	-40,50	251,2	6	6	0,2280	189
DDT3-DNP-N vs. DDT4-T	211,2	363,8	-152,7	251,2	6	6	0,8595	189
DDT3-DNP-N vs. DDT5	211,2	229,2	-18,00	251,2	6	6	0,1013	189
DDT3-DNP-N vs. DDT5-DNP-N	211,2	588,3	-377,2	251,2	6	6	2123	189
DDT3-DNP-N vs. DDT5-DNP-N-T	211,2	546,8	-335,7	251,2	6	6	1890	189
DDT3-DNP-N vs. DDT5-DNP-W	211,2	208,8	2333	251,2	6	6	0,01314	189
DDT3-DNP-N vs. DDT5-DNP-W-T	211,2	174,8	36,33	251,2	6	6	0,2046	189
DDT3-DNP-N vs. DDT5-T	211,2	200,7	10,50	251,2	6	6	0,05911	189
DDT3-DNP-N vs. DDT6	211,2	245,2	-34,00	251,2	6	6	0,1914	189
DDT3-DNP-N vs. DDT6-DNP-N	211,2	1722	-1510	251,2	6	6	8503	189
DDT3-DNP-N vs. DDT6-DNP-N-T	211,2	2093	-1882	251,2	6	6	10,59	189
DDT3-DNP-N vs. DDT6-DNP-W	211,2	169,2	42,00	251,2	6	6	0,2365	189
DDT3-DNP-N vs. DDT6-DNP-W-T	211,2	215,2	-4000	251,2	6	6	0,02252	189
DDT3-DNP-N vs. DDT6-T	211,2	184,3	26,83	251,2	6	6	0,1511	189
DDT3-DNP-N vs. - Control	211,2	401,3	-190,2	251,2	6	6	1071	189
DDT3-DNP-N-T vs. DDT3-DNP-W	283,0	239,5	43,50	251,2	6	6	0,2449	189
DDT3-DNP-N-T vs. DDT3-DNP-W-T	283,0	136,0	147,0	251,2	6	6	0,8276	189
DDT3-DNP-N-T vs. DDT3-T	283,0	133,7	149,3	251,2	6	6	0,8407	189
DDT3-DNP-N-T vs. DDT4	283,0	217,8	65,17	251,2	6	6	0,3669	189
DDT3-DNP-N-T vs. DDT4-DNP-N	283,0	286,7	-3667	251,2	6	6	0,02064	189
DDT3-DNP-N-T vs. DDT4-DNP-N-T	283,0	186,3	96,67	251,2	6	6	0,5442	189
DDT3-DNP-N-T vs. DDT4-DNP-W	283,0	209,3	73,67	251,2	6	6	0,4147	189
DDT3-DNP-N-T vs. DDT4-DNP-W-T	283,0	251,7	31,33	251,2	6	6	0,1764	189
DDT3-DNP-N-T vs. DDT4-T	283,0	363,8	-80,83	251,2	6	6	0,4551	189
DDT3-DNP-N-T vs. DDT5	283,0	229,2	53,83	251,2	6	6	0,3031	189
DDT3-DNP-N-T vs. DDT5-DNP-N	283,0	588,3	-305,3	251,2	6	6	1719	189
DDT3-DNP-N-T vs. DDT5-DNP-N-T	283,0	546,8	-263,8	251,2	6	6	1485	189
DDT3-DNP-N-T vs. DDT5-DNP-W	283,0	208,8	74,17	251,2	6	6	0,4176	189
DDT3-DNP-N-T vs. DDT5-DNP-W-T	283,0	174,8	108,2	251,2	6	6	0,6090	189
DDT3-DNP-N-T vs. DDT5-T	283,0	200,7	82,33	251,2	6	6	0,4635	189
DDT3-DNP-N-T vs. DDT6	283,0	245,2	37,83	251,2	6	6	0,2130	189
DDT3-DNP-N-T vs. DDT6-DNP-N	283,0	1722	-1439	251,2	6	6	8099	189
DDT3-DNP-N-T vs. DDT6-DNP-N-T	283,0	2093	-1810	251,2	6	6	10,19	189
DDT3-DNP-N-T vs. DDT6-DNP-W	283,0	169,2	113,8	251,2	6	6	0,6409	189
DDT3-DNP-N-T vs. DDT6-DNP-W-T	283,0	215,2	67,83	251,2	6	6	0,3819	189
DDT3-DNP-N-T vs. DDT6-T	283,0	184,3	98,67	251,2	6	6	0,5555	189
DDT3-DNP-N-T vs. - Control	283,0	401,3	-118,3	251,2	6	6	0,6662	189
DDT3-DNP-W vs. DDT3-DNP-W-T	239,5	136,0	103,5	251,2	6	6	0,5827	189
DDT3-DNP-W vs. DDT3-T	239,5	133,7	105,8	251,2	6	6	0,5958	189
DDT3-DNP-W vs. DDT4	239,5	217,8	21,67	251,2	6	6	0,1220	189
DDT3-DNP-W vs. DDT4-DNP-N	239,5	286,7	-47,17	251,2	6	6	0,2655	189
DDT3-DNP-W vs. DDT4-DNP-N-T	239,5	186,3	53,17	251,2	6	6	0,2993	189
DDT3-DNP-W vs. DDT4-DNP-W	239,5	209,3	30,17	251,2	6	6	0,1698	189
DDT3-DNP-W vs. DDT4-DNP-W-T	239,5	251,7	-12,17	251,2	6	6	0,06850	189
DDT3-DNP-W vs. DDT4-T	239,5	363,8	-124,3	251,2	6	6	0,7000	189
DDT3-DNP-W vs. DDT5	239,5	229,2	10,33	251,2	6	6	0,05818	189
DDT3-DNP-W vs. DDT5-DNP-N	239,5	588,3	-348,8	251,2	6	6	1964	189
DDT3-DNP-W vs. DDT5-DNP-N-T	239,5	546,8	-307,3	251,2	6	6	1730	189
DDT3-DNP-W vs. DDT5-DNP-W	239,5	208,8	30,67	251,2	6	6	0,1727	189
DDT3-DNP-W vs. DDT5-DNP-W-T	239,5	174,8	64,67	251,2	6	6	0,3641	189
DDT3-DNP-W vs. DDT5-T	239,5	200,7	38,83	251,2	6	6	0,2186	189
DDT3-DNP-W vs. DDT6	239,5	245,2	-5667	251,2	6	6	0,03190	189
DDT3-DNP-W vs. DDT6-DNP-N	239,5	1722	-1482	251,2	6	6	8344	189
DDT3-DNP-W vs. DDT6-DNP-N-T	239,5	2093	-1853	251,2	6	6	10,43	189
DDT3-DNP-W vs. DDT6-DNP-W	239,5	169,2	70,33	251,2	6	6	0,3960	189
DDT3-DNP-W vs. DDT6-DNP-W-T	239,5	215,2	24,33	251,2	6	6	0,1370	189
DDT3-DNP-W vs. DDT6-T	239,5	184,3	55,17	251,2	6	6	0,3106	189
DDT3-DNP-W vs. - Control	239,5	401,3	-161,8	251,2	6	6	0,9111	189
DDT3-DNP-W-T vs. DDT3-T	136,0	133,7	2333	251,2	6	6	0,01314	189
DDT3-DNP-W-T vs. DDT4	136,0	217,8	-81,83	251,2	6	6	0,4607	189
DDT3-DNP-W-T vs. DDT4-DNP-N	136,0	286,7	-150,7	251,2	6	6	0,8482	189
DDT3-DNP-W-T vs. DDT4-DNP-N-T	136,0	186,3	-50,33	251,2	6	6	0,2834	189
DDT3-DNP-W-T vs. DDT4-DNP-W	136,0	209,3	-73,33	251,2	6	6	0,4129	189
DDT3-DNP-W-T vs. DDT4-DNP-W-T	136,0	251,7	-115,7	251,2	6	6	0,6512	189
DDT3-DNP-W-T vs. DDT4-T	136,0	363,8	-227,8	251,2	6	6	1283	189
DDT3-DNP-W-T vs. DDT5	136,0	229,2	-93,17	251,2	6	6	0,5245	189
DDT3-DNP-W-T vs. DDT5-DNP-N	136,0	588,3	-452,3	251,2	6	6	2547	189
DDT3-DNP-W-T vs. DDT5-DNP-N-T	136,0	546,8	-410,8	251,2	6	6	2313	189
DDT3-DNP-W-T vs. DDT5-DNP-W	136,0	208,8	-72,83	251,2	6	6	0,4100	189
DDT3-DNP-W-T vs. DDT5-DNP-W-T	136,0	174,8	-38,83	251,2	6	6	0,2186	189
DDT3-DNP-W-T vs. DDT5-T	136,0	200,7	-64,67	251,2	6	6	0,3641	189
DDT3-DNP-W-T vs. DDT6	136,0	245,2	-109,2	251,2	6	6	0,6146	189
DDT3-DNP-W-T vs. DDT6-DNP-N	136,0	1722	-1586	251,2	6	6	8926	189
DDT3-DNP-W-T vs. DDT6-DNP-N-T	136,0	2093	-1957	251,2	6	6	11,02	189
DDT3-DNP-W-T vs. DDT6-DNP-W	136,0	169,2	-33,17	251,2	6	6	0,1867	189
DDT3-DNP-W-T vs. DDT6-DNP-W-T	136,0	215,2	-79,17	251,2	6	6	0,4457	189
DDT3-DNP-W-T vs. DDT6-T	136,0	184,3	-48,33	251,2	6	6	0,2721	189
DDT3-DNP-W-T vs. - Control	136,0	401,3	-265,3	251,2	6	6	1494	189
DDT3-T vs. DDT4	133,7	217,8	-84,17	251,2	6	6	0,4739	189
DDT3-T vs. DDT4-DNP-N	133,7	286,7	-153,0	251,2	6	6	0,8614	189
DDT3-T vs. DDT4-DNP-N-T	133,7	186,3	-52,67	251,2	6	6	0,2965	189
DDT3-T vs. DDT4-DNP-W	133,7	209,3	-75,67	251,2	6	6	0,4260	189
DDT3-T vs. DDT4-DNP-W-T	133,7	251,7	-118,0	251,2	6	6	0,6643	189
DDT3-T vs. DDT4-T	133,7	363,8	-230,2	251,2	6	6	1296	189
DDT3-T vs. DDT5	133,7	229,2	-95,50	251,2	6	6	0,5377	189
DDT3-T vs. DDT5-DNP-N	133,7	588,3	-454,7	251,2	6	6	2560	189
DDT3-T vs. DDT5-DNP-N-T	133,7	546,8	-413,2	251,2	6	6	2326	189
DDT3-T vs. DDT5-DNP-W	133,7	208,8	-75,17	251,2	6	6	0,4232	189
DDT3-T vs. DDT5-DNP-W-T	133,7	174,8	-41,17	251,2	6	6	0,2318	189
DDT3-T vs. DDT5-T	133,7	200,7	-67,00	251,2	6	6	0,3772	189
DDT3-T vs. DDT6	133,7	245,2	-111,5	251,2	6	6	0,6277	189
DDT3-T vs. DDT6-DNP-N	133,7	1722	-1588	251,2	6	6	8939	189
DDT3-T vs. DDT6-DNP-N-T	133,7	2093	-1959	251,2	6	6	11,03	189
DDT3-T vs. DDT6-DNP-W	133,7	169,2	-35,50	251,2	6	6	0,1999	189
DDT3-T vs. DDT6-DNP-W-T	133,7	215,2	-81,50	251,2	6	6	0,4588	189
DDT3-T vs. DDT6-T	133,7	184,3	-50,67	251,2	6	6	0,2853	189
DDT3-T vs. - Control	133,7	401,3	-267,7	251,2	6	6	1507	189
DDT4 vs. DDT4-DNP-N	217,8	286,7	-68,83	251,2	6	6	0,3875	189
DDT4 vs. DDT4-DNP-N-T	217,8	186,3	31,50	251,2	6	6	0,1773	189
DDT4 vs. DDT4-DNP-W	217,8	209,3	8500	251,2	6	6	0,04785	189
DDT4 vs. DDT4-DNP-W-T	217,8	251,7	-33,83	251,2	6	6	0,1905	189
DDT4 vs. DDT4-T	217,8	363,8	-146,0	251,2	6	6	0,8220	189
DDT4 vs. DDT5	217,8	229,2	-11,33	251,2	6	6	0,06381	189
DDT4 vs. DDT5-DNP-N	217,8	588,3	-370,5	251,2	6	6	2086	189
DDT4 vs. DDT5-DNP-N-T	217,8	546,8	-329,0	251,2	6	6	1852	189
DDT4 vs. DDT5-DNP-W	217,8	208,8	9000	251,2	6	6	0,05067	189
DDT4 vs. DDT5-DNP-W-T	217,8	174,8	43,00	251,2	6	6	0,2421	189
DDT4 vs. DDT5-T	217,8	200,7	17,17	251,2	6	6	0,09665	189
DDT4 vs. DDT6	217,8	245,2	-27,33	251,2	6	6	0,1539	189
DDT4 vs. DDT6-DNP-N	217,8	1722	-1504	251,2	6	6	8466	189
DDT4 vs. DDT6-DNP-N-T	217,8	2093	-1875	251,2	6	6	10,56	189
DDT4 vs. DDT6-DNP-W	217,8	169,2	48,67	251,2	6	6	0,2740	189
DDT4 vs. DDT6-DNP-W-T	217,8	215,2	2667	251,2	6	6	0,01501	189
DDT4 vs. DDT6-T	217,8	184,3	33,50	251,2	6	6	0,1886	189
DDT4 vs. - Control	217,8	401,3	-183,5	251,2	6	6	1033	189
DDT4-DNP-N vs. DDT4-DNP-N-T	286,7	186,3	100,3	251,2	6	6	0,5649	189
DDT4-DNP-N vs. DDT4-DNP-W	286,7	209,3	77,33	251,2	6	6	0,4354	189
DDT4-DNP-N vs. DDT4-DNP-W-T	286,7	251,7	35,00	251,2	6	6	0,1970	189
DDT4-DNP-N vs. DDT4-T	286,7	363,8	-77,17	251,2	6	6	0,4344	189
DDT4-DNP-N vs. DDT5	286,7	229,2	57,50	251,2	6	6	0,3237	189
DDT4-DNP-N vs. DDT5-DNP-N	286,7	588,3	-301,7	251,2	6	6	1698	189
DDT4-DNP-N vs. DDT5-DNP-N-T	286,7	546,8	-260,2	251,2	6	6	1465	189
DDT4-DNP-N vs. DDT5-DNP-W	286,7	208,8	77,83	251,2	6	6	0,4382	189
DDT4-DNP-N vs. DDT5-DNP-W-T	286,7	174,8	111,8	251,2	6	6	0,6296	189
DDT4-DNP-N vs. DDT5-T	286,7	200,7	86,00	251,2	6	6	0,4842	189
DDT4-DNP-N vs. DDT6	286,7	245,2	41,50	251,2	6	6	0,2336	189
DDT4-DNP-N vs. DDT6-DNP-N	286,7	1722	-1435	251,2	6	6	8078	189
DDT4-DNP-N vs. DDT6-DNP-N-T	286,7	2093	-1806	251,2	6	6	10,17	189
DDT4-DNP-N vs. DDT6-DNP-W	286,7	169,2	117,5	251,2	6	6	0,6615	189
DDT4-DNP-N vs. DDT6-DNP-W-T	286,7	215,2	71,50	251,2	6	6	0,4025	189
DDT4-DNP-N vs. DDT6-T	286,7	184,3	102,3	251,2	6	6	0,5761	189
DDT4-DNP-N vs. - Control	286,7	401,3	-114,7	251,2	6	6	0,6456	189
DDT4-DNP-N-T vs. DDT4-DNP-W	186,3	209,3	-23,00	251,2	6	6	0,1295	189
DDT4-DNP-N-T vs. DDT4-DNP-W-T	186,3	251,7	-65,33	251,2	6	6	0,3678	189
DDT4-DNP-N-T vs. DDT4-T	186,3	363,8	-177,5	251,2	6	6	0,9993	189
DDT4-DNP-N-T vs. DDT5	186,3	229,2	-42,83	251,2	6	6	0,2412	189
DDT4-DNP-N-T vs. DDT5-DNP-N	186,3	588,3	-402,0	251,2	6	6	2263	189
DDT4-DNP-N-T vs. DDT5-DNP-N-T	186,3	546,8	-360,5	251,2	6	6	2030	189
DDT4-DNP-N-T vs. DDT5-DNP-W	186,3	208,8	-22,50	251,2	6	6	0,1267	189
DDT4-DNP-N-T vs. DDT5-DNP-W-T	186,3	174,8	11,50	251,2	6	6	0,06474	189
DDT4-DNP-N-T vs. DDT5-T	186,3	200,7	-14,33	251,2	6	6	0,08070	189
DDT4-DNP-N-T vs. DDT6	186,3	245,2	-58,83	251,2	6	6	0,3312	189
DDT4-DNP-N-T vs. DDT6-DNP-N	186,3	1722	-1535	251,2	6	6	8643	189
DDT4-DNP-N-T vs. DDT6-DNP-N-T	186,3	2093	-1906	251,2	6	6	10,73	189
DDT4-DNP-N-T vs. DDT6-DNP-W	186,3	169,2	17,17	251,2	6	6	0,09665	189
DDT4-DNP-N-T vs. DDT6-DNP-W-T	186,3	215,2	-28,83	251,2	6	6	0,1623	189
DDT4-DNP-N-T vs. DDT6-T	186,3	184,3	2000	251,2	6	6	0,01126	189
DDT4-DNP-N-T vs. - Control	186,3	401,3	-215,0	251,2	6	6	1210	189
DDT4-DNP-W vs. DDT4-DNP-W-T	209,3	251,7	-42,33	251,2	6	6	0,2383	189
DDT4-DNP-W vs. DDT4-T	209,3	363,8	-154,5	251,2	6	6	0,8698	189
DDT4-DNP-W vs. DDT5	209,3	229,2	-19,83	251,2	6	6	0,1117	189
DDT4-DNP-W vs. DDT5-DNP-N	209,3	588,3	-379,0	251,2	6	6	2134	189
DDT4-DNP-W vs. DDT5-DNP-N-T	209,3	546,8	-337,5	251,2	6	6	1900	189
DDT4-DNP-W vs. DDT5-DNP-W	209,3	208,8	0,5000	251,2	6	6	0,002815	189
DDT4-DNP-W vs. DDT5-DNP-W-T	209,3	174,8	34,50	251,2	6	6	0,1942	189
DDT4-DNP-W vs. DDT5-T	209,3	200,7	8667	251,2	6	6	0,04879	189
DDT4-DNP-W vs. DDT6	209,3	245,2	-35,83	251,2	6	6	0,2017	189
DDT4-DNP-W vs. DDT6-DNP-N	209,3	1722	-1512	251,2	6	6	8513	189
DDT4-DNP-W vs. DDT6-DNP-N-T	209,3	2093	-1883	251,2	6	6	10,60	189
DDT4-DNP-W vs. DDT6-DNP-W	209,3	169,2	40,17	251,2	6	6	0,2261	189
DDT4-DNP-W vs. DDT6-DNP-W-T	209,3	215,2	-5833	251,2	6	6	0,03284	189
DDT4-DNP-W vs. DDT6-T	209,3	184,3	25,00	251,2	6	6	0,1407	189
DDT4-DNP-W vs. - Control	209,3	401,3	-192,0	251,2	6	6	1081	189
DDT4-DNP-W-T vs. DDT4-T	251,7	363,8	-112,2	251,2	6	6	0,6315	189
DDT4-DNP-W-T vs. DDT5	251,7	229,2	22,50	251,2	6	6	0,1267	189
DDT4-DNP-W-T vs. DDT5-DNP-N	251,7	588,3	-336,7	251,2	6	6	1895	189
DDT4-DNP-W-T vs. DDT5-DNP-N-T	251,7	546,8	-295,2	251,2	6	6	1662	189
DDT4-DNP-W-T vs. DDT5-DNP-W	251,7	208,8	42,83	251,2	6	6	0,2412	189
DDT4-DNP-W-T vs. DDT5-DNP-W-T	251,7	174,8	76,83	251,2	6	6	0,4326	189
DDT4-DNP-W-T vs. DDT5-T	251,7	200,7	51,00	251,2	6	6	0,2871	189
DDT4-DNP-W-T vs. DDT6	251,7	245,2	6500	251,2	6	6	0,03659	189
DDT4-DNP-W-T vs. DDT6-DNP-N	251,7	1722	-1470	251,2	6	6	8275	189
DDT4-DNP-W-T vs. DDT6-DNP-N-T	251,7	2093	-1841	251,2	6	6	10,36	189
DDT4-DNP-W-T vs. DDT6-DNP-W	251,7	169,2	82,50	251,2	6	6	0,4645	189
DDT4-DNP-W-T vs. DDT6-DNP-W-T	251,7	215,2	36,50	251,2	6	6	0,2055	189
DDT4-DNP-W-T vs. DDT6-T	251,7	184,3	67,33	251,2	6	6	0,3791	189
DDT4-DNP-W-T vs. - Control	251,7	401,3	-149,7	251,2	6	6	0,8426	189
DDT4-T vs. DDT5	363,8	229,2	134,7	251,2	6	6	0,7582	189
DDT4-T vs. DDT5-DNP-N	363,8	588,3	-224,5	251,2	6	6	1264	189
DDT4-T vs. DDT5-DNP-N-T	363,8	546,8	-183,0	251,2	6	6	1030	189
DDT4-T vs. DDT5-DNP-W	363,8	208,8	155,0	251,2	6	6	0,8726	189
DDT4-T vs. DDT5-DNP-W-T	363,8	174,8	189,0	251,2	6	6	1064	189
DDT4-T vs. DDT5-T	363,8	200,7	163,2	251,2	6	6	0,9186	189
DDT4-T vs. DDT6	363,8	245,2	118,7	251,2	6	6	0,6681	189
DDT4-T vs. DDT6-DNP-N	363,8	1722	-1358	251,2	6	6	7644	189
DDT4-T vs. DDT6-DNP-N-T	363,8	2093	-1729	251,2	6	6	9733	189
DDT4-T vs. DDT6-DNP-W	363,8	169,2	194,7	251,2	6	6	1096	189
DDT4-T vs. DDT6-DNP-W-T	363,8	215,2	148,7	251,2	6	6	0,8370	189
DDT4-T vs. DDT6-T	363,8	184,3	179,5	251,2	6	6	1011	189
DDT4-T vs. - Control	363,8	401,3	-37,50	251,2	6	6	0,2111	189
DDT5 vs. DDT5-DNP-N	229,2	588,3	-359,2	251,2	6	6	2022	189
DDT5 vs. DDT5-DNP-N-T	229,2	546,8	-317,7	251,2	6	6	1788	189
DDT5 vs. DDT5-DNP-W	229,2	208,8	20,33	251,2	6	6	0,1145	189
DDT5 vs. DDT5-DNP-W-T	229,2	174,8	54,33	251,2	6	6	0,3059	189
DDT5 vs. DDT5-T	229,2	200,7	28,50	251,2	6	6	0,1605	189
DDT5 vs. DDT6	229,2	245,2	-16,00	251,2	6	6	0,09008	189
DDT5 vs. DDT6-DNP-N	229,2	1722	-1492	251,2	6	6	8402	189
DDT5 vs. DDT6-DNP-N-T	229,2	2093	-1864	251,2	6	6	10,49	189
DDT5 vs. DDT6-DNP-W	229,2	169,2	60,00	251,2	6	6	0,3378	189
DDT5 vs. DDT6-DNP-W-T	229,2	215,2	14,00	251,2	6	6	0,07882	189
DDT5 vs. DDT6-T	229,2	184,3	44,83	251,2	6	6	0,2524	189
DDT5 vs. - Control	229,2	401,3	-172,2	251,2	6	6	0,9693	189
DDT5-DNP-N vs. DDT5-DNP-N-T	588,3	546,8	41,50	251,2	6	6	0,2336	189
DDT5-DNP-N vs. DDT5-DNP-W	588,3	208,8	379,5	251,2	6	6	2137	189
DDT5-DNP-N vs. DDT5-DNP-W-T	588,3	174,8	413,5	251,2	6	6	2328	189
DDT5-DNP-N vs. DDT5-T	588,3	200,7	387,7	251,2	6	6	2183	189
DDT5-DNP-N vs. DDT6	588,3	245,2	343,2	251,2	6	6	1932	189
DDT5-DNP-N vs. DDT6-DNP-N	588,3	1722	-1133	251,2	6	6	6380	189
DDT5-DNP-N vs. DDT6-DNP-N-T	588,3	2093	-1504	251,2	6	6	8469	189
DDT5-DNP-N vs. DDT6-DNP-W	588,3	169,2	419,2	251,2	6	6	2360	189
DDT5-DNP-N vs. DDT6-DNP-W-T	588,3	215,2	373,2	251,2	6	6	2101	189
DDT5-DNP-N vs. DDT6-T	588,3	184,3	404,0	251,2	6	6	2275	189
DDT5-DNP-N vs. - Control	588,3	401,3	187,0	251,2	6	6	1053	189
DDT5-DNP-N-T vs. DDT5-DNP-W	546,8	208,8	338,0	251,2	6	6	1903	189
DDT5-DNP-N-T vs. DDT5-DNP-W-T	546,8	174,8	372,0	251,2	6	6	2094	189
DDT5-DNP-N-T vs. DDT5-T	546,8	200,7	346,2	251,2	6	6	1949	189
DDT5-DNP-N-T vs. DDT6	546,8	245,2	301,7	251,2	6	6	1698	189
DDT5-DNP-N-T vs. DDT6-DNP-N	546,8	1722	-1175	251,2	6	6	6613	189
DDT5-DNP-N-T vs. DDT6-DNP-N-T	546,8	2093	-1546	251,2	6	6	8703	189
DDT5-DNP-N-T vs. DDT6-DNP-W	546,8	169,2	377,7	251,2	6	6	2126	189
DDT5-DNP-N-T vs. DDT6-DNP-W-T	546,8	215,2	331,7	251,2	6	6	1867	189
DDT5-DNP-N-T vs. DDT6-T	546,8	184,3	362,5	251,2	6	6	2041	189
DDT5-DNP-N-T vs. - Control	546,8	401,3	145,5	251,2	6	6	0,8192	189
DDT5-DNP-W vs. DDT5-DNP-W-T	208,8	174,8	34,00	251,2	6	6	0,1914	189
DDT5-DNP-W vs. DDT5-T	208,8	200,7	8167	251,2	6	6	0,04598	189
DDT5-DNP-W vs. DDT6	208,8	245,2	-36,33	251,2	6	6	0,2046	189
DDT5-DNP-W vs. DDT6-DNP-N	208,8	1722	-1513	251,2	6	6	8516	189
DDT5-DNP-W vs. DDT6-DNP-N-T	208,8	2093	-1884	251,2	6	6	10,61	189
DDT5-DNP-W vs. DDT6-DNP-W	208,8	169,2	39,67	251,2	6	6	0,2233	189
DDT5-DNP-W vs. DDT6-DNP-W-T	208,8	215,2	-6333	251,2	6	6	0,03566	189
DDT5-DNP-W vs. DDT6-T	208,8	184,3	24,50	251,2	6	6	0,1379	189
DDT5-DNP-W vs. - Control	208,8	401,3	-192,5	251,2	6	6	1084	189
DDT5-DNP-W-T vs. DDT5-T	174,8	200,7	-25,83	251,2	6	6	0,1454	189
DDT5-DNP-W-T vs. DDT6	174,8	245,2	-70,33	251,2	6	6	0,3960	189
DDT5-DNP-W-T vs. DDT6-DNP-N	174,8	1722	-1547	251,2	6	6	8708	189
DDT5-DNP-W-T vs. DDT6-DNP-N-T	174,8	2093	-1918	251,2	6	6	10,80	189
DDT5-DNP-W-T vs. DDT6-DNP-W	174,8	169,2	5667	251,2	6	6	0,03190	189
DDT5-DNP-W-T vs. DDT6-DNP-W-T	174,8	215,2	-40,33	251,2	6	6	0,2271	189
DDT5-DNP-W-T vs. DDT6-T	174,8	184,3	-9500	251,2	6	6	0,05348	189
DDT5-DNP-W-T vs. - Control	174,8	401,3	-226,5	251,2	6	6	1275	189
DDT5-T vs. DDT6	200,7	245,2	-44,50	251,2	6	6	0,2505	189
DDT5-T vs. DDT6-DNP-N	200,7	1722	-1521	251,2	6	6	8562	189
DDT5-T vs. DDT6-DNP-N-T	200,7	2093	-1892	251,2	6	6	10,65	189
DDT5-T vs. DDT6-DNP-W	200,7	169,2	31,50	251,2	6	6	0,1773	189
DDT5-T vs. DDT6-DNP-W-T	200,7	215,2	-14,50	251,2	6	6	0,08163	189
DDT5-T vs. DDT6-T	200,7	184,3	16,33	251,2	6	6	0,09196	189
DDT5-T vs. - Control	200,7	401,3	-200,7	251,2	6	6	1130	189
DDT6 vs. DDT6-DNP-N	245,2	1722	-1476	251,2	6	6	8312	189
DDT6 vs. DDT6-DNP-N-T	245,2	2093	-1848	251,2	6	6	10,40	189
DDT6 vs. DDT6-DNP-W	245,2	169,2	76,00	251,2	6	6	0,4279	189
DDT6 vs. DDT6-DNP-W-T	245,2	215,2	30,00	251,2	6	6	0,1689	189
DDT6 vs. DDT6-T	245,2	184,3	60,83	251,2	6	6	0,3425	189
DDT6 vs. - Control	245,2	401,3	-156,2	251,2	6	6	0,8792	189
DDT6-DNP-N vs. DDT6-DNP-N-T	1722	2093	-371,2	251,2	6	6	2090	189
DDT6-DNP-N vs. DDT6-DNP-W	1722	169,2	1552	251,2	6	6	8740	189
DDT6-DNP-N vs. DDT6-DNP-W-T	1722	215,2	1506	251,2	6	6	8481	189
DDT6-DNP-N vs. DDT6-T	1722	184,3	1537	251,2	6	6	8654	189
DDT6-DNP-N vs. - Control	1722	401,3	1320	251,2	6	6	7432	189
DDT6-DNP-N-T vs. DDT6-DNP-W	2093	169,2	1924	251,2	6	6	10,83	189
DDT6-DNP-N-T vs. DDT6-DNP-W-T	2093	215,2	1878	251,2	6	6	10,57	189
DDT6-DNP-N-T vs. DDT6-T	2093	184,3	1908	251,2	6	6	10,74	189
DDT6-DNP-N-T vs. - Control	2093	401,3	1691	251,2	6	6	9522	189
DDT6-DNP-W vs. DDT6-DNP-W-T	169,2	215,2	-46,00	251,2	6	6	0,2590	189
DDT6-DNP-W vs. DDT6-T	169,2	184,3	-15,17	251,2	6	6	0,08539	189
DDT6-DNP-W vs. - Control	169,2	401,3	-232,2	251,2	6	6	1307	189
DDT6-DNP-W-T vs. DDT6-T	215,2	184,3	30,83	251,2	6	6	0,1736	189
DDT6-DNP-W-T vs. - Control	215,2	401,3	-186,2	251,2	6	6	1048	189
DDT6-T vs. - Control	184,3	401,3	-217,0	251,2	6	6	1222	189
