# Supplementary material for: DNA Nanostructure-Templated Antibody Complexes Provide Insights into the Geometric Requirements of Human Complement Cascade Activation
Source: J Am Chem Soc. 2024 May 4;146(19):13455–66. doi: 10.1021/jacs.4c02772 (PMC11099972; doi:10.1021/jacs.4c02772)
Supplement: Supplementary file 1 — ja4c02772_si_001.zip [file ja4c02772_si_001.zip › ANOVA/Ordinary one-way ANOVA of 5 min 100 nM.xlsx]

## Sheet: Ordinary one-way ANOVA of 5 min
Number of families	1
Number of comparisons per family	780
Alpha	0,05
Tukey's multiple comparisons test	Mean Diff,	95,00% CI of diff,	Below threshold?	Summary	Adjusted P Value
DDT1a vs. DDT1a-N	-3332	-7611 to 946,9	No	ns	0,4618	A-B
DDT1a vs. DDT1b noChol-N	308,0	-4933 to 5549	No	ns	>0,9999	A-C
DDT1a vs. DDT1b-2xChol-N	-3639	-8880 to 1602	No	ns	0,7286	A-D
DDT1a vs. DDT1a-N-T	-2815	-7093 to 1464	No	ns	0,8265	A-E
DDT1a vs. DDT1a-W	-1936	-6215 to 2343	No	ns	0,9993	A-F
DDT1a vs. DDT1a-W-T	-2538	-6817 to 1741	No	ns	0,9417	A-G
DDT1a vs. DDT1a-T	-0,5000	-4279 to 4278	No	ns	>0,9999	A-H
DDT1a vs. DDT2	391,2	-3888 to 4670	No	ns	>0,9999	A-I
DDT1a vs. DDT2-DNP-N	-7370	-11649 to -3091	Yes	****	<0,0001	A-J
DDT1a vs. DDT2-DNP-N-T	-7940	-12218 to -3661	Yes	****	<0,0001	A-K
DDT1a vs. DDT2-DNP-W	-4899	-9178 to -620,4	Yes	**	0,0063	A-L
DDT1a vs. DDT2-DNP-W-T	-4779	-9058 to -499,7	Yes	**	0,0097	A-M
DDT1a vs. DDT2-T	510,8	-3768 to 4790	No	ns	>0,9999	A-N
DDT1a vs. DDT3	484,5	-3794 to 4763	No	ns	>0,9999	A-O
DDT1a vs. DDT3-DNP-N	-8910	-13189 to -4631	Yes	****	<0,0001	A-P
DDT1a vs. DDT3-DNP-N-T	-8318	-12597 to -4039	Yes	****	<0,0001	A-Q
DDT1a vs. DDT3-DNP-W	-5739	-10018 to -1460	Yes	***	0,0002	A-R
DDT1a vs. DDT3-DNP-W-T	-4419	-8698 to -139,7	Yes	*	0,0325	A-S
DDT1a vs. DDT3-T	572,2	-3707 to 4851	No	ns	>0,9999	A-T
DDT1a vs. DDT4	467,8	-3811 to 4747	No	ns	>0,9999	A-U
DDT1a vs. DDT4-DNP-N	-8426	-12705 to -4147	Yes	****	<0,0001	A-V
DDT1a vs. DDT4-DNP-N-T	-8405	-12684 to -4126	Yes	****	<0,0001	A-W
DDT1a vs. DDT4-DNP-W	-4599	-8878 to -319,9	Yes	*	0,0180	A-X
DDT1a vs. DDT4-DNP-W-T	-5209	-9487 to -929,6	Yes	**	0,0020	A-Y
DDT1a vs. DDT4-T	491,8	-3787 to 4771	No	ns	>0,9999	A-Z
DDT1a vs. DDT5	444,2	-3835 to 4723	No	ns	>0,9999	A-AA
DDT1a vs. DDT5-DNP-N	-12371	-16650 to -8092	Yes	****	<0,0001	A-AB
DDT1a vs. DDT5-DNP-N-T	-10022	-14300 to -5743	Yes	****	<0,0001	A-AC
DDT1a vs. DDT5-DNP-W	-4305	-8584 to -25,91	Yes	*	0,0462	A-AD
DDT1a vs. DDT5-DNP-W-T	-4787	-9066 to -507,9	Yes	**	0,0094	A-AE
DDT1a vs. DDT5-T	500,2	-3779 to 4779	No	ns	>0,9999	A-AF
DDT1a vs. DDT6	271,5	-4007 to 4550	No	ns	>0,9999	A-AG
DDT1a vs. DDT6-DNP-N	-14685	-18964 to -10406	Yes	****	<0,0001	A-AH
DDT1a vs. DDT6-DNP-N-T	-16304	-20582 to -12025	Yes	****	<0,0001	A-AI
DDT1a vs. DDT6-DNP-W	-6700	-10979 to -2421	Yes	****	<0,0001	A-AJ
DDT1a vs. DDT6-DNP-W-T	-5615	-9894 to -1336	Yes	***	0,0004	A-AK
DDT1a vs. DDT6-T	-42,67	-4322 to 4236	No	ns	>0,9999	A-AL
DDT1a vs. + Control	-10293	-14572 to -6014	Yes	****	<0,0001	A-AM
DDT1a vs. - Control	624,2	-3655 to 4903	No	ns	>0,9999	A-AN
DDT1a-N vs. DDT1b noChol-N	3640	-1601 to 8881	No	ns	0,7281	B-C
DDT1a-N vs. DDT1b-2xChol-N	-307,0	-5548 to 4934	No	ns	>0,9999	B-D
DDT1a-N vs. DDT1a-N-T	517,5	-3761 to 4796	No	ns	>0,9999	B-E
DDT1a-N vs. DDT1a-W	1396	-2883 to 5675	No	ns	>0,9999	B-F
DDT1a-N vs. DDT1a-W-T	793,8	-3485 to 5073	No	ns	>0,9999	B-G
DDT1a-N vs. DDT1a-T	3332	-947,4 to 7610	No	ns	0,4621	B-H
DDT1a-N vs. DDT2	3723	-555,8 to 8002	No	ns	0,2173	B-I
DDT1a-N vs. DDT2-DNP-N	-4038	-8317 to 240,9	No	ns	0,0995	B-J
DDT1a-N vs. DDT2-DNP-N-T	-4608	-8886 to -328,6	Yes	*	0,0175	B-K
DDT1a-N vs. DDT2-DNP-W	-1567	-5846 to 2712	No	ns	>0,9999	B-L
DDT1a-N vs. DDT2-DNP-W-T	-1447	-5726 to 2832	No	ns	>0,9999	B-M
DDT1a-N vs. DDT2-T	3843	-436,1 to 8122	No	ns	0,1643	B-N
DDT1a-N vs. DDT3	3817	-462,4 to 8095	No	ns	0,1750	B-O
DDT1a-N vs. DDT3-DNP-N	-5578	-9857 to -1299	Yes	***	0,0004	B-P
DDT1a-N vs. DDT3-DNP-N-T	-4986	-9265 to -706,7	Yes	**	0,0046	B-Q
DDT1a-N vs. DDT3-DNP-W	-2407	-6686 to 1872	No	ns	0,9706	B-R
DDT1a-N vs. DDT3-DNP-W-T	-1087	-5366 to 3192	No	ns	>0,9999	B-S
DDT1a-N vs. DDT3-T	3904	-374,8 to 8183	No	ns	0,1412	B-T
DDT1a-N vs. DDT4	3800	-479,1 to 8079	No	ns	0,1821	B-U
DDT1a-N vs. DDT4-DNP-N	-5094	-9373 to -814,7	Yes	**	0,0030	B-V
DDT1a-N vs. DDT4-DNP-N-T	-5073	-9352 to -794,4	Yes	**	0,0033	B-W
DDT1a-N vs. DDT4-DNP-W	-1267	-5546 to 3012	No	ns	>0,9999	B-X
DDT1a-N vs. DDT4-DNP-W-T	-1877	-6155 to 2402	No	ns	0,9996	B-Y
DDT1a-N vs. DDT4-T	3824	-455,1 to 8103	No	ns	0,1720	B-Z
DDT1a-N vs. DDT5	3776	-502,8 to 8055	No	ns	0,1925	B-AA
DDT1a-N vs. DDT5-DNP-N	-9039	-13318 to -4760	Yes	****	<0,0001	B-AB
DDT1a-N vs. DDT5-DNP-N-T	-6690	-10968 to -2411	Yes	****	<0,0001	B-AC
DDT1a-N vs. DDT5-DNP-W	-972,8	-5252 to 3306	No	ns	>0,9999	B-AD
DDT1a-N vs. DDT5-DNP-W-T	-1455	-5734 to 2824	No	ns	>0,9999	B-AE
DDT1a-N vs. DDT5-T	3832	-446,8 to 8111	No	ns	0,1686	B-AF
DDT1a-N vs. DDT6	3604	-675,4 to 7882	No	ns	0,2812	B-AG
DDT1a-N vs. DDT6-DNP-N	-11353	-15632 to -7074	Yes	****	<0,0001	B-AH
DDT1a-N vs. DDT6-DNP-N-T	-12972	-17250 to -8693	Yes	****	<0,0001	B-AI
DDT1a-N vs. DDT6-DNP-W	-3368	-7647 to 910,8	No	ns	0,4355	B-AJ
DDT1a-N vs. DDT6-DNP-W-T	-2283	-6562 to 1996	No	ns	0,9863	B-AK
DDT1a-N vs. DDT6-T	3289	-989,6 to 7568	No	ns	0,4934	B-AL
DDT1a-N vs. + Control	-6961	-11240 to -2682	Yes	****	<0,0001	B-AM
DDT1a-N vs. - Control	3956	-322,8 to 8235	No	ns	0,1236	B-AN
DDT1b noChol-N vs. DDT1b-2xChol-N	-3947	-9998 to 2104	No	ns	0,8394	C-D
DDT1b noChol-N vs. DDT1a-N-T	-3123	-8363 to 2118	No	ns	0,9385	C-E
DDT1b noChol-N vs. DDT1a-W	-2244	-7485 to 2996	No	ns	0,9998	C-F
DDT1b noChol-N vs. DDT1a-W-T	-2846	-8087 to 2394	No	ns	0,9822	C-G
DDT1b noChol-N vs. DDT1a-T	-308,5	-5549 to 4932	No	ns	>0,9999	C-H
DDT1b noChol-N vs. DDT2	83,17	-5157 to 5324	No	ns	>0,9999	C-I
DDT1b noChol-N vs. DDT2-DNP-N	-7678	-12919 to -2437	Yes	****	<0,0001	C-J
DDT1b noChol-N vs. DDT2-DNP-N-T	-8248	-13488 to -3007	Yes	****	<0,0001	C-K
DDT1b noChol-N vs. DDT2-DNP-W	-5207	-10448 to 33,25	No	ns	0,0542	C-L
DDT1b noChol-N vs. DDT2-DNP-W-T	-5087	-10327 to 153,9	No	ns	0,0723	C-M
DDT1b noChol-N vs. DDT2-T	202,8	-5038 to 5443	No	ns	>0,9999	C-N
DDT1b noChol-N vs. DDT3	176,5	-5064 to 5417	No	ns	>0,9999	C-O
DDT1b noChol-N vs. DDT3-DNP-N	-9218	-14458 to -3977	Yes	****	<0,0001	C-P
DDT1b noChol-N vs. DDT3-DNP-N-T	-8626	-13866 to -3385	Yes	****	<0,0001	C-Q
DDT1b noChol-N vs. DDT3-DNP-W	-6047	-11287 to -806,2	Yes	**	0,0055	C-R
DDT1b noChol-N vs. DDT3-DNP-W-T	-4727	-9967 to 513,9	No	ns	0,1578	C-S
DDT1b noChol-N vs. DDT3-T	264,2	-4976 to 5505	No	ns	>0,9999	C-T
DDT1b noChol-N vs. DDT4	159,8	-5081 to 5400	No	ns	>0,9999	C-U
DDT1b noChol-N vs. DDT4-DNP-N	-8734	-13974 to -3493	Yes	****	<0,0001	C-V
DDT1b noChol-N vs. DDT4-DNP-N-T	-8713	-13954 to -3473	Yes	****	<0,0001	C-W
DDT1b noChol-N vs. DDT4-DNP-W	-4907	-10147 to 333,8	No	ns	0,1083	C-X
DDT1b noChol-N vs. DDT4-DNP-W-T	-5517	-10757 to -275,9	Yes	*	0,0247	C-Y
DDT1b noChol-N vs. DDT4-T	183,8	-5057 to 5424	No	ns	>0,9999	C-Z
DDT1b noChol-N vs. DDT5	136,2	-5104 to 5377	No	ns	>0,9999	C-AA
DDT1b noChol-N vs. DDT5-DNP-N	-12679	-17920 to -7439	Yes	****	<0,0001	C-AB
DDT1b noChol-N vs. DDT5-DNP-N-T	-10330	-15570 to -5089	Yes	****	<0,0001	C-AC
DDT1b noChol-N vs. DDT5-DNP-W	-4613	-9853 to 627,8	No	ns	0,1969	C-AD
DDT1b noChol-N vs. DDT5-DNP-W-T	-5095	-10335 to 145,8	No	ns	0,0709	C-AE
DDT1b noChol-N vs. DDT5-T	192,2	-5048 to 5433	No	ns	>0,9999	C-AF
DDT1b noChol-N vs. DDT6	-36,50	-5277 to 5204	No	ns	>0,9999	C-AG
DDT1b noChol-N vs. DDT6-DNP-N	-14993	-20233 to -9752	Yes	****	<0,0001	C-AH
DDT1b noChol-N vs. DDT6-DNP-N-T	-16612	-21852 to -11371	Yes	****	<0,0001	C-AI
DDT1b noChol-N vs. DDT6-DNP-W	-7008	-12249 to -1768	Yes	***	0,0002	C-AJ
DDT1b noChol-N vs. DDT6-DNP-W-T	-5923	-11164 to -682,6	Yes	**	0,0079	C-AK
DDT1b noChol-N vs. DDT6-T	-350,7	-5591 to 4890	No	ns	>0,9999	C-AL
DDT1b noChol-N vs. + Control	-10601	-15841 to -5360	Yes	****	<0,0001	C-AM
DDT1b noChol-N vs. - Control	316,2	-4924 to 5557	No	ns	>0,9999	C-AN
DDT1b-2xChol-N vs. DDT1a-N-T	824,5	-4416 to 6065	No	ns	>0,9999	D-E
DDT1b-2xChol-N vs. DDT1a-W	1703	-3538 to 6943	No	ns	>0,9999	D-F
DDT1b-2xChol-N vs. DDT1a-W-T	1101	-4140 to 6341	No	ns	>0,9999	D-G
DDT1b-2xChol-N vs. DDT1a-T	3639	-1602 to 8879	No	ns	0,7289	D-H
DDT1b-2xChol-N vs. DDT2	4030	-1210 to 9271	No	ns	0,4924	D-I
DDT1b-2xChol-N vs. DDT2-DNP-N	-3731	-8972 to 1510	No	ns	0,6756	D-J
DDT1b-2xChol-N vs. DDT2-DNP-N-T	-4301	-9541 to 940,1	No	ns	0,3375	D-K
DDT1b-2xChol-N vs. DDT2-DNP-W	-1260	-6501 to 3980	No	ns	>0,9999	D-L
DDT1b-2xChol-N vs. DDT2-DNP-W-T	-1140	-6380 to 4101	No	ns	>0,9999	D-M
DDT1b-2xChol-N vs. DDT2-T	4150	-1091 to 9390	No	ns	0,4210	D-N
DDT1b-2xChol-N vs. DDT3	4124	-1117 to 9364	No	ns	0,4364	D-O
DDT1b-2xChol-N vs. DDT3-DNP-N	-5271	-10511 to -30,08	Yes	*	0,0464	D-P
DDT1b-2xChol-N vs. DDT3-DNP-N-T	-4679	-9919 to 561,9	No	ns	0,1735	D-Q
DDT1b-2xChol-N vs. DDT3-DNP-W	-2100	-7340 to 3141	No	ns	>0,9999	D-R
DDT1b-2xChol-N vs. DDT3-DNP-W-T	-779,7	-6020 to 4461	No	ns	>0,9999	D-S
DDT1b-2xChol-N vs. DDT3-T	4211	-1029 to 9452	No	ns	0,3860	D-T
DDT1b-2xChol-N vs. DDT4	4107	-1134 to 9347	No	ns	0,4463	D-U
DDT1b-2xChol-N vs. DDT4-DNP-N	-4787	-10027 to 453,9	No	ns	0,1397	D-V
DDT1b-2xChol-N vs. DDT4-DNP-N-T	-4766	-10007 to 474,3	No	ns	0,1456	D-W
DDT1b-2xChol-N vs. DDT4-DNP-W	-959,8	-6200 to 4281	No	ns	>0,9999	D-X
DDT1b-2xChol-N vs. DDT4-DNP-W-T	-1570	-6810 to 3671	No	ns	>0,9999	D-Y
DDT1b-2xChol-N vs. DDT4-T	4131	-1110 to 9371	No	ns	0,4321	D-Z
DDT1b-2xChol-N vs. DDT5	4083	-1157 to 9324	No	ns	0,4604	D-AA
DDT1b-2xChol-N vs. DDT5-DNP-N	-8732	-13973 to -3492	Yes	****	<0,0001	D-AB
DDT1b-2xChol-N vs. DDT5-DNP-N-T	-6383	-11623 to -1142	Yes	**	0,0019	D-AC
DDT1b-2xChol-N vs. DDT5-DNP-W	-665,8	-5906 to 4575	No	ns	>0,9999	D-AD
DDT1b-2xChol-N vs. DDT5-DNP-W-T	-1148	-6388 to 4093	No	ns	>0,9999	D-AE
DDT1b-2xChol-N vs. DDT5-T	4139	-1101 to 9380	No	ns	0,4272	D-AF
DDT1b-2xChol-N vs. DDT6	3911	-1330 to 9151	No	ns	0,5662	D-AG
DDT1b-2xChol-N vs. DDT6-DNP-N	-11046	-16286 to -5805	Yes	****	<0,0001	D-AH
DDT1b-2xChol-N vs. DDT6-DNP-N-T	-12665	-17905 to -7424	Yes	****	<0,0001	D-AI
DDT1b-2xChol-N vs. DDT6-DNP-W	-3061	-8302 to 2179	No	ns	0,9518	D-AJ
DDT1b-2xChol-N vs. DDT6-DNP-W-T	-1976	-7217 to 3264	No	ns	>0,9999	D-AK
DDT1b-2xChol-N vs. DDT6-T	3596	-1644 to 8837	No	ns	0,7521	D-AL
DDT1b-2xChol-N vs. + Control	-6654	-11894 to -1413	Yes	***	0,0008	D-AM
DDT1b-2xChol-N vs. - Control	4263	-977,4 to 9504	No	ns	0,3574	D-AN
DDT1a-N-T vs. DDT1a-W	878,2	-3401 to 5157	No	ns	>0,9999	E-F
DDT1a-N-T vs. DDT1a-W-T	276,3	-4003 to 4555	No	ns	>0,9999	E-G
DDT1a-N-T vs. DDT1a-T	2814	-1465 to 7093	No	ns	0,8268	E-H
DDT1a-N-T vs. DDT2	3206	-1073 to 7485	No	ns	0,5565	E-I
DDT1a-N-T vs. DDT2-DNP-N	-4556	-8834 to -276,6	Yes	*	0,0208	E-J
DDT1a-N-T vs. DDT2-DNP-N-T	-5125	-9404 to -846,1	Yes	**	0,0027	E-K
DDT1a-N-T vs. DDT2-DNP-W	-2085	-6364 to 2194	No	ns	0,9970	E-L
DDT1a-N-T vs. DDT2-DNP-W-T	-1964	-6243 to 2315	No	ns	0,9990	E-M
DDT1a-N-T vs. DDT2-T	3325	-953,6 to 7604	No	ns	0,4667	E-N
DDT1a-N-T vs. DDT3	3299	-979,9 to 7578	No	ns	0,4862	E-O
DDT1a-N-T vs. DDT3-DNP-N	-6095	-10374 to -1816	Yes	****	<0,0001	E-P
DDT1a-N-T vs. DDT3-DNP-N-T	-5503	-9782 to -1224	Yes	***	0,0006	E-Q
DDT1a-N-T vs. DDT3-DNP-W	-2924	-7203 to 1355	No	ns	0,7600	E-R
DDT1a-N-T vs. DDT3-DNP-W-T	-1604	-5883 to 2675	No	ns	>0,9999	E-S
DDT1a-N-T vs. DDT3-T	3387	-892,3 to 7666	No	ns	0,4222	E-T
DDT1a-N-T vs. DDT4	3282	-996,6 to 7561	No	ns	0,4986	E-U
DDT1a-N-T vs. DDT4-DNP-N	-5611	-9890 to -1332	Yes	***	0,0004	E-V
DDT1a-N-T vs. DDT4-DNP-N-T	-5591	-9870 to -1312	Yes	***	0,0004	E-W
DDT1a-N-T vs. DDT4-DNP-W	-1784	-6063 to 2495	No	ns	0,9999	E-X
DDT1a-N-T vs. DDT4-DNP-W-T	-2394	-6673 to 1885	No	ns	0,9727	E-Y
DDT1a-N-T vs. DDT4-T	3306	-972,6 to 7585	No	ns	0,4807	E-Z
DDT1a-N-T vs. DDT5	3259	-1020 to 7538	No	ns	0,5164	E-AA
DDT1a-N-T vs. DDT5-DNP-N	-9557	-13836 to -5278	Yes	****	<0,0001	E-AB
DDT1a-N-T vs. DDT5-DNP-N-T	-7207	-11486 to -2928	Yes	****	<0,0001	E-AC
DDT1a-N-T vs. DDT5-DNP-W	-1490	-5769 to 2789	No	ns	>0,9999	E-AD
DDT1a-N-T vs. DDT5-DNP-W-T	-1972	-6251 to 2307	No	ns	0,9989	E-AE
DDT1a-N-T vs. DDT5-T	3315	-964,3 to 7594	No	ns	0,4746	E-AF
DDT1a-N-T vs. DDT6	3086	-1193 to 7365	No	ns	0,6465	E-AG
DDT1a-N-T vs. DDT6-DNP-N	-11870	-16149 to -7591	Yes	****	<0,0001	E-AH
DDT1a-N-T vs. DDT6-DNP-N-T	-13489	-17768 to -9210	Yes	****	<0,0001	E-AI
DDT1a-N-T vs. DDT6-DNP-W	-3886	-8165 to 393,3	No	ns	0,1478	E-AJ
DDT1a-N-T vs. DDT6-DNP-W-T	-2801	-7080 to 1478	No	ns	0,8341	E-AK
DDT1a-N-T vs. DDT6-T	2772	-1507 to 7051	No	ns	0,8494	E-AL
DDT1a-N-T vs. + Control	-7478	-11757 to -3199	Yes	****	<0,0001	E-AM
DDT1a-N-T vs. - Control	3439	-840,3 to 7718	No	ns	0,3858	E-AN
DDT1a-W vs. DDT1a-W-T	-601,8	-4881 to 3677	No	ns	>0,9999	F-G
DDT1a-W vs. DDT1a-T	1936	-2343 to 6215	No	ns	0,9993	F-H
DDT1a-W vs. DDT2	2328	-1951 to 6606	No	ns	0,9818	F-I
DDT1a-W vs. DDT2-DNP-N	-5434	-9713 to -1155	Yes	***	0,0008	F-J
DDT1a-W vs. DDT2-DNP-N-T	-6003	-10282 to -1724	Yes	****	<0,0001	F-K
DDT1a-W vs. DDT2-DNP-W	-2963	-7242 to 1316	No	ns	0,7342	F-L
DDT1a-W vs. DDT2-DNP-W-T	-2842	-7121 to 1437	No	ns	0,8107	F-M
DDT1a-W vs. DDT2-T	2447	-1832 to 6726	No	ns	0,9633	F-N
DDT1a-W vs. DDT3	2421	-1858 to 6700	No	ns	0,9682	F-O
DDT1a-W vs. DDT3-DNP-N	-6973	-11252 to -2694	Yes	****	<0,0001	F-P
DDT1a-W vs. DDT3-DNP-N-T	-6381	-10660 to -2102	Yes	****	<0,0001	F-Q
DDT1a-W vs. DDT3-DNP-W	-3803	-8081 to 476,4	No	ns	0,1810	F-R
DDT1a-W vs. DDT3-DNP-W-T	-2482	-6761 to 1797	No	ns	0,9558	F-S
DDT1a-W vs. DDT3-T	2509	-1770 to 6787	No	ns	0,9496	F-T
DDT1a-W vs. DDT4	2404	-1875 to 6683	No	ns	0,9711	F-U
DDT1a-W vs. DDT4-DNP-N	-6489	-10768 to -2210	Yes	****	<0,0001	F-V
DDT1a-W vs. DDT4-DNP-N-T	-6469	-10748 to -2190	Yes	****	<0,0001	F-W
DDT1a-W vs. DDT4-DNP-W	-2663	-6941 to 1616	No	ns	0,8996	F-X
DDT1a-W vs. DDT4-DNP-W-T	-3272	-7551 to 1007	No	ns	0,5062	F-Y
DDT1a-W vs. DDT4-T	2428	-1851 to 6707	No	ns	0,9669	F-Z
DDT1a-W vs. DDT5	2381	-1898 to 6659	No	ns	0,9748	F-AA
DDT1a-W vs. DDT5-DNP-N	-10435	-14714 to -6156	Yes	****	<0,0001	F-AB
DDT1a-W vs. DDT5-DNP-N-T	-8085	-12364 to -3806	Yes	****	<0,0001	F-AC
DDT1a-W vs. DDT5-DNP-W	-2369	-6647 to 1910	No	ns	0,9765	F-AD
DDT1a-W vs. DDT5-DNP-W-T	-2851	-7129 to 1428	No	ns	0,8059	F-AE
DDT1a-W vs. DDT5-T	2437	-1842 to 6715	No	ns	0,9654	F-AF
DDT1a-W vs. DDT6	2208	-2071 to 6487	No	ns	0,9920	F-AG
DDT1a-W vs. DDT6-DNP-N	-12748	-17027 to -8469	Yes	****	<0,0001	F-AH
DDT1a-W vs. DDT6-DNP-N-T	-14367	-18646 to -10088	Yes	****	<0,0001	F-AI
DDT1a-W vs. DDT6-DNP-W	-4764	-9043 to -484,9	Yes	*	0,0102	F-AJ
DDT1a-W vs. DDT6-DNP-W-T	-3679	-7958 to 600,1	No	ns	0,2397	F-AK
DDT1a-W vs. DDT6-T	1894	-2385 to 6173	No	ns	0,9995	F-AL
DDT1a-W vs. + Control	-8356	-12635 to -4077	Yes	****	<0,0001	F-AM
DDT1a-W vs. - Control	2561	-1718 to 6839	No	ns	0,9353	F-AN
DDT1a-W-T vs. DDT1a-T	2538	-1741 to 6817	No	ns	0,9419	G-H
DDT1a-W-T vs. DDT2	2929	-1350 to 7208	No	ns	0,7567	G-I
DDT1a-W-T vs. DDT2-DNP-N	-4832	-9111 to -552,9	Yes	**	0,0080	G-J
DDT1a-W-T vs. DDT2-DNP-N-T	-5401	-9680 to -1122	Yes	***	0,0009	G-K
DDT1a-W-T vs. DDT2-DNP-W	-2361	-6640 to 1918	No	ns	0,9775	G-L
DDT1a-W-T vs. DDT2-DNP-W-T	-2241	-6519 to 2038	No	ns	0,9898	G-M
DDT1a-W-T vs. DDT2-T	3049	-1230 to 7328	No	ns	0,6737	G-N
DDT1a-W-T vs. DDT3	3023	-1256 to 7302	No	ns	0,6927	G-O
DDT1a-W-T vs. DDT3-DNP-N	-6372	-10650 to -2093	Yes	****	<0,0001	G-P
DDT1a-W-T vs. DDT3-DNP-N-T	-5780	-10058 to -1501	Yes	***	0,0002	G-Q
DDT1a-W-T vs. DDT3-DNP-W	-3201	-7480 to 1078	No	ns	0,5603	G-R
DDT1a-W-T vs. DDT3-DNP-W-T	-1881	-6159 to 2398	No	ns	0,9996	G-S
DDT1a-W-T vs. DDT3-T	3110	-1169 to 7389	No	ns	0,6285	G-T
DDT1a-W-T vs. DDT4	3006	-1273 to 7285	No	ns	0,7045	G-U
DDT1a-W-T vs. DDT4-DNP-N	-5888	-10166 to -1609	Yes	***	0,0001	G-V
DDT1a-W-T vs. DDT4-DNP-N-T	-5867	-10146 to -1588	Yes	***	0,0001	G-W
DDT1a-W-T vs. DDT4-DNP-W	-2061	-6340 to 2218	No	ns	0,9976	G-X
DDT1a-W-T vs. DDT4-DNP-W-T	-2670	-6949 to 1609	No	ns	0,8964	G-Y
DDT1a-W-T vs. DDT4-T	3030	-1249 to 7309	No	ns	0,6874	G-Z
DDT1a-W-T vs. DDT5	2982	-1297 to 7261	No	ns	0,7210	G-AA
DDT1a-W-T vs. DDT5-DNP-N	-9833	-14112 to -5554	Yes	****	<0,0001	G-AB
DDT1a-W-T vs. DDT5-DNP-N-T	-7483	-11762 to -3204	Yes	****	<0,0001	G-AC
DDT1a-W-T vs. DDT5-DNP-W	-1767	-6046 to 2512	No	ns	0,9999	G-AD
DDT1a-W-T vs. DDT5-DNP-W-T	-2249	-6528 to 2030	No	ns	0,9892	G-AE
DDT1a-W-T vs. DDT5-T	3038	-1241 to 7317	No	ns	0,6814	G-AF
DDT1a-W-T vs. DDT6	2810	-1469 to 7089	No	ns	0,8292	G-AG
DDT1a-W-T vs. DDT6-DNP-N	-12147	-16425 to -7868	Yes	****	<0,0001	G-AH
DDT1a-W-T vs. DDT6-DNP-N-T	-13765	-18044 to -9486	Yes	****	<0,0001	G-AI
DDT1a-W-T vs. DDT6-DNP-W	-4162	-8441 to 116,9	No	ns	0,0705	G-AJ
DDT1a-W-T vs. DDT6-DNP-W-T	-3077	-7356 to 1202	No	ns	0,6532	G-AK
DDT1a-W-T vs. DDT6-T	2496	-1783 to 6774	No	ns	0,9528	G-AL
DDT1a-W-T vs. + Control	-7755	-12033 to -3476	Yes	****	<0,0001	G-AM
DDT1a-W-T vs. - Control	3162	-1117 to 7441	No	ns	0,5893	G-AN
DDT1a-T vs. DDT2	391,7	-3887 to 4671	No	ns	>0,9999	H-I
DDT1a-T vs. DDT2-DNP-N	-7370	-11648 to -3091	Yes	****	<0,0001	H-J
DDT1a-T vs. DDT2-DNP-N-T	-7939	-12218 to -3660	Yes	****	<0,0001	H-K
DDT1a-T vs. DDT2-DNP-W	-4899	-9178 to -619,9	Yes	**	0,0063	H-L
DDT1a-T vs. DDT2-DNP-W-T	-4778	-9057 to -499,2	Yes	**	0,0097	H-M
DDT1a-T vs. DDT2-T	511,3	-3768 to 4790	No	ns	>0,9999	H-N
DDT1a-T vs. DDT3	485,0	-3794 to 4764	No	ns	>0,9999	H-O
DDT1a-T vs. DDT3-DNP-N	-8909	-13188 to -4630	Yes	****	<0,0001	H-P
DDT1a-T vs. DDT3-DNP-N-T	-8317	-12596 to -4038	Yes	****	<0,0001	H-Q
DDT1a-T vs. DDT3-DNP-W	-5738	-10017 to -1459	Yes	***	0,0002	H-R
DDT1a-T vs. DDT3-DNP-W-T	-4418	-8697 to -139,2	Yes	*	0,0325	H-S
DDT1a-T vs. DDT3-T	572,7	-3706 to 4852	No	ns	>0,9999	H-T
DDT1a-T vs. DDT4	468,3	-3811 to 4747	No	ns	>0,9999	H-U
DDT1a-T vs. DDT4-DNP-N	-8425	-12704 to -4146	Yes	****	<0,0001	H-V
DDT1a-T vs. DDT4-DNP-N-T	-8405	-12684 to -4126	Yes	****	<0,0001	H-W
DDT1a-T vs. DDT4-DNP-W	-4598	-8877 to -319,4	Yes	*	0,0181	H-X
DDT1a-T vs. DDT4-DNP-W-T	-5208	-9487 to -929,1	Yes	**	0,0020	H-Y
DDT1a-T vs. DDT4-T	492,3	-3787 to 4771	No	ns	>0,9999	H-Z
DDT1a-T vs. DDT5	444,7	-3834 to 4724	No	ns	>0,9999	H-AA
DDT1a-T vs. DDT5-DNP-N	-12371	-16650 to -8092	Yes	****	<0,0001	H-AB
DDT1a-T vs. DDT5-DNP-N-T	-10021	-14300 to -5742	Yes	****	<0,0001	H-AC
DDT1a-T vs. DDT5-DNP-W	-4304	-8583 to -25,41	Yes	*	0,0463	H-AD
DDT1a-T vs. DDT5-DNP-W-T	-4786	-9065 to -507,4	Yes	**	0,0094	H-AE
DDT1a-T vs. DDT5-T	500,7	-3778 to 4780	No	ns	>0,9999	H-AF
DDT1a-T vs. DDT6	272,0	-4007 to 4551	No	ns	>0,9999	H-AG
DDT1a-T vs. DDT6-DNP-N	-14684	-18963 to -10405	Yes	****	<0,0001	H-AH
DDT1a-T vs. DDT6-DNP-N-T	-16303	-20582 to -12024	Yes	****	<0,0001	H-AI
DDT1a-T vs. DDT6-DNP-W	-6700	-10979 to -2421	Yes	****	<0,0001	H-AJ
DDT1a-T vs. DDT6-DNP-W-T	-5615	-9894 to -1336	Yes	***	0,0004	H-AK
DDT1a-T vs. DDT6-T	-42,17	-4321 to 4237	No	ns	>0,9999	H-AL
DDT1a-T vs. + Control	-10292	-14571 to -6013	Yes	****	<0,0001	H-AM
DDT1a-T vs. - Control	624,7	-3654 to 4904	No	ns	>0,9999	H-AN
DDT2 vs. DDT2-DNP-N	-7761	-12040 to -3482	Yes	****	<0,0001	I-J
DDT2 vs. DDT2-DNP-N-T	-8331	-12610 to -4052	Yes	****	<0,0001	I-K
DDT2 vs. DDT2-DNP-W	-5291	-9569 to -1012	Yes	**	0,0014	I-L
DDT2 vs. DDT2-DNP-W-T	-5170	-9449 to -890,9	Yes	**	0,0023	I-M
DDT2 vs. DDT2-T	119,7	-4159 to 4399	No	ns	>0,9999	I-N
DDT2 vs. DDT3	93,33	-4186 to 4372	No	ns	>0,9999	I-O
DDT2 vs. DDT3-DNP-N	-9301	-13580 to -5022	Yes	****	<0,0001	I-P
DDT2 vs. DDT3-DNP-N-T	-8709	-12988 to -4430	Yes	****	<0,0001	I-Q
DDT2 vs. DDT3-DNP-W	-6130	-10409 to -1851	Yes	****	<0,0001	I-R
DDT2 vs. DDT3-DNP-W-T	-4810	-9089 to -530,9	Yes	**	0,0087	I-S
DDT2 vs. DDT3-T	181,0	-4098 to 4460	No	ns	>0,9999	I-T
DDT2 vs. DDT4	76,67	-4202 to 4356	No	ns	>0,9999	I-U
DDT2 vs. DDT4-DNP-N	-8817	-13096 to -4538	Yes	****	<0,0001	I-V
DDT2 vs. DDT4-DNP-N-T	-8797	-13075 to -4518	Yes	****	<0,0001	I-W
DDT2 vs. DDT4-DNP-W	-4990	-9269 to -711,1	Yes	**	0,0045	I-X
DDT2 vs. DDT4-DNP-W-T	-5600	-9879 to -1321	Yes	***	0,0004	I-Y
DDT2 vs. DDT4-T	100,7	-4178 to 4380	No	ns	>0,9999	I-Z
DDT2 vs. DDT5	53,00	-4226 to 4332	No	ns	>0,9999	I-AA
DDT2 vs. DDT5-DNP-N	-12763	-17041 to -8484	Yes	****	<0,0001	I-AB
DDT2 vs. DDT5-DNP-N-T	-10413	-14692 to -6134	Yes	****	<0,0001	I-AC
DDT2 vs. DDT5-DNP-W	-4696	-8975 to -417,1	Yes	*	0,0130	I-AD
DDT2 vs. DDT5-DNP-W-T	-5178	-9457 to -899,1	Yes	**	0,0022	I-AE
DDT2 vs. DDT5-T	109,0	-4170 to 4388	No	ns	>0,9999	I-AF
DDT2 vs. DDT6	-119,7	-4399 to 4159	No	ns	>0,9999	I-AG
DDT2 vs. DDT6-DNP-N	-15076	-19355 to -10797	Yes	****	<0,0001	I-AH
DDT2 vs. DDT6-DNP-N-T	-16695	-20974 to -12416	Yes	****	<0,0001	I-AI
DDT2 vs. DDT6-DNP-W	-7091	-11370 to -2812	Yes	****	<0,0001	I-AJ
DDT2 vs. DDT6-DNP-W-T	-6006	-10285 to -1727	Yes	****	<0,0001	I-AK
DDT2 vs. DDT6-T	-433,8	-4713 to 3845	No	ns	>0,9999	I-AL
DDT2 vs. + Control	-10684	-14963 to -6405	Yes	****	<0,0001	I-AM
DDT2 vs. - Control	233,0	-4046 to 4512	No	ns	>0,9999	I-AN
DDT2-DNP-N vs. DDT2-DNP-N-T	-569,5	-4848 to 3709	No	ns	>0,9999	J-K
DDT2-DNP-N vs. DDT2-DNP-W	2471	-1808 to 6750	No	ns	0,9584	J-L
DDT2-DNP-N vs. DDT2-DNP-W-T	2591	-1688 to 6870	No	ns	0,9256	J-M
DDT2-DNP-N vs. DDT2-T	7881	3602 to 12160	Yes	****	<0,0001	J-N
DDT2-DNP-N vs. DDT3	7855	3576 to 12133	Yes	****	<0,0001	J-O
DDT2-DNP-N vs. DDT3-DNP-N	-1540	-5819 to 2739	No	ns	>0,9999	J-P
DDT2-DNP-N vs. DDT3-DNP-N-T	-947,7	-5227 to 3331	No	ns	>0,9999	J-Q
DDT2-DNP-N vs. DDT3-DNP-W	1631	-2648 to 5910	No	ns	>0,9999	J-R
DDT2-DNP-N vs. DDT3-DNP-W-T	2951	-1328 to 7230	No	ns	0,7421	J-S
DDT2-DNP-N vs. DDT3-T	7942	3663 to 12221	Yes	****	<0,0001	J-T
DDT2-DNP-N vs. DDT4	7838	3559 to 12117	Yes	****	<0,0001	J-U
DDT2-DNP-N vs. DDT4-DNP-N	-1056	-5335 to 3223	No	ns	>0,9999	J-V
DDT2-DNP-N vs. DDT4-DNP-N-T	-1035	-5314 to 3244	No	ns	>0,9999	J-W
DDT2-DNP-N vs. DDT4-DNP-W	2771	-1508 to 7050	No	ns	0,8497	J-X
DDT2-DNP-N vs. DDT4-DNP-W-T	2162	-2117 to 6440	No	ns	0,9943	J-Y
DDT2-DNP-N vs. DDT4-T	7862	3583 to 12141	Yes	****	<0,0001	J-Z
DDT2-DNP-N vs. DDT5	7814	3535 to 12093	Yes	****	<0,0001	J-AA
DDT2-DNP-N vs. DDT5-DNP-N	-5001	-9280 to -722,4	Yes	**	0,0043	J-AB
DDT2-DNP-N vs. DDT5-DNP-N-T	-2652	-6930 to 1627	No	ns	0,9040	J-AC
DDT2-DNP-N vs. DDT5-DNP-W	3065	-1214 to 7344	No	ns	0,6619	J-AD
DDT2-DNP-N vs. DDT5-DNP-W-T	2583	-1696 to 6862	No	ns	0,9283	J-AE
DDT2-DNP-N vs. DDT5-T	7870	3591 to 12149	Yes	****	<0,0001	J-AF
DDT2-DNP-N vs. DDT6	7642	3363 to 11920	Yes	****	<0,0001	J-AG
DDT2-DNP-N vs. DDT6-DNP-N	-7315	-11594 to -3036	Yes	****	<0,0001	J-AH
DDT2-DNP-N vs. DDT6-DNP-N-T	-8934	-13212 to -4655	Yes	****	<0,0001	J-AI
DDT2-DNP-N vs. DDT6-DNP-W	669,8	-3609 to 4949	No	ns	>0,9999	J-AJ
DDT2-DNP-N vs. DDT6-DNP-W-T	1755	-2524 to 6034	No	ns	>0,9999	J-AK
DDT2-DNP-N vs. DDT6-T	7327	3048 to 11606	Yes	****	<0,0001	J-AL
DDT2-DNP-N vs. + Control	-2923	-7202 to 1356	No	ns	0,7611	J-AM
DDT2-DNP-N vs. - Control	7994	3715 to 12273	Yes	****	<0,0001	J-AN
DDT2-DNP-N-T vs. DDT2-DNP-W	3040	-1239 to 7319	No	ns	0,6801	K-L
DDT2-DNP-N-T vs. DDT2-DNP-W-T	3161	-1118 to 7440	No	ns	0,5905	K-M
DDT2-DNP-N-T vs. DDT2-T	8450	4171 to 12729	Yes	****	<0,0001	K-N
DDT2-DNP-N-T vs. DDT3	8424	4145 to 12703	Yes	****	<0,0001	K-O
DDT2-DNP-N-T vs. DDT3-DNP-N	-970,2	-5249 to 3309	No	ns	>0,9999	K-P
DDT2-DNP-N-T vs. DDT3-DNP-N-T	-378,2	-4657 to 3901	No	ns	>0,9999	K-Q
DDT2-DNP-N-T vs. DDT3-DNP-W	2201	-2078 to 6480	No	ns	0,9924	K-R
DDT2-DNP-N-T vs. DDT3-DNP-W-T	3521	-758,1 to 7800	No	ns	0,3314	K-S
DDT2-DNP-N-T vs. DDT3-T	8512	4233 to 12791	Yes	****	<0,0001	K-T
DDT2-DNP-N-T vs. DDT4	8407	4128 to 12686	Yes	****	<0,0001	K-U
DDT2-DNP-N-T vs. DDT4-DNP-N	-486,2	-4765 to 3793	No	ns	>0,9999	K-V
DDT2-DNP-N-T vs. DDT4-DNP-N-T	-465,8	-4745 to 3813	No	ns	>0,9999	K-W
DDT2-DNP-N-T vs. DDT4-DNP-W	3341	-938,3 to 7620	No	ns	0,4554	K-X
DDT2-DNP-N-T vs. DDT4-DNP-W-T	2731	-1548 to 7010	No	ns	0,8696	K-Y
DDT2-DNP-N-T vs. DDT4-T	8431	4152 to 12710	Yes	****	<0,0001	K-Z
DDT2-DNP-N-T vs. DDT5	8384	4105 to 12663	Yes	****	<0,0001	K-AA
DDT2-DNP-N-T vs. DDT5-DNP-N	-4432	-8711 to -152,9	Yes	*	0,0311	K-AB
DDT2-DNP-N-T vs. DDT5-DNP-N-T	-2082	-6361 to 2197	No	ns	0,9971	K-AC
DDT2-DNP-N-T vs. DDT5-DNP-W	3635	-644,3 to 7914	No	ns	0,2635	K-AD
DDT2-DNP-N-T vs. DDT5-DNP-W-T	3153	-1126 to 7432	No	ns	0,5966	K-AE
DDT2-DNP-N-T vs. DDT5-T	8440	4161 to 12719	Yes	****	<0,0001	K-AF
DDT2-DNP-N-T vs. DDT6	8211	3932 to 12490	Yes	****	<0,0001	K-AG
DDT2-DNP-N-T vs. DDT6-DNP-N	-6745	-11024 to -2466	Yes	****	<0,0001	K-AH
DDT2-DNP-N-T vs. DDT6-DNP-N-T	-8364	-12643 to -4085	Yes	****	<0,0001	K-AI
DDT2-DNP-N-T vs. DDT6-DNP-W	1239	-3040 to 5518	No	ns	>0,9999	K-AJ
DDT2-DNP-N-T vs. DDT6-DNP-W-T	2324	-1955 to 6603	No	ns	0,9821	K-AK
DDT2-DNP-N-T vs. DDT6-T	7897	3618 to 12176	Yes	****	<0,0001	K-AL
DDT2-DNP-N-T vs. + Control	-2353	-6632 to 1926	No	ns	0,9786	K-AM
DDT2-DNP-N-T vs. - Control	8564	4285 to 12843	Yes	****	<0,0001	K-AN
DDT2-DNP-W vs. DDT2-DNP-W-T	120,7	-4158 to 4400	No	ns	>0,9999	L-M
DDT2-DNP-W vs. DDT2-T	5410	1131 to 9689	Yes	***	0,0009	L-N
DDT2-DNP-W vs. DDT3	5384	1105 to 9663	Yes	***	0,0010	L-O
DDT2-DNP-W vs. DDT3-DNP-N	-4010	-8289 to 268,6	No	ns	0,1072	L-P
DDT2-DNP-W vs. DDT3-DNP-N-T	-3418	-7697 to 860,6	No	ns	0,3999	L-Q
DDT2-DNP-W vs. DDT3-DNP-W	-839,5	-5118 to 3439	No	ns	>0,9999	L-R
DDT2-DNP-W vs. DDT3-DNP-W-T	480,7	-3798 to 4760	No	ns	>0,9999	L-S
DDT2-DNP-W vs. DDT3-T	5472	1193 to 9750	Yes	***	0,0007	L-T
DDT2-DNP-W vs. DDT4	5367	1088 to 9646	Yes	**	0,0010	L-U
DDT2-DNP-W vs. DDT4-DNP-N	-3526	-7805 to 752,6	No	ns	0,3279	L-V
DDT2-DNP-W vs. DDT4-DNP-N-T	-3506	-7785 to 772,9	No	ns	0,3409	L-W
DDT2-DNP-W vs. DDT4-DNP-W	300,5	-3978 to 4579	No	ns	>0,9999	L-X
DDT2-DNP-W vs. DDT4-DNP-W-T	-309,2	-4588 to 3970	No	ns	>0,9999	L-Y
DDT2-DNP-W vs. DDT4-T	5391	1112 to 9670	Yes	***	0,0009	L-Z
DDT2-DNP-W vs. DDT5	5344	1065 to 9622	Yes	**	0,0011	L-AA
DDT2-DNP-W vs. DDT5-DNP-N	-7472	-11751 to -3193	Yes	****	<0,0001	L-AB
DDT2-DNP-W vs. DDT5-DNP-N-T	-5122	-9401 to -843,2	Yes	**	0,0027	L-AC
DDT2-DNP-W vs. DDT5-DNP-W	594,5	-3684 to 4873	No	ns	>0,9999	L-AD
DDT2-DNP-W vs. DDT5-DNP-W-T	112,5	-4166 to 4391	No	ns	>0,9999	L-AE
DDT2-DNP-W vs. DDT5-T	5400	1121 to 9678	Yes	***	0,0009	L-AF
DDT2-DNP-W vs. DDT6	5171	891,9 to 9450	Yes	**	0,0023	L-AG
DDT2-DNP-W vs. DDT6-DNP-N	-9785	-14064 to -5506	Yes	****	<0,0001	L-AH
DDT2-DNP-W vs. DDT6-DNP-N-T	-11404	-15683 to -7125	Yes	****	<0,0001	L-AI
DDT2-DNP-W vs. DDT6-DNP-W	-1801	-6080 to 2478	No	ns	0,9998	L-AJ
DDT2-DNP-W vs. DDT6-DNP-W-T	-715,8	-4995 to 3563	No	ns	>0,9999	L-AK
DDT2-DNP-W vs. DDT6-T	4857	577,7 to 9136	Yes	**	0,0073	L-AL
DDT2-DNP-W vs. + Control	-5393	-9672 to -1114	Yes	***	0,0009	L-AM
DDT2-DNP-W vs. - Control	5524	1245 to 9802	Yes	***	0,0005	L-AN
DDT2-DNP-W-T vs. DDT2-T	5290	1011 to 9568	Yes	**	0,0014	M-N
DDT2-DNP-W-T vs. DDT3	5263	984,2 to 9542	Yes	**	0,0016	M-O
DDT2-DNP-W-T vs. DDT3-DNP-N	-4131	-8410 to 147,9	No	ns	0,0770	M-P
DDT2-DNP-W-T vs. DDT3-DNP-N-T	-3539	-7818 to 739,9	No	ns	0,3200	M-Q
DDT2-DNP-W-T vs. DDT3-DNP-W	-960,2	-5239 to 3319	No	ns	>0,9999	M-R
DDT2-DNP-W-T vs. DDT3-DNP-W-T	360,0	-3919 to 4639	No	ns	>0,9999	M-S
DDT2-DNP-W-T vs. DDT3-T	5351	1072 to 9630	Yes	**	0,0011	M-T
DDT2-DNP-W-T vs. DDT4	5247	967,6 to 9525	Yes	**	0,0017	M-U
DDT2-DNP-W-T vs. DDT4-DNP-N	-3647	-7926 to 631,9	No	ns	0,2567	M-V
DDT2-DNP-W-T vs. DDT4-DNP-N-T	-3627	-7906 to 652,3	No	ns	0,2680	M-W
DDT2-DNP-W-T vs. DDT4-DNP-W	179,8	-4099 to 4459	No	ns	>0,9999	M-X
DDT2-DNP-W-T vs. DDT4-DNP-W-T	-429,8	-4709 to 3849	No	ns	>0,9999	M-Y
DDT2-DNP-W-T vs. DDT4-T	5271	991,6 to 9549	Yes	**	0,0015	M-Z
DDT2-DNP-W-T vs. DDT5	5223	943,9 to 9502	Yes	**	0,0018	M-AA
DDT2-DNP-W-T vs. DDT5-DNP-N	-7593	-11872 to -3314	Yes	****	<0,0001	M-AB
DDT2-DNP-W-T vs. DDT5-DNP-N-T	-5243	-9522 to -963,9	Yes	**	0,0017	M-AC
DDT2-DNP-W-T vs. DDT5-DNP-W	473,8	-3805 to 4753	No	ns	>0,9999	M-AD
DDT2-DNP-W-T vs. DDT5-DNP-W-T	-8167	-4287 to 4271	No	ns	>0,9999	M-AE
DDT2-DNP-W-T vs. DDT5-T	5279	999,9 to 9558	Yes	**	0,0015	M-AF
DDT2-DNP-W-T vs. DDT6	5050	771,2 to 9329	Yes	**	0,0036	M-AG
DDT2-DNP-W-T vs. DDT6-DNP-N	-9906	-14185 to -5627	Yes	****	<0,0001	M-AH
DDT2-DNP-W-T vs. DDT6-DNP-N-T	-11525	-15804 to -7246	Yes	****	<0,0001	M-AI
DDT2-DNP-W-T vs. DDT6-DNP-W	-1922	-6200 to 2357	No	ns	0,9994	M-AJ
DDT2-DNP-W-T vs. DDT6-DNP-W-T	-836,5	-5115 to 3442	No	ns	>0,9999	M-AK
DDT2-DNP-W-T vs. DDT6-T	4736	457,1 to 9015	Yes	*	0,0113	M-AL
DDT2-DNP-W-T vs. + Control	-5514	-9793 to -1235	Yes	***	0,0006	M-AM
DDT2-DNP-W-T vs. - Control	5403	1124 to 9682	Yes	***	0,0009	M-AN
DDT2-T vs. DDT3	-26,33	-4305 to 4253	No	ns	>0,9999	N-O
DDT2-T vs. DDT3-DNP-N	-9421	-13699 to -5142	Yes	****	<0,0001	N-P
DDT2-T vs. DDT3-DNP-N-T	-8829	-13107 to -4550	Yes	****	<0,0001	N-Q
DDT2-T vs. DDT3-DNP-W	-6250	-10529 to -1971	Yes	****	<0,0001	N-R
DDT2-T vs. DDT3-DNP-W-T	-4930	-9208 to -650,6	Yes	**	0,0056	N-S
DDT2-T vs. DDT3-T	61,33	-4218 to 4340	No	ns	>0,9999	N-T
DDT2-T vs. DDT4	-43,00	-4322 to 4236	No	ns	>0,9999	N-U
DDT2-T vs. DDT4-DNP-N	-8937	-13215 to -4658	Yes	****	<0,0001	N-V
DDT2-T vs. DDT4-DNP-N-T	-8916	-13195 to -4637	Yes	****	<0,0001	N-W
DDT2-T vs. DDT4-DNP-W	-5110	-9389 to -830,7	Yes	**	0,0029	N-X
DDT2-T vs. DDT4-DNP-W-T	-5719	-9998 to -1440	Yes	***	0,0002	N-Y
DDT2-T vs. DDT4-T	-19,00	-4298 to 4260	No	ns	>0,9999	N-Z
DDT2-T vs. DDT5	-66,67	-4346 to 4212	No	ns	>0,9999	N-AA
DDT2-T vs. DDT5-DNP-N	-12882	-17161 to -8603	Yes	****	<0,0001	N-AB
DDT2-T vs. DDT5-DNP-N-T	-10532	-14811 to -6253	Yes	****	<0,0001	N-AC
DDT2-T vs. DDT5-DNP-W	-4816	-9095 to -536,7	Yes	**	0,0085	N-AD
DDT2-T vs. DDT5-DNP-W-T	-5298	-9577 to -1019	Yes	**	0,0014	N-AE
DDT2-T vs. DDT5-T	-10,67	-4290 to 4268	No	ns	>0,9999	N-AF
DDT2-T vs. DDT6	-239,3	-4518 to 4040	No	ns	>0,9999	N-AG
DDT2-T vs. DDT6-DNP-N	-15196	-19474 to -10917	Yes	****	<0,0001	N-AH
DDT2-T vs. DDT6-DNP-N-T	-16814	-21093 to -12535	Yes	****	<0,0001	N-AI
DDT2-T vs. DDT6-DNP-W	-7211	-11490 to -2932	Yes	****	<0,0001	N-AJ
DDT2-T vs. DDT6-DNP-W-T	-6126	-10405 to -1847	Yes	****	<0,0001	N-AK
DDT2-T vs. DDT6-T	-553,5	-4832 to 3725	No	ns	>0,9999	N-AL
DDT2-T vs. + Control	-10804	-15082 to -6525	Yes	****	<0,0001	N-AM
DDT2-T vs. - Control	113,3	-4166 to 4392	No	ns	>0,9999	N-AN
DDT3 vs. DDT3-DNP-N	-9394	-13673 to -5115	Yes	****	<0,0001	O-P
DDT3 vs. DDT3-DNP-N-T	-8802	-13081 to -4523	Yes	****	<0,0001	O-Q
DDT3 vs. DDT3-DNP-W	-6223	-10502 to -1944	Yes	****	<0,0001	O-R
DDT3 vs. DDT3-DNP-W-T	-4903	-9182 to -624,2	Yes	**	0,0062	O-S
DDT3 vs. DDT3-T	87,67	-4191 to 4367	No	ns	>0,9999	O-T
DDT3 vs. DDT4	-16,67	-4296 to 4262	No	ns	>0,9999	O-U
DDT3 vs. DDT4-DNP-N	-8910	-13189 to -4631	Yes	****	<0,0001	O-V
DDT3 vs. DDT4-DNP-N-T	-8890	-13169 to -4611	Yes	****	<0,0001	O-W
DDT3 vs. DDT4-DNP-W	-5083	-9362 to -804,4	Yes	**	0,0032	O-X
DDT3 vs. DDT4-DNP-W-T	-5693	-9972 to -1414	Yes	***	0,0003	O-Y
DDT3 vs. DDT4-T	7333	-4272 to 4286	No	ns	>0,9999	O-Z
DDT3 vs. DDT5	-40,33	-4319 to 4239	No	ns	>0,9999	O-AA
DDT3 vs. DDT5-DNP-N	-12856	-17135 to -8577	Yes	****	<0,0001	O-AB
DDT3 vs. DDT5-DNP-N-T	-10506	-14785 to -6227	Yes	****	<0,0001	O-AC
DDT3 vs. DDT5-DNP-W	-4789	-9068 to -510,4	Yes	**	0,0093	O-AD
DDT3 vs. DDT5-DNP-W-T	-5271	-9550 to -992,4	Yes	**	0,0015	O-AE
DDT3 vs. DDT5-T	15,67	-4263 to 4295	No	ns	>0,9999	O-AF
DDT3 vs. DDT6	-213,0	-4492 to 4066	No	ns	>0,9999	O-AG
DDT3 vs. DDT6-DNP-N	-15169	-19448 to -10890	Yes	****	<0,0001	O-AH
DDT3 vs. DDT6-DNP-N-T	-16788	-21067 to -12509	Yes	****	<0,0001	O-AI
DDT3 vs. DDT6-DNP-W	-7185	-11464 to -2906	Yes	****	<0,0001	O-AJ
DDT3 vs. DDT6-DNP-W-T	-6100	-10379 to -1821	Yes	****	<0,0001	O-AK
DDT3 vs. DDT6-T	-527,2	-4806 to 3752	No	ns	>0,9999	O-AL
DDT3 vs. + Control	-10777	-15056 to -6498	Yes	****	<0,0001	O-AM
DDT3 vs. - Control	139,7	-4139 to 4419	No	ns	>0,9999	O-AN
DDT3-DNP-N vs. DDT3-DNP-N-T	592,0	-3687 to 4871	No	ns	>0,9999	P-Q
DDT3-DNP-N vs. DDT3-DNP-W	3171	-1108 to 7450	No	ns	0,5829	P-R
DDT3-DNP-N vs. DDT3-DNP-W-T	4491	212,1 to 8770	Yes	*	0,0258	P-S
DDT3-DNP-N vs. DDT3-T	9482	5203 to 13761	Yes	****	<0,0001	P-T
DDT3-DNP-N vs. DDT4	9378	5099 to 13656	Yes	****	<0,0001	P-U
DDT3-DNP-N vs. DDT4-DNP-N	484,0	-3795 to 4763	No	ns	>0,9999	P-V
DDT3-DNP-N vs. DDT4-DNP-N-T	504,3	-3775 to 4783	No	ns	>0,9999	P-W
DDT3-DNP-N vs. DDT4-DNP-W	4311	31,91 to 8590	Yes	*	0,0454	P-X
DDT3-DNP-N vs. DDT4-DNP-W-T	3701	-577,8 to 7980	No	ns	0,2283	P-Y
DDT3-DNP-N vs. DDT4-T	9402	5123 to 13680	Yes	****	<0,0001	P-Z
DDT3-DNP-N vs. DDT5	9354	5075 to 13633	Yes	****	<0,0001	P-AA
DDT3-DNP-N vs. DDT5-DNP-N	-3462	-7741 to 817,3	No	ns	0,3702	P-AB
DDT3-DNP-N vs. DDT5-DNP-N-T	-1112	-5391 to 3167	No	ns	>0,9999	P-AC
DDT3-DNP-N vs. DDT5-DNP-W	4605	325,9 to 8884	Yes	*	0,0177	P-AD
DDT3-DNP-N vs. DDT5-DNP-W-T	4123	-156,1 to 8402	No	ns	0,0788	P-AE
DDT3-DNP-N vs. DDT5-T	9410	5131 to 13689	Yes	****	<0,0001	P-AF
DDT3-DNP-N vs. DDT6	9181	4902 to 13460	Yes	****	<0,0001	P-AG
DDT3-DNP-N vs. DDT6-DNP-N	-5775	-10054 to -1496	Yes	***	0,0002	P-AH
DDT3-DNP-N vs. DDT6-DNP-N-T	-7394	-11673 to -3115	Yes	****	<0,0001	P-AI
DDT3-DNP-N vs. DDT6-DNP-W	2210	-2069 to 6488	No	ns	0,9919	P-AJ
DDT3-DNP-N vs. DDT6-DNP-W-T	3295	-984,4 to 7573	No	ns	0,4895	P-AK
DDT3-DNP-N vs. DDT6-T	8867	4588 to 13146	Yes	****	<0,0001	P-AL
DDT3-DNP-N vs. + Control	-1383	-5662 to 2896	No	ns	>0,9999	P-AM
DDT3-DNP-N vs. - Control	9534	5255 to 13813	Yes	****	<0,0001	P-AN
DDT3-DNP-N-T vs. DDT3-DNP-W	2579	-1700 to 6858	No	ns	0,9297	Q-R
DDT3-DNP-N-T vs. DDT3-DNP-W-T	3899	-379,9 to 8178	No	ns	0,1430	Q-S
DDT3-DNP-N-T vs. DDT3-T	8890	4611 to 13169	Yes	****	<0,0001	Q-T
DDT3-DNP-N-T vs. DDT4	8786	4507 to 13064	Yes	****	<0,0001	Q-U
DDT3-DNP-N-T vs. DDT4-DNP-N	-108,0	-4387 to 4171	No	ns	>0,9999	Q-V
DDT3-DNP-N-T vs. DDT4-DNP-N-T	-87,67	-4367 to 4191	No	ns	>0,9999	Q-W
DDT3-DNP-N-T vs. DDT4-DNP-W	3719	-560,1 to 7998	No	ns	0,2195	Q-X
DDT3-DNP-N-T vs. DDT4-DNP-W-T	3109	-1170 to 7388	No	ns	0,6293	Q-Y
DDT3-DNP-N-T vs. DDT4-T	8810	4531 to 13088	Yes	****	<0,0001	Q-Z
DDT3-DNP-N-T vs. DDT5	8762	4483 to 13041	Yes	****	<0,0001	Q-AA
DDT3-DNP-N-T vs. DDT5-DNP-N	-4054	-8333 to 225,3	No	ns	0,0954	Q-AB
DDT3-DNP-N-T vs. DDT5-DNP-N-T	-1704	-5983 to 2575	No	ns	>0,9999	Q-AC
DDT3-DNP-N-T vs. DDT5-DNP-W	4013	-266,1 to 8292	No	ns	0,1065	Q-AD
DDT3-DNP-N-T vs. DDT5-DNP-W-T	3531	-748,1 to 7810	No	ns	0,3251	Q-AE
DDT3-DNP-N-T vs. DDT5-T	8818	4539 to 13097	Yes	****	<0,0001	Q-AF
DDT3-DNP-N-T vs. DDT6	8589	4310 to 12868	Yes	****	<0,0001	Q-AG
DDT3-DNP-N-T vs. DDT6-DNP-N	-6367	-10646 to -2088	Yes	****	<0,0001	Q-AH
DDT3-DNP-N-T vs. DDT6-DNP-N-T	-7986	-12265 to -3707	Yes	****	<0,0001	Q-AI
DDT3-DNP-N-T vs. DDT6-DNP-W	1618	-2661 to 5896	No	ns	>0,9999	Q-AJ
DDT3-DNP-N-T vs. DDT6-DNP-W-T	2703	-1576 to 6981	No	ns	0,8827	Q-AK
DDT3-DNP-N-T vs. DDT6-T	8275	3996 to 12554	Yes	****	<0,0001	Q-AL
DDT3-DNP-N-T vs. + Control	-1975	-6254 to 2304	No	ns	0,9989	Q-AM
DDT3-DNP-N-T vs. - Control	8942	4663 to 13221	Yes	****	<0,0001	Q-AN
DDT3-DNP-W vs. DDT3-DNP-W-T	1320	-2959 to 5599	No	ns	>0,9999	R-S
DDT3-DNP-W vs. DDT3-T	6311	2032 to 10590	Yes	****	<0,0001	R-T
DDT3-DNP-W vs. DDT4	6207	1928 to 10486	Yes	****	<0,0001	R-U
DDT3-DNP-W vs. DDT4-DNP-N	-2687	-6966 to 1592	No	ns	0,8895	R-V
DDT3-DNP-W vs. DDT4-DNP-N-T	-2667	-6945 to 1612	No	ns	0,8980	R-W
DDT3-DNP-W vs. DDT4-DNP-W	1140	-3139 to 5419	No	ns	>0,9999	R-X
DDT3-DNP-W vs. DDT4-DNP-W-T	530,3	-3749 to 4809	No	ns	>0,9999	R-Y
DDT3-DNP-W vs. DDT4-T	6231	1952 to 10510	Yes	****	<0,0001	R-Z
DDT3-DNP-W vs. DDT5	6183	1904 to 10462	Yes	****	<0,0001	R-AA
DDT3-DNP-W vs. DDT5-DNP-N	-6633	-10911 to -2354	Yes	****	<0,0001	R-AB
DDT3-DNP-W vs. DDT5-DNP-N-T	-4283	-8562 to -3,746	Yes	*	0,0494	R-AC
DDT3-DNP-W vs. DDT5-DNP-W	1434	-2845 to 5713	No	ns	>0,9999	R-AD
DDT3-DNP-W vs. DDT5-DNP-W-T	952,0	-3327 to 5231	No	ns	>0,9999	R-AE
DDT3-DNP-W vs. DDT5-T	6239	1960 to 10518	Yes	****	<0,0001	R-AF
DDT3-DNP-W vs. DDT6	6010	1731 to 10289	Yes	****	<0,0001	R-AG
DDT3-DNP-W vs. DDT6-DNP-N	-8946	-13225 to -4667	Yes	****	<0,0001	R-AH
DDT3-DNP-W vs. DDT6-DNP-N-T	-10565	-14844 to -6286	Yes	****	<0,0001	R-AI
DDT3-DNP-W vs. DDT6-DNP-W	-961,3	-5240 to 3318	No	ns	>0,9999	R-AJ
DDT3-DNP-W vs. DDT6-DNP-W-T	123,7	-4155 to 4403	No	ns	>0,9999	R-AK
DDT3-DNP-W vs. DDT6-T	5696	1417 to 9975	Yes	***	0,0003	R-AL
DDT3-DNP-W vs. + Control	-4554	-8833 to -274,9	Yes	*	0,0210	R-AM
DDT3-DNP-W vs. - Control	6363	2084 to 10642	Yes	****	<0,0001	R-AN
DDT3-DNP-W-T vs. DDT3-T	4991	711,9 to 9270	Yes	**	0,0045	S-T
DDT3-DNP-W-T vs. DDT4	4887	607,6 to 9165	Yes	**	0,0066	S-U
DDT3-DNP-W-T vs. DDT4-DNP-N	-4007	-8286 to 271,9	No	ns	0,1082	S-V
DDT3-DNP-W-T vs. DDT4-DNP-N-T	-3987	-8266 to 292,3	No	ns	0,1141	S-W
DDT3-DNP-W-T vs. DDT4-DNP-W	-180,2	-4459 to 4099	No	ns	>0,9999	S-X
DDT3-DNP-W-T vs. DDT4-DNP-W-T	-789,8	-5069 to 3489	No	ns	>0,9999	S-Y
DDT3-DNP-W-T vs. DDT4-T	4911	631,6 to 9189	Yes	**	0,0060	S-Z
DDT3-DNP-W-T vs. DDT5	4863	583,9 to 9142	Yes	**	0,0072	S-AA
DDT3-DNP-W-T vs. DDT5-DNP-N	-7953	-12232 to -3674	Yes	****	<0,0001	S-AB
DDT3-DNP-W-T vs. DDT5-DNP-N-T	-5603	-9882 to -1324	Yes	***	0,0004	S-AC
DDT3-DNP-W-T vs. DDT5-DNP-W	113,8	-4165 to 4393	No	ns	>0,9999	S-AD
DDT3-DNP-W-T vs. DDT5-DNP-W-T	-368,2	-4647 to 3911	No	ns	>0,9999	S-AE
DDT3-DNP-W-T vs. DDT5-T	4919	639,9 to 9198	Yes	**	0,0059	S-AF
DDT3-DNP-W-T vs. DDT6	4690	411,2 to 8969	Yes	*	0,0132	S-AG
DDT3-DNP-W-T vs. DDT6-DNP-N	-10266	-14545 to -5987	Yes	****	<0,0001	S-AH
DDT3-DNP-W-T vs. DDT6-DNP-N-T	-11885	-16164 to -7606	Yes	****	<0,0001	S-AI
DDT3-DNP-W-T vs. DDT6-DNP-W	-2282	-6560 to 1997	No	ns	0,9865	S-AJ
DDT3-DNP-W-T vs. DDT6-DNP-W-T	-1197	-5475 to 3082	No	ns	>0,9999	S-AK
DDT3-DNP-W-T vs. DDT6-T	4376	97,08 to 8655	Yes	*	0,0371	S-AL
DDT3-DNP-W-T vs. + Control	-5874	-10153 to -1595	Yes	***	0,0001	S-AM
DDT3-DNP-W-T vs. - Control	5043	763,9 to 9322	Yes	**	0,0037	S-AN
DDT3-T vs. DDT4	-104,3	-4383 to 4175	No	ns	>0,9999	T-U
DDT3-T vs. DDT4-DNP-N	-8998	-13277 to -4719	Yes	****	<0,0001	T-V
DDT3-T vs. DDT4-DNP-N-T	-8978	-13256 to -4699	Yes	****	<0,0001	T-W
DDT3-T vs. DDT4-DNP-W	-5171	-9450 to -892,1	Yes	**	0,0023	T-X
DDT3-T vs. DDT4-DNP-W-T	-5781	-10060 to -1502	Yes	***	0,0002	T-Y
DDT3-T vs. DDT4-T	-80,33	-4359 to 4199	No	ns	>0,9999	T-Z
DDT3-T vs. DDT5	-128,0	-4407 to 4151	No	ns	>0,9999	T-AA
DDT3-T vs. DDT5-DNP-N	-12944	-17222 to -8665	Yes	****	<0,0001	T-AB
DDT3-T vs. DDT5-DNP-N-T	-10594	-14873 to -6315	Yes	****	<0,0001	T-AC
DDT3-T vs. DDT5-DNP-W	-4877	-9156 to -598,1	Yes	**	0,0068	T-AD
DDT3-T vs. DDT5-DNP-W-T	-5359	-9638 to -1080	Yes	**	0,0011	T-AE
DDT3-T vs. DDT5-T	-72,00	-4351 to 4207	No	ns	>0,9999	T-AF
DDT3-T vs. DDT6	-300,7	-4580 to 3978	No	ns	>0,9999	T-AG
DDT3-T vs. DDT6-DNP-N	-15257	-19536 to -10978	Yes	****	<0,0001	T-AH
DDT3-T vs. DDT6-DNP-N-T	-16876	-21155 to -12597	Yes	****	<0,0001	T-AI
DDT3-T vs. DDT6-DNP-W	-7272	-11551 to -2993	Yes	****	<0,0001	T-AJ
DDT3-T vs. DDT6-DNP-W-T	-6187	-10466 to -1908	Yes	****	<0,0001	T-AK
DDT3-T vs. DDT6-T	-614,8	-4894 to 3664	No	ns	>0,9999	T-AL
DDT3-T vs. + Control	-10865	-15144 to -6586	Yes	****	<0,0001	T-AM
DDT3-T vs. - Control	52,00	-4227 to 4331	No	ns	>0,9999	T-AN
DDT4 vs. DDT4-DNP-N	-8894	-13172 to -4615	Yes	****	<0,0001	U-V
DDT4 vs. DDT4-DNP-N-T	-8873	-13152 to -4594	Yes	****	<0,0001	U-W
DDT4 vs. DDT4-DNP-W	-5067	-9346 to -787,7	Yes	**	0,0034	U-X
DDT4 vs. DDT4-DNP-W-T	-5676	-9955 to -1397	Yes	***	0,0003	U-Y
DDT4 vs. DDT4-T	24,00	-4255 to 4303	No	ns	>0,9999	U-Z
DDT4 vs. DDT5	-23,67	-4303 to 4255	No	ns	>0,9999	U-AA
DDT4 vs. DDT5-DNP-N	-12839	-17118 to -8560	Yes	****	<0,0001	U-AB
DDT4 vs. DDT5-DNP-N-T	-10489	-14768 to -6210	Yes	****	<0,0001	U-AC
DDT4 vs. DDT5-DNP-W	-4773	-9052 to -493,7	Yes	**	0,0099	U-AD
DDT4 vs. DDT5-DNP-W-T	-5255	-9534 to -975,7	Yes	**	0,0016	U-AE
DDT4 vs. DDT5-T	32,33	-4247 to 4311	No	ns	>0,9999	U-AF
DDT4 vs. DDT6	-196,3	-4475 to 4083	No	ns	>0,9999	U-AG
DDT4 vs. DDT6-DNP-N	-15153	-19431 to -10874	Yes	****	<0,0001	U-AH
DDT4 vs. DDT6-DNP-N-T	-16771	-21050 to -12492	Yes	****	<0,0001	U-AI
DDT4 vs. DDT6-DNP-W	-7168	-11447 to -2889	Yes	****	<0,0001	U-AJ
DDT4 vs. DDT6-DNP-W-T	-6083	-10362 to -1804	Yes	****	<0,0001	U-AK
DDT4 vs. DDT6-T	-510,5	-4789 to 3768	No	ns	>0,9999	U-AL
DDT4 vs. + Control	-10761	-15039 to -6482	Yes	****	<0,0001	U-AM
DDT4 vs. - Control	156,3	-4123 to 4435	No	ns	>0,9999	U-AN
DDT4-DNP-N vs. DDT4-DNP-N-T	20,33	-4259 to 4299	No	ns	>0,9999	V-W
DDT4-DNP-N vs. DDT4-DNP-W	3827	-452,1 to 8106	No	ns	0,1708	V-X
DDT4-DNP-N vs. DDT4-DNP-W-T	3217	-1062 to 7496	No	ns	0,5478	V-Y
DDT4-DNP-N vs. DDT4-T	8918	4639 to 13196	Yes	****	<0,0001	V-Z
DDT4-DNP-N vs. DDT5	8870	4591 to 13149	Yes	****	<0,0001	V-AA
DDT4-DNP-N vs. DDT5-DNP-N	-3946	-8225 to 333,3	No	ns	0,1270	V-AB
DDT4-DNP-N vs. DDT5-DNP-N-T	-1596	-5875 to 2683	No	ns	>0,9999	V-AC
DDT4-DNP-N vs. DDT5-DNP-W	4121	-158,1 to 8400	No	ns	0,0792	V-AD
DDT4-DNP-N vs. DDT5-DNP-W-T	3639	-640,1 to 7918	No	ns	0,2612	V-AE
DDT4-DNP-N vs. DDT5-T	8926	4647 to 13205	Yes	****	<0,0001	V-AF
DDT4-DNP-N vs. DDT6	8697	4418 to 12976	Yes	****	<0,0001	V-AG
DDT4-DNP-N vs. DDT6-DNP-N	-6259	-10538 to -1980	Yes	****	<0,0001	V-AH
DDT4-DNP-N vs. DDT6-DNP-N-T	-7878	-12157 to -3599	Yes	****	<0,0001	V-AI
DDT4-DNP-N vs. DDT6-DNP-W	1726	-2553 to 6004	No	ns	>0,9999	V-AJ
DDT4-DNP-N vs. DDT6-DNP-W-T	2811	-1468 to 7089	No	ns	0,8288	V-AK
DDT4-DNP-N vs. DDT6-T	8383	4104 to 12662	Yes	****	<0,0001	V-AL
DDT4-DNP-N vs. + Control	-1867	-6146 to 2412	No	ns	0,9996	V-AM
DDT4-DNP-N vs. - Control	9050	4771 to 13329	Yes	****	<0,0001	V-AN
DDT4-DNP-N-T vs. DDT4-DNP-W	3807	-472,4 to 8085	No	ns	0,1793	W-X
DDT4-DNP-N-T vs. DDT4-DNP-W-T	3197	-1082 to 7476	No	ns	0,5632	W-Y
DDT4-DNP-N-T vs. DDT4-T	8897	4618 to 13176	Yes	****	<0,0001	W-Z
DDT4-DNP-N-T vs. DDT5	8850	4571 to 13128	Yes	****	<0,0001	W-AA
DDT4-DNP-N-T vs. DDT5-DNP-N	-3966	-8245 to 312,9	No	ns	0,1205	W-AB
DDT4-DNP-N-T vs. DDT5-DNP-N-T	-1616	-5895 to 2663	No	ns	>0,9999	W-AC
DDT4-DNP-N-T vs. DDT5-DNP-W	4101	-178,4 to 8379	No	ns	0,0838	W-AD
DDT4-DNP-N-T vs. DDT5-DNP-W-T	3619	-660,4 to 7897	No	ns	0,2726	W-AE
DDT4-DNP-N-T vs. DDT5-T	8906	4627 to 13184	Yes	****	<0,0001	W-AF
DDT4-DNP-N-T vs. DDT6	8677	4398 to 12956	Yes	****	<0,0001	W-AG
DDT4-DNP-N-T vs. DDT6-DNP-N	-6279	-10558 to -2000	Yes	****	<0,0001	W-AH
DDT4-DNP-N-T vs. DDT6-DNP-N-T	-7898	-12177 to -3619	Yes	****	<0,0001	W-AI
DDT4-DNP-N-T vs. DDT6-DNP-W	1705	-2574 to 5984	No	ns	>0,9999	W-AJ
DDT4-DNP-N-T vs. DDT6-DNP-W-T	2790	-1489 to 7069	No	ns	0,8398	W-AK
DDT4-DNP-N-T vs. DDT6-T	8363	4084 to 12642	Yes	****	<0,0001	W-AL
DDT4-DNP-N-T vs. + Control	-1887	-6166 to 2392	No	ns	0,9996	W-AM
DDT4-DNP-N-T vs. - Control	9030	4751 to 13308	Yes	****	<0,0001	W-AN
DDT4-DNP-W vs. DDT4-DNP-W-T	-609,7	-4889 to 3669	No	ns	>0,9999	X-Y
DDT4-DNP-W vs. DDT4-T	5091	811,7 to 9370	Yes	**	0,0031	X-Z
DDT4-DNP-W vs. DDT5	5043	764,1 to 9322	Yes	**	0,0037	X-AA
DDT4-DNP-W vs. DDT5-DNP-N	-7773	-12051 to -3494	Yes	****	<0,0001	X-AB
DDT4-DNP-W vs. DDT5-DNP-N-T	-5423	-9702 to -1144	Yes	***	0,0008	X-AC
DDT4-DNP-W vs. DDT5-DNP-W	294,0	-3985 to 4573	No	ns	>0,9999	X-AD
DDT4-DNP-W vs. DDT5-DNP-W-T	-188,0	-4467 to 4091	No	ns	>0,9999	X-AE
DDT4-DNP-W vs. DDT5-T	5099	820,1 to 9378	Yes	**	0,0030	X-AF
DDT4-DNP-W vs. DDT6	4870	591,4 to 9149	Yes	**	0,0070	X-AG
DDT4-DNP-W vs. DDT6-DNP-N	-10086	-14365 to -5807	Yes	****	<0,0001	X-AH
DDT4-DNP-W vs. DDT6-DNP-N-T	-11705	-15984 to -7426	Yes	****	<0,0001	X-AI
DDT4-DNP-W vs. DDT6-DNP-W	-2101	-6380 to 2178	No	ns	0,9965	X-AJ
DDT4-DNP-W vs. DDT6-DNP-W-T	-1016	-5295 to 3263	No	ns	>0,9999	X-AK
DDT4-DNP-W vs. DDT6-T	4556	277,2 to 8835	Yes	*	0,0208	X-AL
DDT4-DNP-W vs. + Control	-5694	-9973 to -1415	Yes	***	0,0003	X-AM
DDT4-DNP-W vs. - Control	5223	944,1 to 9502	Yes	**	0,0018	X-AN
DDT4-DNP-W-T vs. DDT4-T	5700	1421 to 9979	Yes	***	0,0003	Y-Z
DDT4-DNP-W-T vs. DDT5	5653	1374 to 9932	Yes	***	0,0003	Y-AA
DDT4-DNP-W-T vs. DDT5-DNP-N	-7163	-11442 to -2884	Yes	****	<0,0001	Y-AB
DDT4-DNP-W-T vs. DDT5-DNP-N-T	-4813	-9092 to -534,1	Yes	**	0,0086	Y-AC
DDT4-DNP-W-T vs. DDT5-DNP-W	903,7	-3375 to 5183	No	ns	>0,9999	Y-AD
DDT4-DNP-W-T vs. DDT5-DNP-W-T	421,7	-3857 to 4701	No	ns	>0,9999	Y-AE
DDT4-DNP-W-T vs. DDT5-T	5709	1430 to 9988	Yes	***	0,0003	Y-AF
DDT4-DNP-W-T vs. DDT6	5480	1201 to 9759	Yes	***	0,0007	Y-AG
DDT4-DNP-W-T vs. DDT6-DNP-N	-9476	-13755 to -5197	Yes	****	<0,0001	Y-AH
DDT4-DNP-W-T vs. DDT6-DNP-N-T	-11095	-15374 to -6816	Yes	****	<0,0001	Y-AI
DDT4-DNP-W-T vs. DDT6-DNP-W	-1492	-5771 to 2787	No	ns	>0,9999	Y-AJ
DDT4-DNP-W-T vs. DDT6-DNP-W-T	-406,7	-4686 to 3872	No	ns	>0,9999	Y-AK
DDT4-DNP-W-T vs. DDT6-T	5166	886,9 to 9445	Yes	**	0,0023	Y-AL
DDT4-DNP-W-T vs. + Control	-5084	-9363 to -805,2	Yes	**	0,0032	Y-AM
DDT4-DNP-W-T vs. - Control	5833	1554 to 10112	Yes	***	0,0001	Y-AN
DDT4-T vs. DDT5	-47,67	-4327 to 4231	No	ns	>0,9999	Z-AA
DDT4-T vs. DDT5-DNP-N	-12863	-17142 to -8584	Yes	****	<0,0001	Z-AB
DDT4-T vs. DDT5-DNP-N-T	-10513	-14792 to -6234	Yes	****	<0,0001	Z-AC
DDT4-T vs. DDT5-DNP-W	-4797	-9076 to -517,7	Yes	**	0,0091	Z-AD
DDT4-T vs. DDT5-DNP-W-T	-5279	-9558 to -999,7	Yes	**	0,0015	Z-AE
DDT4-T vs. DDT5-T	8333	-4271 to 4287	No	ns	>0,9999	Z-AF
DDT4-T vs. DDT6	-220,3	-4499 to 4059	No	ns	>0,9999	Z-AG
DDT4-T vs. DDT6-DNP-N	-15177	-19455 to -10898	Yes	****	<0,0001	Z-AH
DDT4-T vs. DDT6-DNP-N-T	-16795	-21074 to -12516	Yes	****	<0,0001	Z-AI
DDT4-T vs. DDT6-DNP-W	-7192	-11471 to -2913	Yes	****	<0,0001	Z-AJ
DDT4-T vs. DDT6-DNP-W-T	-6107	-10386 to -1828	Yes	****	<0,0001	Z-AK
DDT4-T vs. DDT6-T	-534,5	-4813 to 3744	No	ns	>0,9999	Z-AL
DDT4-T vs. + Control	-10785	-15063 to -6506	Yes	****	<0,0001	Z-AM
DDT4-T vs. - Control	132,3	-4147 to 4411	No	ns	>0,9999	Z-AN
DDT5 vs. DDT5-DNP-N	-12816	-17094 to -8537	Yes	****	<0,0001	AA-AB
DDT5 vs. DDT5-DNP-N-T	-10466	-14745 to -6187	Yes	****	<0,0001	AA-AC
DDT5 vs. DDT5-DNP-W	-4749	-9028 to -470,1	Yes	*	0,0108	AA-AD
DDT5 vs. DDT5-DNP-W-T	-5231	-9510 to -952,1	Yes	**	0,0018	AA-AE
DDT5 vs. DDT5-T	56,00	-4223 to 4335	No	ns	>0,9999	AA-AF
DDT5 vs. DDT6	-172,7	-4452 to 4106	No	ns	>0,9999	AA-AG
DDT5 vs. DDT6-DNP-N	-15129	-19408 to -10850	Yes	****	<0,0001	AA-AH
DDT5 vs. DDT6-DNP-N-T	-16748	-21027 to -12469	Yes	****	<0,0001	AA-AI
DDT5 vs. DDT6-DNP-W	-7144	-11423 to -2865	Yes	****	<0,0001	AA-AJ
DDT5 vs. DDT6-DNP-W-T	-6059	-10338 to -1780	Yes	****	<0,0001	AA-AK
DDT5 vs. DDT6-T	-486,8	-4766 to 3792	No	ns	>0,9999	AA-AL
DDT5 vs. + Control	-10737	-15016 to -6458	Yes	****	<0,0001	AA-AM
DDT5 vs. - Control	180,0	-4099 to 4459	No	ns	>0,9999	AA-AN
DDT5-DNP-N vs. DDT5-DNP-N-T	2350	-1929 to 6629	No	ns	0,9790	AB-AC
DDT5-DNP-N vs. DDT5-DNP-W	8067	3788 to 12345	Yes	****	<0,0001	AB-AD
DDT5-DNP-N vs. DDT5-DNP-W-T	7585	3306 to 11863	Yes	****	<0,0001	AB-AE
DDT5-DNP-N vs. DDT5-T	12872	8593 to 17150	Yes	****	<0,0001	AB-AF
DDT5-DNP-N vs. DDT6	12643	8364 to 16922	Yes	****	<0,0001	AB-AG
DDT5-DNP-N vs. DDT6-DNP-N	-2313	-6592 to 1966	No	ns	0,9833	AB-AH
DDT5-DNP-N vs. DDT6-DNP-N-T	-3932	-8211 to 346,8	No	ns	0,1315	AB-AI
DDT5-DNP-N vs. DDT6-DNP-W	5671	1392 to 9950	Yes	***	0,0003	AB-AJ
DDT5-DNP-N vs. DDT6-DNP-W-T	6756	2477 to 11035	Yes	****	<0,0001	AB-AK
DDT5-DNP-N vs. DDT6-T	12329	8050 to 16608	Yes	****	<0,0001	AB-AL
DDT5-DNP-N vs. + Control	2079	-2200 to 6358	No	ns	0,9971	AB-AM
DDT5-DNP-N vs. - Control	12996	8717 to 17274	Yes	****	<0,0001	AB-AN
DDT5-DNP-N-T vs. DDT5-DNP-W	5717	1438 to 9996	Yes	***	0,0002	AC-AD
DDT5-DNP-N-T vs. DDT5-DNP-W-T	5235	955,7 to 9514	Yes	**	0,0018	AC-AE
DDT5-DNP-N-T vs. DDT5-T	10522	6243 to 14801	Yes	****	<0,0001	AC-AF
DDT5-DNP-N-T vs. DDT6	10293	6014 to 14572	Yes	****	<0,0001	AC-AG
DDT5-DNP-N-T vs. DDT6-DNP-N	-4663	-8942 to -384,2	Yes	*	0,0145	AC-AH
DDT5-DNP-N-T vs. DDT6-DNP-N-T	-6282	-10561 to -2003	Yes	****	<0,0001	AC-AI
DDT5-DNP-N-T vs. DDT6-DNP-W	3321	-957,6 to 7600	No	ns	0,4696	AC-AJ
DDT5-DNP-N-T vs. DDT6-DNP-W-T	4406	127,4 to 8685	Yes	*	0,0338	AC-AK
DDT5-DNP-N-T vs. DDT6-T	9979	5700 to 14258	Yes	****	<0,0001	AC-AL
DDT5-DNP-N-T vs. + Control	-271,2	-4550 to 4008	No	ns	>0,9999	AC-AM
DDT5-DNP-N-T vs. - Control	10646	6367 to 14925	Yes	****	<0,0001	AC-AN
DDT5-DNP-W vs. DDT5-DNP-W-T	-482,0	-4761 to 3797	No	ns	>0,9999	AD-AE
DDT5-DNP-W vs. DDT5-T	4805	526,1 to 9084	Yes	**	0,0088	AD-AF
DDT5-DNP-W vs. DDT6	4576	297,4 to 8855	Yes	*	0,0194	AD-AG
DDT5-DNP-W vs. DDT6-DNP-N	-10380	-14659 to -6101	Yes	****	<0,0001	AD-AH
DDT5-DNP-W vs. DDT6-DNP-N-T	-11999	-16278 to -7720	Yes	****	<0,0001	AD-AI
DDT5-DNP-W vs. DDT6-DNP-W	-2395	-6674 to 1884	No	ns	0,9725	AD-AJ
DDT5-DNP-W vs. DDT6-DNP-W-T	-1310	-5589 to 2969	No	ns	>0,9999	AD-AK
DDT5-DNP-W vs. DDT6-T	4262	-16,75 to 8541	No	ns	0,0526	AD-AL
DDT5-DNP-W vs. + Control	-5988	-10267 to -1709	Yes	****	<0,0001	AD-AM
DDT5-DNP-W vs. - Control	4929	650,1 to 9208	Yes	**	0,0056	AD-AN
DDT5-DNP-W-T vs. DDT5-T	5287	1008 to 9566	Yes	**	0,0014	AE-AF
DDT5-DNP-W-T vs. DDT6	5058	779,4 to 9337	Yes	**	0,0035	AE-AG
DDT5-DNP-W-T vs. DDT6-DNP-N	-9898	-14177 to -5619	Yes	****	<0,0001	AE-AH
DDT5-DNP-W-T vs. DDT6-DNP-N-T	-11517	-15796 to -7238	Yes	****	<0,0001	AE-AI
DDT5-DNP-W-T vs. DDT6-DNP-W	-1913	-6192 to 2366	No	ns	0,9994	AE-AJ
DDT5-DNP-W-T vs. DDT6-DNP-W-T	-828,3	-5107 to 3451	No	ns	>0,9999	AE-AK
DDT5-DNP-W-T vs. DDT6-T	4744	465,2 to 9023	Yes	*	0,0110	AE-AL
DDT5-DNP-W-T vs. + Control	-5506	-9785 to -1227	Yes	***	0,0006	AE-AM
DDT5-DNP-W-T vs. - Control	5411	1132 to 9690	Yes	***	0,0009	AE-AN
DDT5-T vs. DDT6	-228,7	-4508 to 4050	No	ns	>0,9999	AF-AG
DDT5-T vs. DDT6-DNP-N	-15185	-19464 to -10906	Yes	****	<0,0001	AF-AH
DDT5-T vs. DDT6-DNP-N-T	-16804	-21083 to -12525	Yes	****	<0,0001	AF-AI
DDT5-T vs. DDT6-DNP-W	-7200	-11479 to -2921	Yes	****	<0,0001	AF-AJ
DDT5-T vs. DDT6-DNP-W-T	-6115	-10394 to -1836	Yes	****	<0,0001	AF-AK
DDT5-T vs. DDT6-T	-542,8	-4822 to 3736	No	ns	>0,9999	AF-AL
DDT5-T vs. + Control	-10793	-15072 to -6514	Yes	****	<0,0001	AF-AM
DDT5-T vs. - Control	124,0	-4155 to 4403	No	ns	>0,9999	AF-AN
DDT6 vs. DDT6-DNP-N	-14956	-19235 to -10677	Yes	****	<0,0001	AG-AH
DDT6 vs. DDT6-DNP-N-T	-16575	-20854 to -12296	Yes	****	<0,0001	AG-AI
DDT6 vs. DDT6-DNP-W	-6972	-11251 to -2693	Yes	****	<0,0001	AG-AJ
DDT6 vs. DDT6-DNP-W-T	-5887	-10166 to -1608	Yes	***	0,0001	AG-AK
DDT6 vs. DDT6-T	-314,2	-4593 to 3965	No	ns	>0,9999	AG-AL
DDT6 vs. + Control	-10564	-14843 to -6285	Yes	****	<0,0001	AG-AM
DDT6 vs. - Control	352,7	-3926 to 4632	No	ns	>0,9999	AG-AN
DDT6-DNP-N vs. DDT6-DNP-N-T	-1619	-5898 to 2660	No	ns	>0,9999	AH-AI
DDT6-DNP-N vs. DDT6-DNP-W	7985	3706 to 12263	Yes	****	<0,0001	AH-AJ
DDT6-DNP-N vs. DDT6-DNP-W-T	9070	4791 to 13348	Yes	****	<0,0001	AH-AK
DDT6-DNP-N vs. DDT6-T	14642	10363 to 18921	Yes	****	<0,0001	AH-AL
DDT6-DNP-N vs. + Control	4392	113,1 to 8671	Yes	*	0,0353	AH-AM
DDT6-DNP-N vs. - Control	15309	11030 to 19588	Yes	****	<0,0001	AH-AN
DDT6-DNP-N-T vs. DDT6-DNP-W	9603	5324 to 13882	Yes	****	<0,0001	AI-AJ
DDT6-DNP-N-T vs. DDT6-DNP-W-T	10688	6409 to 14967	Yes	****	<0,0001	AI-AK
DDT6-DNP-N-T vs. DDT6-T	16261	11982 to 20540	Yes	****	<0,0001	AI-AL
DDT6-DNP-N-T vs. + Control	6011	1732 to 10290	Yes	****	<0,0001	AI-AM
DDT6-DNP-N-T vs. - Control	16928	12649 to 21207	Yes	****	<0,0001	AI-AN
DDT6-DNP-W vs. DDT6-DNP-W-T	1085	-3194 to 5364	No	ns	>0,9999	AJ-AK
DDT6-DNP-W vs. DDT6-T	6658	2379 to 10936	Yes	****	<0,0001	AJ-AL
DDT6-DNP-W vs. + Control	-3593	-7871 to 686,4	No	ns	0,2876	AJ-AM
DDT6-DNP-W vs. - Control	7324	3045 to 11603	Yes	****	<0,0001	AJ-AN
DDT6-DNP-W-T vs. DDT6-T	5573	1294 to 9851	Yes	***	0,0004	AK-AL
DDT6-DNP-W-T vs. + Control	-4678	-8956 to -398,6	Yes	*	0,0138	AK-AM
DDT6-DNP-W-T vs. - Control	6239	1960 to 10518	Yes	****	<0,0001	AK-AN
DDT6-T vs. + Control	-10250	-14529 to -5971	Yes	****	<0,0001	AL-AM
DDT6-T vs. - Control	666,8	-3612 to 4946	No	ns	>0,9999	AL-AN
+ Control vs. - Control	10917	6638 to 15196	Yes	****	<0,0001	AM-AN
Test details	Mean 1	Mean 2	Mean Diff,	SE of diff,	n1	n2	q	DF
DDT1a vs. DDT1a-N	814,3	4146	-3332	1083	6	6	4351	194
DDT1a vs. DDT1b noChol-N	814,3	506,3	308,0	1326	6	3	0,3284	194
DDT1a vs. DDT1b-2xChol-N	814,3	4453	-3639	1326	6	3	3880	194
DDT1a vs. DDT1a-N-T	814,3	3629	-2815	1083	6	6	3676	194
DDT1a vs. DDT1a-W	814,3	2751	-1936	1083	6	6	2529	194
DDT1a vs. DDT1a-W-T	814,3	3353	-2538	1083	6	6	3315	194
DDT1a vs. DDT1a-T	814,3	814,8	-0,5000	1083	6	6	0,0006530	194
DDT1a vs. DDT2	814,3	423,2	391,2	1083	6	6	0,5108	194
DDT1a vs. DDT2-DNP-N	814,3	8184	-7370	1083	6	6	9625	194
DDT1a vs. DDT2-DNP-N-T	814,3	8754	-7940	1083	6	6	10,37	194
DDT1a vs. DDT2-DNP-W	814,3	5714	-4899	1083	6	6	6398	194
DDT1a vs. DDT2-DNP-W-T	814,3	5593	-4779	1083	6	6	6241	194
DDT1a vs. DDT2-T	814,3	303,5	510,8	1083	6	6	0,6671	194
DDT1a vs. DDT3	814,3	329,8	484,5	1083	6	6	0,6327	194
DDT1a vs. DDT3-DNP-N	814,3	9724	-8910	1083	6	6	11,64	194
DDT1a vs. DDT3-DNP-N-T	814,3	9132	-8318	1083	6	6	10,86	194
DDT1a vs. DDT3-DNP-W	814,3	6553	-5739	1083	6	6	7495	194
DDT1a vs. DDT3-DNP-W-T	814,3	5233	-4419	1083	6	6	5771	194
DDT1a vs. DDT3-T	814,3	242,2	572,2	1083	6	6	0,7472	194
DDT1a vs. DDT4	814,3	346,5	467,8	1083	6	6	0,6110	194
DDT1a vs. DDT4-DNP-N	814,3	9240	-8426	1083	6	6	11,00	194
DDT1a vs. DDT4-DNP-N-T	814,3	9220	-8405	1083	6	6	10,98	194
DDT1a vs. DDT4-DNP-W	814,3	5413	-4599	1083	6	6	6006	194
DDT1a vs. DDT4-DNP-W-T	814,3	6023	-5209	1083	6	6	6802	194
DDT1a vs. DDT4-T	814,3	322,5	491,8	1083	6	6	0,6423	194
DDT1a vs. DDT5	814,3	370,2	444,2	1083	6	6	0,5801	194
DDT1a vs. DDT5-DNP-N	814,3	13186	-12371	1083	6	6	16,16	194
DDT1a vs. DDT5-DNP-N-T	814,3	10836	-10022	1083	6	6	13,09	194
DDT1a vs. DDT5-DNP-W	814,3	5119	-4305	1083	6	6	5622	194
DDT1a vs. DDT5-DNP-W-T	814,3	5601	-4787	1083	6	6	6251	194
DDT1a vs. DDT5-T	814,3	314,2	500,2	1083	6	6	0,6532	194
DDT1a vs. DDT6	814,3	542,8	271,5	1083	6	6	0,3546	194
DDT1a vs. DDT6-DNP-N	814,3	15499	-14685	1083	6	6	19,18	194
DDT1a vs. DDT6-DNP-N-T	814,3	17118	-16304	1083	6	6	21,29	194
DDT1a vs. DDT6-DNP-W	814,3	7515	-6700	1083	6	6	8750	194
DDT1a vs. DDT6-DNP-W-T	814,3	6430	-5615	1083	6	6	7333	194
DDT1a vs. DDT6-T	814,3	857,0	-42,67	1083	6	6	0,05572	194
DDT1a vs. + Control	814,3	11107	-10293	1083	6	6	13,44	194
DDT1a vs. - Control	814,3	190,2	624,2	1083	6	6	0,8151	194
DDT1a-N vs. DDT1b noChol-N	4146	506,3	3640	1326	6	3	3881	194
DDT1a-N vs. DDT1b-2xChol-N	4146	4453	-307,0	1326	6	3	0,3274	194
DDT1a-N vs. DDT1a-N-T	4146	3629	517,5	1083	6	6	0,6758	194
DDT1a-N vs. DDT1a-W	4146	2751	1396	1083	6	6	1823	194
DDT1a-N vs. DDT1a-W-T	4146	3353	793,8	1083	6	6	1037	194
DDT1a-N vs. DDT1a-T	4146	814,8	3332	1083	6	6	4351	194
DDT1a-N vs. DDT2	4146	423,2	3723	1083	6	6	4862	194
DDT1a-N vs. DDT2-DNP-N	4146	8184	-4038	1083	6	6	5273	194
DDT1a-N vs. DDT2-DNP-N-T	4146	8754	-4608	1083	6	6	6017	194
DDT1a-N vs. DDT2-DNP-W	4146	5714	-1567	1083	6	6	2047	194
DDT1a-N vs. DDT2-DNP-W-T	4146	5593	-1447	1083	6	6	1889	194
DDT1a-N vs. DDT2-T	4146	303,5	3843	1083	6	6	5019	194
DDT1a-N vs. DDT3	4146	329,8	3817	1083	6	6	4984	194
DDT1a-N vs. DDT3-DNP-N	4146	9724	-5578	1083	6	6	7284	194
DDT1a-N vs. DDT3-DNP-N-T	4146	9132	-4986	1083	6	6	6511	194
DDT1a-N vs. DDT3-DNP-W	4146	6553	-2407	1083	6	6	3143	194
DDT1a-N vs. DDT3-DNP-W-T	4146	5233	-1087	1083	6	6	1419	194
DDT1a-N vs. DDT3-T	4146	242,2	3904	1083	6	6	5099	194
DDT1a-N vs. DDT4	4146	346,5	3800	1083	6	6	4962	194
DDT1a-N vs. DDT4-DNP-N	4146	9240	-5094	1083	6	6	6652	194
DDT1a-N vs. DDT4-DNP-N-T	4146	9220	-5073	1083	6	6	6625	194
DDT1a-N vs. DDT4-DNP-W	4146	5413	-1267	1083	6	6	1654	194
DDT1a-N vs. DDT4-DNP-W-T	4146	6023	-1877	1083	6	6	2451	194
DDT1a-N vs. DDT4-T	4146	322,5	3824	1083	6	6	4994	194
DDT1a-N vs. DDT5	4146	370,2	3776	1083	6	6	4931	194
DDT1a-N vs. DDT5-DNP-N	4146	13186	-9039	1083	6	6	11,80	194
DDT1a-N vs. DDT5-DNP-N-T	4146	10836	-6690	1083	6	6	8736	194
DDT1a-N vs. DDT5-DNP-W	4146	5119	-972,8	1083	6	6	1270	194
DDT1a-N vs. DDT5-DNP-W-T	4146	5601	-1455	1083	6	6	1900	194
DDT1a-N vs. DDT5-T	4146	314,2	3832	1083	6	6	5005	194
DDT1a-N vs. DDT6	4146	542,8	3604	1083	6	6	4706	194
DDT1a-N vs. DDT6-DNP-N	4146	15499	-11353	1083	6	6	14,83	194
DDT1a-N vs. DDT6-DNP-N-T	4146	17118	-12972	1083	6	6	16,94	194
DDT1a-N vs. DDT6-DNP-W	4146	7515	-3368	1083	6	6	4399	194
DDT1a-N vs. DDT6-DNP-W-T	4146	6430	-2283	1083	6	6	2982	194
DDT1a-N vs. DDT6-T	4146	857,0	3289	1083	6	6	4296	194
DDT1a-N vs. + Control	4146	11107	-6961	1083	6	6	9090	194
DDT1a-N vs. - Control	4146	190,2	3956	1083	6	6	5167	194
DDT1b noChol-N vs. DDT1b-2xChol-N	506,3	4453	-3947	1531	3	3	3645	194
DDT1b noChol-N vs. DDT1a-N-T	506,3	3629	-3123	1326	3	6	3330	194
DDT1b noChol-N vs. DDT1a-W	506,3	2751	-2244	1326	3	6	2393	194
DDT1b noChol-N vs. DDT1a-W-T	506,3	3353	-2846	1326	3	6	3035	194
DDT1b noChol-N vs. DDT1a-T	506,3	814,8	-308,5	1326	3	6	0,3290	194
DDT1b noChol-N vs. DDT2	506,3	423,2	83,17	1326	3	6	0,08868	194
DDT1b noChol-N vs. DDT2-DNP-N	506,3	8184	-7678	1326	3	6	8187	194
DDT1b noChol-N vs. DDT2-DNP-N-T	506,3	8754	-8248	1326	3	6	8794	194
DDT1b noChol-N vs. DDT2-DNP-W	506,3	5714	-5207	1326	3	6	5553	194
DDT1b noChol-N vs. DDT2-DNP-W-T	506,3	5593	-5087	1326	3	6	5424	194
DDT1b noChol-N vs. DDT2-T	506,3	303,5	202,8	1326	3	6	0,2163	194
DDT1b noChol-N vs. DDT3	506,3	329,8	176,5	1326	3	6	0,1882	194
DDT1b noChol-N vs. DDT3-DNP-N	506,3	9724	-9218	1326	3	6	9829	194
DDT1b noChol-N vs. DDT3-DNP-N-T	506,3	9132	-8626	1326	3	6	9198	194
DDT1b noChol-N vs. DDT3-DNP-W	506,3	6553	-6047	1326	3	6	6448	194
DDT1b noChol-N vs. DDT3-DNP-W-T	506,3	5233	-4727	1326	3	6	5040	194
DDT1b noChol-N vs. DDT3-T	506,3	242,2	264,2	1326	3	6	0,2817	194
DDT1b noChol-N vs. DDT4	506,3	346,5	159,8	1326	3	6	0,1704	194
DDT1b noChol-N vs. DDT4-DNP-N	506,3	9240	-8734	1326	3	6	9313	194
DDT1b noChol-N vs. DDT4-DNP-N-T	506,3	9220	-8713	1326	3	6	9291	194
DDT1b noChol-N vs. DDT4-DNP-W	506,3	5413	-4907	1326	3	6	5232	194
DDT1b noChol-N vs. DDT4-DNP-W-T	506,3	6023	-5517	1326	3	6	5882	194
DDT1b noChol-N vs. DDT4-T	506,3	322,5	183,8	1326	3	6	0,1960	194
DDT1b noChol-N vs. DDT5	506,3	370,2	136,2	1326	3	6	0,1452	194
DDT1b noChol-N vs. DDT5-DNP-N	506,3	13186	-12679	1326	3	6	13,52	194
DDT1b noChol-N vs. DDT5-DNP-N-T	506,3	10836	-10330	1326	3	6	11,01	194
DDT1b noChol-N vs. DDT5-DNP-W	506,3	5119	-4613	1326	3	6	4919	194
DDT1b noChol-N vs. DDT5-DNP-W-T	506,3	5601	-5095	1326	3	6	5433	194
DDT1b noChol-N vs. DDT5-T	506,3	314,2	192,2	1326	3	6	0,2049	194
DDT1b noChol-N vs. DDT6	506,3	542,8	-36,50	1326	3	6	0,03892	194
DDT1b noChol-N vs. DDT6-DNP-N	506,3	15499	-14993	1326	3	6	15,99	194
DDT1b noChol-N vs. DDT6-DNP-N-T	506,3	17118	-16612	1326	3	6	17,71	194
DDT1b noChol-N vs. DDT6-DNP-W	506,3	7515	-7008	1326	3	6	7473	194
DDT1b noChol-N vs. DDT6-DNP-W-T	506,3	6430	-5923	1326	3	6	6316	194
DDT1b noChol-N vs. DDT6-T	506,3	857,0	-350,7	1326	3	6	0,3739	194
DDT1b noChol-N vs. + Control	506,3	11107	-10601	1326	3	6	11,30	194
DDT1b noChol-N vs. - Control	506,3	190,2	316,2	1326	3	6	0,3371	194
DDT1b-2xChol-N vs. DDT1a-N-T	4453	3629	824,5	1326	3	6	0,8792	194
DDT1b-2xChol-N vs. DDT1a-W	4453	2751	1703	1326	3	6	1816	194
DDT1b-2xChol-N vs. DDT1a-W-T	4453	3353	1101	1326	3	6	1174	194
DDT1b-2xChol-N vs. DDT1a-T	4453	814,8	3639	1326	3	6	3880	194
DDT1b-2xChol-N vs. DDT2	4453	423,2	4030	1326	3	6	4297	194
DDT1b-2xChol-N vs. DDT2-DNP-N	4453	8184	-3731	1326	3	6	3978	194
DDT1b-2xChol-N vs. DDT2-DNP-N-T	4453	8754	-4301	1326	3	6	4586	194
DDT1b-2xChol-N vs. DDT2-DNP-W	4453	5714	-1260	1326	3	6	1344	194
DDT1b-2xChol-N vs. DDT2-DNP-W-T	4453	5593	-1140	1326	3	6	1215	194
DDT1b-2xChol-N vs. DDT2-T	4453	303,5	4150	1326	3	6	4425	194
DDT1b-2xChol-N vs. DDT3	4453	329,8	4124	1326	3	6	4397	194
DDT1b-2xChol-N vs. DDT3-DNP-N	4453	9724	-5271	1326	3	6	5620	194
DDT1b-2xChol-N vs. DDT3-DNP-N-T	4453	9132	-4679	1326	3	6	4989	194
DDT1b-2xChol-N vs. DDT3-DNP-W	4453	6553	-2100	1326	3	6	2239	194
DDT1b-2xChol-N vs. DDT3-DNP-W-T	4453	5233	-779,7	1326	3	6	0,8314	194
DDT1b-2xChol-N vs. DDT3-T	4453	242,2	4211	1326	3	6	4490	194
DDT1b-2xChol-N vs. DDT4	4453	346,5	4107	1326	3	6	4379	194
DDT1b-2xChol-N vs. DDT4-DNP-N	4453	9240	-4787	1326	3	6	5104	194
DDT1b-2xChol-N vs. DDT4-DNP-N-T	4453	9220	-4766	1326	3	6	5082	194
DDT1b-2xChol-N vs. DDT4-DNP-W	4453	5413	-959,8	1326	3	6	1023	194
DDT1b-2xChol-N vs. DDT4-DNP-W-T	4453	6023	-1570	1326	3	6	1674	194
DDT1b-2xChol-N vs. DDT4-T	4453	322,5	4131	1326	3	6	4405	194
DDT1b-2xChol-N vs. DDT5	4453	370,2	4083	1326	3	6	4354	194
DDT1b-2xChol-N vs. DDT5-DNP-N	4453	13186	-8732	1326	3	6	9311	194
DDT1b-2xChol-N vs. DDT5-DNP-N-T	4453	10836	-6383	1326	3	6	6806	194
DDT1b-2xChol-N vs. DDT5-DNP-W	4453	5119	-665,8	1326	3	6	0,7100	194
DDT1b-2xChol-N vs. DDT5-DNP-W-T	4453	5601	-1148	1326	3	6	1224	194
DDT1b-2xChol-N vs. DDT5-T	4453	314,2	4139	1326	3	6	4414	194
DDT1b-2xChol-N vs. DDT6	4453	542,8	3911	1326	3	6	4170	194
DDT1b-2xChol-N vs. DDT6-DNP-N	4453	15499	-11046	1326	3	6	11,78	194
DDT1b-2xChol-N vs. DDT6-DNP-N-T	4453	17118	-12665	1326	3	6	13,50	194
DDT1b-2xChol-N vs. DDT6-DNP-W	4453	7515	-3061	1326	3	6	3264	194
DDT1b-2xChol-N vs. DDT6-DNP-W-T	4453	6430	-1976	1326	3	6	2107	194
DDT1b-2xChol-N vs. DDT6-T	4453	857,0	3596	1326	3	6	3835	194
DDT1b-2xChol-N vs. + Control	4453	11107	-6654	1326	3	6	7095	194
DDT1b-2xChol-N vs. - Control	4453	190,2	4263	1326	3	6	4546	194
DDT1a-N-T vs. DDT1a-W	3629	2751	878,2	1083	6	6	1147	194
DDT1a-N-T vs. DDT1a-W-T	3629	3353	276,3	1083	6	6	0,3609	194
DDT1a-N-T vs. DDT1a-T	3629	814,8	2814	1083	6	6	3675	194
DDT1a-N-T vs. DDT2	3629	423,2	3206	1083	6	6	4186	194
DDT1a-N-T vs. DDT2-DNP-N	3629	8184	-4556	1083	6	6	5949	194
DDT1a-N-T vs. DDT2-DNP-N-T	3629	8754	-5125	1083	6	6	6693	194
DDT1a-N-T vs. DDT2-DNP-W	3629	5714	-2085	1083	6	6	2723	194
DDT1a-N-T vs. DDT2-DNP-W-T	3629	5593	-1964	1083	6	6	2565	194
DDT1a-N-T vs. DDT2-T	3629	303,5	3325	1083	6	6	4343	194
DDT1a-N-T vs. DDT3	3629	329,8	3299	1083	6	6	4308	194
DDT1a-N-T vs. DDT3-DNP-N	3629	9724	-6095	1083	6	6	7960	194
DDT1a-N-T vs. DDT3-DNP-N-T	3629	9132	-5503	1083	6	6	7187	194
DDT1a-N-T vs. DDT3-DNP-W	3629	6553	-2924	1083	6	6	3819	194
DDT1a-N-T vs. DDT3-DNP-W-T	3629	5233	-1604	1083	6	6	2095	194
DDT1a-N-T vs. DDT3-T	3629	242,2	3387	1083	6	6	4423	194
DDT1a-N-T vs. DDT4	3629	346,5	3282	1083	6	6	4287	194
DDT1a-N-T vs. DDT4-DNP-N	3629	9240	-5611	1083	6	6	7328	194
DDT1a-N-T vs. DDT4-DNP-N-T	3629	9220	-5591	1083	6	6	7301	194
DDT1a-N-T vs. DDT4-DNP-W	3629	5413	-1784	1083	6	6	2330	194
DDT1a-N-T vs. DDT4-DNP-W-T	3629	6023	-2394	1083	6	6	3126	194
DDT1a-N-T vs. DDT4-T	3629	322,5	3306	1083	6	6	4318	194
DDT1a-N-T vs. DDT5	3629	370,2	3259	1083	6	6	4256	194
DDT1a-N-T vs. DDT5-DNP-N	3629	13186	-9557	1083	6	6	12,48	194
DDT1a-N-T vs. DDT5-DNP-N-T	3629	10836	-7207	1083	6	6	9412	194
DDT1a-N-T vs. DDT5-DNP-W	3629	5119	-1490	1083	6	6	1946	194
DDT1a-N-T vs. DDT5-DNP-W-T	3629	5601	-1972	1083	6	6	2576	194
DDT1a-N-T vs. DDT5-T	3629	314,2	3315	1083	6	6	4329	194
DDT1a-N-T vs. DDT6	3629	542,8	3086	1083	6	6	4030	194
DDT1a-N-T vs. DDT6-DNP-N	3629	15499	-11870	1083	6	6	15,50	194
DDT1a-N-T vs. DDT6-DNP-N-T	3629	17118	-13489	1083	6	6	17,62	194
DDT1a-N-T vs. DDT6-DNP-W	3629	7515	-3886	1083	6	6	5074	194
DDT1a-N-T vs. DDT6-DNP-W-T	3629	6430	-2801	1083	6	6	3658	194
DDT1a-N-T vs. DDT6-T	3629	857,0	2772	1083	6	6	3620	194
DDT1a-N-T vs. + Control	3629	11107	-7478	1083	6	6	9766	194
DDT1a-N-T vs. - Control	3629	190,2	3439	1083	6	6	4491	194
DDT1a-W vs. DDT1a-W-T	2751	3353	-601,8	1083	6	6	0,7860	194
DDT1a-W vs. DDT1a-T	2751	814,8	1936	1083	6	6	2528	194
DDT1a-W vs. DDT2	2751	423,2	2328	1083	6	6	3040	194
DDT1a-W vs. DDT2-DNP-N	2751	8184	-5434	1083	6	6	7096	194
DDT1a-W vs. DDT2-DNP-N-T	2751	8754	-6003	1083	6	6	7840	194
DDT1a-W vs. DDT2-DNP-W	2751	5714	-2963	1083	6	6	3870	194
DDT1a-W vs. DDT2-DNP-W-T	2751	5593	-2842	1083	6	6	3712	194
DDT1a-W vs. DDT2-T	2751	303,5	2447	1083	6	6	3196	194
DDT1a-W vs. DDT3	2751	329,8	2421	1083	6	6	3161	194
DDT1a-W vs. DDT3-DNP-N	2751	9724	-6973	1083	6	6	9107	194
DDT1a-W vs. DDT3-DNP-N-T	2751	9132	-6381	1083	6	6	8334	194
DDT1a-W vs. DDT3-DNP-W	2751	6553	-3803	1083	6	6	4966	194
DDT1a-W vs. DDT3-DNP-W-T	2751	5233	-2482	1083	6	6	3242	194
DDT1a-W vs. DDT3-T	2751	242,2	2509	1083	6	6	3276	194
DDT1a-W vs. DDT4	2751	346,5	2404	1083	6	6	3140	194
DDT1a-W vs. DDT4-DNP-N	2751	9240	-6489	1083	6	6	8475	194
DDT1a-W vs. DDT4-DNP-N-T	2751	9220	-6469	1083	6	6	8448	194
DDT1a-W vs. DDT4-DNP-W	2751	5413	-2663	1083	6	6	3477	194
DDT1a-W vs. DDT4-DNP-W-T	2751	6023	-3272	1083	6	6	4273	194
DDT1a-W vs. DDT4-T	2751	322,5	2428	1083	6	6	3171	194
DDT1a-W vs. DDT5	2751	370,2	2381	1083	6	6	3109	194
DDT1a-W vs. DDT5-DNP-N	2751	13186	-10435	1083	6	6	13,63	194
DDT1a-W vs. DDT5-DNP-N-T	2751	10836	-8085	1083	6	6	10,56	194
DDT1a-W vs. DDT5-DNP-W	2751	5119	-2369	1083	6	6	3093	194
DDT1a-W vs. DDT5-DNP-W-T	2751	5601	-2851	1083	6	6	3723	194
DDT1a-W vs. DDT5-T	2751	314,2	2437	1083	6	6	3182	194
DDT1a-W vs. DDT6	2751	542,8	2208	1083	6	6	2883	194
DDT1a-W vs. DDT6-DNP-N	2751	15499	-12748	1083	6	6	16,65	194
DDT1a-W vs. DDT6-DNP-N-T	2751	17118	-14367	1083	6	6	18,76	194
DDT1a-W vs. DDT6-DNP-W	2751	7515	-4764	1083	6	6	6221	194
DDT1a-W vs. DDT6-DNP-W-T	2751	6430	-3679	1083	6	6	4804	194
DDT1a-W vs. DDT6-T	2751	857,0	1894	1083	6	6	2473	194
DDT1a-W vs. + Control	2751	11107	-8356	1083	6	6	10,91	194
DDT1a-W vs. - Control	2751	190,2	2561	1083	6	6	3344	194
DDT1a-W-T vs. DDT1a-T	3353	814,8	2538	1083	6	6	3314	194
DDT1a-W-T vs. DDT2	3353	423,2	2929	1083	6	6	3826	194
DDT1a-W-T vs. DDT2-DNP-N	3353	8184	-4832	1083	6	6	6310	194
DDT1a-W-T vs. DDT2-DNP-N-T	3353	8754	-5401	1083	6	6	7054	194
DDT1a-W-T vs. DDT2-DNP-W	3353	5714	-2361	1083	6	6	3084	194
DDT1a-W-T vs. DDT2-DNP-W-T	3353	5593	-2241	1083	6	6	2926	194
DDT1a-W-T vs. DDT2-T	3353	303,5	3049	1083	6	6	3982	194
DDT1a-W-T vs. DDT3	3353	329,8	3023	1083	6	6	3947	194
DDT1a-W-T vs. DDT3-DNP-N	3353	9724	-6372	1083	6	6	8321	194
DDT1a-W-T vs. DDT3-DNP-N-T	3353	9132	-5780	1083	6	6	7548	194
DDT1a-W-T vs. DDT3-DNP-W	3353	6553	-3201	1083	6	6	4180	194
DDT1a-W-T vs. DDT3-DNP-W-T	3353	5233	-1881	1083	6	6	2456	194
DDT1a-W-T vs. DDT3-T	3353	242,2	3110	1083	6	6	4062	194
DDT1a-W-T vs. DDT4	3353	346,5	3006	1083	6	6	3926	194
DDT1a-W-T vs. DDT4-DNP-N	3353	9240	-5888	1083	6	6	7689	194
DDT1a-W-T vs. DDT4-DNP-N-T	3353	9220	-5867	1083	6	6	7662	194
DDT1a-W-T vs. DDT4-DNP-W	3353	5413	-2061	1083	6	6	2691	194
DDT1a-W-T vs. DDT4-DNP-W-T	3353	6023	-2670	1083	6	6	3487	194
DDT1a-W-T vs. DDT4-T	3353	322,5	3030	1083	6	6	3957	194
DDT1a-W-T vs. DDT5	3353	370,2	2982	1083	6	6	3895	194
DDT1a-W-T vs. DDT5-DNP-N	3353	13186	-9833	1083	6	6	12,84	194
DDT1a-W-T vs. DDT5-DNP-N-T	3353	10836	-7483	1083	6	6	9773	194
DDT1a-W-T vs. DDT5-DNP-W	3353	5119	-1767	1083	6	6	2307	194
DDT1a-W-T vs. DDT5-DNP-W-T	3353	5601	-2249	1083	6	6	2937	194
DDT1a-W-T vs. DDT5-T	3353	314,2	3038	1083	6	6	3968	194
DDT1a-W-T vs. DDT6	3353	542,8	2810	1083	6	6	3669	194
DDT1a-W-T vs. DDT6-DNP-N	3353	15499	-12147	1083	6	6	15,86	194
DDT1a-W-T vs. DDT6-DNP-N-T	3353	17118	-13765	1083	6	6	17,98	194
DDT1a-W-T vs. DDT6-DNP-W	3353	7515	-4162	1083	6	6	5435	194
DDT1a-W-T vs. DDT6-DNP-W-T	3353	6430	-3077	1083	6	6	4018	194
DDT1a-W-T vs. DDT6-T	3353	857,0	2496	1083	6	6	3259	194
DDT1a-W-T vs. + Control	3353	11107	-7755	1083	6	6	10,13	194
DDT1a-W-T vs. - Control	3353	190,2	3162	1083	6	6	4130	194
DDT1a-T vs. DDT2	814,8	423,2	391,7	1083	6	6	0,5115	194
DDT1a-T vs. DDT2-DNP-N	814,8	8184	-7370	1083	6	6	9624	194
DDT1a-T vs. DDT2-DNP-N-T	814,8	8754	-7939	1083	6	6	10,37	194
DDT1a-T vs. DDT2-DNP-W	814,8	5714	-4899	1083	6	6	6398	194
DDT1a-T vs. DDT2-DNP-W-T	814,8	5593	-4778	1083	6	6	6240	194
DDT1a-T vs. DDT2-T	814,8	303,5	511,3	1083	6	6	0,6678	194
DDT1a-T vs. DDT3	814,8	329,8	485,0	1083	6	6	0,6334	194
DDT1a-T vs. DDT3-DNP-N	814,8	9724	-8909	1083	6	6	11,63	194
DDT1a-T vs. DDT3-DNP-N-T	814,8	9132	-8317	1083	6	6	10,86	194
DDT1a-T vs. DDT3-DNP-W	814,8	6553	-5738	1083	6	6	7494	194
DDT1a-T vs. DDT3-DNP-W-T	814,8	5233	-4418	1083	6	6	5770	194
DDT1a-T vs. DDT3-T	814,8	242,2	572,7	1083	6	6	0,7479	194
DDT1a-T vs. DDT4	814,8	346,5	468,3	1083	6	6	0,6116	194
DDT1a-T vs. DDT4-DNP-N	814,8	9240	-8425	1083	6	6	11,00	194
DDT1a-T vs. DDT4-DNP-N-T	814,8	9220	-8405	1083	6	6	10,98	194
DDT1a-T vs. DDT4-DNP-W	814,8	5413	-4598	1083	6	6	6005	194
DDT1a-T vs. DDT4-DNP-W-T	814,8	6023	-5208	1083	6	6	6801	194
DDT1a-T vs. DDT4-T	814,8	322,5	492,3	1083	6	6	0,6430	194
DDT1a-T vs. DDT5	814,8	370,2	444,7	1083	6	6	0,5807	194
DDT1a-T vs. DDT5-DNP-N	814,8	13186	-12371	1083	6	6	16,16	194
DDT1a-T vs. DDT5-DNP-N-T	814,8	10836	-10021	1083	6	6	13,09	194
DDT1a-T vs. DDT5-DNP-W	814,8	5119	-4304	1083	6	6	5621	194
DDT1a-T vs. DDT5-DNP-W-T	814,8	5601	-4786	1083	6	6	6251	194
DDT1a-T vs. DDT5-T	814,8	314,2	500,7	1083	6	6	0,6538	194
DDT1a-T vs. DDT6	814,8	542,8	272,0	1083	6	6	0,3552	194
DDT1a-T vs. DDT6-DNP-N	814,8	15499	-14684	1083	6	6	19,18	194
DDT1a-T vs. DDT6-DNP-N-T	814,8	17118	-16303	1083	6	6	21,29	194
DDT1a-T vs. DDT6-DNP-W	814,8	7515	-6700	1083	6	6	8749	194
DDT1a-T vs. DDT6-DNP-W-T	814,8	6430	-5615	1083	6	6	7332	194
DDT1a-T vs. DDT6-T	814,8	857,0	-42,17	1083	6	6	0,05507	194
DDT1a-T vs. + Control	814,8	11107	-10292	1083	6	6	13,44	194
DDT1a-T vs. - Control	814,8	190,2	624,7	1083	6	6	0,8158	194
DDT2 vs. DDT2-DNP-N	423,2	8184	-7761	1083	6	6	10,14	194
DDT2 vs. DDT2-DNP-N-T	423,2	8754	-8331	1083	6	6	10,88	194
DDT2 vs. DDT2-DNP-W	423,2	5714	-5291	1083	6	6	6909	194
DDT2 vs. DDT2-DNP-W-T	423,2	5593	-5170	1083	6	6	6752	194
DDT2 vs. DDT2-T	423,2	303,5	119,7	1083	6	6	0,1563	194
DDT2 vs. DDT3	423,2	329,8	93,33	1083	6	6	0,1219	194
DDT2 vs. DDT3-DNP-N	423,2	9724	-9301	1083	6	6	12,15	194
DDT2 vs. DDT3-DNP-N-T	423,2	9132	-8709	1083	6	6	11,37	194
DDT2 vs. DDT3-DNP-W	423,2	6553	-6130	1083	6	6	8005	194
DDT2 vs. DDT3-DNP-W-T	423,2	5233	-4810	1083	6	6	6281	194
DDT2 vs. DDT3-T	423,2	242,2	181,0	1083	6	6	0,2364	194
DDT2 vs. DDT4	423,2	346,5	76,67	1083	6	6	0,1001	194
DDT2 vs. DDT4-DNP-N	423,2	9240	-8817	1083	6	6	11,51	194
DDT2 vs. DDT4-DNP-N-T	423,2	9220	-8797	1083	6	6	11,49	194
DDT2 vs. DDT4-DNP-W	423,2	5413	-4990	1083	6	6	6517	194
DDT2 vs. DDT4-DNP-W-T	423,2	6023	-5600	1083	6	6	7313	194
DDT2 vs. DDT4-T	423,2	322,5	100,7	1083	6	6	0,1315	194
DDT2 vs. DDT5	423,2	370,2	53,00	1083	6	6	0,06922	194
DDT2 vs. DDT5-DNP-N	423,2	13186	-12763	1083	6	6	16,67	194
DDT2 vs. DDT5-DNP-N-T	423,2	10836	-10413	1083	6	6	13,60	194
DDT2 vs. DDT5-DNP-W	423,2	5119	-4696	1083	6	6	6133	194
DDT2 vs. DDT5-DNP-W-T	423,2	5601	-5178	1083	6	6	6762	194
DDT2 vs. DDT5-T	423,2	314,2	109,0	1083	6	6	0,1423	194
DDT2 vs. DDT6	423,2	542,8	-119,7	1083	6	6	0,1563	194
DDT2 vs. DDT6-DNP-N	423,2	15499	-15076	1083	6	6	19,69	194
DDT2 vs. DDT6-DNP-N-T	423,2	17118	-16695	1083	6	6	21,80	194
DDT2 vs. DDT6-DNP-W	423,2	7515	-7091	1083	6	6	9261	194
DDT2 vs. DDT6-DNP-W-T	423,2	6430	-6006	1083	6	6	7844	194
DDT2 vs. DDT6-T	423,2	857,0	-433,8	1083	6	6	0,5666	194
DDT2 vs. + Control	423,2	11107	-10684	1083	6	6	13,95	194
DDT2 vs. - Control	423,2	190,2	233,0	1083	6	6	0,3043	194
DDT2-DNP-N vs. DDT2-DNP-N-T	8184	8754	-569,5	1083	6	6	0,7437	194
DDT2-DNP-N vs. DDT2-DNP-W	8184	5714	2471	1083	6	6	3227	194
DDT2-DNP-N vs. DDT2-DNP-W-T	8184	5593	2591	1083	6	6	3384	194
DDT2-DNP-N vs. DDT2-T	8184	303,5	7881	1083	6	6	10,29	194
DDT2-DNP-N vs. DDT3	8184	329,8	7855	1083	6	6	10,26	194
DDT2-DNP-N vs. DDT3-DNP-N	8184	9724	-1540	1083	6	6	2011	194
DDT2-DNP-N vs. DDT3-DNP-N-T	8184	9132	-947,7	1083	6	6	1238	194
DDT2-DNP-N vs. DDT3-DNP-W	8184	6553	1631	1083	6	6	2130	194
DDT2-DNP-N vs. DDT3-DNP-W-T	8184	5233	2951	1083	6	6	3854	194
DDT2-DNP-N vs. DDT3-T	8184	242,2	7942	1083	6	6	10,37	194
DDT2-DNP-N vs. DDT4	8184	346,5	7838	1083	6	6	10,24	194
DDT2-DNP-N vs. DDT4-DNP-N	8184	9240	-1056	1083	6	6	1379	194
DDT2-DNP-N vs. DDT4-DNP-N-T	8184	9220	-1035	1083	6	6	1352	194
DDT2-DNP-N vs. DDT4-DNP-W	8184	5413	2771	1083	6	6	3619	194
DDT2-DNP-N vs. DDT4-DNP-W-T	8184	6023	2162	1083	6	6	2823	194
DDT2-DNP-N vs. DDT4-T	8184	322,5	7862	1083	6	6	10,27	194
DDT2-DNP-N vs. DDT5	8184	370,2	7814	1083	6	6	10,20	194
DDT2-DNP-N vs. DDT5-DNP-N	8184	13186	-5001	1083	6	6	6531	194
DDT2-DNP-N vs. DDT5-DNP-N-T	8184	10836	-2652	1083	6	6	3463	194
DDT2-DNP-N vs. DDT5-DNP-W	8184	5119	3065	1083	6	6	4003	194
DDT2-DNP-N vs. DDT5-DNP-W-T	8184	5601	2583	1083	6	6	3373	194
DDT2-DNP-N vs. DDT5-T	8184	314,2	7870	1083	6	6	10,28	194
DDT2-DNP-N vs. DDT6	8184	542,8	7642	1083	6	6	9979	194
DDT2-DNP-N vs. DDT6-DNP-N	8184	15499	-7315	1083	6	6	9553	194
DDT2-DNP-N vs. DDT6-DNP-N-T	8184	17118	-8934	1083	6	6	11,67	194
DDT2-DNP-N vs. DDT6-DNP-W	8184	7515	669,8	1083	6	6	0,8748	194
DDT2-DNP-N vs. DDT6-DNP-W-T	8184	6430	1755	1083	6	6	2292	194
DDT2-DNP-N vs. DDT6-T	8184	857,0	7327	1083	6	6	9569	194
DDT2-DNP-N vs. + Control	8184	11107	-2923	1083	6	6	3817	194
DDT2-DNP-N vs. - Control	8184	190,2	7994	1083	6	6	10,44	194
DDT2-DNP-N-T vs. DDT2-DNP-W	8754	5714	3040	1083	6	6	3970	194
DDT2-DNP-N-T vs. DDT2-DNP-W-T	8754	5593	3161	1083	6	6	4128	194
DDT2-DNP-N-T vs. DDT2-T	8754	303,5	8450	1083	6	6	11,04	194
DDT2-DNP-N-T vs. DDT3	8754	329,8	8424	1083	6	6	11,00	194
DDT2-DNP-N-T vs. DDT3-DNP-N	8754	9724	-970,2	1083	6	6	1267	194
DDT2-DNP-N-T vs. DDT3-DNP-N-T	8754	9132	-378,2	1083	6	6	0,4939	194
DDT2-DNP-N-T vs. DDT3-DNP-W	8754	6553	2201	1083	6	6	2874	194
DDT2-DNP-N-T vs. DDT3-DNP-W-T	8754	5233	3521	1083	6	6	4598	194
DDT2-DNP-N-T vs. DDT3-T	8754	242,2	8512	1083	6	6	11,12	194
DDT2-DNP-N-T vs. DDT4	8754	346,5	8407	1083	6	6	10,98	194
DDT2-DNP-N-T vs. DDT4-DNP-N	8754	9240	-486,2	1083	6	6	0,6349	194
DDT2-DNP-N-T vs. DDT4-DNP-N-T	8754	9220	-465,8	1083	6	6	0,6084	194
DDT2-DNP-N-T vs. DDT4-DNP-W	8754	5413	3341	1083	6	6	4363	194
DDT2-DNP-N-T vs. DDT4-DNP-W-T	8754	6023	2731	1083	6	6	3567	194
DDT2-DNP-N-T vs. DDT4-T	8754	322,5	8431	1083	6	6	11,01	194
DDT2-DNP-N-T vs. DDT5	8754	370,2	8384	1083	6	6	10,95	194
DDT2-DNP-N-T vs. DDT5-DNP-N	8754	13186	-4432	1083	6	6	5788	194
DDT2-DNP-N-T vs. DDT5-DNP-N-T	8754	10836	-2082	1083	6	6	2719	194
DDT2-DNP-N-T vs. DDT5-DNP-W	8754	5119	3635	1083	6	6	4747	194
DDT2-DNP-N-T vs. DDT5-DNP-W-T	8754	5601	3153	1083	6	6	4117	194
DDT2-DNP-N-T vs. DDT5-T	8754	314,2	8440	1083	6	6	11,02	194
DDT2-DNP-N-T vs. DDT6	8754	542,8	8211	1083	6	6	10,72	194
DDT2-DNP-N-T vs. DDT6-DNP-N	8754	15499	-6745	1083	6	6	8809	194
DDT2-DNP-N-T vs. DDT6-DNP-N-T	8754	17118	-8364	1083	6	6	10,92	194
DDT2-DNP-N-T vs. DDT6-DNP-W	8754	7515	1239	1083	6	6	1619	194
DDT2-DNP-N-T vs. DDT6-DNP-W-T	8754	6430	2324	1083	6	6	3035	194
DDT2-DNP-N-T vs. DDT6-T	8754	857,0	7897	1083	6	6	10,31	194
DDT2-DNP-N-T vs. + Control	8754	11107	-2353	1083	6	6	3073	194
DDT2-DNP-N-T vs. - Control	8754	190,2	8564	1083	6	6	11,18	194
DDT2-DNP-W vs. DDT2-DNP-W-T	5714	5593	120,7	1083	6	6	0,1576	194
DDT2-DNP-W vs. DDT2-T	5714	303,5	5410	1083	6	6	7065	194
DDT2-DNP-W vs. DDT3	5714	329,8	5384	1083	6	6	7031	194
DDT2-DNP-W vs. DDT3-DNP-N	5714	9724	-4010	1083	6	6	5237	194
DDT2-DNP-W vs. DDT3-DNP-N-T	5714	9132	-3418	1083	6	6	4464	194
DDT2-DNP-W vs. DDT3-DNP-W	5714	6553	-839,5	1083	6	6	1096	194
DDT2-DNP-W vs. DDT3-DNP-W-T	5714	5233	480,7	1083	6	6	0,6277	194
DDT2-DNP-W vs. DDT3-T	5714	242,2	5472	1083	6	6	7145	194
DDT2-DNP-W vs. DDT4	5714	346,5	5367	1083	6	6	7009	194
DDT2-DNP-W vs. DDT4-DNP-N	5714	9240	-3526	1083	6	6	4605	194
DDT2-DNP-W vs. DDT4-DNP-N-T	5714	9220	-3506	1083	6	6	4579	194
DDT2-DNP-W vs. DDT4-DNP-W	5714	5413	300,5	1083	6	6	0,3924	194
DDT2-DNP-W vs. DDT4-DNP-W-T	5714	6023	-309,2	1083	6	6	0,4038	194
DDT2-DNP-W vs. DDT4-T	5714	322,5	5391	1083	6	6	7041	194
DDT2-DNP-W vs. DDT5	5714	370,2	5344	1083	6	6	6978	194
DDT2-DNP-W vs. DDT5-DNP-N	5714	13186	-7472	1083	6	6	9758	194
DDT2-DNP-W vs. DDT5-DNP-N-T	5714	10836	-5122	1083	6	6	6689	194
DDT2-DNP-W vs. DDT5-DNP-W	5714	5119	594,5	1083	6	6	0,7764	194
DDT2-DNP-W vs. DDT5-DNP-W-T	5714	5601	112,5	1083	6	6	0,1469	194
DDT2-DNP-W vs. DDT5-T	5714	314,2	5400	1083	6	6	7051	194
DDT2-DNP-W vs. DDT6	5714	542,8	5171	1083	6	6	6753	194
DDT2-DNP-W vs. DDT6-DNP-N	5714	15499	-9785	1083	6	6	12,78	194
DDT2-DNP-W vs. DDT6-DNP-N-T	5714	17118	-11404	1083	6	6	14,89	194
DDT2-DNP-W vs. DDT6-DNP-W	5714	7515	-1801	1083	6	6	2352	194
DDT2-DNP-W vs. DDT6-DNP-W-T	5714	6430	-715,8	1083	6	6	0,9348	194
DDT2-DNP-W vs. DDT6-T	5714	857,0	4857	1083	6	6	6343	194
DDT2-DNP-W vs. + Control	5714	11107	-5393	1083	6	6	7043	194
DDT2-DNP-W vs. - Control	5714	190,2	5524	1083	6	6	7213	194
DDT2-DNP-W-T vs. DDT2-T	5593	303,5	5290	1083	6	6	6908	194
DDT2-DNP-W-T vs. DDT3	5593	329,8	5263	1083	6	6	6873	194
DDT2-DNP-W-T vs. DDT3-DNP-N	5593	9724	-4131	1083	6	6	5395	194
DDT2-DNP-W-T vs. DDT3-DNP-N-T	5593	9132	-3539	1083	6	6	4622	194
DDT2-DNP-W-T vs. DDT3-DNP-W	5593	6553	-960,2	1083	6	6	1254	194
DDT2-DNP-W-T vs. DDT3-DNP-W-T	5593	5233	360,0	1083	6	6	0,4701	194
DDT2-DNP-W-T vs. DDT3-T	5593	242,2	5351	1083	6	6	6988	194
DDT2-DNP-W-T vs. DDT4	5593	346,5	5247	1083	6	6	6852	194
DDT2-DNP-W-T vs. DDT4-DNP-N	5593	9240	-3647	1083	6	6	4763	194
DDT2-DNP-W-T vs. DDT4-DNP-N-T	5593	9220	-3627	1083	6	6	4736	194
DDT2-DNP-W-T vs. DDT4-DNP-W	5593	5413	179,8	1083	6	6	0,2349	194
DDT2-DNP-W-T vs. DDT4-DNP-W-T	5593	6023	-429,8	1083	6	6	0,5613	194
DDT2-DNP-W-T vs. DDT4-T	5593	322,5	5271	1083	6	6	6883	194
DDT2-DNP-W-T vs. DDT5	5593	370,2	5223	1083	6	6	6821	194
DDT2-DNP-W-T vs. DDT5-DNP-N	5593	13186	-7593	1083	6	6	9916	194
DDT2-DNP-W-T vs. DDT5-DNP-N-T	5593	10836	-5243	1083	6	6	6847	194
DDT2-DNP-W-T vs. DDT5-DNP-W	5593	5119	473,8	1083	6	6	0,6188	194
DDT2-DNP-W-T vs. DDT5-DNP-W-T	5593	5601	-8167	1083	6	6	0,01067	194
DDT2-DNP-W-T vs. DDT5-T	5593	314,2	5279	1083	6	6	6894	194
DDT2-DNP-W-T vs. DDT6	5593	542,8	5050	1083	6	6	6595	194
DDT2-DNP-W-T vs. DDT6-DNP-N	5593	15499	-9906	1083	6	6	12,94	194
DDT2-DNP-W-T vs. DDT6-DNP-N-T	5593	17118	-11525	1083	6	6	15,05	194
DDT2-DNP-W-T vs. DDT6-DNP-W	5593	7515	-1922	1083	6	6	2509	194
DDT2-DNP-W-T vs. DDT6-DNP-W-T	5593	6430	-836,5	1083	6	6	1092	194
DDT2-DNP-W-T vs. DDT6-T	5593	857,0	4736	1083	6	6	6185	194
DDT2-DNP-W-T vs. + Control	5593	11107	-5514	1083	6	6	7201	194
DDT2-DNP-W-T vs. - Control	5593	190,2	5403	1083	6	6	7056	194
DDT2-T vs. DDT3	303,5	329,8	-26,33	1083	6	6	0,03439	194
DDT2-T vs. DDT3-DNP-N	303,5	9724	-9421	1083	6	6	12,30	194
DDT2-T vs. DDT3-DNP-N-T	303,5	9132	-8829	1083	6	6	11,53	194
DDT2-T vs. DDT3-DNP-W	303,5	6553	-6250	1083	6	6	8162	194
DDT2-T vs. DDT3-DNP-W-T	303,5	5233	-4930	1083	6	6	6438	194
DDT2-T vs. DDT3-T	303,5	242,2	61,33	1083	6	6	0,08010	194
DDT2-T vs. DDT4	303,5	346,5	-43,00	1083	6	6	0,05616	194
DDT2-T vs. DDT4-DNP-N	303,5	9240	-8937	1083	6	6	11,67	194
DDT2-T vs. DDT4-DNP-N-T	303,5	9220	-8916	1083	6	6	11,64	194
DDT2-T vs. DDT4-DNP-W	303,5	5413	-5110	1083	6	6	6673	194
DDT2-T vs. DDT4-DNP-W-T	303,5	6023	-5719	1083	6	6	7469	194
DDT2-T vs. DDT4-T	303,5	322,5	-19,00	1083	6	6	0,02481	194
DDT2-T vs. DDT5	303,5	370,2	-66,67	1083	6	6	0,08706	194
DDT2-T vs. DDT5-DNP-N	303,5	13186	-12882	1083	6	6	16,82	194
DDT2-T vs. DDT5-DNP-N-T	303,5	10836	-10532	1083	6	6	13,75	194
DDT2-T vs. DDT5-DNP-W	303,5	5119	-4816	1083	6	6	6289	194
DDT2-T vs. DDT5-DNP-W-T	303,5	5601	-5298	1083	6	6	6918	194
DDT2-T vs. DDT5-T	303,5	314,2	-10,67	1083	6	6	0,01393	194
DDT2-T vs. DDT6	303,5	542,8	-239,3	1083	6	6	0,3126	194
DDT2-T vs. DDT6-DNP-N	303,5	15499	-15196	1083	6	6	19,84	194
DDT2-T vs. DDT6-DNP-N-T	303,5	17118	-16814	1083	6	6	21,96	194
DDT2-T vs. DDT6-DNP-W	303,5	7515	-7211	1083	6	6	9417	194
DDT2-T vs. DDT6-DNP-W-T	303,5	6430	-6126	1083	6	6	8000	194
DDT2-T vs. DDT6-T	303,5	857,0	-553,5	1083	6	6	0,7228	194
DDT2-T vs. + Control	303,5	11107	-10804	1083	6	6	14,11	194
DDT2-T vs. - Control	303,5	190,2	113,3	1083	6	6	0,1480	194
DDT3 vs. DDT3-DNP-N	329,8	9724	-9394	1083	6	6	12,27	194
DDT3 vs. DDT3-DNP-N-T	329,8	9132	-8802	1083	6	6	11,50	194
DDT3 vs. DDT3-DNP-W	329,8	6553	-6223	1083	6	6	8127	194
DDT3 vs. DDT3-DNP-W-T	329,8	5233	-4903	1083	6	6	6403	194
DDT3 vs. DDT3-T	329,8	242,2	87,67	1083	6	6	0,1145	194
DDT3 vs. DDT4	329,8	346,5	-16,67	1083	6	6	0,02177	194
DDT3 vs. DDT4-DNP-N	329,8	9240	-8910	1083	6	6	11,64	194
DDT3 vs. DDT4-DNP-N-T	329,8	9220	-8890	1083	6	6	11,61	194
DDT3 vs. DDT4-DNP-W	329,8	5413	-5083	1083	6	6	6639	194
DDT3 vs. DDT4-DNP-W-T	329,8	6023	-5693	1083	6	6	7435	194
DDT3 vs. DDT4-T	329,8	322,5	7333	1083	6	6	0,009577	194
DDT3 vs. DDT5	329,8	370,2	-40,33	1083	6	6	0,05267	194
DDT3 vs. DDT5-DNP-N	329,8	13186	-12856	1083	6	6	16,79	194
DDT3 vs. DDT5-DNP-N-T	329,8	10836	-10506	1083	6	6	13,72	194
DDT3 vs. DDT5-DNP-W	329,8	5119	-4789	1083	6	6	6255	194
DDT3 vs. DDT5-DNP-W-T	329,8	5601	-5271	1083	6	6	6884	194
DDT3 vs. DDT5-T	329,8	314,2	15,67	1083	6	6	0,02046	194
DDT3 vs. DDT6	329,8	542,8	-213,0	1083	6	6	0,2782	194
DDT3 vs. DDT6-DNP-N	329,8	15499	-15169	1083	6	6	19,81	194
DDT3 vs. DDT6-DNP-N-T	329,8	17118	-16788	1083	6	6	21,92	194
DDT3 vs. DDT6-DNP-W	329,8	7515	-7185	1083	6	6	9383	194
DDT3 vs. DDT6-DNP-W-T	329,8	6430	-6100	1083	6	6	7966	194
DDT3 vs. DDT6-T	329,8	857,0	-527,2	1083	6	6	0,6885	194
DDT3 vs. + Control	329,8	11107	-10777	1083	6	6	14,07	194
DDT3 vs. - Control	329,8	190,2	139,7	1083	6	6	0,1824	194
DDT3-DNP-N vs. DDT3-DNP-N-T	9724	9132	592,0	1083	6	6	0,7731	194
DDT3-DNP-N vs. DDT3-DNP-W	9724	6553	3171	1083	6	6	4141	194
DDT3-DNP-N vs. DDT3-DNP-W-T	9724	5233	4491	1083	6	6	5865	194
DDT3-DNP-N vs. DDT3-T	9724	242,2	9482	1083	6	6	12,38	194
DDT3-DNP-N vs. DDT4	9724	346,5	9378	1083	6	6	12,25	194
DDT3-DNP-N vs. DDT4-DNP-N	9724	9240	484,0	1083	6	6	0,6321	194
DDT3-DNP-N vs. DDT4-DNP-N-T	9724	9220	504,3	1083	6	6	0,6586	194
DDT3-DNP-N vs. DDT4-DNP-W	9724	5413	4311	1083	6	6	5630	194
DDT3-DNP-N vs. DDT4-DNP-W-T	9724	6023	3701	1083	6	6	4834	194
DDT3-DNP-N vs. DDT4-T	9724	322,5	9402	1083	6	6	12,28	194
DDT3-DNP-N vs. DDT5	9724	370,2	9354	1083	6	6	12,22	194
DDT3-DNP-N vs. DDT5-DNP-N	9724	13186	-3462	1083	6	6	4521	194
DDT3-DNP-N vs. DDT5-DNP-N-T	9724	10836	-1112	1083	6	6	1452	194
DDT3-DNP-N vs. DDT5-DNP-W	9724	5119	4605	1083	6	6	6014	194
DDT3-DNP-N vs. DDT5-DNP-W-T	9724	5601	4123	1083	6	6	5384	194
DDT3-DNP-N vs. DDT5-T	9724	314,2	9410	1083	6	6	12,29	194
DDT3-DNP-N vs. DDT6	9724	542,8	9181	1083	6	6	11,99	194
DDT3-DNP-N vs. DDT6-DNP-N	9724	15499	-5775	1083	6	6	7542	194
DDT3-DNP-N vs. DDT6-DNP-N-T	9724	17118	-7394	1083	6	6	9656	194
DDT3-DNP-N vs. DDT6-DNP-W	9724	7515	2210	1083	6	6	2885	194
DDT3-DNP-N vs. DDT6-DNP-W-T	9724	6430	3295	1083	6	6	4302	194
DDT3-DNP-N vs. DDT6-T	9724	857,0	8867	1083	6	6	11,58	194
DDT3-DNP-N vs. + Control	9724	11107	-1383	1083	6	6	1806	194
DDT3-DNP-N vs. - Control	9724	190,2	9534	1083	6	6	12,45	194
DDT3-DNP-N-T vs. DDT3-DNP-W	9132	6553	2579	1083	6	6	3368	194
DDT3-DNP-N-T vs. DDT3-DNP-W-T	9132	5233	3899	1083	6	6	5092	194
DDT3-DNP-N-T vs. DDT3-T	9132	242,2	8890	1083	6	6	11,61	194
DDT3-DNP-N-T vs. DDT4	9132	346,5	8786	1083	6	6	11,47	194
DDT3-DNP-N-T vs. DDT4-DNP-N	9132	9240	-108,0	1083	6	6	0,1410	194
DDT3-DNP-N-T vs. DDT4-DNP-N-T	9132	9220	-87,67	1083	6	6	0,1145	194
DDT3-DNP-N-T vs. DDT4-DNP-W	9132	5413	3719	1083	6	6	4857	194
DDT3-DNP-N-T vs. DDT4-DNP-W-T	9132	6023	3109	1083	6	6	4060	194
DDT3-DNP-N-T vs. DDT4-T	9132	322,5	8810	1083	6	6	11,50	194
DDT3-DNP-N-T vs. DDT5	9132	370,2	8762	1083	6	6	11,44	194
DDT3-DNP-N-T vs. DDT5-DNP-N	9132	13186	-4054	1083	6	6	5294	194
DDT3-DNP-N-T vs. DDT5-DNP-N-T	9132	10836	-1704	1083	6	6	2225	194
DDT3-DNP-N-T vs. DDT5-DNP-W	9132	5119	4013	1083	6	6	5241	194
DDT3-DNP-N-T vs. DDT5-DNP-W-T	9132	5601	3531	1083	6	6	4611	194
DDT3-DNP-N-T vs. DDT5-T	9132	314,2	8818	1083	6	6	11,52	194
DDT3-DNP-N-T vs. DDT6	9132	542,8	8589	1083	6	6	11,22	194
DDT3-DNP-N-T vs. DDT6-DNP-N	9132	15499	-6367	1083	6	6	8315	194
DDT3-DNP-N-T vs. DDT6-DNP-N-T	9132	17118	-7986	1083	6	6	10,43	194
DDT3-DNP-N-T vs. DDT6-DNP-W	9132	7515	1618	1083	6	6	2112	194
DDT3-DNP-N-T vs. DDT6-DNP-W-T	9132	6430	2703	1083	6	6	3529	194
DDT3-DNP-N-T vs. DDT6-T	9132	857,0	8275	1083	6	6	10,81	194
DDT3-DNP-N-T vs. + Control	9132	11107	-1975	1083	6	6	2579	194
DDT3-DNP-N-T vs. - Control	9132	190,2	8942	1083	6	6	11,68	194
DDT3-DNP-W vs. DDT3-DNP-W-T	6553	5233	1320	1083	6	6	1724	194
DDT3-DNP-W vs. DDT3-T	6553	242,2	6311	1083	6	6	8242	194
DDT3-DNP-W vs. DDT4	6553	346,5	6207	1083	6	6	8106	194
DDT3-DNP-W vs. DDT4-DNP-N	6553	9240	-2687	1083	6	6	3509	194
DDT3-DNP-W vs. DDT4-DNP-N-T	6553	9220	-2667	1083	6	6	3482	194
DDT3-DNP-W vs. DDT4-DNP-W	6553	5413	1140	1083	6	6	1489	194
DDT3-DNP-W vs. DDT4-DNP-W-T	6553	6023	530,3	1083	6	6	0,6926	194
DDT3-DNP-W vs. DDT4-T	6553	322,5	6231	1083	6	6	8137	194
DDT3-DNP-W vs. DDT5	6553	370,2	6183	1083	6	6	8075	194
DDT3-DNP-W vs. DDT5-DNP-N	6553	13186	-6633	1083	6	6	8662	194
DDT3-DNP-W vs. DDT5-DNP-N-T	6553	10836	-4283	1083	6	6	5593	194
DDT3-DNP-W vs. DDT5-DNP-W	6553	5119	1434	1083	6	6	1873	194
DDT3-DNP-W vs. DDT5-DNP-W-T	6553	5601	952,0	1083	6	6	1243	194
DDT3-DNP-W vs. DDT5-T	6553	314,2	6239	1083	6	6	8148	194
DDT3-DNP-W vs. DDT6	6553	542,8	6010	1083	6	6	7849	194
DDT3-DNP-W vs. DDT6-DNP-N	6553	15499	-8946	1083	6	6	11,68	194
DDT3-DNP-W vs. DDT6-DNP-N-T	6553	17118	-10565	1083	6	6	13,80	194
DDT3-DNP-W vs. DDT6-DNP-W	6553	7515	-961,3	1083	6	6	1255	194
DDT3-DNP-W vs. DDT6-DNP-W-T	6553	6430	123,7	1083	6	6	0,1615	194
DDT3-DNP-W vs. DDT6-T	6553	857,0	5696	1083	6	6	7439	194
DDT3-DNP-W vs. + Control	6553	11107	-4554	1083	6	6	5947	194
DDT3-DNP-W vs. - Control	6553	190,2	6363	1083	6	6	8310	194
DDT3-DNP-W-T vs. DDT3-T	5233	242,2	4991	1083	6	6	6518	194
DDT3-DNP-W-T vs. DDT4	5233	346,5	4887	1083	6	6	6382	194
DDT3-DNP-W-T vs. DDT4-DNP-N	5233	9240	-4007	1083	6	6	5233	194
DDT3-DNP-W-T vs. DDT4-DNP-N-T	5233	9220	-3987	1083	6	6	5206	194
DDT3-DNP-W-T vs. DDT4-DNP-W	5233	5413	-180,2	1083	6	6	0,2353	194
DDT3-DNP-W-T vs. DDT4-DNP-W-T	5233	6023	-789,8	1083	6	6	1031	194
DDT3-DNP-W-T vs. DDT4-T	5233	322,5	4911	1083	6	6	6413	194
DDT3-DNP-W-T vs. DDT5	5233	370,2	4863	1083	6	6	6351	194
DDT3-DNP-W-T vs. DDT5-DNP-N	5233	13186	-7953	1083	6	6	10,39	194
DDT3-DNP-W-T vs. DDT5-DNP-N-T	5233	10836	-5603	1083	6	6	7317	194
DDT3-DNP-W-T vs. DDT5-DNP-W	5233	5119	113,8	1083	6	6	0,1487	194
DDT3-DNP-W-T vs. DDT5-DNP-W-T	5233	5601	-368,2	1083	6	6	0,4808	194
DDT3-DNP-W-T vs. DDT5-T	5233	314,2	4919	1083	6	6	6424	194
DDT3-DNP-W-T vs. DDT6	5233	542,8	4690	1083	6	6	6125	194
DDT3-DNP-W-T vs. DDT6-DNP-N	5233	15499	-10266	1083	6	6	13,41	194
DDT3-DNP-W-T vs. DDT6-DNP-N-T	5233	17118	-11885	1083	6	6	15,52	194
DDT3-DNP-W-T vs. DDT6-DNP-W	5233	7515	-2282	1083	6	6	2980	194
DDT3-DNP-W-T vs. DDT6-DNP-W-T	5233	6430	-1197	1083	6	6	1563	194
DDT3-DNP-W-T vs. DDT6-T	5233	857,0	4376	1083	6	6	5715	194
DDT3-DNP-W-T vs. + Control	5233	11107	-5874	1083	6	6	7671	194
DDT3-DNP-W-T vs. - Control	5233	190,2	5043	1083	6	6	6586	194
DDT3-T vs. DDT4	242,2	346,5	-104,3	1083	6	6	0,1363	194
DDT3-T vs. DDT4-DNP-N	242,2	9240	-8998	1083	6	6	11,75	194
DDT3-T vs. DDT4-DNP-N-T	242,2	9220	-8978	1083	6	6	11,72	194
DDT3-T vs. DDT4-DNP-W	242,2	5413	-5171	1083	6	6	6753	194
DDT3-T vs. DDT4-DNP-W-T	242,2	6023	-5781	1083	6	6	7549	194
DDT3-T vs. DDT4-T	242,2	322,5	-80,33	1083	6	6	0,1049	194
DDT3-T vs. DDT5	242,2	370,2	-128,0	1083	6	6	0,1672	194
DDT3-T vs. DDT5-DNP-N	242,2	13186	-12944	1083	6	6	16,90	194
DDT3-T vs. DDT5-DNP-N-T	242,2	10836	-10594	1083	6	6	13,83	194
DDT3-T vs. DDT5-DNP-W	242,2	5119	-4877	1083	6	6	6369	194
DDT3-T vs. DDT5-DNP-W-T	242,2	5601	-5359	1083	6	6	6999	194
DDT3-T vs. DDT5-T	242,2	314,2	-72,00	1083	6	6	0,09403	194
DDT3-T vs. DDT6	242,2	542,8	-300,7	1083	6	6	0,3927	194
DDT3-T vs. DDT6-DNP-N	242,2	15499	-15257	1083	6	6	19,92	194
DDT3-T vs. DDT6-DNP-N-T	242,2	17118	-16876	1083	6	6	22,04	194
DDT3-T vs. DDT6-DNP-W	242,2	7515	-7272	1083	6	6	9497	194
DDT3-T vs. DDT6-DNP-W-T	242,2	6430	-6187	1083	6	6	8080	194
DDT3-T vs. DDT6-T	242,2	857,0	-614,8	1083	6	6	0,8029	194
DDT3-T vs. + Control	242,2	11107	-10865	1083	6	6	14,19	194
DDT3-T vs. - Control	242,2	190,2	52,00	1083	6	6	0,06791	194
DDT4 vs. DDT4-DNP-N	346,5	9240	-8894	1083	6	6	11,61	194
DDT4 vs. DDT4-DNP-N-T	346,5	9220	-8873	1083	6	6	11,59	194
DDT4 vs. DDT4-DNP-W	346,5	5413	-5067	1083	6	6	6617	194
DDT4 vs. DDT4-DNP-W-T	346,5	6023	-5676	1083	6	6	7413	194
DDT4 vs. DDT4-T	346,5	322,5	24,00	1083	6	6	0,03134	194
DDT4 vs. DDT5	346,5	370,2	-23,67	1083	6	6	0,03091	194
DDT4 vs. DDT5-DNP-N	346,5	13186	-12839	1083	6	6	16,77	194
DDT4 vs. DDT5-DNP-N-T	346,5	10836	-10489	1083	6	6	13,70	194
DDT4 vs. DDT5-DNP-W	346,5	5119	-4773	1083	6	6	6233	194
DDT4 vs. DDT5-DNP-W-T	346,5	5601	-5255	1083	6	6	6862	194
DDT4 vs. DDT5-T	346,5	314,2	32,33	1083	6	6	0,04223	194
DDT4 vs. DDT6	346,5	542,8	-196,3	1083	6	6	0,2564	194
DDT4 vs. DDT6-DNP-N	346,5	15499	-15153	1083	6	6	19,79	194
DDT4 vs. DDT6-DNP-N-T	346,5	17118	-16771	1083	6	6	21,90	194
DDT4 vs. DDT6-DNP-W	346,5	7515	-7168	1083	6	6	9361	194
DDT4 vs. DDT6-DNP-W-T	346,5	6430	-6083	1083	6	6	7944	194
DDT4 vs. DDT6-T	346,5	857,0	-510,5	1083	6	6	0,6667	194
DDT4 vs. + Control	346,5	11107	-10761	1083	6	6	14,05	194
DDT4 vs. - Control	346,5	190,2	156,3	1083	6	6	0,2042	194
DDT4-DNP-N vs. DDT4-DNP-N-T	9240	9220	20,33	1083	6	6	0,02655	194
DDT4-DNP-N vs. DDT4-DNP-W	9240	5413	3827	1083	6	6	4998	194
DDT4-DNP-N vs. DDT4-DNP-W-T	9240	6023	3217	1083	6	6	4201	194
DDT4-DNP-N vs. DDT4-T	9240	322,5	8918	1083	6	6	11,65	194
DDT4-DNP-N vs. DDT5	9240	370,2	8870	1083	6	6	11,58	194
DDT4-DNP-N vs. DDT5-DNP-N	9240	13186	-3946	1083	6	6	5153	194
DDT4-DNP-N vs. DDT5-DNP-N-T	9240	10836	-1596	1083	6	6	2084	194
DDT4-DNP-N vs. DDT5-DNP-W	9240	5119	4121	1083	6	6	5382	194
DDT4-DNP-N vs. DDT5-DNP-W-T	9240	5601	3639	1083	6	6	4752	194
DDT4-DNP-N vs. DDT5-T	9240	314,2	8926	1083	6	6	11,66	194
DDT4-DNP-N vs. DDT6	9240	542,8	8697	1083	6	6	11,36	194
DDT4-DNP-N vs. DDT6-DNP-N	9240	15499	-6259	1083	6	6	8174	194
DDT4-DNP-N vs. DDT6-DNP-N-T	9240	17118	-7878	1083	6	6	10,29	194
DDT4-DNP-N vs. DDT6-DNP-W	9240	7515	1726	1083	6	6	2253	194
DDT4-DNP-N vs. DDT6-DNP-W-T	9240	6430	2811	1083	6	6	3670	194
DDT4-DNP-N vs. DDT6-T	9240	857,0	8383	1083	6	6	10,95	194
DDT4-DNP-N vs. + Control	9240	11107	-1867	1083	6	6	2438	194
DDT4-DNP-N vs. - Control	9240	190,2	9050	1083	6	6	11,82	194
DDT4-DNP-N-T vs. DDT4-DNP-W	9220	5413	3807	1083	6	6	4971	194
DDT4-DNP-N-T vs. DDT4-DNP-W-T	9220	6023	3197	1083	6	6	4175	194
DDT4-DNP-N-T vs. DDT4-T	9220	322,5	8897	1083	6	6	11,62	194
DDT4-DNP-N-T vs. DDT5	9220	370,2	8850	1083	6	6	11,56	194
DDT4-DNP-N-T vs. DDT5-DNP-N	9220	13186	-3966	1083	6	6	5179	194
DDT4-DNP-N-T vs. DDT5-DNP-N-T	9220	10836	-1616	1083	6	6	2111	194
DDT4-DNP-N-T vs. DDT5-DNP-W	9220	5119	4101	1083	6	6	5355	194
DDT4-DNP-N-T vs. DDT5-DNP-W-T	9220	5601	3619	1083	6	6	4726	194
DDT4-DNP-N-T vs. DDT5-T	9220	314,2	8906	1083	6	6	11,63	194
DDT4-DNP-N-T vs. DDT6	9220	542,8	8677	1083	6	6	11,33	194
DDT4-DNP-N-T vs. DDT6-DNP-N	9220	15499	-6279	1083	6	6	8200	194
DDT4-DNP-N-T vs. DDT6-DNP-N-T	9220	17118	-7898	1083	6	6	10,31	194
DDT4-DNP-N-T vs. DDT6-DNP-W	9220	7515	1705	1083	6	6	2227	194
DDT4-DNP-N-T vs. DDT6-DNP-W-T	9220	6430	2790	1083	6	6	3644	194
DDT4-DNP-N-T vs. DDT6-T	9220	857,0	8363	1083	6	6	10,92	194
DDT4-DNP-N-T vs. + Control	9220	11107	-1887	1083	6	6	2465	194
DDT4-DNP-N-T vs. - Control	9220	190,2	9030	1083	6	6	11,79	194
DDT4-DNP-W vs. DDT4-DNP-W-T	5413	6023	-609,7	1083	6	6	0,7962	194
DDT4-DNP-W vs. DDT4-T	5413	322,5	5091	1083	6	6	6648	194
DDT4-DNP-W vs. DDT5	5413	370,2	5043	1083	6	6	6586	194
DDT4-DNP-W vs. DDT5-DNP-N	5413	13186	-7773	1083	6	6	10,15	194
DDT4-DNP-W vs. DDT5-DNP-N-T	5413	10836	-5423	1083	6	6	7082	194
DDT4-DNP-W vs. DDT5-DNP-W	5413	5119	294,0	1083	6	6	0,3839	194
DDT4-DNP-W vs. DDT5-DNP-W-T	5413	5601	-188,0	1083	6	6	0,2455	194
DDT4-DNP-W vs. DDT5-T	5413	314,2	5099	1083	6	6	6659	194
DDT4-DNP-W vs. DDT6	5413	542,8	4870	1083	6	6	6360	194
DDT4-DNP-W vs. DDT6-DNP-N	5413	15499	-10086	1083	6	6	13,17	194
DDT4-DNP-W vs. DDT6-DNP-N-T	5413	17118	-11705	1083	6	6	15,29	194
DDT4-DNP-W vs. DDT6-DNP-W	5413	7515	-2101	1083	6	6	2744	194
DDT4-DNP-W vs. DDT6-DNP-W-T	5413	6430	-1016	1083	6	6	1327	194
DDT4-DNP-W vs. DDT6-T	5413	857,0	4556	1083	6	6	5950	194
DDT4-DNP-W vs. + Control	5413	11107	-5694	1083	6	6	7436	194
DDT4-DNP-W vs. - Control	5413	190,2	5223	1083	6	6	6821	194
DDT4-DNP-W-T vs. DDT4-T	6023	322,5	5700	1083	6	6	7444	194
DDT4-DNP-W-T vs. DDT5	6023	370,2	5653	1083	6	6	7382	194
DDT4-DNP-W-T vs. DDT5-DNP-N	6023	13186	-7163	1083	6	6	9354	194
DDT4-DNP-W-T vs. DDT5-DNP-N-T	6023	10836	-4813	1083	6	6	6286	194
DDT4-DNP-W-T vs. DDT5-DNP-W	6023	5119	903,7	1083	6	6	1180	194
DDT4-DNP-W-T vs. DDT5-DNP-W-T	6023	5601	421,7	1083	6	6	0,5507	194
DDT4-DNP-W-T vs. DDT5-T	6023	314,2	5709	1083	6	6	7455	194
DDT4-DNP-W-T vs. DDT6	6023	542,8	5480	1083	6	6	7157	194
DDT4-DNP-W-T vs. DDT6-DNP-N	6023	15499	-9476	1083	6	6	12,38	194
DDT4-DNP-W-T vs. DDT6-DNP-N-T	6023	17118	-11095	1083	6	6	14,49	194
DDT4-DNP-W-T vs. DDT6-DNP-W	6023	7515	-1492	1083	6	6	1948	194
DDT4-DNP-W-T vs. DDT6-DNP-W-T	6023	6430	-406,7	1083	6	6	0,5311	194
DDT4-DNP-W-T vs. DDT6-T	6023	857,0	5166	1083	6	6	6746	194
DDT4-DNP-W-T vs. + Control	6023	11107	-5084	1083	6	6	6640	194
DDT4-DNP-W-T vs. - Control	6023	190,2	5833	1083	6	6	7617	194
DDT4-T vs. DDT5	322,5	370,2	-47,67	1083	6	6	0,06225	194
DDT4-T vs. DDT5-DNP-N	322,5	13186	-12863	1083	6	6	16,80	194
DDT4-T vs. DDT5-DNP-N-T	322,5	10836	-10513	1083	6	6	13,73	194
DDT4-T vs. DDT5-DNP-W	322,5	5119	-4797	1083	6	6	6264	194
DDT4-T vs. DDT5-DNP-W-T	322,5	5601	-5279	1083	6	6	6894	194
DDT4-T vs. DDT5-T	322,5	314,2	8333	1083	6	6	0,01088	194
DDT4-T vs. DDT6	322,5	542,8	-220,3	1083	6	6	0,2877	194
DDT4-T vs. DDT6-DNP-N	322,5	15499	-15177	1083	6	6	19,82	194
DDT4-T vs. DDT6-DNP-N-T	322,5	17118	-16795	1083	6	6	21,93	194
DDT4-T vs. DDT6-DNP-W	322,5	7515	-7192	1083	6	6	9392	194
DDT4-T vs. DDT6-DNP-W-T	322,5	6430	-6107	1083	6	6	7975	194
DDT4-T vs. DDT6-T	322,5	857,0	-534,5	1083	6	6	0,6980	194
DDT4-T vs. + Control	322,5	11107	-10785	1083	6	6	14,08	194
DDT4-T vs. - Control	322,5	190,2	132,3	1083	6	6	0,1728	194
DDT5 vs. DDT5-DNP-N	370,2	13186	-12816	1083	6	6	16,74	194
DDT5 vs. DDT5-DNP-N-T	370,2	10836	-10466	1083	6	6	13,67	194
DDT5 vs. DDT5-DNP-W	370,2	5119	-4749	1083	6	6	6202	194
DDT5 vs. DDT5-DNP-W-T	370,2	5601	-5231	1083	6	6	6831	194
DDT5 vs. DDT5-T	370,2	314,2	56,00	1083	6	6	0,07313	194
DDT5 vs. DDT6	370,2	542,8	-172,7	1083	6	6	0,2255	194
DDT5 vs. DDT6-DNP-N	370,2	15499	-15129	1083	6	6	19,76	194
DDT5 vs. DDT6-DNP-N-T	370,2	17118	-16748	1083	6	6	21,87	194
DDT5 vs. DDT6-DNP-W	370,2	7515	-7144	1083	6	6	9330	194
DDT5 vs. DDT6-DNP-W-T	370,2	6430	-6059	1083	6	6	7913	194
DDT5 vs. DDT6-T	370,2	857,0	-486,8	1083	6	6	0,6358	194
DDT5 vs. + Control	370,2	11107	-10737	1083	6	6	14,02	194
DDT5 vs. - Control	370,2	190,2	180,0	1083	6	6	0,2351	194
DDT5-DNP-N vs. DDT5-DNP-N-T	13186	10836	2350	1083	6	6	3069	194
DDT5-DNP-N vs. DDT5-DNP-W	13186	5119	8067	1083	6	6	10,53	194
DDT5-DNP-N vs. DDT5-DNP-W-T	13186	5601	7585	1083	6	6	9905	194
DDT5-DNP-N vs. DDT5-T	13186	314,2	12872	1083	6	6	16,81	194
DDT5-DNP-N vs. DDT6	13186	542,8	12643	1083	6	6	16,51	194
DDT5-DNP-N vs. DDT6-DNP-N	13186	15499	-2313	1083	6	6	3021	194
DDT5-DNP-N vs. DDT6-DNP-N-T	13186	17118	-3932	1083	6	6	5135	194
DDT5-DNP-N vs. DDT6-DNP-W	13186	7515	5671	1083	6	6	7406	194
DDT5-DNP-N vs. DDT6-DNP-W-T	13186	6430	6756	1083	6	6	8823	194
DDT5-DNP-N vs. DDT6-T	13186	857,0	12329	1083	6	6	16,10	194
DDT5-DNP-N vs. + Control	13186	11107	2079	1083	6	6	2715	194
DDT5-DNP-N vs. - Control	13186	190,2	12996	1083	6	6	16,97	194
DDT5-DNP-N-T vs. DDT5-DNP-W	10836	5119	5717	1083	6	6	7466	194
DDT5-DNP-N-T vs. DDT5-DNP-W-T	10836	5601	5235	1083	6	6	6836	194
DDT5-DNP-N-T vs. DDT5-T	10836	314,2	10522	1083	6	6	13,74	194
DDT5-DNP-N-T vs. DDT6	10836	542,8	10293	1083	6	6	13,44	194
DDT5-DNP-N-T vs. DDT6-DNP-N	10836	15499	-4663	1083	6	6	6090	194
DDT5-DNP-N-T vs. DDT6-DNP-N-T	10836	17118	-6282	1083	6	6	8204	194
DDT5-DNP-N-T vs. DDT6-DNP-W	10836	7515	3321	1083	6	6	4337	194
DDT5-DNP-N-T vs. DDT6-DNP-W-T	10836	6430	4406	1083	6	6	5754	194
DDT5-DNP-N-T vs. DDT6-T	10836	857,0	9979	1083	6	6	13,03	194
DDT5-DNP-N-T vs. + Control	10836	11107	-271,2	1083	6	6	0,3541	194
DDT5-DNP-N-T vs. - Control	10836	190,2	10646	1083	6	6	13,90	194
DDT5-DNP-W vs. DDT5-DNP-W-T	5119	5601	-482,0	1083	6	6	0,6295	194
DDT5-DNP-W vs. DDT5-T	5119	314,2	4805	1083	6	6	6275	194
DDT5-DNP-W vs. DDT6	5119	542,8	4576	1083	6	6	5976	194
DDT5-DNP-W vs. DDT6-DNP-N	5119	15499	-10380	1083	6	6	13,56	194
DDT5-DNP-W vs. DDT6-DNP-N-T	5119	17118	-11999	1083	6	6	15,67	194
DDT5-DNP-W vs. DDT6-DNP-W	5119	7515	-2395	1083	6	6	3128	194
DDT5-DNP-W vs. DDT6-DNP-W-T	5119	6430	-1310	1083	6	6	1711	194
DDT5-DNP-W vs. DDT6-T	5119	857,0	4262	1083	6	6	5566	194
DDT5-DNP-W vs. + Control	5119	11107	-5988	1083	6	6	7820	194
DDT5-DNP-W vs. - Control	5119	190,2	4929	1083	6	6	6437	194
DDT5-DNP-W-T vs. DDT5-T	5601	314,2	5287	1083	6	6	6905	194
DDT5-DNP-W-T vs. DDT6	5601	542,8	5058	1083	6	6	6606	194
DDT5-DNP-W-T vs. DDT6-DNP-N	5601	15499	-9898	1083	6	6	12,93	194
DDT5-DNP-W-T vs. DDT6-DNP-N-T	5601	17118	-11517	1083	6	6	15,04	194
DDT5-DNP-W-T vs. DDT6-DNP-W	5601	7515	-1913	1083	6	6	2499	194
DDT5-DNP-W-T vs. DDT6-DNP-W-T	5601	6430	-828,3	1083	6	6	1082	194
DDT5-DNP-W-T vs. DDT6-T	5601	857,0	4744	1083	6	6	6196	194
DDT5-DNP-W-T vs. + Control	5601	11107	-5506	1083	6	6	7190	194
DDT5-DNP-W-T vs. - Control	5601	190,2	5411	1083	6	6	7066	194
DDT5-T vs. DDT6	314,2	542,8	-228,7	1083	6	6	0,2986	194
DDT5-T vs. DDT6-DNP-N	314,2	15499	-15185	1083	6	6	19,83	194
DDT5-T vs. DDT6-DNP-N-T	314,2	17118	-16804	1083	6	6	21,94	194
DDT5-T vs. DDT6-DNP-W	314,2	7515	-7200	1083	6	6	9403	194
DDT5-T vs. DDT6-DNP-W-T	314,2	6430	-6115	1083	6	6	7986	194
DDT5-T vs. DDT6-T	314,2	857,0	-542,8	1083	6	6	0,7089	194
DDT5-T vs. + Control	314,2	11107	-10793	1083	6	6	14,09	194
DDT5-T vs. - Control	314,2	190,2	124,0	1083	6	6	0,1619	194
DDT6 vs. DDT6-DNP-N	542,8	15499	-14956	1083	6	6	19,53	194
DDT6 vs. DDT6-DNP-N-T	542,8	17118	-16575	1083	6	6	21,65	194
DDT6 vs. DDT6-DNP-W	542,8	7515	-6972	1083	6	6	9105	194
DDT6 vs. DDT6-DNP-W-T	542,8	6430	-5887	1083	6	6	7688	194
DDT6 vs. DDT6-T	542,8	857,0	-314,2	1083	6	6	0,4103	194
DDT6 vs. + Control	542,8	11107	-10564	1083	6	6	13,80	194
DDT6 vs. - Control	542,8	190,2	352,7	1083	6	6	0,4606	194
DDT6-DNP-N vs. DDT6-DNP-N-T	15499	17118	-1619	1083	6	6	2114	194
DDT6-DNP-N vs. DDT6-DNP-W	15499	7515	7985	1083	6	6	10,43	194
DDT6-DNP-N vs. DDT6-DNP-W-T	15499	6430	9070	1083	6	6	11,84	194
DDT6-DNP-N vs. DDT6-T	15499	857,0	14642	1083	6	6	19,12	194
DDT6-DNP-N vs. + Control	15499	11107	4392	1083	6	6	5736	194
DDT6-DNP-N vs. - Control	15499	190,2	15309	1083	6	6	19,99	194
DDT6-DNP-N-T vs. DDT6-DNP-W	17118	7515	9603	1083	6	6	12,54	194
DDT6-DNP-N-T vs. DDT6-DNP-W-T	17118	6430	10688	1083	6	6	13,96	194
DDT6-DNP-N-T vs. DDT6-T	17118	857,0	16261	1083	6	6	21,24	194
DDT6-DNP-N-T vs. + Control	17118	11107	6011	1083	6	6	7850	194
DDT6-DNP-N-T vs. - Control	17118	190,2	16928	1083	6	6	22,11	194
DDT6-DNP-W vs. DDT6-DNP-W-T	7515	6430	1085	1083	6	6	1417	194
DDT6-DNP-W vs. DDT6-T	7515	857,0	6658	1083	6	6	8694	194
DDT6-DNP-W vs. + Control	7515	11107	-3593	1083	6	6	4692	194
DDT6-DNP-W vs. - Control	7515	190,2	7324	1083	6	6	9565	194
DDT6-DNP-W-T vs. DDT6-T	6430	857,0	5573	1083	6	6	7277	194
DDT6-DNP-W-T vs. + Control	6430	11107	-4678	1083	6	6	6109	194
DDT6-DNP-W-T vs. - Control	6430	190,2	6239	1083	6	6	8148	194
DDT6-T vs. + Control	857,0	11107	-10250	1083	6	6	13,39	194
DDT6-T vs. - Control	857,0	190,2	666,8	1083	6	6	0,8708	194
+ Control vs. - Control	11107	190,2	10917	1083	6	6	14,26	194
